# Supplementary material for: The landscape of long noncoding RNA during cutaneous squamous cell carcinoma progression
Source: Br J Dermatol. 2025 Mar 27;193(3):490–501. doi: 10.1093/bjd/ljaf108 (PMC12360040; doi:10.1093/bjd/ljaf108)
Supplement: ljaf108_Supplementary_Data [file ljaf108_supplementary_data.zip]

Archive with 10 entries (10 files):
- Supp table 1 - Patient data manifest of 110 cSCC samples.xlsx
- Supp table 2 - Rlog expression of all genes in 110 patient samples and 15 PDCLs..xlsx
- Supp table 3 - Rlog expression of identified lncRNA in 110 patient samples and 15 PDCLs.xlsx
- Supp table 4 - Differentially expressed genes between all clinically defined  cSCC cohorts.xlsx
- Supp table 5 - Differentially expressed lncRNA only between all clinically defined cSCC cohorts.xlsx
- Supp table 6 - Eigengene module gene rlog expression.xlsx
- Supp table 7 - lncRNA signature score genes and coefficients.xlsx
- Supp table 8 - Differentially expressed genes between clinically defined samples of 10 alternative cSCC cohorts.xlsx
- Supp table 9 - Genes significantly correlated with LINC00941 expression.xlsx
- Supplementary file.docx
