# Supplementary material for: The landscape of long noncoding RNA during cutaneous squamous cell carcinoma progression
Source: Br J Dermatol. 2025 Mar 27;193(3):490–501. doi: 10.1093/bjd/ljaf108 (PMC12360040; doi:10.1093/bjd/ljaf108)
Supplement: ljaf108_Supplementary_Data [file ljaf108_supplementary_data.zip › Supp table 1 - Patient data manifest of 110 cSCC samples.xlsx]

## Sheet: Sheet1
sample_number	Patient Number	Age (yrs in ranges)	Sex	Immune Status	SEQ_ID	Sample_type	Sample_Designation	Site	Tumour_differentiation	Tumour_depth (mm)	Tumour_diameter (mm)	Invasion Parameters	SEQ_ID
1	1	80-89	M	IC	WW00179a	SCC	Tumour_primary	Scalp	MD	9.5	30	BF	WW00179a
2	2	60-69	M	IC	WW00180a	SCC	Tumour_primary	Left cheek	MD	4	10		WW00180a
3	3	90+	M	IC	WW00181a	SCC	Tumour_primary	Scalp	PD	13	37	BF	WW00181a
4	4	80-89	M	IC	WW00182a	SCC	Tumour_primary	Left Hand	PD	2.2	15		WW00182a
5	5	60-69	M	IC	WW00183a	SCC	Tumour_primary	Lip	PD	4.6	16		WW00183a
6	6	90+	M	IC	WW00184a	SCC	Tumour_primary	Right Ear	MD	>4.5	>12	BF	WW00184a
7	6	90+	M	IC	WW00184b	NS	Normal_skin	Doresum forearm	NA	NA	NA		WW00184b
8	7	90+	M	IC	WW00185a	SCC	Tumour_primary	Left Hand	MD	5	20		WW00185a
9	8	80-89	M	IC	WW00186a	SCC	Tumour_primary	Scalp	PD	18	58	BF, PNI	WW00186a
10	8	80-89	M	IC	WW00186b	NS	Normal_skin	Doresum forearm	NA	NA	NA		WW00186b
11	9	80-89	M	IC	WW00187a	SCC	Tumour_primary	Right Shin	WD	2.5	20		WW00187a
12	9	80-89	M	IC	WW00187b	NS	Normal_skin	Doresum forearm	NA	NA	NA		WW00187b
13	10	70-79	M	IC	WW00188a	SCC	Tumour_primary	Pre-auricular	PD	10	22		WW00188a
14	10	70-79	M	IC	WW00188b	NS	Normal_skin	Doresum forearm	NA	NA	NA		WW00188b
15	11	80-89	F	IC	WW00189a	NS	Normal_skin	Doresum forearm	NA	NA	NA		WW00189a
16	12	90+	M	IC	WW00190a	SCC	Tumour_primary	Scalp	WD	NK	NK		WW00190a
17	13	70-79	M	IC	WW00191a	SCC	Tumour_primary	Doresum forearm	PD	4	20		WW00191a
18	14	50-59	F	RTR-IS	WW00192a	SCC	Tumour_primary	Left Upper Arm	MD	5.1	15		WW00192a
19	14	50-59	F	RTR-IS	WW00192b	NS	Normal_skin	Dorsum forearm	NA	NA	NA		WW00192b
20	15	90+	M	IC	WW00193a	SCC	Tumour_primary	Left Hand	WD_MD	3.7	6		WW00193a
21	15	90+	M	IC	WW00193b	NS	Normal_skin	Dorsum forearm	NA	NA	NA		WW00193b
22	16	80-89	M	IC	WW00194a	SCC	Tumour_primary	Left Pinna	PD	9	35	PNI	WW00194a
23	17	80-89	M	IC	WW00195a	SCC	Tumour_primary	Temple	WD	NK	NK		WW00195a
24	18	90+	F	IC	WW00196a	SCC	Tumour_primary	right leg	PD	4	20		WW00196a
25	19	70-79	F	IC	WW00197a	SCC	Tumour_primary	Temple	PD	25	45	PNI	WW00197a
26	19	70-79	F	IC	WW00197b	NS	Normal_skin	Dosrum forearm	NA	NA	NA		WW00197b
27	20	50-59	M	IC	WW00198a	SCC	Tumour_primary	Lower lip	WD	2.5	12		WW00198a
28	20	50-59	M	IC	WW00198b	NS	Normal_skin	Dorsum forearm	NA	NA	NA		WW00198b
29	21	50-59	M	IC	WW00199a	SCC	Tumour_primary	Left hand	MD	7	40		WW00199a
30	22	70-79	M	IC	WW00200a	SCC	Tumour_primary	right forehead	MD	2.2	11		WW00200a
31	23	80-89	M	IC	WW00201a	SCC	Tumour_primary	scalp	MD	5.5	20		WW00201a
32	24	70-79	M	IC	WW00202a	SCC	Tumour_primary	Forehead	MD_PD	NK	NK		WW00202a
33	25	60-69	M	IC	WW00203a	SCC	Tumour_primary	Right groin	PD	31	110	PNI	WW00203a
34	25	60-69	M	IC	WW00203b	NS	Normal_skin	Dorsum forearm	NA	NA	NA		WW00203b
35	26	80-89	F	IC	WW00204a	SCC	Tumour_primary	Left upper arm	NA	NK	35		WW00204a
36	27	60-69	M	IC	WW00205a	KA	Tumour_primary	Nose	WD	6	8		WW00205a
37	27	60-69	M	IC	WW00205b	NPL	Normal_skin	Nose	NA	NA	NA		WW00205b
38	28	0-49	F	IC	WW00206a	SCC	Tumour_primary	Lower lip	WD	1.5	7		WW00206a
39	28	0-49	F	IC	WW00206b	NPL	Normal_skin	Lower lip	NA	NA	NA		WW00206b
40	29	50-59	M	IC	WW00207a	KA	Tumour_primary	Left trunk	NA	2	8		WW00207a
41	29	50-59	M	IC	WW00207b	NPL	Normal_skin	Left trunk	NA	NA	NA		WW00207b
42	29	50-59	M	IC	WW00207c	KA	Tumour_primary	Left buttock	NA	2	12		WW00207c
43	29	50-59	M	IC	WW00207d	NPL	Normal_skin	Left buttock	NA	NA	NA		WW00207d
44	30	80-89	M	IC	WW00208a	SCC	Tumour_primary	neck	PD	19	60		WW00208a
45	31	60-69	M	RTR-IS	WW00209a	SCC	Tumour_primary	wrist	PD	NK	NK		WW00209a
46	32	60-69	M	RTR-IS	WW00210a	SCC	Tumour_primary	ear	PD	NK	NK		WW00210a
47	33	60-69	M	RTR-IS	WW00211a	SCC	Tumour_primary	scalp	PD	NK	35		WW00211a
48	34	60-69	M	RTR-IS	WW00212a	SCC	Tumour_primary	ear (posterior)	PD	NK	7		WW00212a
49	35	60-69	M	CTR-IS	WW00213a	SCC	Tumour_primary	back	WD	6.8	20		WW00213a
50	35	60-69	M	CTR-IS	WW00214a	SCC	Tumour_primary	shoulder	WD	3.5	10		WW00214a
51	36	60-69	M	RTR-IS	WW00215a	SCC	Tumour_primary	hand	WD	3.5	NK		WW00215a
52	36	60-69	M	RTR-IS	WW00216a	NS	Normal_skin	hand	NA	NA	NA		WW00216a
53	37	70-79	F	RTR-IS	WW00217a	SCC	Tumour_primary	hand	WD	2	NK		WW00217a
54	38	0-49	F	RTR-IS	WW00218a	SCC	Tumour_primary	hand	MD	2	NK		WW00218a
55	39	60-69	F	RTR-IS	WW00219a	SCC	Tumour_primary	leg	MD	4.2	7		WW00219a
56	39	60-69	F	RTR-IS	WW00219b	NS	Normal_skin	leg	NA	NA	NA		WW00219b
57	40	80-89	M	IC	WW00220a	SCC	Tumour_primary	ear	WD	4.8	23		WW00220a
58	41	50-59	M	IC	WW00221a	NS	Normal_skin	scalp	NA	NA	NA		WW00221a
59	41	50-59	M	IC	WW00221b	SCC	Tumour_primary	scalp	NA	NK	NK		WW00221b
60	41	50-59	M	IC	WW00221c	metSCC	Tumour_metastasis	scalp	NA	NK	NK		WW00221c
61	42	50-59	M	IC	WW00222a	SCC	Tumour_primary	NK	NA	NK	NK		WW00222a
62	42	80-89	M	IC	WW00223a	SCC	Tumour_primary	scalp	NA	NK	NK		WW00223a
63	36	60-69	M	RTR-IS	WW00224a	NS	Normal_skin	dorsum forearm	NA	NA	NA		WW00224a
64	36	60-69	M	RTR-IS	WW00224b	SCC	Tumour_primary	jaw	MD	1.9	40		WW00224b
65	36	60-69	M	RTR-IS	WW00224c	MetSCC-in-transit	Tumour_metastasis	jaw	PD	NK	8		WW00224c
66	36	70-79	M	RTR-IS	WW00224d	MetSCC	Tumour_metastasis	parotid gland	NA	NA	NK		WW00224d
67	36	60-69	M	RTR-IS	WW00224e	MetSCC-in-transit	Tumour_metastasis	temple	PD	NK	20		WW00224e
68	43	60-69	M	RTR-IS	WW00225a	SCC	Tumour_primary	hand	WD	5.8	10		WW00225a
69	43	60-69	M	RTR-IS	WW00225b	NS	Normal_skin	dorsum forearm	NA	NA	NA		WW00225b
70	44	60-69	M	RTR-IS	WW00226a	SCC	Tumour_primary	temple	MD	5	8		WW00226a
71	44	60-69	M	RTR-IS	WW00226b	NPL	Normal_skin	temple	NA	NA	NA		WW00226b
72	45	60-69	F	IC	WW00227a	SCC	Tumour_primary	leg	MD	6	29		WW00227a
73	45	60-69	F	IC	WW00227b	NPL	Normal_skin	leg	NA	NA	NA		WW00227b
74	46	80-89	M	IC	WW00228a	SCC	Tumour_primary	hand	MD	5	15		WW00228a
75	46	80-89	M	IC	WW00228b	NPL	Normal_skin	hand	NA	NA	NA		WW00228b
76	47	90+	M	IC	WW00229a	SCC	Tumour_primary	ear	MD_PD	2	24	PNI	WW00229a
77	47	90+	M	IC	WW00229b	NPL	Normal_skin	ear	NA	NA	NA		WW00229b
78	48	80-89	F	IC	WW00230a	SCC-KA-like	Tumour_primary	forehead	WD	5	20	PNI	WW00230a
79	48	80-89	F	IC	WW00230b	NPL	Normal_skin	forehead	NA	NA	NA		WW00230b
82	49	70-79	M	RTR-IS	WW00338	AK	AK	scalp	NA	NA	NA		WW00338
83	50	60-69	M	RTR-IS	WW00339	AK	AK	hand	NA	NA	NA		WW00339
84	51	50-59	M	RTR-IS	WW00340	AK	AK	scalp	NA	NA	NA		WW00340
85	52	60-69	M	RTR-IS	WW00341	AK	AK	ear helix	NA	NA	NA		WW00341
86	53	50-59	F	RTR-IS	WW00342	AK	AK	hand	NA	NA	NA		WW00342
87	54	60-69	M	RTR-IS	WW00343	AK	AK	forehead	NA	NA	NA		WW00343
88	55	70-79	M	IS-MMF	WW00344	AK	AK	scalp	NA	NA	NA		WW00344
89	56	60-69	M	RTR-IS	WW00345	AK	AK	forearm	NA	NA	NA		WW00345
90	57	0-49	M	RTR-IS	WW00346	AK	AK	nose	NA	NA	NA		WW00346
91	57	0-49	M	RTR-IS	WW00347	AK	AK	cheek	NA	NA	NA		WW00347
92	58	60-69	M	IS-GVHD	WW00348	SCC	Tumour_primary	scalp	NA	4.7	NK		WW00348
93	59	60-69	M	RTR-IS	WW00349	SCC	Tumour_primary	lower leg	WD_MD	NK	NK		WW00349
94	60	70-79	M	RTR-IS	WW00350	SCC	Tumour_primary	forearm	WD	2.7	4.5		WW00350
95	61	80-89	M	IC	WW00351	SCC	Tumour_primary	scalp	MD_PD	7	25	LVI	WW00351
96	62	80-89	F	RTR-IS	WW00352	SCC	Tumour_primary	shin	MD	5.5	12		WW00352
97	63	50-59	M	RTR-IS	WW00353	SCC	Tumour_primary	hand	WD	1.8	8		WW00353
98	64	60-69	M	RTR-IS	WW00354	SCC-KA-like	Tumour_primary	cheek	WD	1.7	5		WW00354
99	65	80-89	M	IC	WW00355	SCC	Tumour_primary	cheek	PD	NK	10		WW00355
100	66	70-79	M	IC	WW00356	SCC	Tumour_primary	hand	MD	3.4	10		WW00356
101	67	50-59	M	RTR-IS	WW00357	SCC	Tumour_primary	forearm	WD	1.2	15		WW00357
102	36	70-79	M	RTR-IS	WW00358	SCC	Tumour_primary	forearm	WD	1.5	15		WW00358
110	68	80-89	F	IC	WW00366	SCC	Tumour_primary	right leg	WD	2	23		WW00366
111	68	80-89	F	IC	WW00367	NS	Normal_skin	dorsum forearm	NA	NA	NA		WW00367
112	69	60-69	F	IC	WW00368	SCC/MetSCC	Tumour_primary	L medial thigh	PD	9.5	70		WW00368
113	69	60-69	F	IC	WW00369	NS	Normal_skin	dorsum forearm	NA	NA	NA		WW00369
114	70	80-89	M	IC	WW00370	SCC	Tumour_primary	vertex scalp	MD_PD	4.6	35		WW00370
115	71	80-89	M	IC	WW00371	SCC	Tumour_primary	vertex scalp	MD	2.8	19		WW00371
116	71	80-89	M	IC	WW00372	AK	AK	NK	NA	NA	NA		WW00372
118	72	70-79	M	IC	WW00374	AK	AK	right hand	NA	NA	NA		WW00374
119	73	70-79	M	IC	WW00375	AK	AK	right leg	NA	NA	NA		WW00375
120	74	70-79	F	IC	WW00376	AK	AK	arm	NA	NA	NA		WW00376
				IC=immunocompetent		SCC=squamous cell carcinoma		NK=not known	WD=well differentiated	NA=Not applicable		BF=beyond fat
				IS=immunosupressed		NS=normal skin (sun exposed)			MD=moderately differentiated	NK=Not known		PNI=perineural invasion
				RTR=renal transplant recipient		NPL=normal peri-lesional skin			PD=poorly differentiated			LNI=Lymphovascular invasion
				CTR=cardiac transplant recipient		AK=actinic keratosis
				MMF, mycophenylate mofetil		KA=keratoacanthoma
				GVHD=graft versus host disease		MetSCC=metastasis from SCC
