# Supplementary material for: The landscape of long noncoding RNA during cutaneous squamous cell carcinoma progression
Source: Br J Dermatol. 2025 Mar 27;193(3):490–501. doi: 10.1093/bjd/ljaf108 (PMC12360040; doi:10.1093/bjd/ljaf108)
Supplement: ljaf108_Supplementary_Data [file ljaf108_supplementary_data.zip › Supp table 2 - Rlog expression of all genes in 110 patient samples and 15 PDCLs..xlsx]

## Sheet: Supp table 2 - Rlog expression 
	WW00349	WW00351	WW00368	WW00212a	WW00203a	WW00221c	WW00211a	WW00224b	WW00344	WW00184a	WW00222a	WW00355	WW00197a	WW00370	WW00180a	WW00223a	WW00201a	WW00348	WW00188a	WW00183a	WW00224d	WW00191a	WW00204a	WW00196a	WW00208a	WW00210a	WW00179a	WW00186a	WW00226a	WW00190a	WW00220a	WW00209a	WW00224c	WW00193a	WW00214a	WW00199a	WW00192a	WW00230a	WW00352	WW00181a	WW00213a	WW00229a	WW00218a	WW00202a	WW00374	WW00371	WW00224e	WW00185a	WW00358
7SK	19.1333	19.4866	20.5432	20.479	20.0295	20.9458	18.9651	18.9835	19.8931	20.612	20.2017	20.5694	20.0936	19.852	19.7752	20.544	20.0865	20.7729	20.3193	19.9499	19.567	20.6284	20.275	20.53	20.6963	20.6488	21.1843	19.9366	20.0712	19.7099	20.1898	20.1941	20.0366	19.8393	21.6484	19.9388	19.9385	19.3242	19.3638	20.5088	20.0113	20.5182	19.8336	19.9058	19.8419	20.2252	19.9389	20.4717	19.2105
A1BG-AS1	6.91276	6.99193	7.73941	7.95432	7.25318	7.01144	8.83784	7.81079	6.91738	7.39176	8.2576	8.80482	8.52949	7.42396	7.62376	8.45917	6.44973	7.55	7.77289	7.89128	6.5615	8.64537	7.81111	7.87619	6.77709	7.62143	6.56975	7.49181	7.50768	6.43385	6.92366	7.66445	6.65831	6.70548	7.83913	7.4442	7.30587	7.94959	7.09842	7.99578	6.68845	6.86417	6.89589	7.26553	7.90686	7.56382	7.33868	6.7942	7.74635
A2M	12.828	12.5557	12.8094	12.5622	13.4228	13.1902	12.838	12.8534	14.1866	14.09	14.7164	13.5943	13.6372	13.1086	14.5872	14.4072	12.9839	13.0604	13.4444	13.3104	13.8123	12.5852	13.6153	14.3462	14.9165	13.2429	12.6222	13.0103	12.9902	11.514	12.6111	13.7146	12.6148	13.6997	14.7404	13.0478	14.0665	13.7374	14.2305	13.2066	12.4865	12.3986	13.188	13.1803	14.8213	13.9071	13.6479	13.7054	12.1613
A2M-AS1	5.73397	5.79057	5.99306	6.41399	6.14202	6.89864	6.80304	6.34942	6.64948	6.64207	7.17889	7.23164	6.96003	6.1239	7.09179	6.884	5.93995	5.79187	5.9189	6.19378	6.22522	7.1204	6.50519	7.08579	6.31364	6.23712	6.30401	6.11494	7.38871	6.19425	6.27077	6.41983	6.09385	6.73482	7.35433	6.73609	6.68822	6.97145	6.4779	6.68031	6.6142	6.86417	6.7403	6.56632	7.34554	7.59741	6.37347	6.60871	5.43583
A2ML1	12.9424	14.2878	12.5878	8.51787	11.6354	7.69334	8.80767	15.5529	13.3469	11.5011	11.3699	6.91278	11.5776	13.5332	12.9754	13.3093	13.1895	14.3105	14.0723	14.8015	7.4633	11.9448	10.386	13.8093	6.98645	13.7755	13.3912	12.4337	14.8095	15.0379	13.3186	14.2106	13.7297	14.6856	13.6357	14.6438	13.6614	15.0937	15.3338	12.8369	15.2053	13.9372	13.9916	15.2152	14.1356	14.5525	14.0355	15.8683	17.0356
A4GALT	9.87993	9.43377	10.382	7.74424	10.0325	11.7669	10.1397	7.2408	8.98535	8.07547	9.50229	9.47717	9.85551	10.1285	9.74978	9.51892	8.5283	8.76548	8.05997	8.35422	8.38121	8.00095	8.32366	8.63988	11.5824	8.20417	8.38503	10.5388	7.84135	6.69128	7.14464	9.18425	8.60158	9.49538	9.22327	8.28573	9.09682	8.92724	8.18975	9.37943	7.79024	7.02285	8.63813	8.49793	9.75079	8.52551	8.70039	8.37847	7.72007
AAAS	10.4549	9.9515	10.8592	10.6978	10.2554	10.855	10.4881	10.545	10.1719	10.4573	10.3516	10.6908	10.4899	9.72324	10.361	10.4143	10.2531	10.2588	10.7124	10.2838	10.4276	9.75046	9.65568	9.60305	10.4972	10.3965	10.4112	10.2327	10.3804	9.91553	10.4223	10.4053	10.514	9.80484	9.41853	10.2479	10.4458	10.1821	10.1357	10.2476	10.3448	9.78961	9.88289	10.1533	10.2048	10.4936	10.3134	10.2078	9.79175
AACS	11.3586	10.541	12.0461	10.5141	11.42	10.0962	10.1891	10.9291	11.1476	10.8238	10.6162	10.932	10.9807	11.3567	10.9522	10.7692	11.383	11.4765	11.3079	11.069	11.5875	11.645	10.1818	11.0718	9.68095	11.399	11.2787	11.1314	11.296	12.5318	11.2262	11.0894	11.1457	11.7512	10.6759	11.0127	10.9747	11.1655	10.7698	10.5071	10.8062	10.9057	11.2059	11.1153	11.0833	11.53	11.6006	11.3906	11.5588
AACSP1	5.78	5.85278	6.11056	5.39706	5.28868	5.93336	5.38351	5.72425	6.31292	5.20162	4.85489	5.3708	5.13301	5.93406	5.34608	5.76872	5.64597	6.34489	5.75458	5.7194	5.33584	6.78911	6.35947	7.70108	4.85489	6.13735	5.7253	5.70026	5.95065	5.63236	5.45213	5.43911	5.8764	6.23901	5.58246	5.96823	5.33742	6.17196	5.83514	5.68751	6.33481	7.12543	5.68928	6.17038	6.43577	6.67144	5.76564	6.49417	5.1161
AADAC	5.65939	5.64953	5.25037	5.0985	4.85489	7.85872	5.32823	5.53229	5.73925	5.97897	4.85489	4.85489	5.13301	5.06726	5.64097	5.82446	5.16846	6.13801	6.13247	4.85489	5.80403	5.10897	5.20592	5.19854	5.15279	5.71581	5.34274	5.12567	8.11045	5.97026	5.50821	7.36963	7.29365	6.1218	6.38474	5.25706	8.21354	6.26999	7.34689	5.86791	10.0668	6.86417	5.79739	8.76512	5.82137	6.94175	7.54218	5.34484	6.0975
AADACL2	6.88907	5.95468	5.17814	4.85489	5.28868	5.91163	5.43333	5.85392	7.76699	7.29947	5.20561	5.25536	5.33513	7.35717	6.88935	7.21723	5.43869	6.67113	6.87761	5.40651	5.53197	7.87201	5.40789	6.08308	5.68738	9.8619	5.39968	5.91552	10.237	7.32877	8.17691	9.38691	9.23473	9.23743	8.80376	7.19049	9.23656	9.27523	8.5657	8.50282	9.07133	11.0396	9.22783	10.7023	9.10309	9.22587	10.455	8.87476	8.55901
AADACL2-AS1	9.18528	5.30825	4.85489	8.09792	5.28868	7.52834	4.85489	8.5414	7.93094	7.7439	5.10319	5.18222	8.0912	8.29762	7.51857	6.73293	8.53637	4.85489	8.55186	4.85489	7.65789	5.3611	9.72638	7.98023	8.16867	8.17235	8.31811	8.26526	8.76513	9.04932	9.48723	7.02618	7.58999	9.06078	7.56029	6.06286	5.33742	8.27267	6.67576	7.39671	5.1465	6.02518	8.79483	7.90562	7.48961	7.96469	7.90364	7.93904	8.24495
AADACL3	6.0476	5.40901	5.90582	4.85489	5.41353	6.58054	5.26527	6.30469	5.79448	5.79026	5.2839	6.0875	6.31714	5.41378	5.54626	10.1681	7.07351	6.39513	6.62644	6.57146	5.4094	5.3611	6.47436	6.70437	4.85489	11.4064	5.7253	6.42562	11.3714	5.78447	6.83171	5.59093	5.8764	5.64594	6.76033	5.8994	6.01115	6.61116	9.59743	10.8162	6.68845	9.37403	4.85489	8.21431	6.3341	6.08918	10.8586	6.49417	6.8235
AADACL4	4.85489	4.85489	4.85489	4.85489	4.85489	4.85489	4.85489	4.85489	4.85489	4.85489	4.85489	4.85489	4.85489	5.06726	4.85489	5.28651	4.85489	4.85489	4.85489	4.85489	4.85489	4.85489	4.85489	4.85489	4.85489	5.90188	5.09969	4.85489	5.59946	4.85489	5.12351	5.11759	5.184	4.85489	4.85489	4.85489	4.85489	4.85489	4.85489	4.85489	4.85489	5.72964	4.85489	5.49658	4.85489	4.85489	7.29763	5.13867	5.1161
AADAT	7.15475	5.75086	7.62986	7.73286	6.42478	7.86317	7.08518	6.25806	6.43157	7.51264	6.78715	7.11482	7.07383	6.32346	7.22038	6.82856	5.89751	5.98087	5.49614	5.9062	7.01457	8.10004	7.16264	10.1445	7.05871	6.0556	6.23119	5.91552	6.22268	5.11684	5.93837	6.32442	6.16888	6.67543	7.53055	6.3266	6.07031	7.77331	5.68777	6.03983	5.76351	7.02285	6.9843	6.19006	6.63237	6.67144	6.8315	6.69649	6.14516
AAED1	10.2329	9.57009	9.88922	10.9884	10.7495	8.39045	10.335	9.48793	10.4758	9.79761	10.4444	9.61861	9.99026	10.2799	9.89965	10.0976	10.3435	9.88195	9.84245	9.37423	9.54503	10.2892	9.55843	9.35808	10.9076	10.1465	10.3525	9.84362	8.83901	10.2452	9.79923	10.4407	9.97126	10.054	10.3685	10.0875	9.47424	9.5777	10.0205	10.2209	9.53839	8.62856	9.45858	9.12339	10.0123	9.45696	10.0209	9.72727	9.78709
AAGAB	11.6818	11.3051	11.5939	11.7818	11.9941	10.6579	11.1376	11.5886	12.4324	11.3057	11.0683	11.3481	10.7677	11.9007	11.3434	11.3557	12.2731	12.0021	11.5822	10.3809	11.351	10.2964	11.0094	11.3326	10.8233	11.2673	11.695	11.3579	11.5756	11.9981	11.5768	11.0989	11.6392	11.9439	11.5032	11.6612	11.4911	11.3571	11.8811	11.3671	11.4678	11.9144	11.2546	11.3946	11.0791	11.324	11.0419	11.8935	11.8156
AAK1	10.2887	9.39177	9.24253	10.0792	9.61696	10.122	10.3808	10.5665	9.75281	10.0666	10.4908	10.105	10.3609	10.0974	10.2513	10.5405	10.4394	9.83476	10.2939	11.2048	10.4777	10.609	9.97882	9.61069	10.6181	9.96057	10.5113	10.3751	11.1004	10.3054	10.3782	9.98907	10.3159	9.71402	10.4828	10.1635	10.1939	10.8866	10.6503	10.9703	10.5171	10.7133	10.7761	10.5562	10.463	10.4508	10.4556	9.8934	10.5925
AAMDC	7.68553	8.38578	8.17918	8.16248	7.78228	8.27259	8.82284	7.47635	8.21614	9.03579	8.06994	8.70705	8.54215	8.43327	8.13515	8.5141	8.20563	8.81241	8.55186	7.57375	8.16233	8.39676	8.09056	7.62928	9.13652	8.35332	8.62812	8.32679	7.81308	8.38671	7.61821	8.48235	7.6688	8.09728	8.18879	8.05716	7.93045	7.48519	7.66876	8.18569	8.42001	7.95582	8.32704	7.53573	7.93813	7.97316	7.82879	7.92558	7.83462
AAMP	11.9961	11.9717	12.4944	12.3512	12.4522	12.2863	11.8775	12.3494	12.109	11.9229	11.4322	11.9985	11.9289	12.0383	11.2858	12.1109	11.4283	12.266	12.1645	12.1718	11.9251	12.0092	12.2607	12.2152	12.0866	11.4644	12.0841	11.5428	11.8591	12.2862	12.0526	12.1019	12.1472	12.2657	11.1493	11.7506	11.8926	11.6498	12.4551	11.9356	11.9125	11.3697	11.6691	11.9374	12.0979	12.3036	11.8617	11.9971	11.8061
AAR2	11.056	10.9496	11.0209	11.1441	10.2811	11.6309	10.7509	10.6151	10.9422	11.1881	11.0723	10.7665	11.1109	10.6765	10.7671	10.7864	11.37	10.896	10.8619	10.5388	10.7173	11.7441	10.8176	10.8697	11.0408	10.7769	10.9658	10.6812	10.4435	11.1363	10.8113	10.8733	10.7529	11.1126	10.1919	11.0135	10.6532	10.9134	11.0342	10.936	10.7763	9.91249	10.7947	10.6762	10.766	11.0434	10.6736	11.2848	10.6311
AARD	5.27426	8.03208	5.17814	7.13343	4.85489	6.91665	5.89536	5.1765	7.3628	5.62296	6.23032	9.58242	6.89221	6.48114	6.27726	6.53419	5.3959	6.61809	5.11847	5.4707	5.91153	8.30873	5.55187	6.44326	5.86775	5.71581	5.34274	5.32252	5.77804	4.85489	5.31882	5.71458	5.82591	5.38588	6.13778	5.34665	5.80707	5.40805	5.31548	6.33099	5.1465	6.71042	7.11436	6.02089	5.74639	5.60431	6.13872	5.41974	5.49043
AARS	12.233	12.0625	13.0169	12.3942	12.5926	12.4974	12.2092	12.5055	12.2023	12.2767	12.5195	13.3969	12.383	12.0452	11.9922	12.3664	13.0151	11.7252	11.8941	12.1451	12.8934	11.129	11.1406	12.6156	13.2969	12.1785	12.0643	12.4971	11.7012	12.6847	12.859	11.3386	12.5038	12.0466	11.3966	12.1625	12.1896	12.0279	11.5235	12.7994	12.3766	11.9455	11.2861	11.8222	12.0515	12.5813	12.2283	12.0592	12.191
AARS2	10.406	9.79522	10.6373	9.93049	10.5818	10.6842	9.63987	9.82337	10.0262	9.75473	9.95906	10.8808	10.1288	10.1613	10.0631	10.5078	10.2186	9.91762	10.0884	10.2788	10.4623	10.9705	10.3823	11.6047	10.2154	10.0857	9.82648	10.0146	10.1158	9.52151	10.2008	10.1296	10.3548	9.91272	9.17237	10.2358	10.2467	10.1066	10.3711	10.4781	10.8062	8.8798	10.0645	10.3601	10.1766	9.91576	10.4957	9.48386	9.18124
AARSD1	5.86499	5.77755	6.05357	6.47557	6.05183	6.56877	6.07606	6.60992	5.92999	6.23473	5.99133	6.31303	6.12041	6.07567	5.99312	6.34922	6.19374	5.79187	6.1794	6.55343	6.71543	6.83853	5.88832	6.3131	5.63492	6.30628	5.95143	5.94671	6.53314	5.97026	6.24867	6.15209	6.23885	5.96042	6.42102	6.3266	6.12614	6.35989	5.68777	6.34785	6.31021	7.51646	6.26367	6.5802	6.37587	6.12605	6.58839	6.22407	6.0975
AASDH	9.52307	9.16475	9.73336	10.1742	10.6669	9.71349	8.51866	9.69212	10.0575	10.1479	9.51253	9.85512	10.0546	9.55369	9.86441	9.75711	10.7038	9.78596	9.61872	9.39966	9.61048	9.35134	9.79095	9.4376	9.08138	9.72006	9.70457	9.69478	10.0301	9.68825	9.62799	9.61146	9.70955	9.44284	9.9718	9.74879	9.66851	9.50676	9.47393	10.1098	9.55899	10.0804	9.70735	9.43782	9.1645	9.47182	9.82207	9.43546	9.53634
AASDHPPT	11.2347	11.4922	9.66623	11.7798	10.6023	10.2446	11.0952	10.8956	11.4108	11.0227	10.6327	10.8716	11.0746	11.4465	11.4872	10.6774	11.5409	11.0165	10.8338	10.8679	10.6615	10.3846	10.8087	10.5242	10.4379	11.0959	11.2269	10.6151	11.0387	10.9161	11.0081	11.063	10.8636	11.3254	10.8782	11.202	10.7882	10.6527	11.2789	11.069	11.296	10.841	10.6489	11.2003	10.4757	10.4553	10.7005	10.6168	10.7759
AASS	10.4979	9.43302	9.25984	9.39395	7.71628	8.35015	9.90191	10.4424	10.1048	9.93897	8.58146	9.60063	8.64737	9.3697	9.23956	9.44186	9.05675	8.16772	7.3502	8.69522	9.1474	8.38898	8.79789	9.45639	9.27013	9.55865	10.477	8.2749	10.1055	8.47919	10.7836	10.3296	9.51424	9.29559	9.0648	9.65661	8.85952	9.83431	8.18975	8.83719	9.08719	8.891	9.48749	9.54624	9.82201	10.07	9.98022	10.4941	9.47006
AATBC	8.43471	8.93916	7.4688	6.5761	6.02795	6.81432	6.94694	8.47224	7.46066	8.23023	7.79785	8.56532	8.36337	7.60674	8.82543	8.86833	7.3632	8.2098	9.21444	9.01889	7.48136	7.47779	9.61503	6.75286	6.20485	9.37217	7.86944	8.28924	9.43167	8.30109	9.22581	7.81017	8.19961	8.40882	7.38811	8.35272	7.74191	8.60142	7.92374	8.23443	8.29927	7.73462	8.0584	8.46072	7.95657	9.03688	8.86736	8.07306	9.55656
AATK	7.58516	6.95703	7.48699	6.68155	6.35618	8.11462	6.48163	7.09756	7.18983	7.57256	7.52302	7.76212	7.913	7.33995	6.70065	7.55515	7.5101	7.01024	7.45237	7.73788	7.80027	6.77644	8.81461	6.38005	8.09794	7.11772	7.47246	7.15997	7.28374	7.46378	6.94877	6.99214	7.30797	7.0308	7.82705	7.59037	7.59204	7.8777	8.23359	7.49505	7.18835	8.03943	7.09879	7.5157	9.15401	8.40936	7.35019	7.26218	8.68504
ABAT	8.55605	9.65708	9.93513	8.49808	8.41731	7.84978	9.07143	9.52096	8.96057	8.25045	8.68502	9.51015	8.78489	8.85134	8.98299	8.96676	10.0744	9.92014	7.92084	8.44184	8.74549	8.91486	8.04846	8.35539	8.82098	8.5264	9.61971	8.92953	10.1395	8.25171	8.31209	8.18344	8.74648	9.48742	8.62211	7.68255	8.80059	9.06453	8.1445	8.5611	7.07359	8.9457	9.82295	8.55038	8.31097	9.64557	8.69382	6.98312	9.32969
ABCA1	13.0953	12.8058	11.7567	12.2103	13.6581	13.7486	13.8986	12.5976	13.7401	13.9032	14.3558	12.5198	14.5379	13.4635	13.747	13.5925	14.5354	12.1294	13.311	13.0498	13.4878	11.8911	12.8424	12.4657	14.2032	12.8874	13.9849	14.2916	13.0536	11.7784	12.7668	12.7215	13.5252	12.9769	12.8639	13.1809	12.7324	13.4083	12.856	14.2121	12.9144	13.8827	12.5008	13.4106	14.1853	14.2382	13.6761	13.3964	12.3513
ABCA10	9.00807	7.49179	6.09192	7.34628	5.64014	8.0539	6.3623	7.01544	7.65411	6.11491	7.33832	6.92225	6.52221	7.07929	7.2868	8.23318	8.17482	6.21794	7.83023	7.66214	8.6934	7.74237	7.35584	7.29741	7.34818	7.15186	8.1824	6.89915	8.75342	6.55335	8.30285	7.12331	6.48119	7.37342	9.53292	8.22646	6.85804	7.56305	7.08745	7.66087	7.82135	8.95106	7.91939	7.80569	6.89836	7.96469	7.94148	8.47794	6.81047
ABCA11P	6.17233	6.6981	5.83436	7.29221	6.62333	6.4442	6.21086	6.51256	6.03774	6.17654	6.23032	6.41752	5.91002	6.02498	6.63798	6.10097	6.05679	5.98087	6.24606	6.11591	5.97661	7.03999	6.6751	6.0392	5.78254	6.11083	6.26821	6.06203	6.66201	6.238	6.64079	5.67564	5.82591	6.0709	6.38474	6.20296	5.94809	6.6789	6.14657	6.47444	6.28504	6.78964	6.71942	6.46435	5.78474	5.41117	6.02429	5.59863	5.90968
ABCA12	11.4648	13.283	10.6511	8.02564	11.0133	11.2139	9.26673	13.2362	12.7033	12.9273	10.4462	8.91216	11.6173	11.9368	11.5954	11.7962	12.8238	13.414	13.3059	13.212	8.57495	12.4245	10.7891	12.5698	7.54788	13.1429	12.9945	12.6736	14.06	14.1778	13.3492	13.862	12.9157	13.3685	12.1418	12.5166	12.6123	13.6284	13.877	13.2252	13.9622	14.2161	13.9066	14.2179	13.9173	14.1678	13.3776	14.5534	14.9231
ABCA13	9.9445	11.69	5.69978	5.86865	6.02795	7.88957	11.292	8.68827	6.82411	7.06521	7.86424	6.19761	6.17313	7.28691	7.08427	9.55546	10.286	7.09671	7.94405	10.7192	8.15128	5.85251	8.56399	6.93006	9.09454	7.87498	7.15159	7.35942	7.9645	6.6767	7.44973	6.41983	8.47773	6.92297	6.88825	6.73609	6.8724	7.40263	7.09842	8.6885	7.48335	9.28363	6.43617	8.02711	7.90686	7.83102	7.96738	8.32345	8.86135
ABCA2	8.47548	9.45617	11.3828	9.97981	9.41417	10.1527	9.50263	8.40266	9.67168	10.1144	11.1969	11.1777	11.2407	10.0287	10.2074	11.1138	9.72341	8.07505	8.22482	10.6458	10.2733	12.0089	11.2073	10.9222	11.1063	9.3768	9.22718	9.98143	9.28925	8.69883	10.5729	8.76173	9.61521	9.40531	9.5904	9.48927	11.0448	10.5087	10.101	10.1131	9.25103	8.49523	9.85656	9.96318	10.6664	10.6148	10.6275	8.93582	7.95177
ABCA3	6.5425	7.23491	8.7387	6.79028	9.17801	8.53564	7.18617	6.73218	7.91061	7.62998	9.57897	9.30838	7.50488	7.25653	8.20037	9.84496	7.53768	8.23446	6.8902	7.47038	9.24346	10.3561	10.7333	8.87444	10.3071	9.10863	7.35613	7.405	7.68766	7.08633	7.85378	8.68588	8.08247	7.81135	7.75226	8.01305	9.87357	7.99349	8.1445	8.13521	8.92358	7.57431	8.46793	7.98458	8.24286	8.29974	8.95233	7.30526	9.08318
ABCA4	5.92367	8.77025	5.31108	5.92118	5.35517	5.71471	8.8625	6.56223	6.71787	6.09352	6.107	6.00677	6.50326	6.57897	8.98299	8.24073	5.4784	5.6958	6.47843	7.27852	5.94464	5.91052	5.50763	10.299	8.42079	7.85497	5.84582	7.24334	8.10117	5.71218	7.14464	6.26298	8.05782	6.4225	7.31968	6.98989	7.04585	7.69146	5.86822	6.82321	7.54104	7.95582	6.53823	8.22649	6.58189	6.35321	7.934	7.14799	7.17332
ABCA5	9.98278	9.51355	10.2731	9.05033	9.38408	8.65475	9.63131	9.49373	11.0769	9.23641	9.85706	9.52929	10.0951	9.778	10.0326	10.1289	11.6229	9.52188	9.55317	9.72068	10.4242	11.0132	10.5499	10.3646	8.67935	10.0193	11.2831	9.40781	11.143	10.0441	10.8768	10.4205	10.4311	10.3444	11.2837	11.1339	10.3514	10.6805	10.072	10.6985	10.5368	11.559	10.6617	10.4059	9.78004	9.82275	10.7429	10.6794	10.6888
ABCA6	7.38694	8.03409	6.4814	8.76671	6.75653	10.1256	8.57656	7.66155	8.99916	6.93562	9.98745	7.9731	8.31493	7.89737	10.2554	10.4885	7.28662	6.67113	7.55506	8.44631	9.45211	7.71745	7.60545	9.25646	11.2816	8.85691	8.30665	7.90342	9.62672	7.15877	8.07177	7.95351	8.01577	8.02135	11.5645	8.53218	8.98929	9.54267	7.64706	8.61098	7.96037	9.17807	9.4231	8.5244	8.58255	8.26924	9.26567	7.3775	6.64251
ABCA7	9.19898	9.67246	9.66623	9.16732	8.85177	10.3302	10.4826	9.02777	9.95295	9.52704	9.8053	10.8319	9.43243	9.53423	9.11081	9.87497	7.80496	10.1792	9.70339	10.7127	10.4355	10.1406	9.71606	10.0656	9.01366	9.82181	10.0568	9.22478	9.67548	10.3808	10.1365	9.94183	10.5725	9.67777	9.66587	10.0709	10.1627	10.0224	10.4884	10.1845	10.7763	9.07886	10.8221	10.0631	9.99485	10.4113	10.7513	9.21548	9.717
ABCA8	5.78	5.43134	5.5357	5.86865	5.35517	6.68159	6.86671	6.02812	8.21797	6.11491	10.059	6.0875	6.46443	6.29712	10.0213	9.71647	5.64597	5.6958	6.13247	7.35855	9.55546	6.13445	5.83143	8.19259	9.36277	8.34385	5.90019	6.6851	8.30043	6.58539	6.02553	6.93334	6.96925	7.91127	11.0517	7.86468	7.84284	7.53759	6.30389	7.52853	8.34244	8.44278	8.07389	7.67428	7.63541	7.06226	8.76034	6.85536	5.70983
ABCA9	6.49956	6.6139	5.88264	7.41996	5.92592	6.95193	6.91744	6.77381	8.00942	5.97897	9.71515	7.72103	7.30652	6.44663	9.19011	9.5261	6.27102	5.87786	7.20073	8.29595	9.11953	6.75072	6.71412	7.64758	8.16239	7.51403	7.63649	7.18131	8.88534	6.55335	6.88506	7.03734	7.17323	7.19288	10.694	7.56412	7.47923	8.98989	6.80562	8.16907	7.11296	8.36434	8.21311	7.56197	7.09572	7.43309	8.35304	7.44608	5.84818
ABCB1	6.61412	5.98626	6.89999	7.70399	7.35284	7.04426	6.17411	6.9187	8.17149	8.08452	8.67591	8.07791	7.43268	7.90889	9.01176	8.23318	7.41196	6.77082	7.25875	7.60655	7.21462	6.53853	8.33921	7.9992	8.04418	7.02213	7.34086	7.43163	7.89084	7.35513	7.44973	7.03734	7.32214	7.58705	8.76046	8.28044	8.38451	8.22107	7.77242	7.40397	7.64965	7.97719	7.08303	7.9989	7.76729	8.16627	7.2736	7.79085	6.62742
ABCB10	9.90518	10.3468	10.4086	9.86028	11.2628	10.2721	10.1457	10.0809	10.0101	10.7212	9.59831	9.86789	9.22918	10.151	10.3728	10.0199	10.2376	10.1866	9.95242	9.95055	9.64017	10.5923	10.4172	10.6339	10.0733	10.1878	9.93025	9.58176	9.69545	9.97986	10.2529	10.4436	9.97343	9.81759	10.1802	9.99445	10.1531	10.0254	10.4753	9.87608	10.3592	10.0155	9.98973	9.94746	10.0594	9.82275	9.83304	9.8985	10.197
ABCB11	6.553	7.91915	5.0837	5.27583	6.09794	5.93336	4.85489	6.60992	6.35136	4.85489	5.70378	6.62594	5.33513	6.22834	6.47771	5.80629	9.28708	6.65808	7.5702	6.2185	5.4094	6.13445	5.45994	6.75286	5.27544	6.45266	9.86061	7.7164	6.50252	7.82867	6.65657	6.26298	6.56033	5.76465	5.48662	5.13972	8.192	6.33809	6.26124	8.02387	8.60388	7.84377	5.93709	6.8403	5.61838	7.01197	5.9523	6.11678	7.54344
ABCB4	6.40863	6.19951	6.46816	6.56225	6.60918	6.62649	6.55044	6.15826	7.35602	7.14797	7.53678	6.63784	6.83525	7.03646	7.38671	7.39897	7.28662	6.15857	7.02111	6.31204	6.80832	7.35254	7.13525	7.27372	7.01583	6.60002	6.94114	6.57098	7.24109	6.92822	6.59219	6.71039	6.85386	7.23296	8.71582	7.02991	7.51494	7.46727	6.84608	6.81191	7.08685	8.45797	6.9671	7.28956	7.97477	7.13426	7.31538	6.59036	6.04747
ABCB5	5.27426	5.27918	6.01365	6.39806	4.85489	5.24395	5.26527	5.1765	6.7507	5.40117	5.59263	5.0866	5.13301	5.8542	6.20147	6.82856	5.75617	4.85489	5.11847	5.13196	5.4094	6.56906	6.06336	6.1455	6.64808	5.3313	7.26182	5.91552	5.2089	6.3786	5.31882	5.11759	5.71473	4.85489	7.53055	5.82481	6.51043	5.53035	5.38599	5.84044	6.1781	7.85539	5.17402	5.49658	5.98446	5.9695	5.66686	6.2739	5.30609
ABCB6	7.3481	7.9429	7.93126	7.89454	8.26364	7.66803	6.80304	7.42742	7.9242	6.42489	6.37537	6.89363	7.40458	7.23171	6.77956	7.5428	7.53768	7.06852	7.16061	7.04238	6.54312	7.3109	7.20707	7.18307	7.14049	7.09447	7.60521	6.1404	7.15148	7.33762	7.28668	7.11286	6.42529	7.0076	6.49033	7.40508	6.30084	6.95831	6.44146	7.6488	7.27123	7.69625	7.46624	7.15612	7.38301	7.2318	7.72812	6.8702	6.93512
ABCB7	10.073	10.0968	10.2193	10.7514	11.2695	9.95134	10.3227	10.4484	9.85022	10.1436	9.94654	10.1226	9.97021	10.0024	10.0072	10.1443	10.1017	10.2844	10.048	10.0918	10.4196	10.2881	10.7558	9.98443	9.78191	10.1904	10.0154	10.0582	10.1988	9.85417	10.0013	10.5051	10.52	10.0089	10.284	10.0324	9.9598	9.88781	10.2281	9.78979	10.1339	10.0383	9.81157	10.0175	10.1036	10.0021	10.1754	9.5241	10.0455
ABCB8	10.9744	10.2864	11.5916	10.2349	10.108	10.4155	10.4897	10.0309	10.1672	10.9789	10.2965	9.96295	10.4593	10.4333	10.3535	10.1188	10.5767	11.0364	10.7257	10.802	10.5863	11.0896	10.1184	10.1591	10.3392	10.3897	10.8214	10.6731	10.0612	10.7593	11.0095	10.6208	10.8075	10.7552	10.2861	10.4977	10.367	10.4665	11.0732	10.9691	10.5194	9.48511	10.6348	10.6798	10.4725	10.7426	10.6084	10.5685	10.2202
ABCB9	8.81378	8.60038	8.31542	7.82141	7.62748	9.05331	9.08405	8.34573	8.40131	8.02458	8.69407	8.75552	9.38191	8.20148	8.7223	9.04034	8.45353	8.11993	8.67041	8.28601	8.83059	8.86263	8.63482	8.16354	8.40496	8.60366	7.89021	8.69235	7.90695	8.11762	8.51355	8.71935	8.33529	8.33041	7.85111	7.9609	8.37976	8.6293	7.7181	8.23842	7.76644	8.41192	9.08367	7.72719	7.99273	8.59527	8.42379	8.11504	8.88193
ABCC1	12.6176	12.196	11.3187	12.3041	11.7714	12.7328	12.1368	12.3663	11.9335	12.0278	12.1533	11.6848	12.135	11.7643	11.8263	12.2378	12.2865	11.9213	12.1178	12.4966	11.8823	11.9706	11.4711	10.952	11.66	11.8297	12.19	12.0751	11.6689	11.8084	12.1417	11.7231	12.0563	11.9363	11.5519	12.1384	12.1157	12.2412	11.8215	11.9474	12.3964	12.2495	11.85	12.1993	12.9257	12.5551	12.0137	12.4295	12.2684
ABCC10	10.4788	10.0172	10.1083	9.90581	9.57763	10.8001	9.85734	10.2683	9.92988	10.2648	10.422	10.1674	10.2553	11.0646	10.2246	10.6387	10.0872	10.3632	10.3083	10.5471	10.6362	10.421	10.3407	9.70792	10.185	9.82857	10.8653	10.2055	10.1496	9.9098	10.5537	10.3176	10.5967	10.2011	9.76902	10.7442	10.7882	10.2526	10.3581	10.8476	9.97791	9.15506	10.5235	10.4104	10.2692	10.0072	10.4614	9.68454	10.3181
ABCC11	7.2244	5.85278	5.92842	6.5898	6.75653	5.7685	5.87006	6.25806	7.26825	6.35943	6.24954	7.80694	5.76362	6.29712	7.0767	6.63761	6.41093	7.10598	7.06563	6.41884	6.03747	6.21986	5.88832	6.48849	5.7364	6.47212	6.85529	7.12731	7.3332	7.30189	6.54154	5.85365	7.00552	6.872	5.87347	6.90595	6.22945	6.03472	6.40383	6.66762	7.2597	8.24668	6.43617	6.20937	6.41615	6.51668	6.68763	6.80977	6.46511
ABCC2	7.64081	7.04672	6.34168	8.30637	8.08654	6.21139	6.73599	7.20457	7.45751	6.37615	6.35824	6.6018	7.14456	6.13948	7.09927	7.07295	9.80323	8.38873	8.00044	6.79935	7.21462	6.3364	6.32438	7.83443	6.01693	7.56464	11.4248	8.00587	7.87454	8.43571	8.7955	6.95718	7.91858	7.80487	7.19088	7.22495	8.9452	7.24219	8.66825	8.81611	8.56805	8.96171	8.38384	8.03176	7.11843	7.15741	7.62428	7.79085	7.39218
ABCC3	8.87963	10.7862	9.22501	9.65336	9.28779	11.8004	9.16549	11.6605	9.46093	9.40526	10.5664	9.5249	9.98872	9.94928	9.8581	10.0921	9.69977	10.068	10.7575	9.89643	9.5004	10.177	9.68921	9.41333	10.4609	10.1233	9.37451	9.24441	10.662	9.99076	10.6616	9.52164	10.213	8.59525	9.42644	9.40493	9.27011	10.0753	10.0095	9.15068	10.418	9.61541	10.0759	9.52683	10.4384	9.28596	10.4831	9.4816	10.6215
ABCC4	11.316	10.6669	9.59988	10.6577	9.65682	9.84787	10.0844	10.475	10.3927	9.45625	10.3695	10.2846	10.3878	10.872	10.3187	10.2075	10.485	10.2145	10.2681	10.1663	9.36941	10.0926	9.54517	9.79498	11.0867	9.47707	10.6048	9.38589	10.1169	9.6714	10.0097	10.508	9.43752	9.97945	10.8782	10.4977	10.3075	10.7597	10.3059	9.71371	9.69753	8.85714	10.0664	9.62593	10.7974	10.0454	9.50037	10.0833	10.2408
ABCC5	11.7265	11.1014	9.6817	10.9575	10.2668	10.7382	11.2064	11.2347	11.0123	10.9626	11.2116	11.112	11.3521	11.0777	11.3647	12.1421	12.134	10.7269	11.192	10.9119	11.4784	11.9959	12.6119	10.1778	11.1989	11.1596	11.9653	11.3244	11.2318	11.7362	12.5475	10.784	12.2573	11.2039	10.7022	12.2482	11.2263	10.7766	10.0329	11.4128	11.1333	11.6668	10.4623	10.5084	10.6865	12.3188	11.7904	10.0788	10.5862
ABCC6	5.21839	5.13323	5.63866	5.27583	5.20952	5.52477	5.19034	5.4535	5.52504	5.49974	5.34967	8.09397	6.22331	5.15496	6.23243	5.94198	6.03828	5.45365	5.31017	5.40651	8.04173	6.45856	5.77046	5.8399	6.20485	6.0556	5.45098	5.70026	5.86861	5.49221	4.85489	5.11759	5.42249	5.50342	5.37205	5.48774	5.24948	5.24723	5.44786	5.19873	5.56326	7.96655	5.89295	5.89795	5.61838	5.72658	5.58301	5.25557	5.22379
ABCC9	8.03419	8.43045	8.49655	8.35494	8.35236	9.93686	9.7228	8.28978	11.6564	8.5367	10.6265	7.4322	8.82335	8.20768	11.6705	10.8764	11.6999	8.4105	9.18827	8.41475	10.1673	8.6124	9.09538	9.68784	8.84848	9.51529	9.29603	8.33141	8.9636	6.99834	7.52448	10.1688	9.84872	10.5464	12.1436	9.71807	10.0262	9.86964	8.67881	9.33206	8.84731	9.57789	9.11739	9.36315	10.4641	9.16133	11.1802	9.71381	8.19855
ABCD1	9.02528	9.75665	10.5807	7.43423	8.97571	9.77412	9.19681	9.19034	9.23019	9.43186	11.6058	10.7275	9.88711	10.3059	9.21834	9.50446	8.96035	8.89164	10.1936	9.40879	11.1298	9.17124	9.56173	9.48827	10.055	8.66183	8.3143	10.7053	9.01594	9.59305	9.71529	8.56211	10.8718	9.06346	8.03006	9.77328	9.59514	9.85963	9.98143	10.4123	8.63883	7.23886	9.24826	8.47775	9.61795	9.71708	10.3638	8.56662	10.0902
ABCD2	6.12733	5.60143	5.5357	6.5761	6.76909	5.81893	5.84401	6.44737	6.95471	7.29149	7.95322	8.35245	7.49606	6.49242	7.49097	6.84265	5.55067	4.85489	5.7174	7.41561	7.98671	6.35468	6.84754	7.43148	6.38871	6.13735	5.45098	6.36603	8.05867	6.8153	6.52417	5.71458	5.77223	6.38425	8.31442	6.98989	6.91455	7.79482	7.08745	7.2588	6.38244	7.00134	6.85874	7.21615	8.03954	8.02703	5.93341	6.57174	5.22379
ABCD3	10.8437	11.6692	11.3034	10.6173	11.2288	11.328	11.5494	11.5723	11.7013	10.8588	10.8438	11.1366	10.6954	11.4311	11.0304	11.4263	10.9278	11.0212	10.5306	10.3551	10.4656	11.4066	11.6067	12.9616	11.278	11.78	11.1605	10.8908	11.576	10.7058	10.6767	11.8432	11.0189	11.2674	11.6068	11.2985	11.625	11.0841	11.714	11.2289	11.5379	11.3556	11.1555	11.6938	10.86	10.5181	11.4727	10.9425	11.37
ABCD4	9.66238	9.55357	9.72093	9.90207	9.91389	10.1881	10.1676	9.90611	9.75093	10.0801	10.0496	10.4049	9.86222	10.4095	10.1924	10.2508	9.70334	9.30024	9.6205	9.97226	9.92852	9.99417	9.75687	9.77608	9.50008	9.67013	9.79696	9.84201	9.85416	9.48533	9.64079	10.1456	9.84635	9.44078	10.2308	9.93058	9.9327	10.101	9.56186	9.88493	9.99815	9.6487	10.0471	9.94868	9.93646	9.71209	10.1979	9.71574	9.20007
ABCE1	12.7197	12.6942	12.4043	14.3203	13.0741	12.1817	11.6434	13.1226	12.174	12.3263	11.847	11.8207	12.7433	12.6648	12.4112	11.7528	12.6464	12.3917	12.3084	12.5746	12.0203	12.4257	12.1149	12.459	12.0364	12.3538	12.1362	12.3556	12.4607	12.5684	12.2884	12.3371	12.0315	12.0523	12.2257	12.0656	12.2179	12.3359	12.3683	12.5224	12.6573	12.6359	11.3114	12.6537	11.9375	11.5441	11.9483	12.5272	12.5734
ABCF1	12.3752	11.8812	12.2416	13.1242	12.9209	12.4723	12.0563	12.5048	12.3379	12.297	12.1327	12.0324	11.8818	12.2488	12.0359	12.1618	12.6824	12.1688	12.371	12.5346	11.8774	12.2072	12.2796	12.0119	12.2721	12.2573	12.3695	12.2345	11.9379	12.3152	12.28	11.636	11.9379	12.1826	10.6508	12.5534	11.8759	12.1309	12.6194	12.3355	12.0516	12.2155	12.0447	12.2188	12.1102	11.7627	11.7912	12.5109	12.2957
ABCF2	12.2786	11.9822	12.0271	12.6029	12.7602	12.0798	11.9809	12.2853	11.9217	12.4071	11.6365	10.938	12.1102	11.8874	11.6889	11.5234	12.0913	12.3627	11.963	11.9423	11.6731	11.7814	11.8099	11.4542	12.2082	11.9576	11.6507	11.8997	11.6767	12.1643	11.8719	11.9569	12.0665	12.0251	11.4634	12.2931	11.9409	11.7497	12.1905	11.9746	12.2777	11.5047	11.5888	12.0191	12.121	12.0222	11.6967	12.1856	11.9195
ABCF3	11.5306	10.9364	10.9181	10.869	10.8016	11.2381	10.9943	11.1209	11.0689	11.1244	11.1551	11.0859	10.89	11.1223	11.2185	11.3284	12.0166	11.1119	10.9717	10.8982	11.0032	11.1679	11.2775	10.771	11.4847	10.9634	11.1494	11.0668	10.8435	11.4805	11.4575	10.9637	10.961	10.4037	10.1756	11.4833	11.1551	10.809	10.9058	11.256	10.7266	11.1481	10.9949	10.7787	11.0112	11.536	10.8483	10.7648	11.0036
ABCG1	11.008	10.7932	10.8375	9.69863	9.04716	12.1896	9.37162	10.2725	10.7068	11.5788	10.7965	9.8101	11.6458	10.5413	11.2287	10.139	12.1821	11.6058	10.5457	10.6535	10.4601	9.90618	10.7507	10.2063	10.4443	10.5536	9.63799	12.1188	10.9054	8.97423	9.46889	10.3176	10.9333	12.0435	10.4307	11.5808	10.4115	11.104	11.3892	12.1539	10.1892	12.1532	11.1228	10.886	11.8108	11.9509	10.7087	12.037	11.0221
ABCG2	8.35224	6.13924	6.44124	6.62997	6.45759	6.50813	7.23393	7.97946	8.37044	6.64207	7.98332	6.44569	7.70879	7.37418	8.70594	7.75699	9.32779	8.03808	7.78584	6.67433	8.0596	7.00851	7.66292	7.57287	7.19234	6.85005	9.24719	8.02893	7.08495	7.36381	7.4751	7.39536	7.27917	6.53022	7.76501	7.11879	7.30587	7.79482	6.54756	7.59314	7.5125	7.69625	8.00281	7.20773	6.64874	7.36926	7.71061	8.01083	8.06509
ABCG4	6.0476	5.93301	5.31108	5.34038	4.85489	5.65687	5.94391	6.74272	6.65533	6.23473	5.88744	5.25536	6.42425	6.37435	5.86917	6.93062	6.51166	7.13339	8.26663	6.03156	5.53197	6.82636	6.76429	5.9694	5.51639	7.5811	5.39968	6.66944	7.99493	6.35958	6.91093	8.29023	6.95072	7.44278	6.55576	7.69064	7.02063	8.56476	7.4176	7.8826	7.49313	7.02285	7.83981	8.64682	8.50181	8.69771	7.41177	9.13687	10.9574
ABHD10	10.4428	9.78818	9.49862	9.42384	9.94897	9.41949	10.687	9.10378	9.71539	9.64235	9.67168	9.94443	9.58229	9.31942	9.63633	10.067	9.46883	9.85461	9.21444	9.0159	9.57403	9.40604	9.77259	9.74865	9.99314	9.50899	9.49816	9.61792	9.62191	9.86458	10.1235	9.69599	9.45007	9.85207	10.1181	9.10261	10.1517	9.35583	9.59558	9.37224	9.45781	9.57443	9.33356	9.19695	9.28477	9.89499	9.24936	8.70967	9.08064
ABHD11	8.93167	8.73271	9.41463	9.33037	8.95792	9.92643	8.69404	8.17078	8.3622	8.84277	8.32932	9.30326	9.1545	8.88251	8.24332	8.90663	8.16788	8.66373	8.57784	8.69522	8.96833	8.90674	8.64421	9.11303	8.76435	8.21981	7.53379	9.02636	8.3125	8.25171	8.46062	8.45474	8.31471	8.24742	8.44558	8.18742	9.36867	8.11186	8.69624	8.06046	8.76674	7.94501	8.69893	8.1979	8.42939	8.57055	8.45529	8.18422	7.98509
ABHD12	10.3492	10.4703	11.0229	9.84087	10.4116	9.86546	10.6063	10.2959	10.6948	11.2928	10.8193	11.3213	11.0484	10.4612	10.3632	10.751	10.6056	10.3465	10.2726	10.3193	10.6844	11.2592	10.124	10.8805	11.4223	10.5948	10.9464	10.9337	10.3527	10.6502	10.4864	10.8592	10.6882	10.7725	9.91953	10.4988	10.8627	11.0398	10.7442	10.4537	10.3262	9.40943	10.4811	10.7719	10.9314	11.1824	10.7555	11.2359	11.032
ABHD12B	6.03085	5.24791	5.25037	5.0985	5.41353	5.65687	5.26527	6.85313	7.6209	7.09338	4.85489	5.25536	5.91002	6.76268	6.41475	7.09619	5.07684	6.47425	6.26739	4.85489	5.24818	6.87438	5.40789	5.94494	5.57829	9.11972	5.34274	5.51339	9.77266	5.43745	7.37065	8.76494	8.65697	8.45058	7.33712	6.20296	8.14792	8.73566	6.36491	8.82932	7.70091	7.74718	7.79356	9.90176	8.47244	9.68177	9.64211	7.45561	9.37802
ABHD13	10.5873	10.4237	8.67286	9.61578	9.89669	8.69234	9.73217	9.62766	10.0905	9.73352	9.504	9.66859	9.65947	10.9656	9.91797	9.69571	9.91523	9.48156	9.01491	9.78694	9.29915	9.95805	9.55843	10.0522	9.55581	9.49205	9.87095	10.6375	10.3224	9.67648	10.113	10.1271	9.25634	9.69687	10.7135	10.1289	9.54125	10.0981	10.3733	9.66606	9.58377	9.84233	9.7604	10.1385	9.19552	8.46415	9.24488	9.63846	10.075
ABHD14A	7.6271	7.99544	7.13873	6.95297	7.02836	7.39793	8.31503	7.42118	7.43844	7.05569	8.10224	7.78719	8.32964	7.48764	8.04446	7.72835	6.82832	7.24605	8.85452	7.3488	7.86294	7.00851	7.126	7.52071	7.77301	7.0588	7.26182	8.68877	7.44949	7.35513	7.21755	8.02003	8.0743	7.16201	8.07145	7.88586	8.12534	7.41206	7.70418	7.69647	8.2146	6.76379	7.77462	7.37418	7.71748	7.92591	7.42809	8.14428	7.62395
ABHD14B	9.34436	8.88394	10.1234	8.97384	11.2341	9.86327	10.8315	10.2767	10.0529	9.73352	9.94654	10.0108	9.87555	9.49954	10.4078	9.53426	8.52289	9.02173	11.177	8.91998	10.1982	8.9416	9.56173	11.0377	9.24675	9.60664	8.94531	10.3161	9.74787	9.08289	9.19387	10.693	10.224	9.48142	9.56195	9.93226	10.6493	10.0269	10.7333	10.7733	11.1416	8.20218	9.56547	9.72292	10.2009	9.97633	10.1683	10.0758	10.0376
ABHD15	9.11636	9.49275	10.31	8.36592	8.99827	9.80294	9.30853	9.69212	9.90757	9.76731	10.2257	9.40246	9.61445	10.0588	10.2311	9.98615	10.587	9.53014	10.19	9.42013	9.62837	8.9808	9.03968	8.94156	9.24084	8.63498	10.5671	10.0443	8.82789	9.40604	9.90758	9.27013	9.79318	10.103	9.03918	10.2492	10.0426	9.82405	10.3306	9.66312	9.35683	8.98801	9.40805	9.23735	9.5029	9.57993	9.63529	10.5481	10.372
ABHD16A	7.4353	7.48883	8.18284	7.65651	8.07232	7.74263	7.52794	7.61346	7.92645	8.67724	8.36387	8.10591	8.12541	7.84629	7.93139	7.71745	7.41793	7.86912	7.89725	8.19851	8.10045	8.01626	8.09974	8.07709	7.77301	7.79315	8.08261	8.2749	8.3752	7.80377	7.80183	7.77837	7.94576	7.75184	7.9656	7.77659	8.14231	8.14552	7.98798	8.33088	7.63213	7.83206	7.17487	7.90562	7.85532	8.0552	7.83686	7.69054	6.89899
ABHD17A	10.7985	10.7401	9.78682	9.47847	9.09677	9.9138	9.79356	9.61442	9.88205	10.6827	10.1697	10.3356	10.1358	10.0882	10.0345	9.84414	8.94431	10.8683	10.8528	11.0178	10.2233	10.365	10.7399	9.8972	11.0668	10.6971	9.93395	9.80947	9.9078	10.4377	10.4138	10.8074	10.3565	11.0157	10.0091	10.4151	10.8103	10.8559	11.0758	10.66	10.7052	9.34993	10.6061	10.3408	11.0922	10.4251	10.7938	10.0591	11.3916
ABHD17B	10.0209	10.0872	9.1638	9.68998	10.7649	8.73378	9.05656	9.6237	10.8592	9.44411	9.57897	9.52929	9.62238	9.94836	10.0894	9.34775	10.8665	10.0578	9.42871	9.69852	9.86125	9.7818	9.73807	9.92809	9.43435	10.3609	11.0904	10.8822	10.0131	11.4032	10.2553	10.6075	10.637	10.4174	9.5904	10.2479	9.60931	10.259	10.9528	10.6014	9.73822	8.93493	10.0759	10.4504	10.1077	10.3888	10.3699	11.1386	12.0404
ABHD17C	11.0286	10.8396	10.5081	9.53272	11.2477	11.766	9.41719	10.8163	10.5507	10.9263	10.2736	8.54802	9.23178	11.1352	10.0649	10.112	10.9073	10.3979	10.8207	10.2512	9.74405	9.26728	9.42546	9.75694	9.02058	10.5759	9.8876	10.9993	10.2485	11.0595	10.2624	11.0249	10.224	10.0364	10.1327	10.8029	10.9724	10.8907	11.0239	10.4622	11.0852	10.6895	10.4982	10.9976	10.6581	10.6274	10.2117	11.273	11.6193
ABHD18	9.0321	9.5952	9.06678	10.2526	9.38218	9.43872	8.61487	9.30371	9.18073	9.41418	9.32195	9.71433	9.33922	9.492	9.5265	9.27897	9.29342	9.15816	8.87558	9.31472	9.16659	9.69195	9.27089	9.36352	8.54634	9.63777	9.54576	8.93861	9.6521	9.29815	9.64987	9.29691	9.21646	8.51495	10.0507	9.10558	9.59107	9.37471	9.31201	9.47644	9.48198	9.76555	9.26506	9.31301	9.1904	9.33066	9.20701	8.5964	9.62255
ABHD2	12.6235	12.9676	12.7596	12.512	12.073	12.9422	13.409	12.7825	12.7118	12.846	13.2264	12.659	12.0644	12.6802	12.6273	12.8742	12.4869	12.6205	12.3955	12.3341	12.5473	12.6106	13.0555	12.2772	14.086	12.5476	12.4275	12.5617	12.7523	12.8745	12.6563	12.0201	12.682	13.0954	12.3336	12.473	12.7838	12.8848	12.6103	12.3085	12.4892	12.0057	13.1472	12.9355	13.3054	13.3399	12.6683	12.8638	12.6169
ABHD3	9.72781	10.1119	9.63211	9.17354	10.2801	9.05907	9.14154	9.94258	9.55946	9.5254	9.49543	9.42622	9.63616	9.36833	9.604	9.54136	9.9467	9.08148	9.78336	9.52674	10.6025	8.45753	8.50675	9.60916	9.04453	9.54023	9.51145	10.7115	9.41879	10.5208	9.61136	9.11315	10.6121	10.2156	9.93347	9.36332	9.12814	9.06453	9.72646	9.37584	8.92358	9.20967	8.66378	9.19695	9.12743	9.49962	10.0425	9.23718	10.3802
ABHD4	10.0413	9.62516	9.49132	7.15106	8.58947	9.3787	9.80629	10.0249	9.20567	9.04272	10.6871	10.2672	9.3631	8.7408	9.79673	10.4642	9.96664	8.6209	9.45289	9.94899	10.3447	9.90618	9.08166	10.1798	9.6186	9.81161	10.4445	12.1639	9.56627	10.9025	10.8792	9.92764	10.744	9.56321	9.22781	9.28156	9.78899	9.94885	9.73824	10.4027	10.6294	9.28363	9.72201	9.66196	9.81205	9.76607	10.1839	9.56109	10.349
ABHD5	9.26557	10.2222	9.56969	8.93523	10.7707	9.16246	10.2565	10.6557	10.9712	9.73778	9.47464	8.94109	9.51784	10.8969	10.5818	10.634	10.5372	10.5757	9.91669	9.87519	9.95867	10.1578	10.223	10.6804	10.4532	11.6316	10.7243	11.2906	12.0326	10.3589	10.2168	11.2301	10.853	10.8917	10.7184	11.0866	11.4217	10.7889	11.5951	10.9738	11.1922	11.5494	11.1089	11.7826	11.1838	11.1315	11.3224	11.7343	12.9116
ABHD6	8.86057	8.84817	7.6514	7.82677	8.54237	7.74747	9.52746	9.0653	9.86593	9.10362	10.4498	8.73531	9.90021	10.2645	10.064	9.0432	9.00357	8.92215	10.1226	10.0646	9.99586	7.93796	7.87163	8.21703	9.42136	9.81502	11.1069	9.4208	10.144	8.62697	9.7629	9.33187	10.283	9.00325	8.95947	10.2863	10.7135	9.8309	9.91773	9.93451	10.3142	8.63525	9.99979	10.2253	9.3274	9.7994	10.0192	9.11359	9.53634
ABHD8	7.86297	8.72533	7.42539	6.93243	6.76909	7.83626	8.7533	8.08807	8.05326	9.39448	8.72089	9.59923	7.99569	8.88251	8.59345	8.21794	7.65788	8.51791	8.78305	7.47038	8.84088	8.69028	7.94506	8.61569	8.76022	9.21062	7.92584	9.6028	8.32844	9.33288	9.39306	9.20561	8.86869	8.83748	8.04052	8.88776	8.80059	8.87838	9.38457	8.65324	9.00271	8.02925	8.81784	9.61065	9.0811	9.66249	8.85171	8.18984	10.1003
ABI1	12.3688	12.612	12.3674	11.4426	12.6831	11.0482	11.9388	12.1166	12.0861	12.5465	11.7663	11.4336	12.1388	12.4696	12.0672	11.9925	12.3444	12.8788	12.0199	12.2036	11.8391	11.7748	12.0248	12.2366	11.8148	12.1923	12.8228	12.7143	12.5636	12.9833	12.6979	12.5165	12.1042	12.4433	12.2052	12.2731	12.4958	12.3878	12.8779	12.2201	12.6179	12.5022	12.5743	12.5481	12.2302	12.4597	11.9008	12.9222	12.9548
ABI2	9.56242	10.4294	10.2184	10.722	10.1776	10.9968	10.8221	10.8568	10.347	9.81925	10.3974	11.0593	10.7443	10.6737	10.6929	10.5506	9.08992	9.71387	10.1426	10.2563	10.9918	10.6645	9.84737	10.2382	11.876	9.67389	9.60893	9.52875	10.3613	9.51586	9.939	9.85148	10.6274	9.67427	11.0708	9.41695	9.80314	10.4555	9.49592	9.78844	9.12149	10.0358	10.3314	10.1825	10.192	10.3786	10.6558	9.61589	10.2029
ABI3	8.54891	7.50653	7.43794	8.93768	8.21279	8.56838	8.32576	9.04369	9.14582	9.60233	10.2371	10.3423	9.92286	9.36558	9.52118	9.41006	7.64783	7.86912	8.3682	10.1199	8.92387	7.94332	8.54405	8.34805	8.63938	8.26069	8.15277	9.00348	9.25651	8.63048	9.03648	8.21209	8.54981	8.65353	9.40256	8.78746	9.03208	9.72648	10.2577	9.77489	8.62583	7.45605	9.35883	9.27471	9.50908	9.85367	8.73068	7.73773	7.1021
ABI3BP	6.9813	5.98626	6.54541	7.31564	6.2048	8.14765	7.79091	6.66701	7.77202	6.8489	10.8948	10.5256	6.86405	6.71693	10.5152	10.8967	6.30044	7.45365	5.94836	8.40101	9.31152	8.47967	6.75194	9.17833	10.3679	8.83687	7.13379	8.32215	8.88265	5.78447	7.94627	8.20735	8.19961	8.2283	11.6781	7.25853	7.9943	8.34189	7.56447	7.25071	7.13857	9.74416	10.296	7.39636	8.72794	8.62758	9.05833	6.64458	6.33635
ABL1	11.8665	12.052	12.7702	12.3893	12.0053	12.2043	12.0289	11.8659	12.0315	12.0365	12.6351	12.5633	12.2791	12.0889	12.4777	12.2527	12.2914	11.6058	11.8372	12.1075	12.2164	12.118	13.2292	11.9297	13.6076	11.8568	12.0654	12.2243	11.0139	11.9886	11.3625	11.7211	12.0757	12.0777	11.4046	11.9395	11.6447	12.1117	11.7242	12.3909	11.5293	10.592	12.0344	12.0449	12.4996	12.5358	12.3239	11.9626	12.0211
ABL2	12.1967	12.2589	12.3777	12.3619	12.9016	13.5289	13.2736	11.7832	12.0645	11.8528	11.9946	11.2992	12.5498	12.4012	12.4267	12.1362	13.2167	12.8257	11.9149	12.2234	12.5737	11.715	12.0564	12.1515	12.9155	12.5463	13.3051	12.9514	12.2969	13.3778	12.2235	11.5649	12.7438	13.028	12.2769	11.8473	12.7566	11.6195	13.1028	12.8122	11.4804	12.0636	12.6731	12.1118	12.3402	11.7344	12.212	11.9025	12.8064
ABLIM1	14.226	14.361	12.6728	13.7198	12.5372	10.0774	12.7902	14.6905	13.2705	13.777	12.6734	11.2798	13.0372	14.1258	13.6765	13.1733	14.0257	14.3096	14.5674	14.0802	13.636	14.0068	13.9585	12.9166	11.4	14.584	14.5603	14.5594	14.4168	14.6552	13.4826	13.911	13.9034	14.1949	12.8018	14.6559	13.9308	14.4278	14.29	14.187	14.2817	14.8589	15.1342	14.7012	14.5603	14.5498	14.1719	15.3562	15.2785
ABLIM2	9.83001	10.1081	8.08047	9.86669	10.3527	7.67313	6.72445	9.1357	8.4901	9.93774	10.2706	7.99897	8.70473	9.53178	10.437	10.1004	10.3526	10.414	8.58883	9.04259	8.9962	10.8032	9.60549	7.72993	8.92425	10.1891	10.6339	10.4487	9.05458	10.4034	10.5185	9.97809	9.54674	9.90379	8.52921	8.4167	10.3848	8.996	9.96433	9.78168	9.63855	9.78961	11.1246	9.18047	9.83682	8.92459	9.74813	7.94572	8.588
ABLIM3	9.34436	9.63631	8.78256	8.4508	8.3006	8.52177	10.5695	9.63686	9.53564	8.39896	9.12014	7.5492	8.92648	9.58001	9.52915	8.72737	9.79433	9.15389	8.92835	10.6018	8.87131	8.26683	7.46121	8.54054	11.7269	8.08385	10.2788	9.76435	9.79561	10.386	9.05027	8.50175	8.77677	9.85207	8.9263	8.86334	8.8764	10.484	11.1041	8.6171	9.23972	10.5662	10.6088	9.77593	9.55362	9.3597	9.93374	10.2695	9.66548
ABO	5.82356	4.85489	9.07267	5.49491	5.10597	5.48708	5.26527	5.4535	5.58065	5.34407	6.34085	6.80371	5.13301	5.55305	6.32032	6.00288	7.32545	5.76111	4.85489	5.58137	5.94464	6.42497	7.36364	5.61626	5.78254	5.40417	5.09969	5.45687	5.71157	6.05068	5.45213	5.63455	5.77223	5.23141	5.98814	5.69869	5.68313	5.40805	5.44786	5.68751	5.35827	5.79741	6.05821	5.9491	5.61838	5.36322	6.36097	5.25557	5.22379
ABR	11.8365	12.3397	11.7166	12.1048	11.5538	12.0305	12.381	12.202	11.6715	12.3026	12.6892	11.8969	12.5814	12.0759	12.2434	12.0061	12.8288	12.4998	12.1709	12.3672	12.1472	12.2688	12.5532	11.93	13.1695	12.2183	12.1192	11.8321	12.2259	11.7566	12.414	12.2535	12.2825	12.6779	11.5663	12.3839	12.3735	12.7539	12.7508	12.3813	12.6268	10.3827	13.2283	12.0404	12.7981	12.6124	12.4103	12.2039	13.0759
ABRACL	10.1933	10.049	9.11325	9.43251	9.71234	8.62135	10.2886	10.0702	10.0478	10.1702	9.98133	9.27909	10.2373	11.036	10.1081	9.97795	10.8718	10.3815	8.79258	9.79914	10.4422	9.11366	9.86347	10.06	9.7758	9.81842	10.121	10.0485	9.65837	10.2543	10.4995	10.6137	10.3894	9.44695	10.5603	10.6528	9.76929	9.54683	9.97859	9.22241	9.28991	9.6487	9.27173	9.46357	9.67587	9.49672	9.46104	10.104	10.1458
ABT1	10.8169	10.5707	10.9514	11.0134	11.3571	10.526	10.4186	10.1393	10.799	10.7227	10.4969	10.6178	10.437	10.6996	10.4957	10.3926	10.6901	11.0864	10.7895	10.185	10.47	10.7001	11.3492	10.9717	10.2378	10.6511	10.7193	10.4413	10.3728	10.7497	10.2986	10.8411	10.5005	10.7361	10.8358	10.6849	10.6036	10.4094	10.3668	10.6497	10.6477	10.2086	10.4666	10.3846	10.5702	10.3027	10.2071	10.9466	10.6363
ABTB1	10.2241	9.75184	10.6943	8.27952	8.10993	9.21665	9.23502	8.97267	9.7984	9.23238	9.5378	9.15176	9.73088	9.90171	9.36367	9.14807	9.35985	8.60529	9.85912	9.65314	8.92064	9.51669	9.88598	8.5597	9.83182	9.13071	9.90908	9.599	8.82789	9.85566	9.49733	9.69766	8.86869	9.15182	9.86237	9.88292	9.58902	9.40716	9.58629	9.45109	8.91293	10.1929	9.95499	9.18873	10.0913	9.8514	8.94866	9.37072	9.16215
ABTB2	8.99765	9.10545	8.87097	8.56617	8.46866	9.7542	7.88163	8.90233	8.73637	9.31857	9.07014	7.20148	9.93245	10.0374	9.51317	8.67465	9.49105	9.11044	8.91388	10.0132	9.49174	9.506	9.20493	8.8719	9.79606	9.03443	8.54945	10.6047	9.27297	9.83614	8.61757	9.01162	9.29862	9.4754	7.81486	8.91517	9.30039	9.72831	8.67881	8.51925	8.13073	9.24059	9.39895	9.47206	8.81392	9.61111	9.11345	9.48613	10.2866
AC000068.5	5.86499	6.12135	6.44124	6.22495	6.42478	7.05234	5.69991	6.27383	6.56453	6.70656	6.03925	6.88395	6.093	6.41106	6.18565	5.92611	5.98052	6.23701	6.6868	6.06048	6.93599	6.13445	6.48987	6.24183	5.27544	6.26067	6.38876	6.4061	6.09588	5.91255	6.48864	6.07939	6.72696	6.76348	6.1831	6.27882	5.91488	5.97399	5.60186	5.9204	6.14959	6.62577	6.26367	6.36921	6.07012	6.55421	6.88148	6.72992	6.71527
AC000089.3	6.09619	5.92198	6.70837	6.26183	6.32025	6.17845	5.81714	6.84349	6.14393	6.00299	5.8306	6.06793	6.03579	5.74264	6.23243	5.97293	6.16118	6.19852	5.75458	6.4589	6.06652	6.69763	6.84754	6.0392	5.78254	6.32839	5.87342	5.94671	6.35376	6.19425	5.50821	6.55775	6.45358	5.89988	6.5235	5.93446	6.34597	6.00484	6.01747	6.16618	6.25929	6.91154	6.60939	5.9491	6.0424	6.10778	6.52467	5.93062	5.99475
AC000120.7	6.11188	5.79057	5.78318	6.38191	5.92592	6.50813	6.19264	6.62156	5.89506	6.13587	6.1286	6.87419	5.87568	5.89502	5.80003	6.27268	5.82978	5.50087	6.20209	6.31204	6.36328	7.00851	5.99229	6.34708	6.01693	6.11083	5.81729	5.91552	6.89655	5.81834	6.22612	6.12843	6.05413	5.93065	6.64765	6.66812	5.98015	6.55775	5.90009	6.24256	6.31021	6.5962	6.7403	6.53807	6.39619	5.85657	6.66841	5.89567	5.63021
AC002117.1	5.82356	5.6799	5.92842	6.71886	6.26406	6.21139	5.94391	6.27383	6.36637	6.11491	6.08492	6.51326	6.48401	5.87485	6.03102	6.14022	6.22532	5.6958	5.88844	6.11591	6.64941	6.78911	6.47436	6.38005	5.82621	5.99708	5.99999	6.00611	6.81514	5.94186	6.17952	6.19785	5.42249	6.32432	7.45326	6.83155	6.17907	6.50184	6.19395	6.1858	6.1781	7.25687	6.94966	6.47947	6.24551	5.83214	6.36097	6.19827	5.81571
AC002310.12	6.40863	6.41166	8.80163	7.51685	7.69772	7.85426	6.19264	7.15214	6.7344	6.70656	6.94557	7.76717	6.80578	6.27013	7.19979	6.77797	6.54731	6.36188	6.8902	6.73841	6.9087	6.42497	6.41012	6.90921	6.79448	6.71565	6.49771	7.07102	6.81514	6.61659	6.39476	6.82021	7.32214	6.40354	7.28412	7.06874	7.32626	6.55775	6.09691	6.87828	6.82479	7.22062	6.46254	6.79476	6.24551	6.57858	7.13312	6.47396	6.25554
AC002467.7	6.5425	6.43894	6.54541	6.71886	6.47366	7.092	6.22877	6.76353	6.66115	7.007	6.54863	6.51326	6.44451	6.50359	6.46539	6.90419	6.52366	7.43931	7.06563	6.08858	6.5615	6.04125	6.17157	6.22325	7.05871	6.45266	6.72689	6.73094	6.54816	6.45169	6.13074	6.26298	6.87383	6.66013	6.70527	6.59617	6.99491	6.4826	6.30389	6.54707	6.49348	7.10554	6.43617	6.68584	6.37587	6.80882	6.45733	6.22407	6.56512
AC003075.4	6.46629	5.91081	5.69978	6.38191	6.30184	6.77496	6.07606	5.96658	6.34378	7.17444	6.51898	6.52632	6.06481	6.24245	6.42762	6.56966	6.19374	6.92825	5.82416	6.7227	6.12219	6.26011	6.23145	5.578	6.56776	6.52863	6.13256	5.91552	6.62056	5.74915	6.02553	6.57391	6.05413	6.40354	6.95927	6.34974	6.75267	6.55775	6.01747	6.56108	6.02678	6.81498	6.6322	6.46435	6.51109	6.03118	6.41016	6.32154	5.99475
AC003090.1	4.85489	5.21385	4.85489	5.84117	4.85489	5.7685	4.85489	5.08254	5.01881	5.10036	6.17048	7.37308	5.40858	4.85489	5.47443	5.87676	5.07684	5.1008	4.85489	4.85489	8.87131	5.29384	5.50763	5.27528	4.85489	5.24446	5.34274	5.32252	5.2089	5.11684	4.85489	5.11759	5.184	4.85489	5.22155	4.85489	5.33742	4.85489	5.31548	5.09831	4.85489	6.81498	4.85489	4.85489	4.85489	5.17738	5.45147	5.13867	4.85489
AC003104.1	6.03085	5.56739	5.63866	6.5197	6.32025	6.64883	6.22877	6.68912	5.96363	6.48682	6.4414	6.44569	6.44451	6.24245	6.36176	6.2264	6.00016	5.82151	5.82416	6.65778	6.50549	6.87438	6.25068	6.29571	5.7364	5.90188	5.92617	6.30312	7.3652	5.99782	6.24867	6.12843	5.8764	5.6876	7.9656	6.45882	6.36787	6.66232	6.30389	6.44408	6.40552	8.00866	6.80091	6.63416	6.63237	6.47793	6.32261	6.29798	6.21276
AC004381.6	7.58042	7.0753	9.77964	8.34017	9.06626	7.68327	7.1282	7.81079	7.3628	8.945	7.43748	8.42384	7.52235	7.23796	7.68323	7.958	7.09643	7.91074	7.81137	7.99315	7.64202	8.74298	7.88236	8.89967	6.81162	8.35803	7.30192	9.13295	8.51041	7.50337	7.95222	7.90146	7.15739	7.49258	7.7133	7.47282	7.58368	7.67605	7.40896	7.30635	8.42001	8.05958	7.88458	8.09527	7.66582	7.83569	7.5372	8.28729	6.94695
AC004453.8	6.45499	6.63693	6.65264	6.41399	6.94398	7.38543	6.40852	7.50017	6.6955	6.09352	6.57756	6.19761	6.93333	6.39895	6.78908	6.24979	6.19374	6.59067	6.61087	7.44327	6.31916	6.13445	7.01964	7.07659	6.41266	6.61723	6.92021	6.50054	6.88523	6.238	5.84204	7.34341	6.72696	6.17028	7.56029	6.70257	6.65468	6.90438	6.4779	6.64185	6.91818	7.18335	6.53823	6.63416	6.8158	6.66021	6.25556	6.85536	6.70106
AC004540.5	5.21839	5.3355	6.09192	5.65356	5.35517	5.84305	5.78939	5.36183	6.0275	6.00299	6.03925	7.17061	6.00589	5.71836	5.99312	6.62932	5.51559	5.58565	5.22714	5.63039	5.87715	6.35468	6.3766	5.9694	5.7364	5.6728	5.95143	5.32252	5.7455	5.37665	5.8074	5.67564	5.42249	5.50342	6.30848	5.8629	5.72664	5.80179	5.98948	5.81206	5.56326	7.02285	6.19958	5.58083	5.89022	5.9695	6.25556	5.85929	5.30609
AC004893.11	6.95886	7.09136	7.0417	7.14227	8.06275	8.2115	7.15335	7.23363	6.81388	7.05569	7.91205	8.5993	7.1897	6.94634	7.4628	7.32821	6.07496	6.74663	6.74435	7.44327	7.72715	7.72997	7.42451	7.06731	7.10024	7.80712	6.68946	7.30263	7.55664	6.39732	6.91093	6.87173	7.70125	6.4954	7.5455	7.14313	7.15373	7.67605	6.70582	7.50181	7.24807	7.4714	7.50154	7.38901	7.42844	7.36926	7.86868	6.55281	6.16819
AC004951.5	7.64081	6.34047	7.15423	5.92118	6.32025	6.07284	5.69991	7.17487	7.43203	6.28991	6.40886	6.53923	5.76362	7.13431	7.95554	6.86349	5.96046	7.36528	9.14932	6.92659	6.2732	7.34431	6.23145	7.43856	5.78254	6.47212	5.7253	7.62785	7.68766	8.36579	6.37503	7.65744	6.72696	6.62894	7.00454	6.09247	7.30587	7.75146	7.3101	6.68031	7.72585	6.47	6.89589	6.17038	6.97592	6.69359	6.69712	6.57174	9.30599
AC004951.6	6.39674	5.64953	6.14684	6.42969	5.92592	6.60373	6.15523	6.97236	5.83359	6.19629	6.24954	6.6018	6.17313	6.10808	6.03102	6.4883	5.67506	5.76111	6.08329	6.88557	6.71543	7.13012	6.19191	6.3131	5.78254	6.32839	5.65737	5.88322	6.7536	5.97026	6.55866	6.17522	6.50816	5.89988	6.6768	6.45882	6.41043	6.6789	6.12204	6.29647	6.49348	7.30948	6.71942	6.7595	6.58189	6.22935	6.75262	6.19827	6.37465
AC004967.7	7.10844	6.6139	6.84256	7.34628	7.38449	6.99471	7.0764	7.04891	7.13085	8.00083	7.4951	7.68405	7.22258	6.99218	6.75055	6.83562	7.12638	6.88522	6.91501	6.93998	7.247	7.5577	7.13525	6.66671	7.12721	7.09447	7.30192	7.75169	7.43454	6.66195	7.1553	7.60012	7.09204	7.32821	7.43726	7.19049	7.18782	7.45822	6.62926	7.32183	7.12583	7.57431	6.9843	7.07474	7.12963	6.74729	7.35019	7.26218	7.14326
AC004980.7	7.70303	7.48585	7.91366	7.66253	8.51124	8.54115	8.13543	7.6457	7.19367	7.77802	7.84794	7.47648	7.54814	7.12756	7.97536	7.60745	7.12638	7.39538	7.63633	7.98699	8.04173	8.66479	8.09974	7.22503	8.45708	7.62935	6.78689	7.37784	7.78423	7.78479	7.36158	7.60012	7.77414	7.71765	7.95456	7.83593	7.35629	7.7441	7.35593	7.76504	7.46356	8.06955	7.93648	7.84334	7.80861	7.25334	8.35025	7.14799	7.88855
AC005042.2	6.24327	5.64953	6.05357	6.65603	6.16337	6.89864	6.07606	6.68912	5.80772	5.69435	5.55127	6.55201	6.06481	5.74264	6.11982	5.84225	5.93995	5.79187	6.30884	6.70679	6.52446	6.53853	6.30642	5.86736	5.57829	6.11083	6.02337	5.84969	7.11388	6.02461	6.0529	6.28384	5.65258	5.96042	6.38474	6.30297	5.91488	6.40227	6.21685	6.36447	6.35887	7.30948	6.69819	6.59392	6.22218	5.83214	6.51371	6.08812	5.90968
AC005082.12	5.68508	5.13323	5.45652	6.64307	6.70496	5.30369	5.32823	5.40966	8.68987	5.97897	6.34085	5.79455	9.0786	5.37277	6.87169	5.84225	7.4298	5.20223	5.22714	5.52847	5.4094	5.60947	6.76429	6.54621	5.90739	5.83231	5.09969	7.09382	7.34127	5.37665	5.55958	7.30763	5.71473	8.00453	6.49033	5.65166	5.80707	6.00484	5.98948	6.94137	5.67019	6.5962	7.52457	5.84369	6.71212	5.66798	5.83246	5.59863	7.94049
AC005083.1	6.17233	6.84145	5.49741	6.44519	5.74702	5.35616	5.38351	6.68912	6.07767	6.9667	5.96643	6.82425	5.67926	6.15482	5.77565	6.33861	5.4784	5.72914	5.63712	5.7603	6.38471	6.01651	5.99229	6.5177	5.15279	6.0556	5.58242	5.65799	6.67551	5.81834	5.45213	6.22001	5.77223	5.80054	6.34726	5.69869	6.27756	6.50184	6.09691	5.81206	6.35887	6.36551	5.62888	6.12988	5.74639	5.88032	6.38583	5.82132	7.15336
AC005152.3	5.06513	5.38569	4.85489	5.39706	4.85489	5.40346	5.59841	4.85489	5.8587	5.10036	4.85489	6.58954	5.2476	5.32807	5.34608	5.72931	4.85489	6.00493	4.85489	4.85489	6.71543	5.21375	5.10341	5.65252	4.85489	5.24446	4.85489	4.85489	5.46504	5.22483	4.85489	5.11759	5.42249	5.38588	4.85489	4.85489	4.85489	4.85489	5.12157	4.85489	4.85489	5.72964	6.01952	5.58083	4.85489	5.24945	5.8536	4.85489	4.85489
AC005154.6	9.33612	9.57009	9.67527	9.90705	10.2408	9.9616	9.92543	10.3914	9.69533	9.86158	10.1149	10.6624	9.80938	9.78625	9.85493	10.3734	9.41465	9.54651	10.2161	10.5263	10.3873	10.8644	10.3321	9.69361	9.79405	10.348	9.98482	9.77955	11.153	9.92408	10.376	9.67744	9.71476	9.85671	11.1019	10.1875	10.2441	10.3368	9.79576	10.5562	10.2082	11.1447	10.8513	10.2491	10.2546	10.0394	10.7344	9.74061	9.97488
AC005262.2	6.49956	7.38393	7.41908	6.2798	6.63732	6.24333	5.63386	7.00694	6.35889	7.62998	6.40886	5.50542	5.83995	6.98465	6.37524	6.24979	5.98052	6.87423	7.11924	7.14876	6.38471	6.06538	6.25068	5.61626	5.44757	7.40682	6.58365	7.13829	6.26177	7.31987	6.7617	7.33455	6.39629	6.92297	6.30848	6.39463	6.81395	7.2315	6.19395	7.11411	7.70927	6.97947	6.82048	6.8063	6.89836	6.47793	7.3559	6.47396	8.00146
AC005262.3	7.03934	8.32011	8.18649	6.96311	6.81814	6.43098	5.76067	7.937	7.22025	8.5102	7.02804	5.96372	6.36121	8.02276	7.15764	6.84963	6.57049	7.95614	7.92084	7.57375	6.74717	6.85059	6.84754	6.16549	5.63492	8.41338	7.43716	8.18056	7.12338	8.41956	7.24761	8.13438	7.72247	7.79835	6.13778	7.57292	7.7788	7.77331	7.14142	7.92301	8.73884	6.83981	7.79356	7.84864	7.46373	7.48208	8.06644	7.36741	8.98064
AC005336.4	6.91276	6.84145	6.24867	5.44812	6.07515	5.81893	5.38351	4.85489	5.25532	5.10036	4.85489	5.0866	5.72259	6.89072	6.24758	5.59706	8.0406	6.39513	7.06563	5.83636	6.40574	6.29892	5.40789	5.49407	5.86775	5.24446	7.64266	7.91587	6.1399	7.47179	6.52417	7.03734	6.45358	6.80527	5.22155	6.63268	6.96867	6.59362	6.12204	5.5784	5.56326	7.40893	6.01952	6.60748	5.85648	6.01106	5.81078	6.29798	5.49043
AC005537.2	5.88498	6.3331	6.57008	6.98317	5.87032	5.99565	5.87006	6.60992	6.51313	8.22616	6.47305	7.56679	6.40362	6.91485	5.93325	7.35221	6.37076	6.21794	6.49582	6.2894	6.50549	6.81406	7.45395	6.47361	6.38871	6.26067	6.95148	5.45687	6.53314	6.55335	6.96114	6.38263	6.61031	6.32432	6.42102	6.34974	5.53418	6.46303	5.93086	6.61552	5.26659	7.02285	5.3053	6.7595	5.74639	6.97734	6.74354	6.64458	6.27631
AC005682.5	8.42434	8.04807	9.64005	8.82071	9.33182	9.24552	8.33287	9.09235	7.20512	9.47001	8.50113	6.68429	8.04425	8.78274	7.60336	7.92067	7.93799	7.07798	9.36432	9.39966	7.34961	7.27664	7.18059	7.06731	6.62849	8.49257	8.19906	6.55376	8.74753	7.25586	7.13389	9.10053	7.02329	7.83064	8.68305	8.30147	8.1535	9.12437	7.90569	8.59868	8.44495	8.02925	8.08921	8.51453	7.65828	7.26044	7.36159	9.41658	8.16514
AC006042.8	5.92367	5.38569	5.5357	6.12671	5.95249	5.86651	5.63386	6.33471	5.95255	6.02642	6.68681	7.60132	6.54086	5.69329	5.93325	6.4883	5.70306	5.27979	5.88844	7.43411	6.42639	7.06056	6.25068	6.33022	5.98183	6.21305	5.6209	6.42562	7.26684	6.25923	6.10546	5.8851	5.92413	5.6876	8.99189	7.25853	6.15294	6.53941	5.68777	6.8005	6.20586	6.76379	6.40919	6.60748	6.3341	6.54183	6.51371	7.04901	5.67109
AC006116.20	6.53191	7.54697	7.13091	5.86865	6.35618	6.4176	7.58952	6.66701	6.92681	5.87612	5.73741	5.31682	7.1897	6.46975	6.91538	7.0433	7.10398	7.42483	6.65699	6.57146	6.31916	7.06056	5.73817	5.33974	6.26061	7.56464	6.8101	6.71585	7.25831	7.13848	7.11213	6.82021	6.81297	6.54724	7.45326	6.78473	6.45147	7.31474	6.28277	6.56108	7.15119	7.68322	7.45427	6.7595	6.2907	6.63744	7.14652	6.47396	7.63104
AC006129.2	5.65939	5.4528	4.85489	6.39806	5.64014	5.68635	5.66763	6.25806	6.24015	6.48682	7.05767	7.24647	6.76024	6.07567	6.59433	6.10097	5.07684	5.27979	5.88844	6.85748	5.91153	6.13445	6.35947	6.58773	6.0508	5.79529	5.58242	5.7403	7.07517	5.94186	5.73343	5.67564	5.8764	5.83495	7.64584	6.87671	6.76827	6.44313	6.19395	6.56108	5.92326	6.53478	6.19958	6.41777	6.85775	7.14974	5.32778	6.80977	5.30609
AC006262.4	6.28369	7.34819	6.68638	5.0985	5.20952	9.61812	6.61548	6.77381	7.87606	5.79026	5.59263	5.25536	5.2476	6.64002	6.51392	5.59706	6.63748	8.21394	5.31017	6.62399	8.0714	7.19621	6.70125	5.27528	5.36906	7.08268	5.95143	5.88322	8.59171	5.49221	7.22764	6.34416	8.30778	7.77861	6.88825	5.65166	7.67293	6.31585	7.76574	6.16618	6.77539	7.94501	9.47599	7.55546	6.59895	8.40936	8.5063	6.43244	7.17332
AC006262.5	6.62402	9.61458	6.84256	4.85489	6.95483	9.99194	9.06931	6.59818	8.1467	5.929	5.20561	6.67284	5.72259	8.84542	6.52575	9.61917	7.89644	7.87964	5.75458	5.93916	7.60152	8.90674	7.34799	10.4832	5.27544	6.41272	6.61098	6.74584	6.57765	5.43745	7.25749	8.80289	8.88731	8.076	7.81486	5.65166	9.09682	6.06372	6.72057	5.81206	7.31639	8.32343	8.94025	6.31847	5.85648	8.58159	7.512	7.14799	6.48238
AC006262.6	6.0476	6.99193	8.70109	5.27583	6.39099	7.81344	5.76067	7.79179	7.03929	6.40888	6.21075	6.96858	6.76024	6.60988	6.94929	7.37579	7.48196	7.09671	7.05464	6.55343	6.44668	7.27664	7.73008	7.07659	7.14049	6.79208	6.26821	6.51855	7.15148	5.49221	7.24761	7.57054	6.85386	7.17238	6.6768	6.25412	7.0828	7.54613	7.38271	5.97001	7.50285	7.56007	8.64845	7.21615	6.54702	6.30838	7.47592	6.47396	6.44758
AC006509.7	6.57372	6.31821	6.24867	7.85322	6.50514	6.43098	6.93718	6.37828	6.40305	6.80322	7.01801	6.29727	7.30652	7.0437	6.97415	6.92406	6.68017	6.23701	6.36823	7.01753	6.44668	6.42497	6.44269	6.7647	6.50378	6.71565	6.43672	6.83176	7.06531	6.87926	6.83171	7.24264	6.58558	6.59692	7.51544	7.00337	6.43114	7.29441	6.56435	7.08685	6.68845	6.73739	6.93198	6.93716	6.43577	5.88032	6.37347	6.71332	6.81047
AC006946.16	5.70992	6.03668	6.66399	5.97082	6.52057	6.52051	6.87702	6.43388	5.48504	4.85489	6.35824	6.95945	5.67926	5.64048	6.32032	6.38049	5.87552	5.45365	6.24606	5.83636	6.34144	7.36071	6.77653	7.05797	6.38871	6.02678	5.75715	6.32449	6.33596	6.21635	6.71773	6.36356	5.50891	5.86802	5.81006	6.45882	6.38935	6.09188	5.96063	6.03983	5.43518	7.36011	6.82048	5.87124	6.2907	6.29303	6.99104	5.73977	5.84818
AC006978.6	8.85673	8.39202	8.42129	8.6251	8.98327	8.29565	8.2185	8.67808	9.00865	8.3771	8.73265	9.31689	9.10151	9.82076	8.98299	8.08976	8.52289	8.42482	8.74757	9.57824	9.14464	9.82685	9.89384	8.95846	8.66172	8.65803	9.27279	9.25171	9.71213	8.5138	9.70836	8.59498	9.02816	9.3493	8.57998	9.523	9.95188	8.90789	8.82539	9.11666	8.92358	9.35398	9.71714	9.36679	8.80387	8.86947	9.51656	9.88141	8.8702
AC007038.7	6.37259	6.28007	6.16452	7.38362	6.28311	6.65985	6.82462	6.98977	6.64361	6.21568	6.76281	7.47024	6.55921	6.49242	6.62721	7.07295	6.05679	5.95619	6.90267	6.91307	6.86664	7.77894	7.18948	7.09494	6.11524	6.66743	6.6377	6.30312	8.27598	6.32052	7.39753	6.68135	6.39629	6.2825	8.29714	6.78473	6.68822	7.33477	6.49571	6.83442	6.68845	7.96655	7.72612	7.12057	6.88497	6.6259	7.22421	6.49417	6.53272
AC007182.6	5.73397	5.40901	5.0837	5.0985	4.85489	5.62615	4.85489	6.47388	6.8983	6.02642	5.45941	5.0866	5.80266	5.78909	6.15326	6.03192	7.31263	5.98087	6.61087	5.97098	4.85489	5.93818	5.28428	6.53204	5.15279	6.82139	5.58242	7.12731	6.91889	5.85089	6.33449	7.21379	6.7045	6.66013	6.04059	5.82481	7.13051	7.54613	7.51724	7.02097	7.20051	7.48659	7.50154	7.24927	6.85775	7.34287	7.13312	7.72998	8.4328
AC007246.3	7.30812	7.39987	7.01628	7.75553	7.63401	6.45727	7.43682	7.39593	7.49485	7.80583	7.24834	7.58417	6.79078	7.40206	7.24065	7.73556	7.66785	7.73042	7.39371	7.42489	6.93599	7.4166	7.02967	7.50063	7.67842	7.20687	6.99203	7.62021	7.71244	7.43127	7.20737	7.84127	7.23479	7.5248	7.60373	7.2913	7.60034	7.43071	7.09842	7.48826	7.41281	8.22905	7.46624	7.81113	7.55632	7.56382	7.7497	7.45561	7.03785
AC007256.5	5.80206	5.89951	5.69978	6.18675	5.77961	6.60373	6.22877	6.3198	5.73925	5.65953	6.26842	6.29727	5.97501	5.78909	6.3343	6.41091	5.98052	5.62429	6.36823	6.79935	6.2732	6.58404	5.70451	5.75173	6.20485	5.83231	6.13256	6.08883	6.99416	5.99782	6.43323	5.8851	5.92413	5.96042	6.86368	6.12123	6.36787	6.52077	5.93086	6.22397	6.23291	6.97947	6.6322	6.49439	6.12335	5.85657	6.22754	6.24927	6.04747
AC007292.3	6.1869	6.31821	6.05357	6.16712	5.28868	5.84305	6.3623	6.52517	5.79448	5.95432	5.94085	6.63784	5.97501	6.00748	5.82371	6.23816	5.29748	6.00493	6.64181	6.62399	6.42639	7.24149	6.98907	6.36369	5.82621	6.49126	5.65737	5.7784	6.62056	6.71992	6.81802	6.38263	6.23885	6.44116	5.98814	6.34974	6.62021	6.84808	6.66046	6.06203	6.91818	7.06485	7.06709	6.91626	7.03719	6.70452	6.52467	6.77844	6.87432
AC007318.5	7.2244	7.36455	7.16192	7.08829	7.34481	6.98626	7.05867	6.84349	6.55822	6.8489	6.71266	6.31303	6.89221	6.75366	6.80791	6.42087	6.43694	7.23772	7.16061	7.0788	6.74717	6.4078	6.82431	6.48849	6.60859	7.08268	7.28602	6.89915	6.7536	7.13848	5.96833	7.03734	6.93192	6.84572	6.22654	6.71944	6.8724	6.81897	7.37384	6.84553	6.67031	6.43622	6.76083	6.71088	6.8158	6.89585	6.80575	6.77844	6.8364
AC007319.1	5.36762	5.38569	5.25037	6.53406	5.60074	7.88082	6.05525	7.09756	5.76733	6.58792	5.10319	5.94143	5.13301	7.10019	5.29464	5.92611	5.93995	5.1008	5.22714	5.33333	5.47391	6.64216	6.32438	7.26572	5.44757	5.52564	5.34274	5.65799	7.03529	5.30736	5.8074	5.85365	5.71473	6.1218	5.9326	5.25706	5.68313	5.76278	6.38454	6.03983	5.76351	7.54569	6.16602	6.68584	6.0424	6.8579	5.78852	5.59863	5.49043
AC007383.3	6.21546	6.6139	7.39352	7.35383	6.59486	7.51127	6.55044	6.49981	6.80357	7.48514	6.6058	7.47648	6.36121	6.85782	7.24065	6.84963	6.71124	6.85197	6.99827	6.81413	6.82315	6.8861	7.43193	7.45956	7.43585	6.68371	7.39356	6.1404	6.91889	6.6767	7.11213	6.89673	6.79201	7.73827	6.76033	6.59617	6.49111	6.75865	6.53052	7.08685	6.87234	7.27464	7.0346	6.56632	6.80151	7.20992	6.74354	7.76074	6.48238
AC007566.10	5.82356	5.92198	6.14684	6.14711	6.47366	6.80459	6.33041	6.08597	6.28118	6.28991	6.39224	6.99561	6.14711	7.03646	6.45294	6.57837	5.91898	5.50087	6.46078	6.33423	6.44668	7.00851	6.56454	6.66671	6.38871	6.02678	6.45227	6.30312	6.89655	6.17167	6.27077	6.10421	6.16888	5.98926	7.26599	6.45882	6.65468	6.31585	6.19395	6.27879	6.40552	7.39285	6.32418	6.10901	6.58189	6.66021	6.53553	6.32154	5.70983
AC007743.1	5.65939	5.47348	5.5718	5.39706	5.28868	7.65261	5.47899	5.60229	5.90685	5.81985	5.8306	5.61535	5.76362	5.32807	6.08525	6.83562	6.07496	5.82151	5.44106	5.52847	7.4903	6.06538	6.12966	5.86736	6.14598	5.75654	5.75715	5.61312	5.59946	5.43745	6.39476	6.00095	6.36654	5.76465	6.5235	5.78492	5.68313	5.83904	6.19395	5.99385	6.28504	6.50284	5.68928	5.44967	6.2907	5.88032	7.73246	6.02817	5.90968
AC007879.7	8.46287	9.21994	7.66735	10.4318	7.85088	8.33433	8.29697	7.2968	7.16263	7.88607	6.89122	5.31682	10.4459	6.59966	7.48538	7.14149	6.98588	8.51122	8.69434	6.76925	7.41708	6.92066	6.19191	5.86736	6.98645	6.85005	7.16915	6.98792	7.19704	8.08715	6.79017	6.84623	7.8815	7.51681	7.06962	6.34974	7.30587	6.6455	6.69088	6.92068	7.09997	8.66167	6.80091	6.87341	6.37587	7.04571	7.14652	6.51404	8.77591
AC007969.5	6.95886	6.8936	7.25082	7.07907	6.89964	6.68159	6.80304	6.53765	6.4594	6.32522	6.47305	6.97766	6.98619	6.42304	6.90676	6.65402	6.12756	7.79872	7.63633	7.0788	6.9889	6.83853	7.66916	7.31298	7.22994	7.42528	7.19507	6.83176	6.90777	7.0209	6.452	7.75893	6.98751	7.14103	7.35433	6.73609	7.09489	6.6789	6.87235	7.1756	7.31639	6.40141	9.90233	6.71088	7.08422	6.99477	7.01336	7.07446	7.08103
AC008074.4	7.19319	5.72325	6.11056	5.0985	4.85489	5.07997	5.09236	5.92319	5.75341	5.27904	5.34967	4.85489	5.2476	5.58346	5.82371	5.57241	6.00016	6.19852	7.06563	6.33423	5.58513	6.08894	5.45994	5.27528	4.85489	5.6728	5.84582	6.1404	6.563	6.87926	7.85378	6.85904	6.23885	6.93541	5.74143	5.34665	7.56681	6.42288	7.54106	6.10498	6.96244	8.04954	6.48831	6.35255	7.07262	6.07022	6.28287	6.14466	6.74322
AC008592.8	5.40822	5.13323	4.85489	5.19899	4.85489	5.44683	5.09236	5.08254	5.58065	5.20162	4.85489	5.25536	5.80266	5.27849	5.23609	5.80629	5.16846	5.1008	4.85489	5.13196	6.00752	5.52202	4.85489	5.44734	5.15279	6.45266	5.09969	4.85489	6.67551	4.85489	5.45213	5.67564	5.58459	5.6876	5.87347	5.42183	5.47593	5.9421	5.50355	5.75222	5.43518	5.6554	5.3053	5.9491	6.01387	5.83214	5.83246	6.2739	6.27631
AC008982.2	6.24327	6.04645	6.01365	6.47557	6.47366	6.60373	5.96725	7.12903	6.20617	6.37615	5.70378	6.19761	6.5773	5.83305	6.01226	6.46943	6.65901	5.27979	6.08329	6.78439	6.2004	7.11061	6.94715	6.74092	6.08354	5.99708	6.11165	5.7784	6.60642	6.07607	6.27077	5.97332	6.16888	6.38425	6.30848	6.41643	6.25377	6.53941	6.04467	6.38084	6.45034	7.16432	6.7403	6.63416	6.24551	6.14399	6.42214	6.14466	5.78193
AC009120.3	6.01381	5.75086	5.78318	6.16712	5.89855	6.54489	5.99002	6.34942	5.82075	5.90295	6.37537	6.67284	5.97501	5.83305	5.95364	6.56089	5.70306	5.76111	6.00463	6.641	6.48621	6.50719	5.91544	6.16549	6.08354	6.08359	5.7253	5.7403	6.59212	5.85089	6.24867	5.82101	6.09385	5.50342	6.88825	6.14919	6.15294	6.50184	5.55457	6.1858	6.14959	6.95722	6.53823	6.49439	6.26834	5.85657	6.73439	5.85929	5.30609
AC009120.6	6.46629	6.36231	6.68638	6.77866	7.09797	7.18261	6.76996	6.74272	6.18876	6.45627	6.50387	7.445	6.48401	6.24245	6.73083	7.02518	6.53554	6.50445	6.77215	6.89939	7.06444	7.23255	6.76429	6.78803	6.33923	6.54688	6.72689	6.46368	7.41182	6.32052	6.89806	6.49082	6.65831	6.09667	7.46907	6.86184	6.79891	6.98446	6.17053	6.84553	6.40552	7.40893	7.17487	7.15612	6.58189	7.0034	7.24913	6.55281	5.87947
AC009133.12	6.40863	6.20785	6.44124	6.14711	6.45759	7.39793	6.11642	6.24207	6.16209	6.75582	6.51898	7.39967	6.12041	6.70757	6.15326	6.86349	5.96046	6.29227	5.9189	7.49696	7.41708	6.19915	6.19191	5.91982	6.11524	6.13735	6.04619	6.42562	6.59212	6.238	6.59219	5.59093	7.05812	5.76465	6.49033	6.06286	6.45147	6.46303	6.81925	6.99169	6.23291	7.42482	6.26367	6.60748	6.14896	6.43784	6.99104	6.14466	5.81571
AC009237.8	6.64356	8.18071	8.11158	7.3688	7.01811	8.35642	8.12315	6.4607	7.3181	7.43566	6.68681	9.38478	6.79078	6.07567	7.04599	7.2889	7.39993	7.26257	7.23969	6.78439	7.84236	8.08077	8.4218	9.19267	8.33421	7.94601	6.67672	6.70057	7.41182	7.39795	7.91611	7.39536	7.82396	8.00453	7.31968	6.93454	6.54815	7.04762	7.35593	7.21785	6.8878	7.97719	7.83981	7.58134	7.41045	7.81693	7.98559	6.89937	6.97028
AC009299.3	8.22029	8.47083	8.01198	7.81065	8.40229	9.21322	7.50892	8.79342	8.2088	7.38431	7.23985	7.39307	7.44191	8.26827	8.04071	6.11422	8.04819	8.18047	8.91388	5.67623	7.6968	7.22356	8.43992	7.7582	6.08354	7.30053	7.61781	8.78596	7.59058	7.47179	7.85378	8.51708	7.49403	9.01161	8.58709	7.67442	7.83586	7.80192	7.27227	7.89281	5.76351	8.2641	7.74572	7.82733	7.80861	8.36524	7.52717	9.1739	7.3231
AC009403.2	6.88108	6.41166	6.99906	7.63214	7.05864	7.29457	7.38888	7.82019	6.99099	6.76784	6.72539	7.02208	6.72893	6.3364	6.97415	6.61257	7.32545	6.94924	7.19082	7.19343	7.34961	7.34431	6.98907	7.31298	6.60859	6.74679	6.30401	6.62121	7.24109	6.77531	7.033	7.05936	7.96359	6.73482	8.1699	7.28047	7.36615	6.93163	6.73515	6.69287	7.52208	7.88967	7.00129	7.19927	6.78704	7.01197	7.61487	6.77844	7.27806
AC009404.2	6.33535	6.51711	6.42754	6.56225	6.26406	7.01144	6.55044	6.85313	6.29716	6.13587	6.72539	7.09017	6.42425	6.38672	6.76996	6.78532	6.60445	6.25574	7.06563	6.81413	6.7314	6.77644	6.63481	6.58773	6.50378	6.91898	7.1248	6.6851	7.26684	6.17167	6.452	6.54136	6.2722	6.84572	7.43726	6.70257	6.73687	6.91808	6.23928	6.76564	6.96244	9.06905	6.85874	6.90568	7.39222	6.81879	7.2052	6.36722	6.27631
AC009487.6	6.39674	7.01751	6.91858	6.2798	6.66482	6.95193	6.37792	6.34942	6.70674	6.32522	6.30523	6.24859	6.24754	6.22834	6.51392	6.86349	6.0928	6.17874	6.54649	6.69067	5.87715	7.00851	6.53523	6.57405	6.20485	6.71565	6.76323	6.11494	6.04984	6.30047	6.73256	5.91547	6.2722	5.64594	6.09036	6.27882	6.04118	6.33809	6.44146	6.38084	5.95905	7.40893	6.51354	6.28331	6.52919	6.74729	5.66686	6.64458	6.23436
AC009501.4	5.78	5.21385	6.62962	5.0985	4.85489	5.30369	5.26527	6.25806	5.56263	6.40888	5.34967	6.18005	4.85489	5.22207	5.84674	5.43227	5.64597	5.98087	5.97692	5.4707	5.47391	5.72301	7.05932	5.91982	5.36906	5.62714	5.6921	6.2364	5.97644	4.85489	6.29242	5.82101	5.58459	6.80527	5.74143	5.8994	5.33742	6.11928	5.12157	5.49443	5.71826	6.68285	6.6322	5.87124	5.74639	5.49592	5.4871	6.66213	7.25962
AC009506.1	6.24327	6.62547	7.03328	7.00292	6.09794	6.73432	6.55044	6.68912	7.12278	6.74369	6.73799	7.47024	6.66385	6.54725	7.16476	6.61257	7.32545	6.6449	6.92724	6.67433	7.35946	6.42497	6.72685	7.18307	7.42519	6.66743	7.11574	6.93794	6.59212	6.35958	7.21755	6.98059	6.89349	7.26225	7.00454	6.80053	6.36787	6.40227	6.17053	6.60214	5.92326	6.91154	6.7403	6.97797	7.12963	6.87702	7.064	6.94193	6.67213
AC009948.5	9.10831	8.60442	8.85509	8.84696	8.36015	9.689	8.69129	8.81215	8.48556	9.63474	9.11567	9.06754	8.82679	8.6598	9.23794	7.87257	7.65286	7.52991	8.85754	9.05138	8.99005	7.74237	7.51796	7.28166	8.7889	8.05501	7.41553	8.19079	8.99871	8.32733	8.53339	8.49014	8.96823	7.66112	9.23685	8.30668	7.74191	8.50579	8.12909	8.81876	8.38433	8.25542	8.79019	8.21023	8.30621	8.17728	8.75824	8.17293	8.47613
AC009961.3	6.28369	6.3478	6.81284	6.5898	6.35618	6.31929	6.62808	6.84349	6.4525	6.75582	6.40886	6.72905	6.29443	6.67907	6.70065	6.81431	6.78086	6.6449	6.73021	6.7227	6.68286	7.09082	6.60719	6.85556	6.43612	6.37134	6.71454	6.18949	7.4569	6.35958	6.70272	6.75271	6.30455	6.74923	7.21005	6.3266	7.17655	6.69527	6.56435	6.57492	6.5753	7.42482	6.82048	6.69842	6.78704	6.92359	6.92168	6.66213	7.23146
AC010468.1	5.97879	6.27228	6.66399	6.73105	6.4895	6.21139	5.87006	7.20457	6.16209	6.02642	5.8306	5.76741	5.97501	5.89502	6.21707	5.6878	6.58192	6.0737	5.54659	6.31204	5.72385	5.79031	6.08595	6.34708	5.82621	6.26067	6.09031	6.06203	6.11813	5.97026	5.55958	6.43799	6.42529	5.76465	6.95927	5.82481	6.20456	6.31585	5.93086	6.06203	6.05893	7.73462	5.97921	6.06593	6.22218	6.0509	5.9523	6.14466	6.16819
AC010642.1	6.63383	6.24054	6.19898	6.49046	6.42478	7.21861	6.34647	6.59818	6.7507	5.929	6.28698	6.57716	6.52221	6.48114	6.34812	6.50687	6.20965	6.19852	5.8569	6.60673	6.40574	6.87438	6.17157	6.26009	5.78254	6.35007	5.84582	6.00611	6.95168	6.1486	5.8074	5.97332	5.82591	5.96042	6.70527	6.3266	6.25377	6.33809	6.04467	6.84553	6.68845	6.25029	6.56242	6.28331	6.47404	6.03118	6.37347	6.11678	6.33635
AC010970.2	12.971	11.9843	14.0952	10.8722	10.7436	14.0084	10.937	13.5119	13.0656	10.7263	15.1185	13.3601	11.2599	15.4421	10.9358	15.682	10.8734	14.3825	11.6084	11.1378	16.687	10.6581	11.0433	11.4997	11.6146	11.5984	11.6946	11.8869	13.4286	11.536	19.1193	12.2294	18.9508	11.006	17.1071	11.1804	11.1447	12.9277	13.6831	11.5189	19.8532	14.2741	16.7796	10.7753	14.3849	14.4681	17.8144	12.0385	14.0224
AC011288.2	5.75732	7.79394	6.86199	6.92204	5.20952	7.44079	4.85489	5.53229	6.93151	6.1564	7.35405	5.67991	6.00589	6.09201	6.71079	6.37016	7.94208	6.39513	6.87761	5.7194	7.13587	6.67021	7.39442	6.58773	7.43585	6.13735	7.71466	6.11494	5.59946	7.15877	7.56431	5.43911	6.81297	7.68967	4.85489	7.57292	5.33742	6.52077	5.64609	8.0377	7.32745	6.36551	5.62888	6.24697	6.0424	6.57858	6.88962	7.12393	5.1161
AC011738.4	7.4353	6.77183	5.83436	6.14711	4.85489	5.44683	6.97579	6.19259	7.7695	5.84845	5.99133	5.25536	7.16733	6.58936	7.19979	5.82446	7.97037	7.67083	7.44414	6.2185	6.80832	6.47499	5.20592	5.09817	6.08354	6.97158	7.43716	7.05946	7.35727	5.78447	6.02553	5.71458	6.89349	7.57942	6.09036	6.34974	6.04118	6.17196	5.64609	7.20111	5.5026	6.20901	8.17778	6.30103	5.23996	7.50001	6.52467	6.57174	7.12284
AC012066.1	6.9887	6.10315	5.88264	6.61673	6.71806	7.02795	6.86671	7.65629	5.9854	6.28991	5.96643	6.83439	7.15599	6.51465	6.18565	6.6941	6.0928	5.85015	6.9867	8.4552	7.23629	6.45856	6.21187	5.94494	6.23309	5.93472	5.92617	6.34546	7.59727	6.58539	6.37503	6.72465	6.2722	5.89988	6.45619	6.49972	6.72086	7.03523	6.38454	6.84553	6.68845	7.97719	7.45427	6.8063	6.95058	6.21282	6.73439	6.32154	6.59668
AC012146.7	6.0476	5.8647	5.95047	7.66253	6.63732	6.80459	7.4233	6.28937	6.05791	6.25344	6.63341	6.38864	6.52221	6.46975	6.47771	7.63482	6.57049	6.09559	6.82598	6.57146	6.17498	7.08081	6.59314	6.53204	6.33923	6.18842	6.11165	5.88322	6.29949	5.99782	5.69369	6.63646	5.92413	6.44116	7.0266	5.82481	6.25377	6.46303	6.14657	6.14619	5.99352	6.73739	5.62888	6.60748	6.37587	6.47793	6.16917	6.53359	6.3167
AC012358.8	7.06045	5.5315	5.25037	6.20602	5.95249	5.62615	5.76067	6.58631	6.8838	5.84845	6.107	6.1622	5.473	5.7662	6.69042	5.80629	7.94616	5.85015	7.23969	5.63039	5.6344	6.50719	5.86034	5.99324	5.82621	5.79529	8.44893	5.7403	7.16989	5.43745	5.77126	6.34416	5.82591	5.89988	7.43726	7.52832	5.5875	5.90905	6.64496	6.08374	5.61877	6.68285	7.23275	5.65562	6.85775	5.63686	6.24164	7.02305	7.90608
AC012363.4	7.44057	6.39077	6.8716	8.1067	6.62333	5.40346	5.09236	7.26909	7.7594	7.3153	7.01801	7.10666	6.71298	5.45184	7.57217	7.35221	5.16846	8.34419	8.59611	6.06048	6.03747	6.04125	6.92567	6.75286	5.94536	5.79529	7.45139	7.45775	7.66878	8.43571	8.52549	6.92125	6.09385	7.92923	6.86368	7.63303	6.73687	7.80898	8.03844	6.81191	6.05893	6.76379	7.83981	7.23281	7.22645	6.36776	6.25556	7.99161	8.45266
AC012531.25	6.20128	6.28007	6.23236	5.99468	6.59486	6.95193	6.49572	6.89101	6.14393	5.62296	6.21075	7.131	5.83995	6.00748	5.95364	6.39072	5.98052	5.90473	6.46078	6.55343	6.00752	7.36884	6.3766	6.0392	7.01583	6.52863	6.06849	6.00611	6.26177	5.81834	6.99757	6.32442	6.33597	5.60171	7.04829	6.70257	6.49111	7.1196	6.07114	6.01712	7.0602	6.65464	7.97004	6.20937	6.22218	6.16163	6.81439	5.99676	6.25554
AC013461.1	13.1456	12.9498	12.3694	12.9014	13.5256	13.1952	13.1397	12.961	12.6857	12.4015	12.2265	10.4982	13.7705	12.7991	12.8453	11.6995	13.4122	13.2582	12.9041	13.04	11.9725	11.8096	12.4825	11.3682	12.498	11.7519	12.1732	13.4602	11.9869	13.1366	12.2809	12.1473	12.2515	13.1708	12.321	12.1158	11.7479	12.5254	11.8088	11.8874	11.455	12.8995	12.3917	12.6162	12.4383	12.0989	11.8456	13.3393	14.163
AC016735.2	5.44592	5.24791	4.85489	5.27583	5.20952	5.35616	7.69386	7.02389	7.47941	5.40117	4.85489	5.3708	5.40858	5.52113	5.64097	6.2264	6.76136	5.79187	5.97692	5.33333	6.42639	6.3364	5.59327	6.7647	5.51639	6.74679	4.85489	5.61312	7.50768	5.37665	6.52417	6.02781	7.48155	5.60171	6.04059	5.65166	6.45147	6.31585	6.30389	5.61668	5.71826	7.08535	7.64481	6.40181	5.57009	5.80699	6.53553	5.82132	5.58682
AC016739.2	6.7004	6.80214	6.8906	6.83574	6.67835	7.01972	6.70106	6.83376	7.47007	6.42489	6.19081	6.34389	6.3394	6.2837	6.64865	6.42087	6.35704	6.91763	6.49582	6.65778	6.64941	6.24017	6.44269	6.86647	6.43612	6.90548	6.8329	6.1404	6.74092	6.35958	6.13074	7.17433	6.53453	6.8189	7.42107	6.86184	6.47146	6.57582	6.4228	6.58861	6.63319	6.73739	6.60939	6.33564	6.43577	6.59059	6.55695	6.89937	6.54903
AC016747.3	8.38741	7.86136	7.49898	9.77968	7.48255	8.57377	8.96167	8.35217	8.74902	8.41335	8.91389	7.67869	9.20824	8.74293	8.67744	8.41764	7.12638	8.91458	7.89129	8.06497	7.80027	7.72372	8.00507	8.39511	9.09782	7.72846	8.37043	7.44039	7.89623	8.30109	8.37954	8.11932	7.9277	8.89891	8.62211	8.56724	8.1535	8.44428	8.01624	9.15488	8.19704	7.58841	8.30759	7.88517	8.10147	8.38116	7.88433	8.05467	7.48964
AC017002.2	6.53191	6.06571	6.67523	6.68155	6.47366	7.39793	6.46737	7.08154	6.2892	6.0493	5.85948	6.80371	6.68044	5.89502	6.13668	6.37016	5.91898	6.0284	6.05777	7.09072	6.54312	5.88199	6.21187	5.99324	6.41266	6.41272	6.17314	5.8148	7.26684	6.10083	5.9074	5.8851	6.01274	5.89988	6.13778	5.96823	6.12614	6.35989	5.96063	6.44408	6.40552	7.88967	6.60939	6.28331	6.61578	6.19603	6.05835	5.93062	5.7467
AC018442.1	6.6628	5.40901	6.05357	6.26183	5.74702	5.99565	5.87006	6.39243	6.2233	5.58438	5.8306	6.04797	6.27124	5.98966	6.0675	5.98802	5.85295	5.98087	6.10818	6.92659	5.87715	6.21986	5.86034	5.61626	5.68738	5.93472	6.70206	5.7784	6.85067	6.19425	6.71773	6.10421	5.50891	6.17028	6.26828	6.37241	6.01115	6.42288	5.72725	6.31386	6.05893	6.62577	6.67659	5.89795	6.12335	5.83214	6.37347	5.93062	5.81571
AC018738.2	7.97106	8.30528	7.63528	8.38402	6.58036	8.1585	7.3678	7.65629	6.74529	8.20972	7.44481	7.5784	8.36337	7.06517	8.01417	7.97933	6.3291	8.89164	8.18173	8.39177	7.80027	8.45753	7.71811	8.24104	7.40363	8.18835	7.45139	8.14941	8.14694	8.57697	7.83452	9.06198	8.2655	8.54607	8.64271	7.92047	8.0908	7.72179	7.99368	8.03311	8.63018	6.73739	7.50154	7.91574	7.81538	7.61936	8.02835	9.11359	7.86484
AC018816.3	5.68508	6.25653	6.39964	5.94633	5.95249	6.58054	5.76067	6.3198	6.11606	5.929	6.54863	5.91858	6.59511	6.13948	6.40173	6.1273	6.01941	6.15857	5.8569	6.35598	5.76494	6.11195	5.91544	6.08308	7.15365	6.54688	5.97603	6.2591	6.95168	5.85089	5.84204	6.36356	5.8764	6.01724	6.22654	5.8629	6.62021	6.78917	6.17053	6.06203	5.95905	6.78964	7.01805	6.44903	6.24551	6.81879	6.18407	6.41111	6.44758
AC018890.6	6.88108	4.85489	5.31108	5.0985	4.85489	5.17288	4.85489	5.7786	8.36385	5.27904	5.45941	7.74172	7.44191	5.22207	7.65381	6.65402	9.26789	4.85489	5.22714	5.7194	4.85489	5.29384	5.73817	8.72148	7.24224	5.24446	8.06906	8.60366	7.16072	4.85489	5.38983	6.49082	4.85489	7.75184	4.85489	7.4538	5.13434	6.4826	5.23149	8.4247	5.1465	7.16432	6.71942	5.09914	5.70609	5.17738	4.85489	8.56662	5.1161
AC020571.3	5.63276	6.92117	5.3644	5.61725	5.20952	5.40346	5.81714	5.4535	6.25675	6.09352	7.18777	5.82083	5.67926	6.07567	6.03102	5.95758	5.4784	5.58565	5.67834	6.16847	6.00752	5.88199	5.88832	5.78218	6.50378	5.52564	5.75715	6.1404	6.22268	6.10083	6.0529	5.43911	5.58459	6.26098	6.5235	6.03234	7.41441	7.18786	6.69088	6.48933	5.56326	6.25029	6.13134	6.66027	6.49271	5.99051	5.58301	5.59863	5.43583
AC024560.3	8.6323	8.4106	8.90442	8.70198	8.72211	9.53397	8.24515	9.04171	8.3066	8.81332	8.39389	9.5424	8.53372	8.30052	8.65568	9.04177	8.77314	8.42125	8.97925	9.2036	8.8511	9.72611	9.61345	8.9799	9.44723	9.0108	8.34824	8.58447	9.84319	9.31345	8.83434	8.76814	8.38875	9.10832	9.21872	8.6513	8.37976	9.39565	8.35313	8.28155	8.66025	10.3588	9.29482	8.69125	8.79036	8.5169	8.91707	8.12681	8.52943
AC025171.1	7.02507	6.43894	7.8269	6.98317	6.50514	7.23976	7.00401	7.13678	7.14285	7.18315	7.5161	8.2525	6.97318	6.77163	7.39272	7.6035	6.31487	6.63157	7.24925	7.93035	7.45418	7.02958	6.52031	6.83345	6.72343	6.9844	6.94114	7.75169	7.6432	6.46925	7.1553	6.68135	7.21966	6.66013	8.04052	7.34421	7.19899	7.42142	7.1093	7.29068	7.3708	7.29217	7.32839	7.34402	7.46373	7.36271	7.58626	6.66213	6.42978
AC025335.1	8.04444	8.46935	8.81108	8.94011	8.88982	7.17529	8.48084	8.48985	10.2852	8.45914	8.70605	7.41278	8.8608	8.51285	9.06946	9.00107	10.5178	8.75138	9.17136	8.2659	9.08536	9.30067	8.51018	8.07263	7.34818	10.0296	10.2112	8.645	9.87316	8.63746	10.5204	10.1033	10.151	10.0674	8.90375	9.93058	9.97238	9.82919	8.78036	10.3947	10.1626	8.6419	9.88723	10.756	10.0007	10.5707	10.6808	10.3173	10.1337
AC026271.5	7.14823	7.60821	6.79263	7.10653	7.8227	7.11524	7.32463	6.58631	7.23148	7.27538	7.20535	7.05657	7.46925	7.42938	7.3439	7.10194	7.66785	6.88522	6.79935	6.97933	7.41708	7.25036	8.00996	6.75286	7.74784	6.86413	7.3098	7.52506	6.50252	6.80211	6.74721	7.17433	7.56662	7.38229	7.5455	7.13102	6.90065	6.81897	7.35593	7.00153	6.85669	7.04402	6.76083	6.8063	6.8158	6.54183	6.90575	7.3775	7.19298
AC027612.6	10.8447	8.52009	9.03896	8.96429	8.36791	9.74947	10.3568	9.7837	9.90645	9.37816	10.3228	10.5086	8.14777	8.09833	10.5411	10.2384	9.43485	11.6925	11.1564	9.11421	9.27915	9.31504	10.202	9.1471	10.1461	8.00157	8.95995	9.81768	9.38512	8.9988	10.1326	8.37697	8.81133	10.3245	10.3034	8.01305	7.29555	9.38405	11.3114	9.39014	8.94465	10.0533	11.4917	8.97349	8.54678	10.1487	9.29195	8.22854	9.18361
AC034220.3	6.59409	6.23246	7.29316	6.53406	7.03853	7.20433	6.70106	6.66701	6.1975	6.8489	6.61968	7.40624	5.94309	7.03646	6.23243	7.19067	6.49953	7.3267	7.37647	7.24724	7.62597	7.72997	7.16264	6.20435	6.36424	6.69978	7.05058	6.48226	7.41182	6.91615	6.84526	6.807	7.15739	5.93065	7.0266	6.63268	6.81395	6.80415	6.59724	6.39698	6.47211	7.27464	6.91406	7.11153	6.09709	6.60247	7.58626	6.0586	6.56512
AC046143.3	6.77232	6.47215	6.07293	6.44519	5.84115	6.22748	6.83528	6.96357	5.75341	6.987	5.80069	5.84632	6.84973	6.04217	6.52575	6.4789	5.85295	7.20384	6.10818	6.14253	5.80403	5.75737	6.01656	5.578	6.94108	6.18842	5.45098	6.00611	6.31787	6.91615	5.84204	7.5094	6.09385	6.01724	6.55576	5.78492	5.91488	5.97399	6.14657	5.39665	6.31021	6.56588	6.67659	5.9491	6.07012	6.01106	5.7421	6.29798	7.57326
AC062029.1	6.01381	6.09392	6.60615	6.75508	6.50514	6.4442	6.33041	6.55001	6.71787	6.62876	6.81102	7.31126	6.5773	6.45824	6.57191	6.4789	6.68017	6.27416	6.74435	6.58922	6.9889	6.44188	6.15083	7.22503	6.45912	6.51009	6.6377	6.96317	6.47108	6.3786	7.02129	6.32442	6.65831	6.2825	6.30848	6.37241	6.70465	6.72736	6.19395	6.54707	6.05893	7.40893	6.58613	6.38563	6.37587	6.72609	6.63902	7.02305	6.02147
AC067945.3	6.60415	5.79057	5.45652	6.34891	6.28311	5.68635	5.96725	7.30364	5.9961	6.40888	6.32318	7.33908	6.68044	5.8542	6.34812	6.31707	5.51559	5.27979	5.79011	7.12585	6.79331	6.27969	6.15083	5.99324	5.51639	5.83231	5.87342	6.00611	8.25944	6.3786	6.35494	5.59093	5.82591	5.64594	7.38811	6.03234	6.20456	7.18786	6.38454	7.15832	6.05893	6.53478	6.82048	6.77137	6.92474	6.49099	6.45733	5.69563	5.49043
AC068282.3	5.75732	5.85278	6.69742	6.22495	5.97832	7.24673	5.94391	6.24207	6.84432	6.75582	6.94557	7.16279	6.29443	6.37435	6.58317	6.55206	6.87406	6.13801	7.09805	6.03156	7.247	6.83853	6.12966	6.79954	5.98183	6.97158	6.24986	6.74584	6.26177	5.74915	6.22612	6.19785	7.41738	6.85893	6.30848	6.3266	6.38935	5.72178	5.60186	6.4129	5.886	6.97947	6.01952	6.55228	6.0424	6.99477	7.07108	6.82515	6.4117
AC072062.1	6.30982	6.1655	5.88264	6.79028	6.39099	5.59403	6.29756	7.04062	5.80772	6.47165	6.24954	7.73658	6.40362	6.51465	6.24758	6.08754	5.89751	5.87786	5.75458	5.9062	6.00752	6.89772	5.91544	7.17451	5.78254	6.60002	5.90019	6.2364	6.63453	6.238	6.452	6.47347	6.09385	6.76348	6.09036	5.78492	5.94809	6.03472	5.60186	7.29854	5.76351	6.5962	6.85874	6.26529	6.01387	6.30838	6.15406	6.32154	6.39333
AC073046.25	7.64081	7.64316	8.07653	7.63214	7.69148	7.99451	7.10255	8.17806	7.24999	7.66698	7.94814	7.7158	6.7756	7.43478	7.54563	7.6991	7.66785	8.05668	7.79866	8.59439	8.0714	8.31285	7.92447	7.80227	6.90992	7.55633	8.04156	7.83947	7.34127	7.69945	8.21687	7.4454	8.42757	7.66831	7.13164	7.95424	7.62497	8.12879	7.74552	8.02387	7.89624	7.70916	8.24076	8.04561	8.38501	8.15518	8.28152	8.44555	8.39224
AC073052.1	6.01381	5.85278	6.16452	6.50517	6.81814	6.85249	6.29756	6.75317	6.06784	6.0493	6.14975	6.51326	6.27124	6.10808	6.15326	6.43075	5.89751	5.6958	6.30884	6.81413	6.17498	6.8861	6.28815	6.0392	5.86775	5.99708	5.6209	5.8148	7.08495	6.19425	6.52417	6.19785	6.09385	6.0709	7.31968	6.34974	6.22945	6.80415	6.07114	6.1858	6.45034	7.48659	6.78103	6.78312	6.49271	6.38213	6.67806	6.60871	6.12161
AC074117.10	6.9813	7.2096	8.03653	7.90973	7.27031	8.21842	7.03163	7.02389	7.58973	7.41388	7.27348	7.77722	7.78981	7.25036	7.56162	7.6805	6.9693	6.78273	7.54743	8.13887	6.93599	7.99064	8.19703	8.38797	7.39272	6.93233	7.18648	7.83947	6.99416	7.3895	7.34324	7.18431	7.12512	7.64662	7.22896	7.70667	7.15373	7.79482	7.34689	7.84626	7.08685	7.82024	7.14496	8.01777	7.67332	7.42684	7.28567	7.5996	6.72933
AC074286.1	7.44057	6.87958	6.53288	6.46048	7.87849	6.49562	7.29507	7.73319	7.8238	7.13902	7.01801	7.20908	6.61266	7.1936	7.77247	7.27889	6.93548	7.65859	8.68413	8.19851	7.01457	6.59883	6.48987	7.05797	7.01583	7.34988	6.8329	7.50854	8.19127	7.55695	7.7952	7.9982	7.37738	7.23296	7.80256	6.92033	8.11965	8.23675	7.52523	7.70814	8.59501	9.38197	6.9671	8.90986	8.02798	8.47604	8.34745	7.3775	7.82235
AC074289.1	6.40863	5.85278	5.85884	5.84117	5.92592	6.48298	5.73088	6.64449	6.67271	7.16567	6.50387	7.87858	6.61266	6.10808	6.91538	6.89749	6.71124	6.29227	6.47843	6.81413	6.36328	5.82198	6.25068	7.1659	6.36424	6.41272	6.37232	6.51855	7.03529	5.99782	6.24867	6.28384	6.2722	6.32432	7.26599	6.49972	6.43114	6.40227	6.28277	6.47444	5.71826	9.32543	6.53823	6.71088	8.07926	7.82634	6.18407	7.14799	5.90968
AC083843.1	6.92831	7.30129	7.43168	7.99754	9.01065	8.32476	7.69386	7.9065	7.3995	7.3153	7.71014	8.06165	7.60652	7.10709	7.17184	7.20667	7.52672	6.56262	7.14008	7.70053	7.5598	8.45008	8.21823	7.83972	7.70486	7.84146	7.02163	8.22105	9.2791	7.31091	7.61821	7.36095	6.96925	7.17238	8.8339	7.55526	7.66505	8.16752	7.33778	7.89789	7.70927	9.84233	8.07389	8.12598	7.59643	6.75776	7.93024	7.22893	7.39218
AC083899.3	6.89702	6.86542	6.8906	7.11556	7.00777	6.53276	6.52339	7.02389	6.63177	6.5018	6.32318	6.4867	6.46443	6.6499	6.44035	6.4883	6.90074	6.89612	7.00974	7.14876	5.94464	6.61345	6.21187	6.50319	6.9715	6.8358	6.59739	6.73094	7.11388	6.90397	6.70272	6.79364	6.48119	6.58059	6.1831	7.24743	6.51043	6.31585	6.97237	6.68031	6.09006	7.25687	5.89295	6.62089	7.11843	6.56646	6.24164	6.62677	6.65741
AC084082.3	8.71747	7.70036	5.63866	9.585	5.60074	6.30452	6.89739	7.86628	8.50512	6.73143	6.01559	7.75196	7.97076	9.64153	6.24758	9.33729	8.71989	10.1258	7.06563	7.45236	7.90982	7.14934	8.59663	7.18307	9.04792	8.21981	7.0789	7.59703	9.60089	7.88905	8.49342	6.49082	8.53805	7.94108	10.1471	7.82133	8.29657	7.15417	6.92333	7.29068	8.49356	7.00134	8.53067	8.91734	8.24286	7.47605	7.934	8.46876	6.784
AC087294.2	6.38473	6.11229	6.29616	6.50517	6.2048	6.17845	5.91996	7.20457	6.03774	5.72763	6.30523	6.51326	6.06481	5.74264	6.21707	6.19033	6.46238	5.76111	6.75833	6.7227	6.40574	7.4244	6.42652	6.54621	5.51639	5.79529	6.42095	6.58795	6.91889	6.48656	7.0788	6.22001	6.20444	6.26098	6.22654	6.51965	6.30084	6.78917	6.58091	6.31386	6.28504	6.56588	6.82048	6.85143	6.64874	6.27745	6.68763	6.41111	6.33635
AC090587.4	6.36031	6.86066	6.99906	5.8953	5.60074	6.65985	5.89536	6.24207	6.7668	6.75582	6.77504	6.64962	6.3394	6.64002	6.64865	6.79263	6.51166	6.84069	6.57911	7.13735	6.50549	6.56906	6.98907	5.99324	7.00122	7.02213	6.78689	7.03605	6.20259	6.94017	6.64079	6.79364	6.83358	7.09804	6.34726	6.87671	7.05829	7.14274	7.07639	6.89966	7.04668	6.32842	7.30175	7.08403	7.09572	6.95074	7.1059	6.45339	6.99319
AC090616.2	5.32335	5.43134	5.31108	5.27583	5.51426	5.62615	5.19034	5.69559	5.75341	5.58438	5.20561	5.87107	5.473	5.37277	5.91239	5.74926	5.64597	5.50087	5.59336	5.7603	6.12219	5.42013	5.3501	5.94494	4.85489	5.6728	5.49799	6.03447	6.02599	5.30736	5.50821	5.63455	5.65258	5.89988	5.9326	5.48774	5.53418	5.53035	5.72725	5.75222	5.76351	6.40141	5.56282	5.7552	5.98446	5.69785	6.2693	5.93062	5.54045
AC091133.1	6.5425	6.20785	6.61794	6.5197	5.74702	6.07284	6.67721	6.49981	6.58942	5.81985	6.39224	6.32857	6.40362	6.55792	6.41475	6.30614	6.62657	6.39513	6.36823	6.49763	6.31916	6.45856	6.82431	6.22325	6.26061	6.11083	6.33869	6.42562	6.35376	6.52043	6.60861	6.02781	6.16888	6.44116	6.45619	6.57749	6.27756	6.69527	6.12204	6.38084	6.23291	7.34345	6.38156	6.12988	6.56458	6.32353	6.38583	6.51404	6.16819
AC091729.9	6.95129	7.33162	7.51087	8.1241	8.11918	7.74263	7.87184	7.50606	7.91742	8.63804	7.86424	8.47665	7.27565	7.29291	7.67837	6.96291	7.63262	7.57633	7.11924	7.54863	7.79313	8.04143	7.79414	7.47339	7.80587	7.50541	6.98201	7.73063	7.04538	7.00967	8.10414	6.92125	7.6797	7.67547	7.85111	8.09389	7.11874	6.97145	6.72057	7.42554	7.79024	7.68322	7.27458	6.92675	7.57251	8.0671	7.95264	7.95898	7.40891
AC092168.2	5.75732	5.98626	6.41367	5.75289	6.40801	7.82261	6.31411	7.1898	5.82075	5.54346	5.70378	6.14403	6.00589	5.87485	5.75052	6.00288	5.98052	5.6958	5.79011	6.70679	6.38471	7.21451	6.12966	5.8399	5.7364	5.83231	5.45098	5.84969	6.66201	5.74915	6.15542	6.05394	6.01274	5.76465	6.09036	6.63268	5.8804	6.11928	6.04467	5.81206	6.40552	6.91154	6.82048	6.38563	6.49271	5.69785	6.73439	6.38938	6.29669
AC092535.3	5.21839	5.30825	7.16192	6.39806	6.70496	6.01553	5.38351	5.7786	5.78102	5.62296	6.28698	7.31827	5.94309	5.4875	5.6699	6.11422	5.3959	5.62429	6.10818	5.63039	6.24948	7.05031	7.08831	5.94494	5.44757	6.0556	5.20067	5.39409	6.33596	5.54236	5.31882	6.79364	6.20444	5.12151	6.42102	6.20296	5.80707	6.17196	5.38599	5.84044	5.56326	6.36551	6.58613	5.78576	6.07012	5.926	6.54629	5.48542	5.93892
AC092580.4	6.15755	5.43134	5.25037	6.60334	6.24467	5.30369	5.96725	6.58631	6.89349	7.81132	7.21406	7.63501	6.17313	7.48244	6.56053	6.04612	5.67506	5.20223	6.05777	7.31912	6.38471	5.56719	6.71412	6.93006	6.14598	5.52564	6.15305	6.44481	7.42701	7.17876	6.77601	5.22589	5.65258	5.98926	6.26828	6.39463	7.09489	7.24219	7.46833	7.71393	5.84709	6.02518	5.89295	6.99791	7.20554	7.66225	6.02429	5.93062	4.85489
AC092835.2	6.53191	8.24436	6.68638	6.26183	6.18429	6.43098	7.50252	7.43363	7.45751	7.18315	7.28998	8.42384	6.40362	6.19955	7.49097	7.29388	7.31263	7.37287	6.1562	7.01753	7.03974	6.92066	6.96828	7.41004	7.90761	7.86834	6.30401	6.1404	7.89084	5.91255	6.60861	7.09172	6.65831	6.80527	7.33712	6.66812	6.58472	6.93163	6.66046	6.5329	6.23291	6.97947	6.83976	6.7595	7.08422	7.11069	6.92168	6.60871	7.15336
AC093323.3	7.95301	8.83908	9.67399	10.1022	9.56427	8.99445	8.24137	8.75034	9.67102	8.50013	9.03975	8.84543	8.92968	8.73867	9.13193	9.38546	9.6733	8.60215	8.8454	8.72119	8.60348	9.50063	9.39437	9.84506	8.39964	9.12523	8.49672	8.65239	7.9899	9.04932	8.78232	8.7358	8.70505	9.28185	8.14108	8.77628	8.44933	8.65277	8.5657	9.04383	8.58608	8.33993	8.22007	8.90735	8.53871	8.85365	9.04464	8.71355	8.54799
AC093375.1	5.27426	7.4281	4.85489	7.18564	4.85489	5.17288	5.32823	5.24837	7.12278	5.4526	6.34085	7.27565	6.7756	5.32807	5.34608	6.56089	5.58394	6.37863	6.97503	5.4707	7.2255	5.4733	5.59327	7.24146	4.85489	6.97158	7.06009	6.42562	7.84135	7.36381	8.16163	5.22589	6.58558	6.59692	4.85489	6.34974	5.41121	5.63253	6.67576	6.87828	6.91818	6.62577	7.35452	7.52908	4.85489	5.45513	7.02803	5.82132	4.85489
AC093609.1	7.26092	6.43894	5.25037	5.34038	5.20952	5.35616	5.59841	7.71815	7.03497	5.84845	5.76967	5.25536	5.94309	5.32807	5.6699	6.03192	5.78145	6.15857	6.1794	5.40651	6.14892	6.3364	5.59327	5.49407	5.27544	6.13735	5.09969	8.20095	6.62056	5.81834	7.1553	7.02618	6.16888	6.14632	6.26828	6.20296	5.94809	6.00484	5.98948	6.42859	7.78235	6.47	7.17487	6.33564	6.12335	5.90345	7.23673	6.11678	7.08103
AC093616.4	6.46629	6.34047	6.75121	7.50342	6.02795	7.19713	7.92488	7.23363	5.9854	6.0493	6.84601	6.63784	6.42425	6.05906	6.60539	6.63761	6.34316	6.69681	5.7174	6.67433	6.50549	6.17803	5.99229	6.12512	5.68738	5.90188	6.02337	5.8148	6.40552	5.81834	5.77126	6.50791	6.20444	6.51294	6.95927	5.48774	6.25377	7.15417	6.64496	6.39698	5.99352	7.10554	6.67659	5.97364	6.49271	6.33847	6.25556	6.17181	6.23436
AC093627.10	5.96078	6.68172	6.19898	8.32149	7.84529	9.05715	7.71602	6.84349	7.37291	7.33869	9.33354	7.97744	8.33451	7.33995	7.47977	7.50078	6.3291	6.4114	6.13247	6.2894	6.9889	6.9543	6.73946	6.42778	6.33923	6.82139	6.38876	5.7784	6.86229	6.32052	7.23766	7.32563	7.21966	6.21659	6.78697	6.53924	6.85804	6.53941	7.04263	6.72979	7.55975	7.25687	6.53823	7.15612	7.16269	6.97734	7.30357	5.59863	5.99475
AC093642.3	5.51454	5.30825	6.05357	6.62997	5.4661	6.21139	5.78939	6.04778	5.90685	5.69435	6.26842	6.96858	6.00589	5.69329	6.0675	6.35974	5.34924	5.27979	6.08329	6.43905	7.05215	7.25036	6.25068	7.13973	5.27544	5.57832	5.27788	5.61312	6.82709	5.78447	6.24867	5.97332	5.50891	5.55443	7.61791	6.17642	6.04118	6.29316	5.72725	6.33099	6.68845	6.73739	6.6322	6.59392	6.69658	6.22935	6.578	5.78156	5.93892
AC093642.5	6.43204	6.8366	6.62962	6.8018	7.30393	6.25896	6.53699	6.62156	6.64361	6.9251	6.71266	7.48269	6.50326	7.42938	6.62721	6.54316	6.80955	6.53389	6.56291	6.73841	7.0018	7.69846	7.27523	7.37353	7.01583	6.73131	6.96174	6.44481	7.14218	6.89168	7.28668	6.54136	6.95072	6.99584	8.16036	6.90595	6.95535	7.05989	6.92333	6.98178	7.20051	8.45797	7.06709	6.85143	6.88497	6.54183	6.92168	6.80977	6.4117
AC093673.5	7.37596	7.39033	8.15327	7.59477	8.01395	9.17841	8.0772	8.12249	7.21648	7.36927	7.91726	6.29727	8.00185	7.36286	8.11034	7.87583	7.88374	7.60217	8.11199	7.63065	8.25295	6.3364	7.17165	6.75286	9.00671	7.02213	8.02761	8.11756	6.96243	7.49555	7.57993	7.71249	8.75157	8.21379	7.64584	7.78415	7.43325	7.67605	7.67591	7.50181	6.96244	7.22062	7.01805	7.44677	7.4462	8.16627	7.7062	7.71434	7.42544
AC093818.1	6.40863	6.78707	6.58222	6.54824	6.33836	6.25896	7.43682	6.27383	6.1066	6.66827	7.07706	8.04934	6.94675	6.44663	6.03102	6.24979	6.27102	6.47425	6.97503	6.41884	6.46661	6.35468	6.26958	6.95058	6.43612	6.08359	6.6377	6.38624	6.563	5.94186	6.17952	6.68135	6.39629	6.36463	7.42107	7.25853	6.99491	6.66232	5.90009	6.20506	6.1781	7.18335	6.09544	6.44903	6.95058	7.39515	6.51371	7.11174	6.21276
AC093838.4	8.64797	8.9004	9.80106	9.6264	9.69713	9.8968	8.79235	8.96014	8.94308	8.94992	8.72089	9.94333	9.06701	8.60001	9.07492	9.02737	8.86342	8.39238	8.87856	9.42239	9.24346	10.5366	10.0474	9.83205	8.8678	9.39742	9.0333	8.57672	9.03781	8.28333	9.0337	9.06977	8.73108	9.2159	8.56566	8.92532	8.84587	9.27271	8.67178	9.5515	8.90578	8.37238	9.34309	9.22133	9.09214	8.95032	9.44552	9.01651	8.61991
AC096579.15	6.8068	6.41166	6.35645	5.34038	5.20952	4.85489	5.19034	6.22583	5.82075	5.65953	6.08492	6.63784	6.24754	5.89502	5.29464	5.70883	5.4784	5.93082	6.6868	6.53512	5.58513	5.75737	5.20592	7.23327	4.85489	5.40417	5.75715	5.56515	5.80932	7.35513	5.9074	6.26298	5.8764	6.0709	7.33712	7.37498	6.60259	7.77331	6.96029	6.33099	7.50285	8.73814	6.19958	6.10901	6.63237	6.75776	5.83246	7.02305	8.9697
AC097721.2	6.33535	6.28007	6.41367	6.47557	6.09794	6.47019	6.07606	6.97236	6.50655	6.25344	6.4414	6.81402	6.27124	6.59966	6.45294	6.65402	6.93548	6.34489	6.59509	6.60673	6.88082	6.83853	5.77046	6.36369	6.17583	6.28371	6.72689	6.98792	6.9731	6.52043	7.26729	6.10421	6.2722	6.61304	6.55576	6.57749	6.82882	6.50184	6.54756	6.51855	6.38244	7.40893	7.14496	7.14732	6.43577	6.69359	6.74354	6.29798	6.46511
AC098614.2	6.28369	7.03011	6.32672	6.36553	6.18429	6.10928	7.55907	6.96357	6.47984	6.5018	6.90227	6.23187	7.85276	7.31663	6.97415	6.19033	6.59324	6.87423	6.61087	7.24724	6.88082	6.19915	6.23145	6.84455	7.59593	6.58257	7.294	6.84552	7.00456	6.61659	6.60861	6.58985	6.74902	6.93541	6.58718	7.26955	6.51043	6.80415	6.70582	6.5329	6.65189	6.81498	6.46254	6.64729	6.92474	7.07045	6.50265	7.15986	6.46511
AC105760.2	6.22946	6.20785	6.72997	6.38191	6.47366	6.4442	6.3623	6.56223	6.6138	6.88211	6.40886	6.79331	6.48401	6.07567	6.18565	6.21451	6.07496	6.25574	6.67199	6.24265	6.61501	6.55389	6.32438	6.97078	6.64808	6.1632	6.37232	6.32449	6.38853	6.02461	6.35494	6.19785	6.30455	6.4776	6.38474	5.8629	6.43114	6.35989	6.34494	6.69287	6.23291	6.65464	6.67659	6.12988	6.17394	6.50391	6.45733	6.88487	6.16819
AC108142.1	7.6271	7.2096	7.73439	8.25608	5.60074	6.47019	7.95299	7.55231	6.15305	5.75956	7.36185	7.05657	6.66385	7.74249	7.72621	7.19602	7.38169	8.0097	7.65061	8.5286	7.79313	5.56719	5.3501	7.26572	6.38871	7.15186	6.67672	7.11624	7.27532	5.94186	5.60719	6.88429	7.6688	8.14912	7.4847	6.61456	5.63692	7.72179	5.23149	6.01712	5.61877	7.48659	7.65524	6.5802	6.68084	6.76814	7.61487	7.91199	8.91939
AC108488.4	6.49956	6.21612	5.88264	7.04155	5.84115	6.80459	6.42352	6.34942	6.1066	6.37615	6.30523	6.52632	6.12041	5.95296	6.36176	6.38049	6.07496	6.05131	6.34878	6.41884	6.44668	6.93197	6.32438	6.70437	6.43612	5.99708	5.99999	6.16523	6.59212	5.91255	6.10546	6.19785	5.96949	6.21659	6.34726	5.82481	6.49111	6.14595	5.64609	6.31386	6.20586	6.16606	6.38156	6.20937	6.14896	6.33847	6.22754	5.89567	5.58682
AC108676.1	8.57491	5.60143	5.0837	5.27583	5.55893	5.71471	5.59841	9.86085	5.01881	8.34742	6.48856	7.20148	9.10151	5.22207	8.29446	6.4789	6.72143	5.45365	5.11847	5.52847	5.13342	5.10897	5.3501	4.85489	5.27544	4.85489	5.65737	9.26378	7.76662	6.32052	7.72009	4.85489	5.42249	7.17238	4.85489	7.31271	5.13434	8.11753	5.23149	5.94553	4.85489	6.56588	4.85489	5.1999	6.2907	6.94175	5.41343	7.03609	9.31465
AC108938.5	5.36762	7.26676	5.63866	7.49665	7.37664	7.66803	7.26485	6.75317	6.89349	7.007	6.79914	6.98666	7.02447	7.43478	7.10671	7.51774	5.3959	7.59575	6.75833	5.4707	6.80832	5.68706	6.78864	6.84455	6.41266	7.61346	5.39968	6.62121	6.77858	7.30189	6.89806	5.82101	6.74902	7.21307	5.81006	5.42183	6.8724	5.58338	4.85489	6.50403	5.43518	6.76379	7.76506	6.77137	5.85648	5.17738	6.6489	5.34484	6.8618
AC109642.1	5.36762	5.47348	5.78318	5.61725	5.77961	5.48708	5.76067	5.4535	5.73925	5.72763	6.17048	5.46404	5.53098	5.15496	5.86917	6.08754	5.29748	4.85489	5.37989	5.7194	6.06652	5.29384	5.50763	6.29571	5.86775	5.24446	5.09969	5.45687	6.26177	4.85489	5.23423	5.30865	5.31932	5.44774	5.58246	5.25706	5.84452	5.40805	5.44786	5.81206	5.26659	6.43622	5.48933	5.34166	6.35518	5.49592	5.8536	5.54453	5.54045
AC113189.5	7.01064	6.64828	9.83836	8.78584	7.85644	7.75708	6.75874	7.11339	7.89689	7.49896	6.76281	6.77225	8.0912	6.98465	7.65876	7.57146	7.68268	7.19523	6.75833	6.99219	7.06444	7.20539	7.45395	7.67756	6.81162	7.03446	7.66708	6.73094	6.90777	7.04307	7.21755	8.43468	7.30797	7.37342	7.7394	7.65802	8.10241	7.03523	7.60263	7.58681	8.06762	6.25029	7.27458	7.34402	7.46373	7.41425	7.3729	6.94193	6.70106
AC115522.3	7.34246	7.78678	7.493	6.73105	6.85371	5.17288	7.59552	8.43333	7.83585	6.57399	6.14975	6.57716	6.83525	6.85782	7.06144	6.4883	8.62479	9.28665	8.31169	8.85116	7.05215	7.68566	6.44269	7.46649	6.0508	7.19605	7.64881	7.80636	8.3165	10.1118	8.25573	8.18344	7.83372	8.40032	8.95399	7.95424	8.19742	9.43215	9.92068	7.28278	9.55899	8.78093	8.98561	8.78711	9.35054	8.23458	7.46544	9.85012	10.1398
AC125232.1	7.12848	7.6511	7.72934	7.68045	7.69772	7.29457	6.91744	6.83376	7.68119	7.49896	7.29816	7.87392	7.57347	7.56818	7.91505	7.62316	7.8752	7.3267	7.46055	7.00492	7.29928	8.33733	8.38111	7.50736	7.84588	7.14058	7.48632	7.4491	7.66878	7.52659	7.44117	7.78479	7.55479	7.63197	7.5894	7.04298	8.11965	7.83688	7.42619	7.68471	7.04668	7.94501	7.89336	7.66224	7.92571	7.93895	7.82879	7.71434	7.90608
AC127904.2	6.30982	5.87646	6.03381	6.41399	6.98686	6.56877	6.29756	6.86271	6.18876	6.00299	5.96643	6.66128	6.12041	6.1239	6.01226	6.54316	6.11033	5.45365	6.26739	6.39827	6.42639	7.79092	6.78864	6.16549	6.08354	6.47212	5.81729	5.7403	6.88523	6.41573	6.62481	6.32442	6.16888	5.98926	7.21005	6.43782	5.84452	6.71142	6.04467	6.66762	6.42815	7.84377	6.89589	6.7595	6.35518	5.90345	6.60889	6.41111	6.0975
AC133785.1	6.49956	6.84628	7.93126	6.12671	5.77961	6.34827	5.91996	6.36394	6.61982	7.55946	5.73741	6.02759	5.87568	6.46975	5.99312	5.92611	6.44973	6.50445	7.24925	6.06048	6.00752	6.01651	6.01656	5.89397	5.44757	7.00967	5.99999	5.94671	5.83948	6.55335	6.31365	5.67564	6.2722	6.70548	6.26828	6.22885	6.17907	6.14595	7.08745	5.97001	5.95905	7.44052	6.26367	5.78576	6.2907	6.99477	5.76564	7.22893	8.19383
AC141586.5	7.8513	6.9833	7.31383	7.26031	7.16408	8.15128	7.68265	7.15214	6.97751	7.32314	7.5161	7.81183	7.52235	7.54351	7.41648	7.38974	6.94402	7.6338	7.51647	7.85787	7.247	7.03999	7.44665	6.96072	7.25443	7.64507	6.93072	7.87819	7.26684	8.62346	9.12778	7.21379	7.18889	7.46791	6.95927	7.92047	7.34635	7.83688	7.86889	7.48143	7.81364	8.4041	8.35257	7.81113	7.69558	7.74423	7.70177	7.93904	8.07542
AC141928.1	5.27426	5.82844	9.58624	5.61725	7.03853	7.68832	5.09236	5.08254	6.32845	5.62296	5.45941	6.95945	5.2476	5.74264	5.93325	5.95758	6.59324	5.58565	5.44106	5.33333	5.6344	5.64931	8.75523	6.77642	6.70502	5.40417	6.15305	5.39409	5.2089	4.85489	5.31882	5.22589	6.42529	5.55443	5.48662	5.25706	6.01115	5.6785	5.60186	5.5784	5.43518	6.83981	5.97921	5.1999	5.46108	5.60431	6.7159	5.13867	5.1161
AC144652.1	6.39674	6.38372	7.083	6.24355	7.55347	6.96921	6.76996	6.27383	6.54551	6.0493	6.54863	6.69563	6.093	6.13948	6.86278	5.98802	7.03441	6.27416	7.30525	5.97098	6.61501	6.58404	6.59314	7.70108	7.08654	6.65092	6.28626	6.97561	6.76615	7.52659	6.55866	6.32442	6.91285	6.93541	6.64765	6.03234	6.51043	6.66232	6.72057	6.06203	6.45034	6.78964	6.19958	6.46435	6.26834	6.81879	6.62906	7.5562	6.44758
AC144831.1	7.08123	6.88894	7.68832	6.38191	6.26406	6.78491	6.01226	7.40861	6.83425	7.45708	7.12432	6.43169	6.24754	6.84946	7.17184	7.02518	6.46238	7.20384	7.25875	9.01291	7.02722	8.82864	6.92567	7.1659	7.71357	7.45252	8.48999	7.01221	7.23239	7.99159	7.48346	7.13367	6.93192	7.56404	7.57493	7.49157	6.99491	8.52289	7.97651	6.78899	8.26038	7.77196	8.91488	7.83269	8.65523	7.95616	7.39525	9.05369	8.10092
AC159540.1	6.3479	6.23246	7.45654	6.12671	6.42478	7.08417	5.66763	6.85313	5.9854	6.25344	6.75046	6.93165	6.44451	6.05906	6.92394	6.58701	5.58394	5.6958	7.79866	6.19378	7.36923	7.61979	6.98907	5.86736	6.95638	6.68371	6.15305	6.34546	7.16072	6.60109	6.452	6.36356	6.63455	5.86802	7.15168	6.25412	6.07031	6.03472	5.60186	7.08685	6.49348	7.79631	6.82048	6.59392	6.51109	5.94801	7.23048	5.59863	6.51618
ACAA1	10.7053	11.2281	10.0309	10.2951	10.3853	9.78803	10.6301	11.4481	11.7	10.6178	10.92	10.0045	10.737	10.7314	10.7558	10.5646	10.4794	10.9724	11.3731	11.8018	9.77113	10.0393	10.277	10.5467	10.2018	10.4653	11.1798	11.1386	11.2985	10.6154	10.4402	11.2197	9.96472	10.3984	11.264	11.37	11.3289	11.5575	11.8403	11.2457	11.3618	10.9235	11.3449	11.0797	11.4736	10.918	10.2941	11.6835	11.1148
ACAA2	8.65019	10.6806	10.1781	9.61731	8.28019	11.7151	11.4556	8.63132	9.67235	10.4277	10.6999	10.4772	9.28775	9.94284	10.0776	9.98317	8.70328	9.13016	9.5845	9.43362	8.55422	10.3904	10.3058	12.065	11.1135	11.3779	8.40307	8.84513	10.8101	10.4055	9.35582	9.57911	8.5788	10.5144	10.7471	9.50511	9.61935	10.1442	10.9206	9.23038	8.80567	9.48511	10.6489	10.3491	10.747	9.78403	9.40997	10.8948	8.99959
ACACB	8.06137	8.4259	9.12275	8.6372	7.9002	9.36484	8.52177	8.64708	9.59343	8.36974	9.969	9.46956	8.87084	8.19212	9.72224	10.5212	7.59123	7.78195	7.41073	8.83766	10.4047	9.64401	9.19647	9.49158	9.28456	9.19761	8.10048	7.67284	9.46786	8.75447	9.03925	8.36004	9.33293	8.49913	9.03918	9.06947	8.8831	9.35583	8.86904	8.82669	8.33177	9.10311	9.79317	8.70864	9.45032	9.8239	10.3583	8.56231	9.13549
ACAD10	9.54823	9.48696	9.64137	9.59121	10.1982	10.1723	9.79356	10.2026	9.63615	9.67981	10.1025	9.54818	10.505	9.95019	9.56189	10.0206	10.2136	9.59455	10.2521	9.79218	9.94447	9.49523	9.3301	9.92319	9.27592	10.0673	9.5934	9.76435	9.78705	9.6492	9.71183	9.99453	9.8815	9.4754	9.73758	9.99605	9.75662	9.73745	9.23082	9.88619	9.65777	9.82206	9.51302	9.8726	9.9149	9.74056	10.1014	9.70994	9.56021
ACAD11	7.40325	6.83174	7.06664	7.30006	7.00777	7.73778	7.16163	7.32395	7.19367	7.60475	7.34621	7.68405	7.31665	7.12756	7.23393	7.47929	7.24663	6.91763	7.53975	7.52304	7.08869	7.95927	8.33921	6.83345	7.29035	7.20687	7.08821	7.12731	8.08244	7.30189	8.27477	7.22347	6.81297	7.30033	7.6596	7.53736	6.91455	7.54613	7.06523	7.80353	7.50285	8.22015	7.89336	7.60674	7.38301	7.65696	7.56195	7.14799	7.0045
ACAD8	9.24372	9.60124	8.82045	9.47512	8.78119	9.10244	9.7481	9.89301	10.235	9.94391	9.14451	9.24919	10.3115	9.53668	9.46965	9.5261	9.7741	9.97316	9.65735	9.20097	9.11953	9.58261	9.88335	9.45639	9.08797	10.3255	9.54415	10.1059	10.8795	10.0967	9.72563	10.5887	9.3927	9.60977	9.89123	9.79552	10.0838	10.3979	10.0025	10.0323	10.0296	9.87362	10.1857	10.5108	10.2161	10.5174	10.2701	10.2878	10.9684
ACAD9	11.8589	10.7233	11.152	11.4969	11.4033	11.1268	11.104	10.5829	11.1535	11.126	11.0237	11.1519	11.3123	10.6194	10.9167	11.0964	11.075	11.3758	11.3987	11.2744	10.3966	11.4518	11.3606	11.6082	10.7864	11.7656	11.2458	11.1812	11.9501	11.9076	11.8884	11.6636	10.8483	11.6755	10.7054	11.1965	11.4992	11.3882	10.9302	11.1372	11.9467	11.1563	11.2453	11.7641	11.3768	11.5053	11.3992	11.0933	11.2862
ACADL	5.06513	4.85489	5.5718	5.53832	4.85489	5.48708	4.85489	5.30878	5.52504	5.40117	5.8306	6.58954	4.85489	5.06726	5.43497	6.03192	5.23856	5.27979	4.85489	4.85489	7.20365	7.43216	6.94715	5.9694	5.15279	5.57832	5.20067	5.12567	5.3543	5.37665	4.85489	5.97332	5.50891	5.50342	5.48662	5.34665	5.13434	5.47242	5.31548	5.39665	6.02678	7.06485	5.56282	5.58083	6.24551	4.85489	5.81078	5.59863	4.85489
ACADM	10.2578	10.7181	10.3812	11.4197	11.1197	10.6072	10.4318	10.3789	10.9905	10.6597	10.5232	10.6143	11.4196	10.854	10.5844	10.9472	10.3624	10.2338	10.3539	9.94272	9.09398	10.3362	11.1576	10.5047	9.94498	10.8072	10.171	10.4059	10.9302	10.6294	10.4557	10.7926	9.52021	9.86441	10.7216	11.0378	10.6946	10.1359	10.795	10.5395	10.4192	10.3386	9.71225	10.8105	10.2837	10.3331	9.82407	10.4588	10.7249
ACADS	8.77359	8.6071	9.98275	8.08465	9.3475	8.19405	8.92001	7.97107	9.46629	9.32426	9.04682	9.6282	9.00456	9.32084	9.23794	9.78129	8.94027	9.31944	8.92547	7.30909	8.85787	8.97564	9.11348	7.82912	9.1397	9.45319	8.85418	9.52274	8.05387	9.6612	9.46066	9.86793	8.70505	8.7601	9.37009	9.23345	9.99259	9.16292	9.47191	8.97899	9.1759	8.04954	8.76673	8.05477	9.56355	9.291	8.90385	8.48706	9.04721
ACADSB	8.49791	9.78287	8.68061	9.00679	7.92688	8.85135	9.99157	9.15963	9.14582	9.46487	9.58706	8.79509	8.23381	9.47679	9.07492	9.68933	8.83758	9.35894	9.34076	8.80336	9.47865	9.64726	8.67202	10.9887	9.51971	9.14976	9.24917	8.84513	9.08756	9.54945	9.64261	9.4319	9.12147	9.59688	9.73439	9.45006	10.5226	9.36766	9.14224	9.24029	9.51516	9.88483	9.20013	9.15749	9.31097	9.94264	9.32486	9.11065	8.76644
ACADVL	12.2951	12.4572	12.9845	11.6931	12.2539	13.0981	12.88	12.3317	12.5883	12.6876	12.5823	12.1855	12.8873	12.6728	13.2414	12.7185	12.7494	13.2125	12.5626	13.2526	12.8899	11.355	12.3876	12.6273	12.5993	12.5529	12.3064	11.8562	13.0852	13.1921	13.1266	12.9253	13.015	12.5135	12.502	13.0616	13.4622	13.0728	12.8805	12.5901	12.4919	12.0599	12.7143	13.0283	13.1045	12.6555	13.0071	12.8064	13.4929
ACAN	7.08809	8.48695	9.6932	7.65651	7.08825	7.23274	6.15523	6.49981	7.76699	7.70893	6.48856	5.64835	7.97076	6.43489	7.41058	7.62705	7.26678	7.05898	7.61464	7.16007	7.15885	7.5994	7.74195	7.85546	6.08354	7.04669	7.23718	7.22298	6.37127	5.43745	6.29242	8.02003	6.56033	6.84572	6.55576	6.75251	7.25349	7.01009	7.20341	6.68031	6.02678	9.56051	7.05094	6.49439	8.67743	6.29303	7.25529	5.73977	6.4117
ACAP1	8.39274	7.77476	8.18284	8.94011	7.88395	8.12572	8.54638	8.5526	9.28322	9.56278	10.0636	10.5632	10.1928	8.92243	9.73837	9.13067	7.45323	7.75356	8.87259	10.3587	8.51182	8.71532	8.81184	9.31755	8.37274	8.2404	7.81066	8.5253	9.75081	8.77676	8.85021	7.91902	7.96359	9.03367	10.4346	9.37322	9.93912	10.2113	9.79898	9.99652	8.73481	8.81661	9.14308	9.52683	10.5702	10.7686	8.36139	8.33361	7.52828
ACAP2	12.7851	12.6443	11.6818	12.0459	12.9394	11.236	12.4432	12.2038	12.6648	12.123	12.1188	11.8288	11.9814	12.3857	12.5239	12.4247	12.6065	11.8657	11.9693	11.7033	12.0426	12.6891	13.1173	12.1869	13.0344	12.3364	12.0988	12.5883	12.4632	13.0439	12.8439	12.3558	12.3405	12.9113	12.4118	12.4466	12.2083	12.5256	12.9246	12.1228	12.3624	13.3338	12.2682	12.4311	12.4272	12.5749	12.1554	12.6302	12.9277
ACAP3	11.2464	11.1932	11.6901	9.93172	9.97316	11.3292	10.6842	10.4114	10.9726	9.7392	10.811	10.8224	10.9891	11.0889	11.0045	10.5651	10.7728	11.1003	11.7224	12.0489	11.1333	11.6527	12.8913	10.5112	11.4151	11.7774	11.6548	10.7324	10.6321	10.5561	11.6309	10.6199	10.9751	11.4275	10.1872	11.5776	11.4257	11.3583	11.0962	11.2433	11.0183	9.13639	11.5613	11.1626	11.327	11.0975	11.4682	11.4351	10.9295
ACAT1	10.3895	9.52348	9.6532	10.5873	10.2902	8.76937	10.4562	9.44666	10.0236	10.1607	9.78715	9.98869	10.6103	9.71786	9.7611	10.0635	9.77296	10.6668	10.5325	9.88667	10.4722	10.5119	9.87411	9.9903	10.2758	10.2769	9.92405	9.74898	10.0155	10.3642	10.4506	10.9476	10.283	10.243	10.4089	10.3032	10.8778	10.0195	10.076	9.44938	9.96939	9.53225	9.21405	9.62441	10.3812	10.1515	10.1706	10.2878	10.2133
ACAT2	12.2674	12.4241	11.811	12.3819	9.33182	10.189	12.0593	11.893	11.4035	10.6856	11.3567	10.1683	10.6242	10.0689	10.6202	11.1209	11.56	11.3397	11.745	9.43138	9.97738	11.5917	11.0315	11.8883	9.44209	11.9847	10.4121	11.0468	11.4624	14.9438	11.7545	11.8477	10.3943	12.3248	11.9198	11.0881	9.9327	11.4666	10.7467	9.67921	12.4488	12.3443	10.6009	11.2651	11.0812	11.659	10.3226	12.5242	11.8731
ACBD3	12.2243	12.3363	11.7087	11.4953	12.5103	11.3605	12.5253	12.0555	11.7439	11.9359	11.7463	11.4641	11.7466	12.178	12.3038	12.0167	12.3114	11.8234	11.8365	11.7619	11.8885	11.8777	12.1082	12.1066	12.2112	11.7041	11.9019	12.5909	11.7877	12.2427	12.1059	11.8508	11.9703	12.222	11.4196	12.0125	12.0054	11.8604	12.6212	12.0414	11.9622	12.4073	11.9163	12.0531	11.6686	11.7765	11.5842	12.4058	12.3738
ACBD4	6.8068	6.88427	8.17918	7.38362	6.58036	8.10717	8.27499	7.55798	7.53419	8.12458	7.84246	8.5993	7.7388	7.63498	7.85633	8.24575	6.72143	7.37287	8.07053	7.77425	8.41385	7.89434	7.87701	8.84097	7.39272	7.28027	6.8101	7.50854	7.61055	7.27446	7.70598	7.72592	7.65781	7.0308	8.30581	7.39512	7.88395	8.28779	7.27227	7.73118	7.78235	7.84377	7.64481	7.80569	7.89415	8.31971	8.25187	7.34701	8.02832
ACBD5	10.5982	11.212	10.9402	9.7824	11.0944	9.5104	11.283	10.6499	10.5551	11.1943	10.7028	10.8134	10.6631	11.1283	10.8626	10.9736	10.3072	10.9893	10.6381	10.4388	10.7182	10.832	10.8836	11.2407	10.5107	10.5028	10.8673	10.7684	11.023	11.1612	11.0816	10.6075	10.9411	10.8373	10.5905	10.7836	10.8346	10.7863	11.3282	10.917	11.182	10.9071	10.6114	10.9757	10.6024	10.9158	10.6513	10.8716	10.9274
ACBD6	7.24278	6.93473	7.50494	8.02099	7.79395	7.89392	7.27247	8.09194	7.04359	7.27538	7.67345	8.11381	7.47825	6.80682	7.3501	7.88556	7.65788	6.74663	7.74663	8.01145	7.82147	9.08038	8.37358	8.26466	7.22994	7.88159	7.27801	7.30263	8.57181	7.28367	8.03304	7.53264	7.48155	6.972	8.12153	8.09389	7.76416	7.86423	7.31939	8.07395	7.5782	8.25542	7.70623	7.85392	7.63541	7.41425	8.159	6.77844	7.02683
ACCS	7.49217	7.89055	7.93998	7.85322	8.2171	8.93098	8.12726	7.6457	8.1582	8.52682	8.11133	9.29123	8.12541	8.40661	8.37085	9.26186	7.58597	7.86382	8.3424	9.53719	8.55422	8.6124	9.31454	8.84617	8.05782	8.26572	7.82694	7.88454	8.95596	7.2082	8.20698	8.32992	7.57836	7.46791	9.48446	8.08175	8.20282	9.0262	8.43035	8.82141	8.86215	8.4504	8.66378	8.27419	9.30387	8.22047	8.69162	7.625	7.58062
ACD	9.0507	9.47531	9.73089	9.15688	8.92166	10.0089	9.99379	8.93687	9.36747	8.8241	9.33354	9.27909	8.86415	9.06505	8.87433	8.3425	8.1291	9.15175	9.72173	9.13364	9.14464	8.75511	8.51018	9.22093	9.65677	9.10026	8.75964	8.6634	8.03937	8.01339	9.11208	8.74558	8.90569	8.75678	7.9982	8.91856	9.12532	8.80706	8.55808	8.39648	9.1184	8.10873	8.65869	8.65881	8.94766	9.03488	8.83787	8.72129	9.19304
ACE	9.0098	8.0988	8.08047	8.17087	8.03367	9.21322	9.42381	8.44241	8.70554	8.56915	9.47638	9.14413	10.031	8.29471	9.02311	8.38398	8.56558	7.9856	9.27448	9.05138	8.30863	8.94953	8.85017	8.98933	9.89891	8.72865	7.88505	8.67069	9.39079	8.3055	7.77511	8.98163	7.33616	8.16431	9.034	8.21542	9.44744	9.15201	9.79092	8.62622	8.11833	7.99825	8.53624	8.28198	10.5524	9.05674	8.01778	8.10912	7.79118
ACE2	8.72803	5.43134	5.95047	6.76693	7.83967	5.40346	5.38351	7.62429	8.64317	8.3399	7.56388	7.46397	8.1533	7.33995	8.43768	7.63868	8.64233	8.91963	8.89338	7.85787	10.3662	6.08894	6.44269	9.13017	5.7364	6.51009	7.75499	10.7927	8.57515	9.6966	8.67581	7.37826	10.1356	7.0308	6.49033	6.75251	9.30786	8.29279	8.94092	9.41308	8.18522	7.51646	7.9783	7.95058	6.96332	9.12793	9.27741	7.59103	7.64511
ACER1	6.72786	5.4528	5.25037	5.49491	5.4661	5.7685	5.38351	7.12903	7.51011	6.75582	5.2839	5.54417	5.87568	6.99967	6.63798	7.44861	5.4784	7.84246	7.84265	6.62399	5.33584	7.91632	5.50763	6.3131	5.63492	9.61253	5.09969	7.396	9.95442	8.80493	8.16674	9.34903	8.8307	9.03641	7.72641	7.59901	8.67104	9.22668	8.54273	8.8631	9.25384	7.20211	8.54732	10.4733	9.26785	9.70583	9.5807	9.94367	10.0558
ACER2	8.89094	7.77476	7.68832	6.84685	7.91093	7.01144	9.38017	8.38079	7.71301	7.55946	7.63576	7.67869	9.94988	7.94291	8.22696	8.46347	7.92978	7.73624	8.3424	8.05913	7.77873	7.39293	8.07666	10.2771	7.27849	8.34859	8.32571	8.13887	8.61457	7.72627	7.50001	8.67568	8.18454	7.60219	7.70007	7.34421	9.31034	7.80192	9.08528	8.23842	8.9516	7.92314	8.86277	8.36868	7.76729	7.91714	7.73246	8.2394	8.77905
ACER3	11.27	12.4979	9.62945	11.5215	11.135	10.8719	12.639	11.8723	11.6667	10.8417	10.9435	11.6337	11.2907	11.7212	11.1518	10.9054	11.576	11.2091	11.6111	11.4117	10.3826	9.88022	10.6438	10.1061	10.8085	10.2343	10.3095	11.0285	11.1739	12.2703	10.9564	11.1933	10.9052	11.3557	11.5041	11.1548	10.5924	11.4981	11.3304	10.8023	11.0404	11.0644	10.7678	10.6747	11.0249	10.6221	10.6913	11.0101	11.3596
ACHE	6.01381	5.70907	7.30008	5.94633	6.2048	6.03501	5.59841	5.82955	5.87099	5.58438	7.94304	6.41752	6.83525	8.87672	6.37524	6.44054	8.20901	5.87786	5.8569	6.81413	8.31359	5.64931	5.99229	6.66671	6.5255	5.6728	7.10663	7.31226	6.31787	5.22483	5.60719	5.43911	7.64674	6.88493	6.26828	6.00082	7.29555	6.31585	8.62883	6.42859	5.56326	6.36551	6.38156	6.63416	6.2907	6.38213	6.51371	5.48542	5.30609
ACIN1	12.5287	12.5779	13.1104	12.6082	13.2235	13.3884	12.5052	13.1705	12.1084	12.7697	12.8463	12.8185	12.5178	12.6213	12.618	12.6087	12.7603	12.3129	12.9034	12.961	12.5342	12.9147	12.5374	12.6264	12.3863	12.6813	12.7687	12.6153	12.7806	12.6406	12.0288	12.3996	12.5827	12.21	11.8407	12.6567	12.6037	12.6992	12.4382	12.8585	12.8532	12.8663	12.6878	12.6815	12.5335	12.5526	12.5788	12.5665	12.6096
ACKR1	8.10444	5.21385	5.95047	7.38362	7.00777	6.70295	5.38351	7.99609	9.10613	8.80246	8.44135	7.29713	7.67035	7.47199	11.1509	10.4093	5.64597	8.1847	5.88844	7.9746	8.02969	7.63321	8.76959	9.68205	7.21752	7.30053	6.40497	6.36603	8.14243	7.31091	8.0047	9.70268	7.76396	9.17928	9.46538	10.4657	9.73093	8.86507	10.8596	7.90295	8.04813	7.08535	8.70881	8.89223	10.3205	10.0234	9.41263	8.97188	7.4172
ACKR2	6.78968	5.73718	6.03381	6.01796	6.07515	6.16159	6.11642	7.87532	7.16263	6.35943	6.99772	6.55201	7.95813	7.64888	8.07412	7.87257	7.65788	6.45886	7.63633	8.44184	7.64202	6.93197	5.96737	9.19877	5.36906	7.43442	6.46761	8.27009	8.37903	8.05076	7.54852	7.29853	6.83358	6.67543	8.06121	7.63303	8.266	8.78247	8.35753	8.62622	9.02924	9.48511	8.60674	8.37598	9.14609	7.43309	7.39525	8.25554	9.39037
ACKR3	10.789	10.745	11.4027	11.8667	10.4744	9.60901	9.17338	8.23152	12.2509	11.9147	11.1469	8.07386	10.5472	12.3081	11.6904	9.66074	12.9755	10.5797	8.06526	9.34598	10.1591	9.62603	9.57809	9.6483	10.3921	8.77152	13.5111	9.40563	10.1858	8.63048	11.8488	10.1222	9.11359	11.3304	10.1083	9.88292	9.00165	9.85628	8.25265	11.7307	8.8095	9.907	11.9473	9.17839	11.8699	11.9517	9.9945	10.9058	11.2059
ACKR4	8.78374	6.9437	6.53288	7.62599	8.2171	5.56032	5.69991	7.38312	7.65684	7.2004	7.88036	5.64835	6.89221	7.31074	7.9635	6.54316	6.76136	7.05898	7.18082	9.23733	7.31964	6.82636	7.13525	8.36269	9.28168	7.03446	7.1604	6.89915	8.99871	7.18865	7.91	7.12331	8.06609	8.02691	8.59416	7.02991	6.8724	9.49818	7.84381	8.89861	10.1415	8.5529	8.87159	6.90568	8.23286	8.22047	8.22464	6.69649	7.60966
ACLY	13.3435	12.5205	13.2481	13.5259	13.485	12.6869	14.0635	13.2881	12.7285	12.5995	13.2672	12.2861	13.268	13.1497	13.4067	13.2158	13.5565	13.5922	13.4687	12.8717	12.6921	12.5742	11.6425	14.0632	12.9027	12.2147	13.0963	13.9352	13.1742	15.6236	12.9652	13.3433	13.1317	13.5379	12.5917	12.9302	12.8526	13.0437	13.7103	13.0416	14.1215	13.0275	12.8275	13.1338	12.9659	13.2931	12.7482	13.3249	13.2446
ACO1	11.0959	9.83676	11.5444	9.64741	10.3985	10.4472	11.3353	11.2676	10.2341	9.80982	10.4166	10.6953	10.7506	10.8228	10.9973	10.8259	10.5637	10.7455	10.8931	11.1903	10.0689	9.94493	9.98374	10.6687	11.538	10.9687	10.6286	9.99451	10.6015	9.08544	10.866	10.703	9.79071	10.4299	10.7518	11.109	9.35911	10.4643	9.44132	9.35776	10.4016	9.46656	10.1446	10.5962	11.7677	10.444	10.3617	11.2559	11.0412
ACO2	12.5355	13.3665	12.3632	12.317	11.8339	12.927	12.2764	12.2159	12.1665	12.235	11.8496	11.6283	12.0283	11.9586	11.6484	11.8316	12.2129	12.3274	12.1219	12.0749	12.3265	11.2698	11.7423	12.352	12.3846	11.5373	12.299	12.253	11.8444	12.3444	12.0743	11.7427	12.2153	11.9487	11.4156	12.0406	12.6339	11.8633	12.3165	12.2136	12.2232	11.3323	11.8417	12.0072	12.3514	12.418	12.1761	11.9293	11.702
ACOT1	7.05345	6.67621	6.31154	5.86865	6.02795	7.08417	6.53699	6.10453	6.51313	6.11491	7.20535	6.89363	6.19852	6.66943	6.53746	6.50687	6.49953	6.74663	6.82598	6.08858	6.88082	6.61345	5.99229	6.87729	6.79448	7.62935	7.041	6.96317	6.83893	6.92822	6.98554	7.31666	6.7707	6.09667	7.30202	6.49972	5.8804	7.0841	6.45982	6.60214	6.63319	6.25029	6.89589	6.66027	6.69658	6.67144	7.23048	7.13602	6.84916
ACOT11	10.1008	12.6632	11.0838	7.83741	8.49719	12.8417	8.56155	9.5365	10.4628	8.3549	9.38275	9.54674	10.3983	10.6698	10.214	10.3378	9.84046	9.47644	11.4977	10.5273	9.97738	9.95936	9.01821	11.345	8.71396	9.00184	9.63496	10.4371	9.77266	11.7001	10.0126	9.71265	10.5407	8.91088	9.37419	9.82824	10.2518	10.2866	10.9792	10.2642	10.9412	10.7211	9.55185	9.91425	10.0181	9.74056	10.1429	10.0331	11.1117
ACOT13	9.82021	9.77399	9.64796	10.8549	10.7664	8.63171	10.2958	9.95944	9.78255	10.1806	9.75878	9.5424	9.30265	10.2444	9.47241	10.2352	9.9497	11.0746	10.3421	10.2801	9.46544	8.47233	8.37735	9.63337	9.86671	10.1759	10.0703	11.1109	9.96584	10.5879	9.94932	9.97672	9.66181	9.54607	10.6424	9.93058	10.5183	9.29271	9.58815	9.95988	9.85752	10.5852	9.40805	9.75106	9.80537	9.6178	9.27887	9.78909	10.061
ACOT2	8.25591	7.20595	7.59132	7.60734	7.3286	7.64224	7.91061	7.2119	8.17715	7.33094	8.5651	8.45514	7.9895	7.07929	8.2368	7.97933	7.77768	7.52315	7.96121	7.59025	8.30366	7.36071	7.18948	7.76379	8.26562	8.08385	8.38503	8.30344	8.91716	7.11786	7.89151	7.88963	8.13834	7.98179	8.11165	7.91361	7.21007	7.88439	7.99368	8.24636	7.48335	7.27464	8.01089	7.85918	8.37596	7.98158	8.29029	7.75312	7.57326
ACOT4	8.058	6.86542	7.12305	6.42969	7.52554	5.97535	7.31731	6.9187	7.70775	7.32314	9.12683	8.01173	7.69354	8.52032	7.56162	7.85946	6.62657	7.73624	6.93935	6.33423	8.05367	8.33328	7.05932	7.10402	6.58835	6.95863	7.3098	7.05946	7.52184	6.98692	8.12005	7.5094	8.48388	6.0709	6.9821	7.81397	6.30084	7.02272	6.61336	7.20111	5.71826	6.65464	7.48987	6.85143	6.87143	7.34951	7.9189	7.45561	6.89899
ACOT7	11.2988	12.1895	11.3988	10.4601	9.62662	11.7548	11.8405	11.07	10.5414	11.6442	11.1304	10.1168	11.2907	11.2345	10.8845	10.7444	9.86723	11.9335	11.4506	11.7489	10.5638	11.0956	10.6866	10.3224	10.6728	10.9695	10.0259	11.8641	11.0321	12.2546	10.5045	10.7179	11.0624	11.3557	10.4714	10.6679	10.9786	10.7977	11.8662	10.5914	10.7516	9.54291	10.5401	10.7643	10.9075	11.5427	10.6913	11.0335	12.3971
ACOT8	9.22152	9.02871	9.55014	9.11434	9.42714	9.73996	9.17535	9.13384	9.50771	9.63931	9.39572	9.59505	9.76172	8.91491	9.32908	9.64199	9.16101	9.78182	9.30358	9.42239	9.28919	10.2374	8.56399	9.81628	9.66781	9.7146	9.06071	9.31109	9.19302	9.11818	9.34691	9.58455	9.4962	9.53839	9.43824	8.83131	9.42242	9.40945	9.0342	9.21238	9.10911	8.00866	9.33675	9.30353	9.32506	9.29267	9.53622	9.25057	9.23016
ACOT9	11.2825	10.5857	10.9224	10.9724	11.3244	10.537	11.9252	10.6952	10.9315	10.8483	10.725	10.4403	10.8229	10.7729	11.0125	10.4269	12.3254	11.7466	10.4339	10.7915	11.0555	9.69665	10.5672	9.43932	11.6852	10.5789	11.2404	10.8514	10.8975	10.7369	10.6517	10.9441	11.5756	11.1539	11.0142	10.7546	11.3975	10.7353	10.9477	10.6812	9.89758	10.7793	10.9469	10.8422	11.1173	10.82	10.9378	10.6535	10.6695
ACOX1	11.7871	12.5691	11.6715	11.2823	10.7243	11.4975	11.8898	12.7723	12.0651	11.9831	12.1592	12.0019	12.2737	12.6956	12.2472	12.4494	12.3622	12.6203	12.195	12.7161	11.8988	11.9589	12.2105	12.7791	11.3372	12.1858	12.0629	12.4292	12.7355	12.7548	12.4156	12.9578	12.6535	12.2328	12.5043	12.3338	12.4175	12.5201	12.6904	12.5259	13.1688	12.2827	12.2632	13.0844	12.5047	13.0998	12.9814	12.9328	14.2864
ACOX2	6.47749	6.35508	6.05357	6.5761	6.81814	9.26721	6.48163	7.35714	6.50655	6.53121	7.45211	5.89514	7.22258	6.57897	7.55098	7.71745	5.91898	6.21794	7.34133	6.89939	7.43575	6.15647	5.66929	6.90921	8.07802	7.15186	5.95143	6.36603	8.25527	5.81834	6.24867	6.40138	6.85386	6.38425	7.50016	6.14919	6.58472	7.35451	6.14657	6.47444	6.12026	6.86417	6.29434	6.47947	6.91162	6.8675	7.19239	6.71332	7.02683
ACOX3	9.93181	9.76026	9.57246	9.4768	9.26319	9.06671	9.81135	10.7471	10.1131	10.2289	10.1568	10.3905	10.3442	9.66965	10.5489	10.043	10.0652	10.4184	10.4991	10.4488	10.0276	10.5039	9.63237	10.9338	10.3071	10.2215	10.0212	9.91417	10.7365	10.5488	10.6372	10.757	9.98425	10.4667	9.69236	10.7461	10.6659	10.6965	10.514	10.2564	10.3236	9.2963	10.8612	10.8688	10.8926	10.9737	10.1643	10.6595	10.6661
ACOXL	6.14255	5.01576	5.63866	5.92118	5.10597	5.35616	4.85489	5.94514	5.22063	5.90295	6.34085	7.94674	6.66385	5.37277	5.61084	5.87676	5.23856	6.32762	5.7174	6.41884	6.00752	5.68706	7.06905	6.84455	5.36906	5.71581	5.27788	5.70026	5.97644	5.30736	5.23423	5.59093	5.50891	5.12151	7.06962	6.71944	6.17907	5.72178	5.55457	5.81206	4.85489	7.37658	5.3053	5.78576	6.88497	7.26751	5.41343	7.47446	5.1161
ACP1	11.8515	11.5375	11.6692	12.5614	11.581	11.157	11.3357	11.2403	11.7482	11.5214	10.9881	11.8906	11.2675	11.5489	11.5242	11.4774	11.9576	11.8251	11.4734	11.3378	11.3091	11.521	11.9664	11.673	11.372	10.7856	11.6315	11.3935	11.4802	11.8145	11.2514	11.5708	11.2416	11.967	11.3651	11.1944	11.2829	11.5146	11.7347	11.0556	11.1834	11.1905	11.2919	11.4769	11.3363	11.4416	11.0445	11.7257	11.2762
ACP2	10.9819	9.91048	10.198	9.39927	9.50085	10.5287	11.0806	10.5069	10.5486	11.4792	10.8974	11.5765	11.6992	11.117	10.8673	10.4318	10.7891	10.406	10.7372	10.7924	11.2837	9.77291	9.82425	10.2451	11.3212	10.2868	10.5962	11.1458	10.6064	10.0123	11.0235	10.3521	10.9311	10.8834	9.96367	10.6819	10.8112	10.6805	10.9236	11.0256	9.98975	8.83991	10.4477	10.4504	11.7377	11.0975	10.5304	10.4657	9.51584
ACP5	11.9551	12.6492	9.53317	9.94994	11.1242	11.377	11.3618	11.7705	11.6041	12.3675	13.131	11.0105	12.7783	11.6856	11.5843	12.0074	10.9703	12.19	12.6029	11.6964	12.2317	10.263	9.56829	11.2068	12.7247	12.0176	11.2927	12.5585	12.0389	11.2058	11.7419	12.3242	12.2084	11.9102	11.828	11.1346	11.4652	12.2845	12.5534	11.9879	10.5449	10.2675	11.5172	11.8222	13.1644	12.7524	11.9616	12.1564	11.3767
ACP6	7.37596	7.81522	8.63611	7.33105	8.75785	8.42369	8.57357	8.66782	8.65936	9.26037	8.26575	9.18001	7.85276	8.93363	8.08508	8.87479	7.07351	7.53664	7.58517	7.85109	8.89783	9.50242	8.28404	11.3559	7.53807	8.9898	7.69701	7.56551	9.35064	7.9183	7.91	8.45075	8.50821	7.3645	8.18879	8.6266	8.51133	8.996	8.37934	8.80813	9.24256	9.87081	8.25438	8.84849	8.48929	8.7053	9.06342	7.64994	7.13309
ACP7	8.75719	11.7473	6.03381	5.61725	6.86534	5.86651	6.79211	10.7232	10.061	8.7154	7.94304	5.64835	10.1441	8.62561	8.81893	9.37413	9.93561	10.6586	11.1679	9.90613	5.91153	8.68395	7.52489	7.27372	6.66736	11.3299	8.43498	9.95341	10.7636	12.545	9.42303	11.5649	9.89991	10.1428	9.46538	10.9129	9.41783	10.9695	9.88932	9.71229	11.9991	9.26227	9.8499	11.0272	11.5248	12.0289	9.5508	11.646	12.7726
ACPP	8.65463	8.62309	7.12305	7.22763	9.80888	7.83173	6.71281	9.30536	9.67697	10.3821	8.48032	8.07386	8.18065	9.22999	10.0929	10.0097	8.6961	9.40279	9.19067	8.83766	8.2581	8.73076	8.50675	9.28542	7.31378	11.4041	8.36676	10.2154	11.1267	10.9906	10.8306	11.3094	10.2056	10.4515	8.99189	9.45706	10.7936	11.0877	9.65008	10.557	11.6819	10.1424	9.98568	11.9644	11.1052	11.6156	11.2503	10.6116	11.0999
ACRBP	6.0476	5.96533	7.03328	5.61725	6.18429	6.14445	5.91996	6.17557	6.1975	6.8148	6.85746	6.93165	6.61266	6.34919	6.37524	7.00681	6.24077	5.54466	6.2243	6.58922	6.7314	6.35468	6.50519	6.67939	6.36424	6.1632	5.87342	6.2591	6.37127	6.1486	6.22612	5.78706	6.53453	6.4225	6.45619	6.20296	6.78368	6.42288	6.67576	6.20506	5.56326	7.22062	6.2321	6.30103	7.29719	6.84824	6.74354	5.59863	5.43583
ACRC	6.59409	7.10722	7.05838	7.63828	6.78153	7.79023	6.19264	6.48692	7.17046	6.21568	6.78715	7.11482	6.50326	6.43489	6.51392	7.12469	6.93548	6.0284	6.36823	7.5144	6.92242	7.40876	7.58574	6.1455	6.50378	6.85005	6.8773	5.94671	7.54283	6.46925	6.73256	6.55775	7.27917	6.73482	7.94344	6.78473	6.68822	7.32479	6.51324	6.64185	6.96244	8.18397	6.94966	6.86247	7.16269	6.76814	7.43349	6.98312	7.12284
ACSBG1	6.15755	5.38569	5.83436	5.27583	5.60074	6.62649	6.03399	6.10453	7.25733	6.45627	5.80069	6.92225	6.06481	6.49242	7.18589	9.69934	6.31487	7.22088	6.34878	6.00175	5.53197	7.75467	6.44269	9.62886	5.57829	11.0833	5.95143	6.65357	11.4727	6.84127	7.78184	7.81017	7.27917	7.86843	6.83862	6.61456	9.43385	8.24711	8.34428	8.22642	8.19704	10.2041	9.40503	10.0552	7.99867	8.02703	10.4433	8.0912	8.02832
ACSF2	8.81774	9.87215	9.59034	8.55345	8.60592	8.45324	9.95431	9.43615	9.81828	10.1511	10.0081	9.65793	10.4703	8.84542	9.50914	9.03603	10.3811	9.42953	9.91669	9.60232	10.2821	9.4771	8.4964	9.3138	9.0513	8.87011	10.3871	9.32498	9.76251	9.11069	10.3009	9.43391	10.2385	9.06078	8.89806	8.69551	10.3321	9.28773	8.87517	9.51119	9.71394	8.60151	9.92995	9.86747	9.00137	9.85027	10.2553	8.97188	8.93917
ACSF3	9.84168	9.97184	10.427	9.88575	10.4465	10.901	9.59361	9.95944	9.55372	9.75192	9.82322	10.805	9.92926	10.1244	9.98513	10.3993	9.76729	9.68459	10.328	10.2385	10.329	10.0492	10.0296	10.4402	10.2437	10.2831	9.61202	9.57209	9.72415	9.54576	10.3373	9.87534	10.1472	9.52484	10.1059	10.1275	10.3321	10.0462	10.0109	10.3043	10.0604	9.44777	10.0315	10.1105	10.2411	10.1506	10.2671	9.18511	9.41474
ACSL1	12.0609	11.3811	11.9092	11.0128	11.7689	11.0621	10.8488	12.9749	12.679	12.2163	11.6349	12.4747	12.4793	12.3322	12.8251	12.6479	13.5461	12.8311	11.6084	11.961	12.1506	12.8395	12.1177	14.3483	13.3248	13.2173	12.0988	12.232	13.8832	13.5658	12.9703	12.9158	13.1705	12.9282	11.8721	11.8419	13.0585	13.0272	13.4926	13.7298	13.8	13.932	13.0267	13.139	14.1329	13.8585	13.3496	13.2593	13.4619
ACSL3	12.2912	12.1425	11.2216	12.4179	12.9122	12.4487	12.3114	11.974	13.0654	13.0576	11.7578	11.3141	12.5637	12.0639	11.6972	12.1789	12.8205	12.118	12.0105	11.6748	12.5017	11.1015	11.8682	11.9813	12.5987	11.2944	11.8917	11.8986	12.5042	12.4759	11.4001	12.3611	12.7743	12.148	11.4548	11.5375	12.5106	11.6757	13.1388	13.1149	11.8289	12.3463	11.818	12.4311	11.2946	11.6305	12.36	12.3216	12.381
ACSL4	12.6172	13.0926	11.4843	12.2745	13.1864	12.3532	13.7724	12.5465	13.0056	11.3993	12.4858	12.7778	12.6362	12.2038	12.6145	11.5989	13.3283	12.5966	11.989	11.869	13.4939	10.6883	10.2209	10.7608	13.1129	11.091	12.3923	12.8749	12.3588	12.2801	11.7812	12.3032	13.6878	12.1804	12.6869	11.9687	12.2473	11.8313	13.0845	13.3376	11.6016	11.321	11.8367	11.9093	12.1383	11.678	13.5043	11.4635	12.3545
ACSL5	10.2794	7.68757	7.72934	11.7693	9.78606	8.21842	9.95774	11.0583	9.80988	11.6213	11.4282	11.1613	10.8802	8.89212	10.632	9.73516	8.27178	9.48836	8.63551	11.2152	10.9717	9.20911	8.929	9.51131	9.84355	9.18711	9.26888	9.09017	11.616	9.24216	8.86279	8.89651	10.8857	8.96644	9.99592	9.51855	10.0852	11.0654	10.6368	11.2878	8.28273	9.10792	9.22095	9.52846	11.6919	11.0011	10.6165	8.68614	8.10596
ACSL6	6.57372	8.8219	6.62962	5.68813	6.4413	5.97535	5.32823	5.4535	6.71232	6.62876	7.27348	6.79331	6.87821	7.65807	7.03037	6.50687	6.03828	6.85197	5.37989	6.39827	5.80403	7.63321	8.20979	7.65965	5.82621	6.60002	5.92617	5.7784	7.10431	5.30736	5.31882	5.91547	5.42249	7.08707	7.0266	6.30297	6.58472	6.62845	6.51324	6.38084	5.80635	8.2813	5.93709	6.50913	7.61216	7.72922	5.71783	5.96428	5.22379
ACSM3	5.92367	6.05613	5.75634	7.00292	5.95249	6.27436	6.13601	6.33471	6.70113	6.8148	7.12432	6.89363	6.62996	6.36184	7.47977	7.57146	6.03828	6.13801	6.10818	6.65778	7.83543	6.86254	6.28815	10.6636	5.57829	8.2906	6.51247	6.2364	8.50342	6.41573	6.77601	6.47347	7.21966	6.4225	6.61779	5.93446	6.45147	6.86239	6.58091	6.39698	5.80635	7.74718	6.60939	6.66027	6.61578	6.72609	7.55703	6.24927	5.93892
ACSM5	5.48123	5.51277	5.3644	5.27583	5.51426	5.91163	5.38351	5.08254	5.80772	6.9667	7.23131	7.11482	5.87568	5.97149	6.36176	6.44054	5.64597	5.66092	5.22714	5.52847	5.87715	6.3364	5.94177	7.19157	7.58646	6.0556	6.17314	5.65799	5.80932	5.54236	6.29242	5.63455	5.58459	6.38425	6.09036	5.8629	6.22945	5.87475	5.64609	6.5329	5.76351	6.97947	6.05821	5.69028	6.31261	6.76814	5.8536	5.78156	5.1161
ACSM6	5.21839	5.01576	5.0837	5.0985	5.20952	5.40346	5.09236	5.08254	5.08658	5.10036	5.45941	5.0866	4.85489	5.06726	5.16644	6.82145	5.07684	4.85489	5.31017	4.85489	5.13342	5.10897	5.20592	5.27528	4.85489	7.56464	4.85489	5.32252	7.02513	4.85489	5.55958	5.11759	5.31932	5.23141	5.48662	5.25706	5.24948	5.33467	4.85489	5.09831	5.35827	7.04402	4.85489	6.63416	4.85489	5.36322	7.78355	4.85489	5.43583
ACSS1	9.48012	9.84074	8.21895	9.43769	7.83967	8.44738	8.58846	9.91909	9.5188	9.16839	9.93264	11.2326	10.1794	9.30944	9.51718	9.68384	9.27912	8.599	10.7958	9.39277	10.2324	9.92769	9.14462	9.59383	8.3943	9.08903	9.35252	8.63757	9.5579	9.34993	10.113	9.17224	9.70171	8.5267	9.63548	9.57751	9.81716	10.0608	9.62672	9.70517	9.53839	9.14108	9.20711	9.02291	9.72802	9.76487	9.7269	9.25855	8.82231
ACSS2	10.9126	10.9276	10.2104	9.85513	11.1002	10.2505	10.6237	10.8879	10.2315	10.4495	10.4166	10.8134	8.8025	10.0086	10.2617	10.4438	11.4763	10.4682	11.1508	10.193	10.8942	11.0601	9.98987	11.0773	10.6585	10.9213	10.0385	10.5198	11.2955	14.0339	11.2568	10.5823	11.0189	11.0171	9.85945	10.4714	10.9833	10.5713	10.7375	10.3634	11.5188	11.2556	10.2411	10.3315	10.7108	10.8176	11.0454	10.7778	11.4442
ACSS3	6.20128	5.93301	6.9369	6.29749	6.09794	7.25367	6.56373	5.90069	7.34578	6.5599	7.79785	6.76159	6.76024	7.00711	7.71203	8.30219	6.54731	6.19852	6.08329	6.7227	9.53453	7.68566	6.17157	9.56737	9.3897	7.22826	7.16915	6.48226	8.10582	5.91255	6.07952	6.02781	6.87383	7.26225	8.01952	6.93454	6.58472	7.70671	6.62926	7.06837	6.1781	7.72195	7.54723	7.11153	7.81538	7.55243	7.71501	6.82515	6.12161
ACTA1	5.15195	5.13323	5.5357	5.0985	4.85489	6.48298	5.32823	5.53229	6.13472	5.27904	12.2786	5.31682	6.69682	5.4875	6.16958	6.40086	5.4784	5.66092	5.22714	5.7603	5.24818	5.64931	6.84754	6.29571	5.90739	5.3313	5.27788	5.56515	5.28793	5.22483	5.12351	5.43911	5.184	5.50342	8.27082	6.73609	5.24948	5.40805	5.23149	5.27551	6.05893	5.97334	5.40542	5.44967	5.23996	7.64097	7.48113	4.85489	5.37519
ACTA2	10.8596	11.2107	13.1453	11.1346	10.4383	10.7823	10.8395	10.648	11.3935	10.7112	11.5331	9.46192	11.3208	9.47806	11.8514	12.0611	10.4214	10.9893	10.6345	10.7985	12.7875	10.6452	10.2385	12.6529	15.7513	10.05	10.0488	10.7608	9.21236	8.26535	9.98272	12.3658	10.4808	11.1844	11.5282	11.1001	10.4	10.8592	11.4645	9.69944	9.49629	10.8793	10.8821	9.82441	12.3611	11.5046	11.649	9.85012	9.88332
ACTA2-AS1	5.99646	5.61783	5.25037	6.29749	5.60074	5.68635	5.81714	6.90954	5.92999	6.07166	6.42525	6.63784	6.093	5.64048	6.62721	6.57837	5.34924	5.85015	5.7174	6.84319	5.80403	6.53853	6.19191	6.27805	6.17583	5.71581	5.58242	5.39409	7.73678	5.74915	6.10546	5.49401	5.77223	5.89988	7.37132	6.30297	6.36787	6.55775	5.93086	6.38084	6.35887	6.86417	6.32418	6.88425	6.69658	6.63744	6.12315	5.69563	5.30609
ACTB	17.9747	17.6922	18.0825	17.7672	18.0555	17.2382	18.42	18.2037	17.1892	18.0762	17.4624	17.1214	17.7231	17.4503	17.542	17.1292	17.4635	18.1714	18.1939	18.4194	16.8793	16.6254	17.3641	16.7673	18.5382	17.41	17.5909	17.7577	16.779	17.8592	17.1862	17.6171	17.0335	17.9537	16.8602	17.5422	17.5439	17.944	18.0882	17.0662	17.2978	16.7618	17.6951	17.4137	17.8098	17.4446	16.7166	17.7576	18.2812
ACTBP2	6.95886	6.11229	6.64118	6.46048	6.09794	6.34827	6.34647	7.49426	6.4525	6.30771	6.03925	5.91858	6.06481	6.04217	6.50198	5.90996	6.12756	6.32762	6.00463	7.30909	5.84137	5.79031	6.08595	5.78218	6.50378	5.96642	6.37232	6.1404	5.95065	6.30047	5.73343	6.30432	5.92413	6.2825	6.1831	6.17642	5.91488	6.71142	6.51324	5.78269	5.92326	6.40141	6.48831	5.89795	6.3341	5.99051	6.04147	5.96428	6.65741
ACTC1	6.0476	5.21385	5.60604	5.49491	5.41353	7.57285	5.63386	5.53229	7.71824	5.10036	12.0637	5.46404	5.72259	5.52113	6.24758	7.0788	5.4784	5.85015	5.22714	5.87198	5.4094	5.10897	5.45994	7.40281	5.51639	5.4681	5.6921	6.6375	5.63879	4.85489	5.23423	5.8851	5.58459	6.51294	8.58709	5.69869	5.47593	5.80179	5.44786	5.09831	6.31021	7.02285	5.62888	6.44903	5.51798	8.88512	7.77095	5.25557	5.1161
ACTG1	17.0466	17.239	17.3874	17.0355	16.3472	16.3401	17.1939	16.6038	16.1534	16.5469	15.7848	15.691	17.2818	17.1058	16.5668	15.9313	16.9864	17.4374	17.0532	17.369	16.5797	15.7151	16.3483	16.4508	16.6471	16.2642	16.7407	16.3035	15.7628	17.3342	16.4541	17.2665	16.6249	17.3532	16.1611	16.7438	16.5993	17.0282	17.6013	16.9185	16.6568	14.9529	16.6706	16.675	16.9899	16.6383	16.0702	16.8294	17.8329
ACTG1P14	6.08026	5.5315	5.88264	5.97082	6.2048	6.01553	6.13601	6.37828	5.66424	6.00299	5.8306	6.76159	5.72259	5.74264	6.13668	6.04612	5.61565	5.66092	6.1794	6.99219	6.42639	6.684	6.06336	5.89397	6.0508	6.08359	5.92617	5.8148	6.82709	5.58886	5.87533	5.67564	5.82591	5.80054	5.9326	6.39463	6.07031	6.42288	5.72725	5.99385	6.35887	6.73739	6.26367	6.66027	6.01387	5.88032	6.46883	6.14466	5.81571
ACTG1P3	6.25691	5.98626	6.24867	6.60334	6.28311	6.84305	6.33041	6.72156	5.97458	6.17654	6.48856	6.73999	6.36121	6.15482	5.93325	6.32789	5.98052	5.6958	6.44286	7.16007	6.52446	7.62652	6.52031	6.22325	5.78254	6.30628	5.84582	6.1404	6.99416	5.85089	6.48864	6.45587	6.05413	5.98926	6.13778	6.41643	6.54815	6.59362	6.17053	6.60214	6.55537	6.65464	6.9843	6.55228	6.71212	6.41032	6.88962	6.77844	6.33635
ACTG2	7.12848	7.47689	8.38687	6.39806	6.4413	7.5452	7.06757	6.24207	8.96383	6.66827	6.75046	6.50005	6.94675	6.63005	8.77704	8.96978	6.53554	8.60529	6.24606	7.04238	9.93652	6.08894	6.12966	9.78151	12.6889	6.39222	6.17314	8.29399	6.37127	5.37665	6.27077	9.6859	6.2722	7.57942	11.5555	6.83155	6.62021	7.19891	7.50113	6.4129	7.68403	7.60235	8.24758	7.34402	9.29435	10.2495	10.4505	6.60871	6.7973
ACTL10	7.11515	6.54821	7.43794	7.13343	6.24467	7.82718	6.13601	6.76353	7.11059	6.93562	6.83446	7.33908	7.26521	6.64002	7.06144	7.20667	6.68017	6.59067	7.31436	6.14253	7.13587	7.00851	6.15083	5.89397	7.20499	6.65092	5.87342	6.38624	6.37127	6.78878	6.77601	7.46975	7.24975	6.80527	5.98814	7.05593	6.51043	6.6455	7.1093	7.15832	7.83666	6.32842	6.78103	7.27359	7.45499	7.34287	7.31538	6.88487	7.28719
ACTL6A	11.7463	11.2069	12.0299	12.0291	12.0233	11.1615	11.7072	11.1688	11.3925	11.3593	11.0502	11.2579	11.2869	11.2442	11.568	11.5188	11.7611	11.619	10.9584	10.9119	10.9154	11.6932	11.9411	11.6139	11.5864	11.4321	11.1382	11.3652	11.0169	11.8343	11.583	11.423	10.9675	11.8487	11.4373	11.4752	11.1715	10.7077	10.7147	10.5766	10.9807	11.4576	10.7678	11.1082	11.0191	11.2472	10.5868	10.8533	11.2256
ACTN1	14.5324	14.7308	14.3489	14.2616	14.2475	14.3904	14.9104	14.9235	13.5302	13.6997	14.5587	12.8751	14.3842	14.8459	14.3352	13.8635	14.1108	14.5559	14.6974	14.813	14.0095	12.9154	12.293	12.0302	14.9403	14.1178	13.6036	13.2967	14.2186	13.988	13.2578	14.653	13.7982	14.4391	13.1929	14.0271	12.6897	14.3743	14.6021	13.6327	14.2212	13.2333	14.3913	14.1548	13.9867	13.7622	14.0179	14.2228	14.8293
ACTN4	14.5813	14.91	15.2192	14.3219	13.7618	15.2023	15.0271	14.4498	14.5537	14.1565	13.6888	13.3347	14.1526	14.4301	14.0681	13.9889	14.876	14.7976	13.8247	15.0308	14.5602	14.3814	14.1484	14.081	15.044	14.0533	14.702	14.6263	14.3146	14.4888	15.0146	14.5043	14.5814	14.987	13.0756	14.2073	14.8815	14.3795	15.2876	14.5457	14.4167	13.9284	15.234	14.9392	14.4713	14.2788	14.3054	14.1002	14.1764
ACTR10	10.8495	11.1693	10.5367	11.1062	11.1673	9.97887	11.3708	10.2649	10.9256	11.173	11.1115	10.6178	10.9144	11.9038	10.808	10.7614	11.2224	11.5615	10.9077	10.4095	10.5378	10.731	10.8341	10.7449	10.6462	10.9511	11.2448	11.0873	10.7111	11.0711	10.9432	11.2342	10.8147	11.2045	11.2043	10.9205	10.819	10.9515	11.3747	10.5836	10.7694	10.918	10.6979	10.7691	10.5594	10.5259	10.6194	11.0125	11.4134
ACTR1A	13.1562	12.6616	12.6218	13.2473	11.5394	12.2989	13.3245	12.6908	12.3021	12.7594	12.6656	11.7639	12.549	12.6681	12.7536	12.0378	12.6569	13.5877	12.8977	12.5146	12.4966	12.2526	12.3469	12.1659	13.1468	12.7532	13.496	12.9688	12.7014	13.424	12.2603	12.6948	12.8516	12.8954	12.1352	13.0457	12.6123	12.8876	13.3587	12.8665	12.64	12.1001	12.8527	12.6089	12.8379	13.0471	12.5024	13.2169	13.243
ACTR1B	10.1703	11.0691	11.7037	9.94389	11.3925	11.6086	10.9318	10.0279	10.9745	10.7817	10.9684	11.7296	10.8736	11.068	11.2649	11.1593	10.9718	10.9797	10.6257	10.4107	10.881	10.734	11.281	11.1335	11.4243	11.1683	10.8511	10.8434	10.2732	10.3097	11.0046	11.1633	10.7654	11.1868	10.8782	10.9264	11.2348	10.644	10.7223	10.8372	11.0249	10.0232	10.859	10.5993	10.9819	11.0224	10.9779	10.7806	10.1152
ACTR2	14.0158	14.2125	13.1268	13.8072	13.7172	13.4128	13.7689	14.2583	14.071	13.8011	13.5667	13.3126	13.4395	14.2341	13.7032	13.2777	14.1534	13.8558	13.579	14.1358	13.2365	12.9514	13.6846	13.5477	14.1358	13.1145	13.6857	13.7837	14.0199	14.1353	13.7857	13.5688	13.5094	14.0332	13.8854	13.7154	13.3175	14.0101	14.3692	13.3746	13.7592	13.7124	13.792	13.9385	13.6258	13.2263	13.2105	13.8205	13.9861
ACTR3	13.976	14.2318	13.6923	14.1279	14.2913	12.8807	13.7953	14.1167	14.0161	13.9392	13.1638	13.2222	13.6494	14.216	13.8281	13.3453	14.5142	14.7049	13.8085	14.0403	13.4322	12.6697	13.1955	13.3305	14.3017	13.7329	14.0911	14.0321	14.1705	14.1448	14.1992	13.9386	13.5811	14.3961	13.8638	13.7902	13.9285	13.8565	14.8523	13.6603	13.8248	14.1229	13.7936	14.116	14.0142	13.4855	13.249	13.7321	14.3496
ACTR3B	7.30231	7.19123	7.41908	9.02529	8.46866	8.06549	7.66566	7.6824	7.80184	7.99121	7.62938	7.84083	7.95177	7.41852	7.59821	7.86275	8.03679	7.56979	7.94979	7.59843	7.92944	8.62568	8.56399	7.86067	7.77301	8.14529	7.45139	7.26339	7.50054	7.53424	7.97579	7.68524	7.9094	7.56404	7.6596	8.01944	7.98805	7.45822	7.4432	7.77614	7.70091	8.2983	7.65524	7.89543	7.97477	7.78347	8.02131	7.58241	7.47387
ACTR3C	7.08809	7.17634	7.30698	8.24024	8.91903	7.48235	6.74742	8.33926	7.87373	7.89126	7.76343	8.92781	8.00185	6.2837	7.81282	7.70279	8.45637	7.29502	7.07653	8.01145	7.86294	7.86637	8.00996	7.57287	6.72343	7.72846	7.59887	7.42281	9.29329	7.04307	8.0988	8.24016	7.64674	7.56404	8.55119	8.73069	7.94345	8.42165	7.00797	7.85674	7.33842	7.42482	8.35257	8.18131	8.394	7.88153	8.30768	7.30526	8.37152
ACTR5	9.42812	9.43903	9.89808	9.05484	9.30997	9.05139	8.90347	9.22391	9.16102	9.81252	9.61898	9.00991	9.45704	9.32368	9.11965	9.0317	9.20707	9.2749	9.52495	9.00086	8.70473	10.1383	9.29288	9.23485	8.90194	9.42669	9.08316	9.3433	8.95851	9.33288	9.06666	9.50643	8.83551	9.29559	9.21872	9.57323	9.13935	9.17913	9.20433	8.97425	9.65565	9.14108	8.98967	9.10166	9.27754	9.45696	8.8299	9.42841	9.5765
ACTR6	9.75379	9.66863	9.3723	10.1418	10.226	9.07809	9.69842	9.43163	10.3358	10.003	9.58059	9.84693	10.0663	10.1015	9.99379	9.73428	10.1798	8.59585	9.1419	9.04552	9.60045	9.55522	9.60389	10.8486	9.56765	9.7858	9.85411	9.73172	9.71364	9.7344	10.3226	9.57547	9.83443	9.67777	10.0039	9.55812	9.41322	9.59389	9.9629	9.34129	9.51046	10.1188	9.08367	9.89295	8.8239	8.70024	9.4533	9.72152	10.1078
ACTR8	10.132	9.82247	9.78443	9.5725	10.4209	9.99094	10.8463	10.682	10.564	10.0276	10.6705	9.77477	10.899	10.6848	10.7513	10.1615	9.89039	9.99717	10.2601	9.77816	9.78537	9.93036	10.5582	10.447	10.5518	9.94043	10.3763	10.2191	10.6667	9.26031	9.63349	10.671	9.94048	10.1629	10.5513	10.3314	10.8068	10.4665	10.3417	10.2901	10.624	9.37801	10.1135	10.4649	10.7966	10.0622	10.1055	10.0081	10.9386
ACTRT3	8.69611	6.85109	7.03328	7.2843	5.60074	7.67821	7.49609	6.99838	6.96388	7.3464	6.99772	6.45952	6.5773	7.71638	8.24657	7.56333	7.11149	8.12435	7.25875	7.35855	6.96272	6.9871	6.87036	6.47361	8.09794	7.47922	7.32542	7.45775	7.3652	7.54185	7.48346	7.32563	7.15739	7.63197	7.0266	7.96752	7.0333	7.27376	7.76574	7.70814	7.80588	7.80833	7.20412	7.16486	7.66582	7.12645	6.75262	7.45561	7.28719
ACVR1	10.3594	11.3186	10.5381	9.92067	10.3614	11.3335	11.1541	10.2959	10.5399	10.4702	10.6894	10.5256	10.636	11.2079	10.8216	10.47	11.6248	10.7384	10.501	10.6284	11.2177	10.6264	10.1743	9.48161	11.8708	10.1851	11.4027	10.5856	10.4216	10.3767	11.1535	10.4215	11.1762	11.2989	10.6907	10.5853	10.5151	10.4775	9.99972	10.5063	10.1833	10.6208	11.3049	10.4288	10.7617	10.7752	10.839	10.775	10.8852
ACVR1B	10.8228	11.1932	10.7393	10.4919	11.3504	11.2203	10.9278	10.4114	11.5247	10.9807	10.793	11.4645	11.1374	10.9957	11.4909	11.3813	11.5042	11.0803	11.0068	10.6127	10.9833	11.9057	12.2362	11.2063	10.7793	11.5979	11.1907	11.0489	10.699	11.715	11.0803	11.6481	11.1733	11.5679	10.1132	11.3451	11.6235	10.9956	11.3392	11.7575	11.5528	11.32	11.522	11.2155	11.6361	11.4773	11.5292	11.6641	11.3669
ACVR1C	7.69431	8.9004	8.95849	9.35066	9.73931	7.57285	7.24948	6.83376	8.19956	8.78602	5.99133	6.68429	7.93252	8.12154	7.2868	8.11195	7.32545	7.15135	7.27754	8.06497	7.90322	8.91216	9.23623	7.24146	7.57691	7.67598	7.42999	7.87181	7.70628	8.65133	7.99897	6.54136	7.21966	7.68967	7.28412	7.31271	6.96867	7.72179	7.01963	6.68031	6.42815	8.55994	8.21311	6.87341	6.74263	6.80882	7.43887	7.42684	7.35808
ACVR2A	9.24078	9.07679	9.52461	9.67544	9.47789	9.38481	8.9571	9.88421	10.1807	9.96225	9.91347	10.0501	9.01967	10.2541	10.0345	10.1215	10.3397	8.71696	8.41019	8.87447	9.49391	9.66498	10.3663	10.4555	9.7407	9.78058	10.1425	9.61038	10.1169	9.44027	10.1872	10.1296	9.81759	10.0241	10.2883	9.63827	9.73648	9.85292	9.82448	9.81517	9.58823	9.57789	9.9796	10.3674	9.61222	9.36925	10.1699	9.1879	9.46812
ACVR2B	7.96747	9.9121	8.75102	8.67876	10.0361	10.0029	9.52284	8.80749	9.45016	8.5202	9.969	9.9499	10.0414	10.0313	9.64857	9.53223	9.73857	8.20565	9.29914	8.97338	9.99892	9.68565	10.5754	10.9124	9.8914	9.12797	10.1563	9.31573	9.15577	8.36579	8.42279	9.22202	8.82589	8.64996	9.20036	9.61552	9.56637	8.90139	9.14983	9.73766	8.8095	8.62185	8.58542	8.99488	8.98369	8.50535	9.09365	8.91912	9.73968
ACVRL1	9.43456	8.76905	9.82099	9.36523	9.08042	9.25056	9.63702	9.24643	10.1068	9.89635	10.3955	9.04107	10.4006	9.26879	11.1803	10.3395	9.53582	9.21259	9.39168	10.0632	9.76036	9.18918	9.32428	10.1061	10.4119	9.3275	9.39617	9.35689	9.21875	8.31864	9.40598	9.76469	9.39918	9.98229	10.6097	9.9356	10.128	10.101	10.3603	9.67921	9.02924	8.43513	9.77688	9.43955	11.0997	9.91576	9.94573	9.4702	9.0524
ACY1	6.70962	6.59634	7.22914	6.65603	7.33673	6.89864	6.11642	7.00694	7.60682	6.86007	6.85746	6.67284	7.46925	7.18065	6.88055	7.11336	6.49953	6.73437	7.83023	7.38738	6.59744	6.27969	6.56454	6.10432	6.43612	6.61723	7.5732	7.24334	6.99416	6.25923	6.54154	7.49368	6.95072	6.38425	7.00454	7.47282	7.27469	6.7431	6.59724	7.07764	7.08685	7.04402	6.7403	7.04645	7.33601	6.42417	7.04973	6.89937	6.98178
ACYP1	8.06137	8.29698	8.4729	9.13364	9.31796	8.07316	9.30674	8.73323	8.25943	8.23835	8.29789	8.24893	8.23902	7.87794	8.52305	8.63332	8.53905	8.32902	8.61057	8.33506	8.53318	8.07591	7.79414	8.32952	7.48791	8.59969	8.16978	9.00059	8.48224	8.43169	7.53254	8.71604	8.72073	7.39985	8.87506	7.84317	8.59137	8.15656	7.65433	8.54515	8.66025	8.66167	7.75542	8.18963	7.58053	7.17262	8.50128	7.69852	7.85283
ACYP2	8.05462	8.27515	8.10773	8.94498	8.09594	8.92889	8.58846	8.26608	8.33888	8.62268	8.79003	9.23849	8.1141	8.43327	8.39152	8.33782	8.89924	8.75704	8.49453	8.02352	8.78512	8.49786	9.23623	8.1719	8.93528	8.32472	8.68807	8.92039	8.52428	8.38671	8.67938	8.44274	8.56148	8.96069	9.14382	8.70733	8.60361	8.31755	8.25265	8.80813	8.33177	8.5529	8.93184	8.35398	8.32985	8.20622	8.92082	7.92558	8.36733
ADA	9.37818	9.75123	10.3581	10.1344	9.9541	8.21842	10.9388	9.28877	8.29279	9.43887	9.22977	9.15745	9.16812	9.63812	9.25086	10.3096	7.63771	10.0927	9.58995	9.34835	8.89125	8.91486	8.29205	8.28405	9.43177	9.14434	7.05058	9.31109	8.861	9.83312	8.49747	9.60076	9.25634	8.09728	9.29856	8.28573	9.05892	8.56476	8.33984	9.12524	9.58377	8.2983	8.05059	8.10411	9.23339	9.48065	8.87705	8.79643	7.4172
ADAL	8.69396	8.17709	8.96906	8.92295	8.78119	9.27547	9.22746	8.76484	9.42914	9.15992	8.55187	9.07358	8.11977	8.8592	8.80802	9.04034	8.77768	8.77944	9.10166	8.23519	9.08248	8.92562	7.83894	9.0715	8.56544	8.80285	8.2318	8.30344	8.63388	8.86262	8.86279	8.18826	9.0572	8.55375	9.16765	8.28573	8.13668	8.22107	8.35753	8.18155	8.73884	8.97229	8.45032	8.58849	8.63646	8.74508	8.66273	8.12681	8.02299
ADAM10	13.0126	13.2407	12.2719	12.6582	13.3394	13.3973	13.4815	12.9475	13.34	13.2949	12.837	13.1172	13.0182	13.9025	12.9979	12.9997	14.0511	12.4378	12.9458	12.4842	12.8133	12.4064	11.7455	12.9895	12.3518	12.9815	13.4488	12.9936	13	13.383	13.543	12.9775	12.9806	13.0687	13.1666	13.2554	13.0593	12.7449	12.9934	12.6114	12.9958	13.4072	13.0855	12.8301	12.5797	12.5312	12.5205	13.4764	13.2347
ADAM11	5.68508	5.88806	6.52022	6.01796	5.64014	6.99471	5.89536	5.90069	6.03774	5.75956	6.06235	6.29727	5.87568	5.41378	5.84674	6.4883	5.89751	5.90473	6.30884	5.87198	6.17498	7.11061	7.58574	7.86586	5.86775	6.11083	5.34274	6.84552	6.16122	5.91255	6.17952	6.89673	6.2722	6.23901	5.81006	6.06286	6.25377	7.09604	6.23928	6.1858	7.59641	7.37658	6.56242	6.94748	6.26834	7.4455	6.87328	7.36741	7.28719
ADAM12	10.1672	10.0485	12.765	10.4516	10.4365	10.8451	9.40216	9.26521	10.4276	10.7581	12.9037	8.42067	11.554	10.4477	11.3929	12.0331	9.80987	10.4751	9.66771	10.7863	11.2443	10.5092	10.0069	9.06036	12.9529	10.532	10.3066	9.40345	9.51359	7.06488	9.36467	10.6057	10.8038	10.9892	11.6446	9.19487	9.65296	11.9989	8.29002	8.81345	8.8986	9.73489	11.3575	9.38668	12.4868	11.5165	10.6775	9.85888	8.72143
ADAM15	12.3987	13.1173	12.8733	12.0194	13.4024	12.4657	12.2554	12.5	12.979	12.3109	12.7454	11.9705	12.3873	12.1913	12.8042	13.3313	13.2614	13.1682	13.0254	12.6551	12.446	13.6765	13.4097	13.8736	11.9433	13.024	12.7194	13.2344	12.4856	12.8575	12.8899	13.3583	12.8433	13.0528	12.0911	13.3839	13.4655	12.7791	13.2675	13.3802	12.6898	11.8558	13.4831	13.0907	13.3116	13.2351	13.2177	13.2576	13.4236
ADAM17	11.9445	12.5846	11.8362	12.3198	12.6954	12.119	12.2097	12.5017	12.0532	12.1792	11.4514	11.4599	12.5467	12.5941	12.0452	12.2394	13.0106	12.1359	11.6689	12.1311	11.5593	12.0425	12.9174	12.2547	11.7949	11.0684	11.8577	11.996	12.0783	12.4742	12.335	12.3398	11.7867	12.6207	11.9156	12.0184	11.792	12.1148	12.2813	11.7223	12.1596	12.0115	11.9862	12.0432	12.0384	11.8634	11.8135	12.3551	12.3665
ADAM19	9.65137	10.6388	10.9509	10.5416	9.17801	13.1566	13.8137	10.5317	10.8263	9.92282	11.2855	11.2966	11.7511	10.3655	11.2929	11.1629	8.6961	8.70823	9.2215	11.9367	10.2834	10.3865	10.894	10.0843	12.6525	10.1653	8.96963	9.65686	11.6099	9.37306	9.63532	10.1407	9.86286	10.3867	11.5107	10.3812	11.0845	11.8266	10.8665	10.4486	9.5793	8.92407	11.3274	10.9235	11.4249	10.8543	9.7866	9.70217	8.10596
ADAM1A	6.82368	7.29445	6.8906	7.47616	7.97874	7.62653	7.17804	7.53515	7.25733	7.18315	7.26515	7.63501	7.27565	7.61149	7.6929	7.41269	7.14111	7.16908	7.52427	7.54015	7.4633	8.47967	7.53178	7.49387	7.29035	8.03151	7.0789	7.10508	8.22577	7.10744	7.65546	7.20403	7.32214	7.16201	7.85111	7.68255	7.69631	7.51164	6.99622	7.44676	7.5782	7.97719	7.66559	7.97011	7.82882	7.51183	8.03535	6.94193	7.11251
ADAM20	5.90453	5.79057	6.39964	6.56225	5.89855	6.97777	6.33041	7.07346	5.84624	6.02642	6.34085	6.31303	6.093	6.41106	6.16958	6.65402	5.98052	5.76111	6.65699	6.33423	6.63233	6.4078	5.6323	5.78218	5.78254	6.23712	6.28626	6.51855	7.75476	6.28004	6.17952	6.17522	6.23885	5.64594	7.2476	6.3266	6.07031	7.15417	5.72725	6.47444	6.74134	8.49523	6.91406	6.71088	6.41615	5.90345	6.77058	6.57174	6.19071
ADAM22	5.86499	5.5315	7.13873	6.29749	5.71304	8.03438	6.42352	6.08597	7.24262	6.71906	7.52992	8.31536	7.54814	6.83257	7.36241	9.20417	5.67506	6.15857	6.00463	6.55343	7.77873	7.91086	7.66916	7.07659	6.31364	6.51009	6.15305	6.2132	6.74092	5.74915	6.13074	6.66656	6.81297	6.34466	7.28412	6.83155	7.05829	6.6789	6.09691	6.61552	5.99352	8.10873	6.46254	6.40181	6.64874	6.97734	6.68763	6.19827	5.63021
ADAM23	9.91165	6.36231	6.29616	7.29221	6.00345	8.39351	6.39332	9.85973	9.49503	7.29149	8.85599	6.02759	10.0678	6.86613	9.09835	9.84824	9.63392	7.89528	10.0254	8.37312	10.2154	7.96455	8.69027	7.71847	8.35635	8.12879	12.1029	6.6851	7.41182	10.4555	10.7553	8.81841	11.1875	9.99777	8.8339	11.6667	8.15907	9.952	9.44338	9.4714	10.3182	8.891	9.67505	8.93221	9.85957	10.6281	10.688	12.3705	7.97407
ADAM28	7.61789	10.3591	6.75121	8.85474	8.00897	9.11538	6.83528	8.38394	8.82387	11.2792	9.91219	10.969	9.86557	9.54885	8.68223	9.98391	7.79138	7.38042	6.67199	8.81029	9.1474	8.61905	8.7172	9.29114	9.60259	7.81406	7.75499	8.58833	9.20809	7.6442	8.51355	7.71922	8.13834	8.70953	10.2752	8.81684	8.62377	9.51103	7.46833	9.01409	7.81364	8.78694	8.69396	9.21729	9.8756	9.75277	8.23983	9.10771	6.74322
ADAM32	6.77232	7.16129	6.26473	8.00697	7.1172	7.1229	7.15335	6.52517	7.62369	7.007	6.88006	6.85445	6.76024	7.12756	6.83564	7.52195	7.19139	6.54834	5.44106	7.42489	7.13587	7.93258	7.49695	7.43148	7.14049	7.22826	6.99203	6.53628	7.7001	5.99782	6.55866	7.19421	6.7045	6.66013	8.63588	6.63268	6.22945	7.53759	7.3101	6.47444	6.72396	8.93493	7.50154	7.37418	6.91162	6.60247	6.92168	6.60871	6.61215
ADAM33	7.41937	6.31068	9.04896	7.64438	6.79385	6.21139	5.96725	6.22583	8.42838	7.17444	8.54186	6.32857	8.08541	7.45086	9.38872	8.99812	7.45323	6.68404	7.22035	8.54533	8.87131	8.37723	7.42451	8.49148	9.79606	7.5811	7.52039	6.85914	7.23239	6.734	8.23643	8.29023	8.15391	8.6642	10.5764	8.81684	8.192	8.86841	7.01963	8.41418	8.02835	7.5016	8.79019	7.65618	8.59427	8.70024	9.20547	8.28729	6.70106
ADAM8	12.9284	13.1755	11.1183	10.1344	11.11	12.9592	11.8093	11.5222	11.1419	10.4625	10.3554	11.2397	10.6515	11.6232	11.0614	9.751	8.8354	10.6721	9.8845	11.2612	9.38821	9.40604	10.3906	9.92197	10.5119	9.76304	10.1264	11.4206	11.3065	10.804	9.62247	9.82874	8.78673	9.71402	10.5035	10.2262	10.8208	11.2303	12.5744	9.93451	9.80678	12.5878	10.8176	11.6267	12.1917	12.0075	8.95417	9.80187	11.2511
ADAM9	13.334	13.9648	13.1353	13.4523	13.6925	11.964	13.8924	13.5608	12.9658	12.0388	12.0652	11.4231	12.6278	12.623	12.4765	12.8338	13.6966	13.7817	12.5973	13.1429	12.2733	11.0819	12.0654	11.6994	13.6224	13.4399	13.5102	13.6402	12.9342	12.9459	13.3382	12.4776	12.5842	13.1875	12.4223	12.5453	13.3417	12.9734	13.8748	11.9095	12.4056	13.4164	13.2501	12.7206	12.8115	12.517	12.059	13.1141	13.882
ADAMDEC1	6.83204	5.77755	6.82282	6.61673	8.32871	8.27259	6.50964	8.22099	9.22929	9.4683	10.3277	9.9855	11.4742	10.1896	8.30073	9.4867	8.41022	7.31885	5.82416	8.18249	7.80737	9.25242	7.83894	9.57832	9.08138	7.42528	6.88816	9.31341	7.55664	7.86521	7.44973	6.28384	7.81414	9.40108	8.94298	8.42629	9.08527	8.82092	7.54106	7.67879	7.50285	7.12543	5.74518	9.06844	11.9306	10.6517	7.43349	8.00445	7.01571
ADAMTS1	12.8375	10.3823	10.0755	9.30414	11.5868	11.4178	13.1954	10.7983	11.042	10.4303	10.4093	9.93674	10.5472	9.96024	11.5692	11.1779	11.1077	10.6563	11.432	11.3004	12.719	8.32106	9.04204	11.9313	12.2029	10.7371	11.3907	10.8728	11.4229	9.18864	10.7942	11.728	12.531	12.6976	12.4912	10.6849	11.3098	10.728	12.4544	10.8248	12.1259	9.76555	11.0836	11.5788	12.6818	9.78403	13.2576	10.0034	11.279
ADAMTS10	7.21822	6.56042	8.00369	8.25214	6.78153	8.32796	6.90745	7.45821	8.19771	7.80583	8.97202	9.16124	8.02624	7.78912	9.0474	9.29227	6.78086	6.86315	7.52427	8.59036	8.23737	8.98595	7.84445	7.78041	9.24969	8.11211	7.81066	7.67284	7.68139	7.11786	8.18196	8.12436	7.94576	8.25216	9.24583	8.26981	8.35095	9.12158	7.22345	8.4177	8.10583	7.69625	9.13944	8.0819	9.23588	8.11756	8.91142	7.48378	6.71527
ADAMTS12	9.77628	9.58778	12.3443	9.95837	9.84105	10.2885	10.4818	9.20811	10.4087	9.91028	12.0643	8.60209	10.8711	10.0086	11.4139	11.3785	8.75714	9.90498	10.1062	10.4443	10.7005	10.8872	10.0069	9.78556	11.8808	10.3075	10.2464	9.47993	9.50142	6.39732	9.65708	11.2191	10.5639	10.6857	11.955	9.45706	9.38524	11.7623	8.7203	8.89861	9.12149	9.91523	10.184	8.87181	10.9353	10.5302	10.7125	9.65868	8.86135
ADAMTS13	6.12733	6.96145	7.94432	6.87962	7.06858	8.11833	6.71281	6.55001	7.72345	7.08405	8.41599	8.88033	7.78264	7.11395	7.62376	7.5674	6.69062	6.54834	8.41432	7.09072	7.6891	7.67921	8.31975	7.22503	7.08654	7.09447	7.25366	7.80636	6.37127	6.85406	6.64079	7.22347	7.69052	6.09667	6.9821	6.22885	7.0828	7.03523	6.01747	7.43265	7.07359	7.60235	7.18958	7.56846	6.52919	7.51771	8.25785	6.55281	6.39333
ADAMTS14	8.92251	9.94887	10.4055	8.11543	7.13615	8.87767	8.52177	8.19252	8.05941	7.98153	8.8533	6.78283	9.40739	9.29938	9.39018	8.80213	8.40435	8.99329	8.25744	9.80434	9.49174	8.99874	7.04951	8.18022	10.9704	8.17235	8.47984	7.396	8.595	8.7736	8.57992	8.92545	8.59024	8.19912	9.27243	7.55526	9.16702	9.8713	8.66471	6.9718	8.01502	9.33773	9.46149	8.37598	9.58712	8.30309	8.96329	7.77588	7.40057
ADAMTS15	10.5605	11.1061	7.66735	8.94498	7.01811	8.7505	8.86981	8.97683	8.89271	8.12458	8.51484	5.82083	11.2115	9.98014	10.5844	10.5581	8.19202	9.04501	6.78583	9.39736	9.87462	8.3454	9.72491	7.38091	8.92794	9.80134	7.42999	8.51722	9.3889	7.53424	8.10946	10.541	9.78577	8.9693	9.08496	8.12379	8.88976	9.31487	7.28183	9.07739	7.70927	7.95582	9.4439	9.54302	8.6993	9.37242	9.70318	8.91238	8.27655
ADAMTS17	7.6271	7.7675	8.48773	7.83741	7.94264	6.92556	5.91996	8.52442	8.69512	7.49896	9.12905	8.58524	7.14456	8.11164	8.24006	9.02302	9.25821	8.11107	8.19142	7.75982	8.30366	10.0674	7.95524	8.35905	6.79448	8.85026	8.71713	8.72774	7.64964	8.7736	8.82794	7.97603	8.56728	8.50706	8.87506	8.78374	8.6397	8.51009	7.75903	8.52251	8.80567	9.12222	8.39616	8.02245	9.07555	9.15028	8.97958	8.72898	7.29626
ADAMTS18	6.58395	5.17612	5.0837	6.24355	6.12022	6.09122	4.85489	6.27383	6.13472	6.19629	6.1286	5.67991	5.53098	5.4875	6.45294	6.37016	5.64597	5.6958	5.11847	5.52847	6.63233	5.82198	6.30642	7.22503	5.90739	5.52564	5.5416	6.1404	6.11813	5.37665	5.96833	7.4454	5.71473	5.98926	5.81006	6.37241	5.76786	6.19732	5.60186	6.16618	5.61877	7.27464	6.19958	5.09914	7.45499	5.9695	7.3559	6.24927	5.49043
ADAMTS2	11.2775	10.4932	13.1927	10.9557	10.4347	11.839	10.1823	10.0058	11.4913	11.1808	13.2844	10.0429	12.7777	11.8128	13.1134	12.4171	10.3729	10.7447	10.8422	11.9992	11.6827	11.7146	10.7333	11.1644	13.8933	11.7969	12.3622	10.6207	10.4891	8.65477	11.6088	11.889	11.899	12.4667	12.3321	10.7489	11.3289	13.0261	11.2087	10.7929	9.95738	11.7287	12.2901	10.6155	12.7313	12.3814	11.9559	10.6363	9.19069
ADAMTS3	6.36031	5.8647	8.73374	7.86367	6.50514	8.28581	6.81388	6.00804	7.30405	6.47165	7.26515	7.60132	6.44451	6.21404	7.6136	7.7138	7.20542	6.42744	6.1794	6.4589	7.78595	7.16829	6.53523	7.76379	7.97396	6.35007	7.2036	8.19588	6.79088	5.88226	6.74721	7.42893	6.72696	6.88493	8.0089	7.04298	6.90065	7.50288	6.94809	6.91021	6.45034	8.34811	6.69819	6.94748	7.93813	7.95616	7.30357	7.21767	6.70106
ADAMTS4	9.67005	8.61245	12.0977	9.2304	8.88445	10.3318	10.8912	10.174	9.40384	9.89507	11.035	8.86648	10.5993	10.5309	10.4835	10.5119	8.62982	9.27883	9.55131	11.0163	10.7683	9.37504	8.78098	9.51295	12.6892	9.00782	8.98641	9.14867	10.1146	7.73949	9.57371	10.5298	9.91808	10.1986	10.7054	9.96859	9.98329	10.2488	9.87415	9.83227	10.1774	8.83991	10.309	10.8191	11.6796	9.15949	10.1381	8.50063	9.3509
ADAMTS5	8.61874	8.34449	8.23667	8.15404	7.94264	9.42247	9.53819	8.12249	10.231	8.5102	10.6552	7.85036	8.79899	8.57633	11.5162	11.0066	9.03609	7.96109	8.11199	7.96836	9.07379	8.31696	8.35841	9.76106	10.6934	8.61548	8.30281	7.74471	9.52049	7.18865	8.56458	8.03618	9.26703	9.5518	12.2648	8.79117	10.2086	9.63555	9.09055	8.66804	9.17293	8.55994	10.2512	9.83234	12.2534	8.41555	10.0537	8.38337	7.77852
ADAMTS6	7.78734	8.24954	8.31875	8.06224	7.28723	8.60566	11.1753	7.54661	7.49792	8.52351	8.05587	9.8197	7.91954	6.70757	8.52037	7.9763	7.22618	7.47487	7.28684	8.18249	7.84926	8.08561	7.126	7.55354	10.8085	7.36913	6.66385	7.58922	8.63708	5.97026	7.13389	7.88963	7.24975	7.73827	9.27682	7.31271	7.38566	8.32245	7.40896	7.11411	7.07359	8.39624	8.30759	7.23281	7.66582	7.25334	7.47069	7.27308	7.37524
ADAMTS7	7.63626	9.10829	9.79514	7.71561	7.62091	9.26556	7.65421	7.99195	8.22709	8.31327	9.69283	7.7053	8.41022	8.79714	8.66054	8.62567	8.21911	7.91586	7.75982	8.75391	9.40676	8.38898	9.12021	7.78591	9.47515	8.09522	7.93586	8.37684	7.51478	7.66518	8.59887	8.56211	9.59275	8.88986	9.22327	8.5542	8.08496	9.72648	7.39151	8.04685	8.06762	8.13742	10.2992	7.61302	9.42001	8.26582	9.36667	8.21208	7.65905
ADAMTS8	5.40822	5.3355	5.17814	5.49491	5.10597	5.71471	5.89536	4.85489	5.87099	4.85489	7.30629	5.41944	5.13301	5.27849	6.32032	7.44861	5.29748	5.27979	4.85489	5.7194	6.69925	5.3611	6.12966	5.19854	5.86775	5.4681	5.34274	5.70026	5.71157	4.85489	5.65173	5.94485	5.77223	5.44774	6.30848	5.82481	5.47593	5.58338	4.85489	5.09831	5.35827	6.68285	6.05821	5.69028	5.46108	5.53412	6.76163	4.85489	5.1161
ADAMTS9	8.79784	8.31189	9.48398	10.0114	9.40296	9.73039	9.64697	9.85298	9.79779	10.1733	9.55441	7.49502	9.13243	8.93177	11.043	10.2729	8.7246	9.28274	9.29022	9.39507	10.235	8.36141	9.26078	9.28733	10.5494	8.83351	8.46619	7.97651	9.72713	7.11786	8.30285	10.4165	8.76675	8.84998	11.5761	9.80468	8.76838	9.75735	10.357	8.63529	9.54987	9.02403	9.05301	9.72718	10.7839	8.97768	10.602	9.02278	9.3593
ADAMTS9-AS2	5.57628	5.43134	5.78318	5.94633	5.74702	6.25896	5.73088	5.6658	6.35889	5.62296	6.61968	5.61535	5.58407	5.58346	6.3343	6.78532	5.64597	5.76111	5.63712	6.06048	7.88992	6.26011	5.86034	6.53204	6.38871	6.13735	5.6921	5.7403	6.43876	5.30736	5.84204	6.24171	5.50891	5.96042	7.26599	6.37241	5.98015	6.71142	5.50355	6.03983	6.25929	7.12543	6.38156	6.08771	6.14896	6.14399	6.48021	6.24927	5.63021
ADAMTSL1	7.65887	5.92198	8.39948	7.54331	7.14553	6.37651	10.6172	7.09756	7.91742	7.6111	8.15595	6.88395	7.38553	6.75366	9.02122	8.22812	6.52366	7.56979	7.03239	8.2455	8.04771	5.72301	7.18948	8.72431	10.9095	7.02213	7.26182	6.87262	7.57032	5.67335	6.81802	6.7665	7.17323	8.51888	8.59416	7.43452	7.94991	9.07324	7.31939	7.04014	6.5351	7.88967	8.38384	7.11153	8.25774	7.76399	7.68841	7.19485	8.00687
ADAMTSL2	7.71169	7.44354	8.0161	7.27635	6.40801	8.18701	6.61548	6.64449	7.67851	7.97667	9.16846	7.06505	8.03227	7.65807	8.31007	8.12837	8.1644	7.65859	8.1423	8.48154	8.64328	7.13012	8.44352	7.24146	7.04458	7.76477	7.86419	7.5002	6.563	6.07607	7.83452	7.3522	8.4961	8.20892	7.31968	7.41496	7.80047	8.05982	6.79184	6.99169	7.64965	7.4714	7.98652	7.60043	7.43735	7.54096	7.98197	7.63337	7.53588
ADAMTSL3	6.15755	6.09392	9.22148	6.96311	9.22548	7.50554	5.99002	6.10453	10.4339	6.42489	7.57723	9.54674	7.531	9.0752	6.63798	8.93932	7.58597	6.09559	5.31017	6.00175	8.6511	7.67273	9.14021	5.91982	6.31364	8.23014	8.74279	6.70057	7.40416	8.24713	6.94877	6.62112	8.49	7.5248	6.38474	7.08144	9.39696	6.03472	8.07648	8.25819	6.20586	10.5058	7.48987	6.53807	7.41045	7.09474	9.41927	6.02817	5.63021
ADAMTSL4	11.3811	9.25019	10.1338	8.79666	9.84105	10.5445	10.2103	11.1377	9.82603	8.52351	8.71793	9.42936	10.0649	9.49578	11.3415	10.7488	9.27912	11.1748	11.7624	11.8891	8.68199	8.13781	8.9006	9.2008	10.4621	9.33939	11.2339	10.8321	10.6225	10.863	9.72047	11.361	8.67854	9.62798	10.2011	11.1641	9.47202	11.363	11.2033	11.861	10.6011	9.9924	10.3282	10.5514	10.7365	10.1047	9.29773	10.6952	12.9679
ADAMTSL4-AS1	6.48857	5.76432	6.42754	6.87962	6.26406	6.9606	6.82462	7.52938	5.9854	7.007	6.06235	6.34389	6.24754	5.95296	6.11982	6.63761	5.70306	5.50087	6.05777	7.94314	6.77812	7.07072	6.28815	5.91982	5.98183	5.79529	6.43672	6.87262	6.53314	5.88226	6.24867	6.26298	6.33597	6.0709	6.6768	6.70257	6.65468	6.40227	6.51324	6.26083	6.38244	9.65853	6.80091	6.53807	7.6277	7.90832	6.51371	6.66213	6.25554
ADAMTSL5	8.77766	8.69163	10.1533	6.61673	7.76458	8.41169	7.96683	6.95472	7.48561	5.65953	7.07706	6.12553	7.93252	8.82349	7.6686	6.82856	7.97835	7.60855	9.55131	8.62224	8.30366	5.82198	6.10804	5.86736	8.06458	7.18514	8.64939	8.92953	7.18805	8.19579	7.78853	7.21379	8.30082	7.75858	7.30202	6.76872	7.42386	8.51864	8.15975	7.30635	8.98248	7.23886	7.59145	7.04645	6.51109	6.75776	7.94521	7.00987	7.70003
ADAP1	7.3139	7.77717	8.18284	7.40554	7.2956	7.58375	5.89536	6.34942	7.42881	7.77802	7.45937	8.4644	6.83525	7.59241	7.3439	7.0433	7.10398	7.91074	7.09805	7.23665	8.32345	7.37692	8.83113	6.08308	7.51822	6.80682	6.28626	7.7164	6.54816	7.65123	7.02129	7.10234	7.90016	6.40354	7.15168	6.09247	8.13668	7.18786	7.31939	6.89966	6.40552	7.94501	6.53823	6.40181	7.41045	7.28152	8.2368	5.78156	7.46592
ADAP2	10.4844	8.9571	10.1366	9.3098	9.42345	8.92469	9.5564	10.8375	10.5486	11.0657	10.09	10.4673	10.2231	9.79444	10.2649	10.6714	10.6738	11.4424	11.192	10.7072	9.42734	9.51669	9.08854	9.91581	10.7296	10.895	10.9585	10.7488	11.0489	11.2815	10.7603	10.6418	9.77335	11.5585	10.6508	11.4815	10.3454	11.4867	11.4861	10.8418	10.7576	11.0092	11.1033	11.0786	12.2061	11.5646	10.1332	12.6323	12.03
ADAR	14.6938	14.4993	14.2712	14.0213	14.488	14.2171	14.2769	14.3627	14.3593	14.4719	14.8561	15.1631	14.5901	14.6178	14.7182	14.4506	13.8901	13.4887	14.6027	14.5271	15.0911	14.2818	14.4785	14.5715	13.7579	14.26	14.1282	14.6991	14.7645	14.9416	14.579	13.765	14.8062	14.1119	13.5623	14.2546	14.4293	14.3879	15.3248	15.3573	14.483	13.721	14.7005	14.2165	14.3996	14.8312	14.5051	14.2748	14.3537
ADARB1	10.8824	11.6546	9.42233	9.49844	10.1688	10.0108	9.79484	10.4852	9.73136	9.1935	10.0165	11.0172	10.3537	9.39555	10.6727	10.4927	9.23369	10.2186	11.1316	10.3947	10.4788	10.7454	9.5732	9.57207	10.3787	10.6339	9.57295	10.6421	10.3055	9.47565	11.1706	10.2463	10.3861	10.1377	10.7627	10.4447	10.7256	10.4343	11.117	10.7976	10.7144	11.3776	10.7807	10.4218	10.9268	10.3684	10.5685	10.0469	10.3626
ADAT1	9.92085	9.78405	10.7189	10.3772	10.725	10.7328	10.6049	10.6198	10.777	10.189	10.2895	10.6697	10.1578	10.3839	10.378	10.3603	10.5915	10.5726	10.5863	10.4175	10.0762	9.67456	9.97759	11.0027	10.0106	10.4664	9.94622	10.0951	10.1192	10.213	10.4763	9.91042	9.97126	10.1453	10.043	10.2492	10.4162	10.3125	10.3744	10.6006	10.1476	10.3847	10.1004	10.1094	10.5089	10.4403	10.2071	10.4941	10.2202
ADAT2	9.27566	9.04064	8.47885	9.80927	8.29247	8.69728	8.72936	9.78606	8.64045	9.08584	8.7414	8.78284	8.8025	9.25993	8.7904	9.14807	8.38359	8.96916	9.73329	9.31229	8.70848	9.43827	9.29487	8.40575	8.30603	9.16856	8.20732	9.03202	10.087	9.17673	8.69354	9.15769	8.56728	8.83433	9.44604	9.27366	9.32023	9.34869	8.73049	9.14436	9.42077	9.91796	9.05688	9.2959	9.13546	8.65918	9.27887	8.92247	9.16215
ADAT3	7.27287	7.01328	6.99036	6.01796	5.92592	6.78491	5.99002	6.08597	6.4525	7.03643	6.6998	7.02208	6.22331	6.9228	6.74073	6.75565	5.78145	6.57673	6.95135	7.44327	6.44668	6.72446	7.00953	6.6539	7.72222	7.24931	6.26821	7.08247	6.1399	6.25923	7.02129	7.65041	6.79201	7.92327	6.13778	7.05593	6.76827	7.2528	7.46001	7.37467	7.42311	6.02518	7.12975	6.60748	7.65828	6.50391	7.34445	6.14466	7.8285
ADCK1	8.26759	7.34159	8.00784	8.44392	8.39472	7.8042	7.56522	8.18891	8.04088	8.89989	8.94451	8.50682	7.91954	8.35177	8.24332	8.68204	8.1644	8.21394	7.94979	8.12775	8.0596	8.43127	7.84445	8.31829	7.38172	8.70303	8.13122	8.41652	8.3165	8.22867	8.78563	8.3515	8.2868	7.74507	7.83913	8.46867	8.69028	8.33221	7.75903	8.63227	8.54057	8.23789	8.14887	8.61026	8.23286	8.58159	8.41313	7.82758	7.53588
ADCK2	9.46886	9.79989	11.3796	9.69142	11.5513	10.1509	10.077	9.95209	9.91877	11.466	10.5947	10.1814	9.76531	10.3531	9.95786	10.7409	10.4767	9.91762	10.4943	9.69852	10.0733	10.6272	10.8503	10.697	10.8194	10.5648	9.98363	9.62355	9.26064	10.2678	10.1183	10.299	10.7401	10.2071	9.56554	9.98803	10.4581	10.1551	10.3755	9.78033	10.1124	9.34181	9.50173	10.0731	10.3146	9.94264	10.3876	10.2955	10.6483
ADCK5	9.06241	8.54968	10.1616	8.05772	9.03267	8.80639	7.87674	8.02067	8.59067	8.49676	9.24008	9.39123	9.4028	9.01498	9.01366	7.94876	8.79345	8.72564	8.74757	9.07167	8.47697	8.37723	8.74945	8.01326	8.43125	8.85691	9.08761	8.80264	8.42419	8.37838	8.58753	9.45387	8.51423	9.26331	8.46888	9.19208	9.01998	8.78247	8.97554	9.45449	8.42001	7.69625	8.76199	8.47096	8.59816	8.5169	8.92456	8.39796	8.58081
ADCY1	8.02732	7.14607	8.97956	8.24422	6.4413	10.4155	7.22609	7.85718	7.79692	8.38443	10.5224	8.38859	7.55664	9.11015	8.07045	10.4115	6.86505	6.91763	6.67199	7.86461	8.42304	8.86543	11.0719	10.327	10.3907	8.32472	8.87236	6.84552	6.68888	8.00797	6.71773	7.13367	8.47156	7.49258	7.67322	6.78473	9.90999	8.18919	7.77242	7.2588	6.90308	8.18397	7.66559	8.40835	7.81538	9.66249	8.56999	6.8702	8.12597
ADCY10P1	7.10169	7.48287	6.62962	7.32337	6.65115	8.47645	7.27247	8.12627	7.20132	7.04609	7.04787	7.45135	7.22258	6.9541	7.26063	7.62705	7.30618	6.73437	7.69258	7.48816	7.80737	7.57871	8.45069	6.66671	7.44642	7.02213	7.10663	7.56551	7.76662	6.92822	7.0446	7.02618	7.63557	6.93541	8.40588	7.00337	7.27469	7.51164	6.64496	7.78716	7.41281	9.70988	6.93198	7.16486	7.52337	7.32947	7.68393	6.60871	6.81047
ADCY2	5.32335	5.51277	5.97201	6.01796	5.10597	6.87115	5.19034	5.40966	7.13486	6.17654	9.56919	5.25536	6.46443	7.24417	6.98233	7.2277	6.97762	5.79187	5.22714	5.93916	6.93599	7.25036	5.91544	6.34708	7.19234	7.55633	8.79003	5.65799	6.88523	6.05068	7.48346	6.58985	6.61031	6.93541	6.04059	6.27882	7.64114	7.15417	6.04467	7.8357	7.65832	8.84568	7.79356	7.31317	7.61995	7.52938	7.84488	6.49417	8.78218
ADCY3	11.4308	11.4678	11.7078	11.5908	12.0978	12.0175	11.3899	11.7093	11.5316	12.1249	12.1443	12.0551	11.3196	12.1368	11.9672	11.9013	11.6295	11.1648	12.1664	11.8702	11.5996	11.5812	12.6335	11.4419	11.3233	10.9487	12.0145	11.6005	10.8988	11.4858	12.1573	11.4395	11.8329	11.7962	11.5144	11.9659	11.7355	11.9369	11.2117	11.863	11.8298	11.052	11.4299	11.3178	12.4324	12.0034	12.0655	11.566	11.4735
ADCY4	7.90119	6.58448	7.69869	8.50801	7.39229	7.84978	7.52794	8.31308	8.79244	8.40977	8.61046	7.72103	8.29508	7.58759	9.60022	8.65037	7.43569	7.71281	7.86718	9.14736	8.8477	8.82577	8.00507	8.4268	7.77301	7.96477	7.69107	7.7164	8.97372	7.2082	8.30748	8.88182	7.85303	8.70609	9.61485	9.03555	8.45835	9.31975	8.59947	9.39724	8.74286	8.73814	9.78155	8.76789	9.52136	8.24158	9.47129	8.3029	7.65905
ADCY5	5.84452	5.43134	6.16452	5.86865	5.84115	6.05411	5.66763	5.08254	6.50655	5.84845	6.95617	6.64962	6.19852	5.78909	6.41475	7.46184	5.4784	5.79187	5.63712	6.08858	8.46812	6.24017	9.72784	6.78803	6.66736	5.96642	5.92617	5.61312	6.2424	5.58886	6.02553	6.17522	5.8764	6.54724	6.70527	6.17642	6.15294	6.44313	6.01747	6.14619	5.92326	8.08928	6.83976	6.15033	6.64874	6.76814	7.19239	5.96428	5.1161
ADCY6	8.344	9.33567	9.82912	8.60675	9.86438	10.9863	10.2208	9.66925	9.99958	9.40168	10.2746	10.8212	10.013	10.2316	10.4221	10.2625	10.4257	9.07018	8.15722	8.90713	10.8106	10.637	9.76547	10.9615	10.7598	9.70177	10.1699	10.7211	9.40018	7.04307	9.60578	9.95168	10.224	9.00883	9.63548	9.46633	10.1709	10.0462	9.8433	10.6688	8.62146	8.96171	9.90875	10.1544	10.0138	10.1933	10.6797	8.86084	9.16215
ADCY7	11.6126	12.1598	11.6782	11.2306	11.6477	12.3456	11.5981	11.3883	11.5596	12.0836	12.5896	12.9628	11.7497	12.0089	12.0747	12.0362	11.4105	12.2338	11.0673	11.8996	11.3256	10.8595	11.2919	11.183	12.0407	12.0616	10.8986	12.1095	12.0482	11.8381	11.4445	11.1542	11.2551	11.6798	11.8093	11.0362	11.865	12.389	12.5524	11.8562	11.7275	10.5679	12.0587	11.7383	12.53	12.4171	11.5438	11.4038	12.5621
ADCY8	5.06513	5.08227	5.17814	4.85489	4.85489	5.52477	5.38351	5.08254	5.22063	4.85489	4.85489	4.85489	5.94309	4.85489	5.54626	5.72931	4.85489	5.20223	4.85489	4.85489	5.13342	4.85489	5.10341	6.82225	4.85489	4.85489	4.85489	7.4491	5.10553	5.11684	5.12351	5.11759	4.85489	4.85489	4.85489	4.85489	4.85489	5.13274	4.85489	4.85489	4.85489	7.10554	6.2321	5.09914	4.85489	5.24945	5.32778	4.85489	4.85489
ADCY9	11.008	10.9207	10.9535	10.3501	10.8311	10.0256	10.4285	10.92	10.4304	10.589	11.5248	10.7855	10.5607	10.796	10.5587	10.8075	10.6847	10.5451	11.2569	10.6323	10.9235	10.8105	10.501	9.64384	11.6277	10.7145	11.1536	11.1831	9.62352	10.6757	10.9782	10.4246	10.9533	10.2288	9.55835	10.4424	11.412	10.4742	11.2208	11.283	10.6562	10.5972	10.7041	10.434	10.5791	10.409	10.989	10.6615	9.86723
ADCYAP1	6.1869	7.05495	5.95047	6.24355	5.92592	5.44683	5.84401	5.49419	7.1587	6.5018	8.20345	5.31682	5.72259	7.78076	8.08508	6.98818	6.70097	5.1008	8.28482	7.16007	5.72385	6.96533	6.94715	8.31829	5.78254	7.3881	7.55363	7.75169	7.00456	7.13848	7.77511	6.22001	5.31932	7.4844	8.35672	8.04469	10.0501	8.34189	7.29132	8.25819	7.33842	8.23789	6.48831	7.68026	8.06238	8.479	5.7421	8.16724	6.0975
ADCYAP1R1	5.6051	6.04645	6.19898	6.0629	6.63732	6.45727	6.94694	6.55001	7.23148	6.07166	8.31369	5.3708	6.71298	6.88257	8.00649	7.68424	6.00016	6.19852	7.19082	6.88557	7.81444	6.82636	12.3855	6.1851	10.9872	7.40682	5.92617	6.84552	6.7536	5.91255	5.69369	6.87173	6.81297	6.872	8.88085	6.66812	6.51043	7.36427	6.04467	6.22397	7.44349	7.80833	6.26367	6.53807	7.34554	6.61424	7.34445	6.88487	6.39333
ADD1	13.0323	13.4162	13.0108	12.9961	13.0175	12.8533	13.3291	13.153	12.8584	13.1089	13.0988	13.1627	13.2992	13.0501	13.389	13.0309	13.3267	13.1604	13.2651	13.2204	12.9873	12.8536	13.0759	12.6025	13.3335	12.8642	12.1903	12.8068	12.393	13.1602	13.3392	12.6815	13.0484	13.2776	12.3012	13.0889	12.8756	13.1144	13.2632	12.964	12.892	12.7559	13.3405	12.7834	12.9648	13.2773	12.8972	13.4554	13.3716
ADD2	9.41514	5.82844	8.86645	8.17087	6.22492	10.0556	7.17804	5.69559	6.41025	7.28346	7.83144	8.79265	6.94675	6.41106	7.05374	6.91747	6.51166	6.36188	5.37989	6.41884	7.25762	6.27969	10.0474	6.96072	6.64808	5.96642	5.6209	5.56515	6.51793	5.74915	5.87533	6.17522	7.84341	5.72708	7.35433	6.34974	6.75267	8.15105	6.76382	6.22397	6.14959	8.14685	6.46254	6.89501	6.51109	6.96853	6.33554	5.73977	5.49043
ADD3	11.5547	11.6713	10.5889	11.2291	10.9519	11.5326	9.86101	11.2565	11.1937	11.4047	11.6922	12.3975	11.7708	11.5279	12.3946	12.3535	10.5734	11.3698	8.67385	11.0582	11.909	9.97235	11.0232	11.2895	12.9536	10.6213	10.6339	10.9576	11.852	10.6502	10.8121	11.8428	11.2693	10.9779	11.8764	10.7134	11.1831	11.9825	10.8749	10.7678	10.7427	11.7044	11.2746	10.9334	11.3779	11.41	11.2443	10.6932	9.8209
ADGRA2	9.22003	9.11676	10.7449	9.26968	8.8155	10.3246	8.58846	8.85117	10.1891	9.62094	11.6933	9.39926	10.075	9.43018	11.4652	11.3485	8.75484	9.22078	9.50775	10.1115	10.645	9.99926	10.0544	10.4411	12.7255	10.2904	9.58871	9.31341	8.95341	7.71293	9.82509	10.2644	10.7478	10.5406	10.7312	10.2955	10.4637	10.6401	9.42265	11.0084	9.44802	8.60151	10.1264	9.63804	11.717	10.5209	11.0407	9.97624	9.01298
ADGRA3	10.7529	11.2466	10.9493	11.0352	10.875	11.362	11.3505	11.0902	11.1207	9.9303	10.3695	11.0794	11.0775	11.0063	11.3805	11.4604	12.4685	11.0684	9.82714	10.4805	10.6967	10.7179	10.5598	11.1314	11.1935	10.8148	11.7351	10.7176	10.5221	10.8608	10.3078	10.3499	10.3991	11.0012	10.7312	10.9205	9.71792	10.6146	8.95833	11.0037	8.13689	10.5166	8.95276	10.4051	10.0886	10.0384	10.662	10.5019	12.1035
ADGRB1	6.17233	9.29398	8.03247	6.42969	5.77961	8.15128	6.80304	6.17557	6.2233	6.62876	6.48856	7.03079	7.91954	7.21913	7.97536	7.82613	5.93995	6.63157	6.73021	6.641	7.02722	9.25881	9.3607	5.9694	6.11524	7.39749	5.7253	8.38575	7.63673	6.48656	6.24867	6.6516	7.05812	6.2825	6.38474	6.53924	6.45147	7.33477	6.84608	7.06837	7.31639	7.70916	6.19958	7.60674	7.29719	7.2462	8.15258	6.17181	6.87432
ADGRB2	7.69431	8.9686	9.32541	6.5898	6.33836	9.13367	8.28603	6.37828	7.95539	6.5166	8.48729	9.29123	7.99569	8.41733	8.29132	8.13379	8.78446	7.06852	7.73332	7.4793	8.1176	8.71842	8.91616	7.3207	9.13334	7.35954	7.33316	7.05946	6.11813	7.27446	8.60263	6.22001	7.90016	7.28142	6.9821	7.24743	7.76416	7.97484	6.54756	6.60214	6.70633	7.90092	7.70623	6.69842	7.46373	8.57055	8.02131	7.18329	5.58682
ADGRB3	5.51454	5.51277	5.75634	5.94633	5.10597	6.87115	6.09644	5.87761	7.05215	6.25344	6.26842	5.50542	5.91002	5.93406	7.48538	7.3664	6.30044	6.0284	5.79011	6.06048	7.4633	5.75737	5.73817	6.57405	6.38871	6.47212	5.95143	5.45687	7.22364	5.67335	6.54154	6.10421	6.79201	6.21659	8.64951	6.86184	6.54815	6.2221	6.44146	6.58861	6.5351	7.98776	5.84649	6.85143	5.89022	6.70452	7.86474	5.73977	5.43583
ADGRD1	6.99606	5.91081	6.86199	7.09744	6.4413	6.87115	5.91996	6.43388	7.23891	6.5018	8.55518	8.35909	6.66385	6.22834	9.3397	9.3832	6.74156	6.21794	6.10818	6.97933	7.10064	6.8861	7.38679	8.35539	5.78254	6.52863	6.70206	6.46368	6.89655	5.81834	6.71773	6.58985	8.04951	7.29091	9.11469	6.97628	7.22106	7.0841	6.4228	7.50181	6.6142	8.34811	8.08157	6.77137	7.95045	7.4455	7.77095	6.38938	5.7467
ADGRE1	6.24327	8.33803	5.85884	6.29749	6.30184	6.03501	5.81714	7.38954	7.17824	8.72118	6.32318	8.05756	8.24421	6.93069	7.24734	7.42176	6.38431	5.87786	6.2243	6.89939	5.91153	5.3611	6.70125	6.50319	6.75946	5.93472	6.13256	7.12731	6.66201	7.03203	6.10546	5.67564	6.05413	5.60171	7.22896	6.70257	7.24277	7.39314	7.56447	5.99385	6.02678	7.56007	5.79739	6.59392	9.21332	7.34951	5.45147	6.22407	6.23436
ADGRE2	9.16526	9.26465	8.71121	9.50503	9.071	10.0508	10.4011	10.2445	9.83375	11.2772	9.72105	10.7307	10.5933	9.89886	10.3824	10.6561	9.13829	9.52684	9.54383	10.3072	8.655	8.06124	8.50675	9.8997	10.7159	9.44221	9.0379	9.91417	10.5264	10.0401	9.10945	9.54602	8.52022	9.23505	10.5202	9.34079	10.5771	9.8068	11.0073	10.2209	9.55899	11.1045	9.75566	9.96679	11.7745	10.756	8.46822	9.68257	10.1853
ADGRE3	6.22946	6.35508	6.54541	6.54824	6.69173	7.0031	6.86671	7.41491	6.7344	7.77802	5.91454	5.41944	6.62996	7.14772	6.82646	6.28394	6.86505	5.93082	6.20209	7.17128	6.88082	5.21375	6.52031	5.78218	6.0508	5.24446	6.79855	7.5002	6.26177	6.02461	6.10546	6.43799	5.65258	5.6876	6.83862	6.55852	7.66505	6.97145	6.59724	5.5784	5.61877	10.1307	6.01952	7.48167	8.44244	8.19543	5.27823	7.39745	7.66596
ADGRE4P	5.78	5.63386	5.31108	5.92118	5.84115	6.99471	6.94694	6.6558	6.83425	6.57399	7.12432	7.15491	6.87821	6.51465	6.89808	7.67299	6.0928	6.09559	5.94836	7.1824	6.34144	6.15647	6.53523	6.26009	6.33923	7.17414	6.24986	6.91221	7.79584	5.97026	7.18679	6.17522	6.7045	6.2825	8.21667	6.20296	6.94189	7.52899	6.99622	6.76564	6.97686	7.27464	7.76506	7.12955	6.6649	7.04571	6.42214	6.14466	5.87947
ADGRE5	10.5427	10.7672	10.7	10.3501	10.4153	12.2266	12.0871	11.1506	10.0514	11.0092	11.4755	12.0845	10.9945	11.2056	10.9177	10.4384	8.70328	9.50689	9.75935	11.5224	11.2786	8.91216	9.56337	10.3582	11.8893	9.80649	9.06523	10.9001	11.2874	10.7822	10.2718	10.9285	10.8764	9.93043	10.233	9.76203	11.4629	10.7677	12.4049	10.7035	9.47958	9.87081	10.8777	10.8822	12.3671	11.5303	10.4111	9.70606	10.1078
ADGRF1	10.4164	9.29315	7.94864	7.83741	7.53257	5.48708	7.1197	11.1961	8.51703	5.97897	5.4074	9.99928	5.87568	7.82614	9.73378	7.42627	7.70704	9.01232	8.90221	10.6245	7.6968	8.07104	8.76959	6.97078	5.27544	6.85005	7.38615	10.2714	10.9667	11.5097	8.23156	8.67226	7.51866	7.3911	9.21415	7.50085	8.51997	8.95577	10.0479	7.1756	11.2017	11.2151	8.53624	10.2172	7.07262	6.8579	7.12637	9.41658	12.5383
ADGRF2	6.14255	6.75639	6.95496	5.39706	5.89855	6.10928	5.66763	6.3198	7.1975	5.65953	5.76967	5.94143	6.14711	6.29712	6.62721	6.27268	7.84927	7.38792	6.44286	7.23665	5.80403	8.08561	7.55227	6.26009	5.68738	7.46147	6.13256	7.27331	8.10117	7.46378	7.3058	6.41983	6.74902	8.58779	6.38474	6.61456	6.75267	7.68378	6.79184	6.94137	6.12026	7.60235	8.47954	7.24107	7.03719	7.01197	7.07108	7.92558	8.85541
ADGRF4	11.2273	10.9061	10.2696	8.34758	11.0851	9.872	8.68576	11.0222	11.2348	10.2549	8.95458	6.62594	9.6283	11.019	10.6208	9.63916	12.522	12.0341	10.9745	10.5584	10.3873	11.6486	9.52843	11.5816	7.49809	10.9695	11.2994	10.9797	11.1712	11.5613	11.5062	10.6761	10.8123	11.9385	10.5817	10.6344	11.5917	10.2729	11.1266	11.255	11.455	11.4956	11.551	10.9266	9.81704	10.0739	10.6709	11.2678	11.6259
ADGRF5	9.85422	9.38945	10.5045	9.98218	10.4922	10.1741	9.91019	9.95209	10.4788	10.3957	10.4883	8.38859	10.3016	9.32084	10.9096	10.3231	10.746	9.81192	10.2243	10.2397	10.0366	9.34735	10.6012	10.1798	11.1022	9.55049	9.77922	9.35011	9.90516	8.08715	9.61507	10.603	9.78825	10.1108	11.3926	10.2519	10.3124	10.0462	10.6124	9.33761	9.54529	9.86232	10.1998	9.65304	11.5308	9.57582	10.1847	10.2536	9.84649
ADGRG1	11.8018	13.2763	12.4728	11.6992	10.8367	13.0019	10.4086	12.1417	12.0652	12.5458	11.8112	11.0982	12.2359	11.674	12.4744	12.7683	12.9549	12.633	12.0988	11.7857	12.153	11.8884	11.6051	12.6758	10.443	12.6373	12.4492	12.7084	12.2052	12.8697	12.1413	11.8871	12.2913	13.0132	10.6575	11.8723	12.3746	12.4407	12.2804	12.561	12.344	11.3117	12.618	12.3487	11.7944	12.7209	12.2885	12.52	13.0596
ADGRG2	5.27426	5.43134	5.85884	7.7499	5.10597	7.07628	5.63386	5.4535	5.48504	5.4526	5.94085	7.40624	5.63326	5.45184	6.51392	6.52515	5.82978	5.6958	5.11847	5.67623	8.46812	5.88199	7.51796	5.68705	5.68738	5.83231	5.65737	5.70026	6.79088	5.37665	5.87533	5.43911	5.92413	5.6876	6.30848	5.42183	5.72664	5.83904	5.55457	5.39665	5.92326	7.18335	6.38156	5.49658	5.74639	5.41117	6.15406	5.41974	5.84818
ADGRG3	7.03934	6.60222	7.40636	8.09792	7.08825	8.65728	6.62808	9.45114	7.35262	9.20177	6.48856	6.18005	7.71636	8.59058	7.94352	7.33786	6.38431	7.08738	6.44286	8.53699	8.03572	6.37266	7.62487	6.53204	7.42519	6.32839	8.34077	7.98243	7.43454	6.76169	6.71773	7.39536	7.40418	7.54848	7.5894	7.58167	8.51133	7.02272	7.69012	7.07764	6.68845	10.5434	7.71621	8.32788	10.3181	10.7776	6.87328	8.66222	8.08055
ADGRG5	6.6628	5.27918	8.31875	7.58844	7.25318	6.01553	5.76067	6.98109	7.05641	7.01688	8.00792	8.68614	7.89984	6.66943	7.33768	7.3087	5.34924	5.90473	6.1562	7.90442	6.68286	6.67021	8.12694	7.34359	6.41266	7.09447	5.34274	6.32449	8.08715	7.05402	6.43323	5.94485	6.20444	7.07601	7.6596	7.2913	7.40489	7.94959	6.59724	7.07764	6.5351	7.40893	6.85874	7.69804	7.29719	8.45516	6.25556	7.41711	5.84818
ADGRG6	10.5675	11.2331	10.5445	8.96189	11.7246	9.33987	10.7685	11.9633	10.6336	10.1285	8.73557	12.3701	7.70119	9.80462	10.0911	9.40784	10.7414	11.7487	11.3211	10.7518	10.2809	10.0807	10.4777	10.3923	7.75628	11.4343	11.0915	10.9753	11.5998	12.1305	11.2832	11.7116	10.4343	9.73433	10.3499	10.5201	10.9392	10.9586	11.1701	10.3109	11.7451	11.277	10.7935	11.1277	10.2262	9.38973	10.5292	10.7347	12.5185
ADGRL1	9.56007	9.59654	10.1111	10.0366	11.0188	11.3292	8.41548	8.28978	9.45247	8.0433	11.142	11.7172	9.64591	10.0807	9.98417	10.6321	9.27271	9.17724	8.84844	10.4653	10.6806	10.6765	11.0931	10.494	10.6815	10.919	10.1752	9.75924	9.00612	9.60019	10.8409	9.49299	10.8648	9.77901	8.91507	10.325	10.9794	9.6874	10.0653	10.6856	9.82389	9.03416	9.62911	9.91922	10.3193	10.453	11.0428	9.41182	8.39635
ADGRL2	10.4644	10.5782	9.90249	11.7576	9.45274	11.0496	9.1635	11.4003	12.4075	12.414	11.0746	11.66	10.2742	10.5564	11.9234	11.7096	12.0106	12.2451	11.4876	11.2825	11.6931	11.4218	12.1604	12.3826	11.0323	12.5496	11.8684	11.2464	12.2911	12.4419	11.9982	11.7536	11.2938	12.5938	12.3321	12.0511	11.2407	12.5602	12.3035	11.4245	12.4383	12.5658	11.9311	12.1579	12.4897	12.0609	11.5709	12.7319	12.7717
ADGRL3	8.2878	8.4259	6.11056	10.5043	7.32043	8.38433	6.73599	9.26691	10.0448	7.67909	6.75046	8.55669	10.5524	7.72514	10.5085	10.268	9.0323	6.91763	6.61087	9.42239	6.59744	7.05031	12.1233	9.35626	7.49809	11.1529	10.077	7.658	10.8206	5.54236	10.1117	8.82764	8.77677	10.0486	9.58688	8.94207	6.45147	9.54475	8.97554	8.69429	8.62583	8.98801	7.60229	11.026	9.66668	9.79587	10.9698	10.5546	8.86726
ADGRL4	9.21554	8.05005	8.24018	8.98333	9.62823	8.6004	9.24816	9.52096	9.87803	9.71198	9.55771	7.60132	9.30265	8.95028	10.8922	9.9906	9.34467	8.82053	8.46697	9.34598	9.33834	8.50866	9.51659	9.14078	9.79405	9.2312	8.80363	8.29872	9.34286	7.72627	8.99142	9.97947	9.09371	9.40953	11.4451	9.76203	9.15602	9.6569	10.4953	8.4212	8.78244	8.91861	9.28167	9.17839	10.0296	8.49662	9.54717	9.73871	9.06016
ADGRV1	8.29922	7.69781	8.87323	9.46501	5.92592	7.89826	6.19264	5.82955	9.10515	9.86158	7.77499	8.09796	5.2476	7.21279	8.51232	10.0451	5.4784	7.19523	6.10818	8.28601	7.17019	9.23956	7.51796	10.0755	8.73938	6.39222	6.06849	7.27331	6.82709	5.85089	8.27003	7.74582	7.00552	5.86802	6.45619	5.82481	6.01115	5.72178	5.68777	5.49443	5.80635	10.1212	8.34623	8.26241	7.63541	6.21282	8.62865	6.34461	7.36668
ADH1B	5.36762	5.21385	5.63866	4.85489	5.60074	5.56032	5.59841	7.57486	9.03571	5.27904	6.73799	10.7179	5.2476	5.37277	10.2115	11.3104	6.64829	5.27979	5.49614	5.58137	9.41594	5.52202	5.55187	8.25683	7.46732	6.26067	5.27788	6.2132	6.18211	5.63236	5.38983	5.37814	6.39629	5.44774	6.1831	5.65166	6.15294	5.9421	5.12157	5.34002	6.49348	7.82024	6.05821	6.08771	5.51798	6.76814	7.2052	5.13867	4.85489
ADH5	12.922	12.0136	11.867	13.3963	12.4408	11.8278	12.322	12.3261	12.307	11.6919	11.8975	11.9879	13.215	12.3298	12.2038	12.4704	12.6287	12.6753	12.3596	12.2633	11.9435	11.4223	10.9441	11.72	12.8312	11.6003	13.0012	12.0457	12.0259	12.5922	12.8531	12.4962	12.1136	12.6741	12.8147	12.4198	12.0043	11.8704	12.6502	12.4183	12.1925	11.5503	11.973	12.1942	11.8819	12.0194	11.6377	12.8181	11.7872
ADH7	12.1136	10.5982	5.25037	4.85489	5.41353	4.85489	5.19034	5.4535	9.3209	6.30771	5.34967	5.0866	9.16812	7.98703	7.0382	7.28391	5.55067	6.4114	6.10818	7.47038	4.85489	6.35468	7.37912	5.78218	5.15279	6.58257	7.06953	8.01745	6.09588	6.39732	9.7729	6.78015	5.96949	8.74344	6.86368	7.41496	8.06135	7.80192	9.47996	5.86791	10.0214	9.06412	7.53595	8.47436	7.47241	10.132	6.22754	9.28222	5.37519
ADHFE1	6.30982	5.47348	6.16452	7.00292	5.74702	6.75481	6.31411	6.3198	6.49327	6.32522	6.85746	7.88786	7.09783	5.91475	6.66971	6.85658	6.48728	6.77082	5.9189	6.92659	7.85612	7.29388	6.89277	7.49387	6.11524	7.46147	6.96174	7.68019	7.59058	6.05068	6.13074	6.36356	6.39629	6.26098	7.30202	6.53924	6.67157	7.04762	7.50921	7.73118	5.95905	6.83981	7.05094	6.95773	6.8158	6.39631	6.77058	6.11678	5.7467
ADI1	11.6454	11.506	11.7441	12.0133	12.1662	10.961	11.0895	11.7862	11.8256	11.7227	11.2604	11.1609	10.8793	11.4259	11.5449	11.8281	11.9453	12.2682	11.1033	11.2139	12.1791	11.2189	11.6015	11.6716	11.2267	11.2882	11.4478	11.2918	11.0447	11.1792	11.6975	11.5617	11.9323	11.7113	11.7285	11.5883	11.4004	11.1969	11.4771	11.4584	11.7481	11.1871	10.9675	11.0841	11.2498	11.6246	11.2764	11.1543	11.2129
ADIPOQ	5.06513	5.24791	5.5718	5.0985	5.55893	5.48708	4.85489	7.04891	8.26828	4.85489	5.2839	4.85489	4.85489	5.15496	9.2983	10.4663	6.31487	5.20223	4.85489	5.4707	8.44576	4.85489	5.28428	7.79138	4.85489	4.85489	5.27788	5.12567	5.8968	5.11684	5.23423	4.85489	4.85489	5.60171	6.5235	5.13972	5.41121	5.33467	5.31548	5.09831	4.85489	7.4714	5.56282	5.5401	5.57009	6.52932	5.37245	5.34484	5.1161
ADIPOR1	13.3601	14.183	12.7332	12.1991	12.9976	12.7301	12.5189	13.2829	13.7239	12.9019	12.6312	12.1536	12.7399	13.2196	13.6471	12.5803	14.6788	13.6096	13.7144	13.0032	13.2625	12.4636	12.7043	13.1485	12.4496	13.4273	14.7494	14.6332	13.2576	13.9748	13.8096	13.3861	13.7479	13.6702	12.2593	13.4455	13.6547	12.8095	13.7492	14.3892	13.4937	13.7454	13.0763	13.5243	13.1591	13.578	13.1473	14.143	14.3297
ADIPOR2	12.2947	12.221	12.0915	12.0958	12.5122	11.9445	11.7722	12.0494	12.4613	11.7341	11.6357	11.6435	12.0354	11.7861	12.0039	11.5085	12.9017	12.11	11.9574	11.6982	11.8357	11.6944	11.9281	12.0228	11.9867	12.314	12.0229	12.3746	11.9907	13.5176	12.4014	12.7567	12.3094	12.67	11.5355	12.2289	12.1614	12.3802	12.7149	12.1644	12.575	12.3448	12.0384	12.6183	12.4375	12.5693	12.0547	13.3152	13.5279
ADIRF	11.8698	10.7651	13.6277	9.03216	8.98578	12.2159	11.605	11.925	11.0762	10.1649	9.80391	9.26685	11.8289	12.468	11.1192	11.3737	11.0392	12.5285	12.742	12.3552	11.5012	10.321	9.17509	13.0972	10.0106	10.1424	12.2839	12.1729	11.3776	13.7799	10.0528	11.0843	11.3307	11.5073	11.4872	11.9585	12.1189	12.0537	12.9563	9.61525	11.0899	11.2802	10.8502	11.6418	10.1636	10.5037	10.1373	12.8768	13.2926
ADIRF-AS1	9.36745	8.52719	9.79751	9.17975	7.9374	9.30964	8.44853	10.2079	8.34055	8.65325	8.57167	8.82646	8.93926	8.88636	8.79924	8.2681	8.11473	8.64553	11.0803	10.0932	9.72387	9.21788	8.75523	10.1591	7.64237	9.99251	9.02172	8.76908	9.2038	10.6329	8.30748	8.68249	9.09771	9.30921	8.71582	9.53627	8.9452	9.74109	9.34984	8.64429	9.34896	8.85714	9.78389	9.53818	8.91071	8.81214	9.08364	10.8277	9.9501
ADK	12.0568	11.6314	10.8079	11.7389	11.5643	10.2795	12.044	11.5001	11.2395	11.8561	11.421	10.0119	11.5024	11.6189	11.0494	11.2249	11.0035	12.4677	11.2344	11.3491	11.3974	11.3771	11.1357	9.43588	10.0295	11.8272	12.1396	11.6426	11.5748	12.2996	11.3403	12.1646	11.6949	11.1521	11.8648	11.1839	10.7595	11.7343	11.6943	11.1861	11.5124	11.2415	11.6641	11.3196	11.1683	11.3662	11.0242	11.7953	12.0611
ADM	12.698	12.9354	12.4489	11.7682	13.4139	9.1043	12.8923	11.5488	11.5776	12.4332	9.7018	10.0763	11.7265	10.9975	10.9997	10.306	13.455	12.8508	12.1156	12.5905	12.5574	9.43451	10.9985	9.96312	11.7211	10.5918	13.1838	12.2894	10.5835	10.7877	12.373	11.4335	12.401	12.306	9.43038	12.0152	11.0931	11.2547	12.8834	12.6199	10.3289	12.4738	11.8622	11.4646	12.2689	12.2882	12.3181	11.918	12.2764
ADM2	6.60415	7.98509	7.70385	6.26183	7.53957	6.82397	5.87006	6.00804	5.84624	6.35943	6.72539	8.1979	6.42425	6.10808	5.99312	7.10194	5.93995	6.31009	6.26739	6.58922	8.27853	6.24017	7.71208	6.94036	8.54153	6.35007	5.7253	6.84552	6.02599	6.537	7.72708	6.17522	7.33616	6.2825	5.81006	7.05593	6.70465	6.6789	6.07114	6.76564	6.77539	6.73739	5.89295	6.59392	7.24705	7.18017	7.23048	7.35725	7.07037
ADM5	5.99646	6.17411	6.45478	6.14711	5.87032	7.092	5.81714	6.48692	6.5708	5.97897	6.06235	6.34389	6.29443	6.24245	7.18589	6.82856	5.51559	5.98087	6.49582	7.59843	6.44668	6.47499	6.63481	6.70437	5.78254	6.02678	5.58242	5.84969	6.04984	6.28004	5.84204	6.68135	6.20444	6.66013	6.09036	6.68547	6.47146	7.02272	6.66046	6.08374	6.38244	6.40141	6.2321	6.4335	6.8158	6.60247	6.62906	6.60871	5.81571
ADNP	12.1811	12.304	12.5244	12.6948	12.5207	13.6679	12.3477	12.5406	12.1276	12.1563	12.4481	12.7399	12.1631	12.2809	12.1381	12.4048	12.5591	12.1272	12.4919	12.2965	12.3829	13.3788	12.6472	12.3581	12.4368	12.4298	12.6321	11.9371	12.3186	12.0488	12.582	12.2409	12.3974	11.8918	12.1715	12.4183	11.9596	12.3012	12.1982	12.4253	12.5137	12.5597	12.5454	12.2792	11.9943	12.1195	12.4843	12.5869	12.5868
ADNP2	11.2154	11.7487	11.6095	11.4761	11.2436	11.4476	11.2111	10.895	10.7333	10.7934	10.9991	11.1433	11.0164	11.2938	10.8953	10.6255	11.1506	10.4033	11.2431	11.2492	11.6081	12.0986	12.7381	11.6908	10.6204	11.4563	11.161	11.207	10.9673	11.2619	11.3614	11.2179	11.5438	11.6329	10.4149	11.526	11.2829	11.0567	11.3426	11.1707	11.3223	11.3055	11.5781	11.3126	11.3064	11.3627	11.3525	12.0675	11.0202
ADO	10.2651	11.3083	10.1197	10.3915	10.5867	10.7619	11.012	9.87425	9.86998	10.5443	10.7461	10.0368	10.5576	10.3833	10.5397	10.6354	9.64758	9.83476	9.83635	9.56196	10.1808	10.4258	10.4549	10.3673	11.1176	10.4975	10.2484	10.655	9.82797	10.2486	9.73077	10.3991	10.4975	10.1326	10.3077	10.4587	10.2862	10.1835	10.2635	10.3894	10.2139	9.68444	10.0276	10.2101	10.065	10.0612	10.393	9.95842	10.2408
ADORA1	5.63276	6.54821	5.90582	5.57895	5.41353	6.33388	7.00401	5.40966	6.40305	6.11491	7.52992	6.88395	7.43268	7.42396	6.58317	7.3087	6.12756	6.21794	5.37989	6.08858	7.73464	7.66622	7.06905	7.18307	8.96428	6.66743	6.21219	5.94671	5.63879	5.67335	5.99736	5.8851	6.20444	5.83495	5.66624	5.8629	5.84452	6.53941	6.01747	6.06203	5.56326	7.67007	6.53823	6.38563	6.37587	6.41032	6.2693	5.48542	5.37519
ADORA2A-AS1	6.39674	5.30825	5.88264	5.0985	6.67835	5.07997	5.38351	5.72425	5.31678	4.85489	5.34967	5.31682	5.13301	5.15496	5.07541	5.46306	5.70306	5.20223	5.37989	5.13196	4.85489	5.29384	6.21187	5.09817	5.44757	6.23712	5.39968	5.12567	5.8968	5.11684	5.50821	5.97332	5.50891	5.44774	5.48662	5.48774	5.13434	5.13274	5.12157	5.19873	4.85489	6.91154	5.40542	5.44967	5.51798	5.24945	6.0068	5.25557	5.37519
ADORA2B	9.72467	10.2927	10.3117	10.8639	9.97189	9.35085	10.8506	10.4536	9.79415	8.10692	8.58146	7.77722	10.3762	9.63127	9.28737	9.46872	9.58183	10.009	9.80854	9.14463	8.83059	8.40836	8.38859	7.60449	8.74357	8.6311	8.01351	8.02893	9.10146	8.52515	9.07208	10.3317	9.63733	8.59896	9.56195	9.11742	8.9611	8.81747	8.93506	8.46259	9.53146	7.74718	7.79356	9.00429	9.15926	9.04883	9.6227	8.27151	9.8087
ADPGK	11.2732	10.9648	11.1989	11.4219	11.6817	11.4249	10.9904	11.0549	11.712	11.5189	11.0596	11.7508	11.4807	11.1104	11.1912	11.5653	11.6546	11.0931	10.8028	10.6669	11.0845	10.7332	10.3397	11.4487	11.3441	10.9634	11.4018	10.7027	11.5272	10.9444	11.195	10.8152	11.1543	10.9282	11.5383	11.1684	11.3483	11.2842	11.2697	11.18	10.6594	11.5092	10.8435	11.0813	11.9336	11.2429	10.813	10.728	10.8698
ADPRH	8.47045	7.24916	7.64605	8.31017	7.81127	7.87643	8.2185	8.51012	8.7961	9.65445	9.23596	9.44651	9.46368	8.62561	9.14929	8.79704	8.02914	8.06589	7.96121	8.72119	8.26835	8.09525	8.97925	9.13866	9.15549	8.56352	7.82153	8.2749	9.12434	7.3895	8.61012	7.94211	7.95471	8.56139	8.99722	8.65538	9.37342	9.40716	9.49989	8.74259	7.67552	8.13742	8.86277	8.64079	9.59489	9.19576	8.06302	8.36862	8.54059
ADPRHL1	6.84035	7.48287	8.08831	7.68045	8.749	7.50554	9.66526	7.17487	8.07973	8.88711	8.20769	8.08997	6.17313	8.45163	6.94929	7.52195	6.57049	7.68295	8.60336	6.99219	7.445	7.74854	7.46121	9.63037	6.43612	7.49673	8.26775	7.98833	6.51793	7.11786	7.53254	7.39536	7.70125	6.30361	7.0266	7.22495	7.54974	7.29441	7.68303	7.29068	8.00155	7.04402	7.23275	7.95058	7.06092	7.16504	7.5069	6.77844	7.60966
ADPRHL2	10.9722	10.8638	11.106	11.0059	11.3194	10.1156	11.462	10.9075	10.7396	10.9626	10.545	11.0328	10.7588	10.8998	10.8361	10.4864	10.6991	11.2566	10.9563	10.422	10.6362	11.6159	11.7207	10.8912	10.7793	10.9371	10.3516	10.6141	10.7767	11.0445	10.4783	11.0296	10.6842	10.792	10.5905	11.0806	10.8812	10.6643	11.4665	11.2482	11.071	9.75947	10.7441	10.5916	11.0771	11.0975	10.6154	10.9033	10.9003
ADPRM	7.90119	8.17164	9.29552	8.59749	7.85644	6.99471	8.52177	7.65629	8.04088	8.10692	8.06058	7.5784	8.14221	8.18899	8.08872	7.91752	8.43924	8.52789	7.59998	7.4614	7.8765	7.79687	8.17983	8.56287	7.43585	7.46147	7.99927	7.76556	8.35201	7.42301	7.76156	8.13936	7.63557	7.97028	8.40588	7.90673	8.13668	7.94321	8.43035	8.12662	7.97423	7.36011	7.80293	7.68621	8.07926	7.96469	7.90747	7.54736	7.63104
ADRA1A	6.29683	5.27918	4.85489	5.49491	4.85489	6.48298	5.96725	5.24837	5.9854	5.27904	5.4074	5.76741	5.2476	5.32807	5.99312	6.90419	5.98052	5.27979	5.49614	5.40651	8.22689	4.85489	5.3501	5.61626	5.36906	5.3313	5.6209	5.12567	5.28793	4.85489	4.85489	4.85489	6.33597	5.38588	6.22654	5.78492	4.85489	5.53035	5.23149	5.27551	5.35827	7.45605	5.74518	5.49658	5.12758	6.24562	7.5069	5.85929	4.85489
ADRA2A	6.14255	5.5497	7.1847	5.92118	6.55084	6.81432	5.38351	5.63476	7.22775	6.5599	9.82322	7.76717	7.44191	6.75366	7.7025	8.63903	5.87552	6.42744	6.85206	7.53162	7.11249	7.40876	6.9148	7.21674	7.37063	6.66743	8.22369	5.65799	5.97644	5.43745	6.59219	6.63646	6.09385	7.8622	8.06121	7.28047	9.46536	7.47626	5.83514	7.04014	7.46356	6.50284	7.27458	7.09326	12.0599	8.10991	7.12637	6.43244	5.63021
ADRA2C	6.08026	7.04672	10.0389	6.97318	8.75491	8.78105	5.47899	5.49419	7.8238	6.25344	6.08492	7.74172	6.17313	7.92033	7.01455	7.07295	8.31632	6.27416	6.10818	6.14253	7.73464	6.06538	9.47525	6.71667	7.81396	6.13735	7.33316	6.08883	5.51312	5.94186	5.69369	6.72465	8.13834	6.44116	6.09036	5.8994	7.96911	6.40227	7.05398	6.26083	6.74134	6.29005	7.01805	5.97364	6.26834	6.60247	8.5063	6.14466	5.78193
ADRB1	6.0476	5.6799	5.41246	5.75289	5.97832	5.35616	5.32823	5.08254	6.01715	5.69435	5.91454	6.57716	6.97318	6.02498	5.99312	6.55206	5.4784	5.34493	5.31017	5.7194	7.89659	5.60947	7.90883	10.416	5.78254	5.71581	5.45098	5.84969	6.1399	7.45573	5.23423	5.82101	6.53453	5.12151	5.66624	5.74298	6.73687	5.90905	5.55457	6.83442	5.43518	6.47	5.62888	5.7552	5.61838	6.01106	6.37347	5.54453	4.85489
ADRB2	11.9305	10.8554	10.8073	9.34332	10.5295	8.39351	9.11718	8.71342	9.8426	8.35862	9.30829	8.5098	7.77543	10.6743	8.55215	9.01866	10.2102	11	8.73115	10.98	10.6174	8.60906	8.10431	7.78041	8.18116	10.3433	12.1601	10.2339	9.77266	9.3793	9.18139	8.50175	10.0639	10.2963	8.76046	9.33827	10.1322	9.66459	10.4011	11.0187	8.57709	11.6406	10.6843	9.67964	9.12206	9.88948	10.766	8.37847	8.79775
ADRM1	12.6855	12.4743	12.3132	11.9338	11.1579	12.5835	12.3006	11.6762	12.027	12.429	12.1269	11.6035	12.5887	11.8993	11.743	11.7639	11.811	12.4833	12.0754	12.1638	11.8029	12.4493	11.7921	12.4901	12.2692	12.342	12.2887	12.2968	11.7125	12.1667	12.0539	12.3193	12.0414	12.6225	10.9553	12.2066	12.03	12.1457	12.1499	12.3364	11.9279	10.8653	11.7612	11.9879	12.2048	12.1923	11.8238	12.1051	12.2263
ADSL	11.495	11.6665	11.3326	12.1406	11.254	11.4946	11.7857	11.5314	11.2619	11.3072	11.0153	10.5336	11.1367	11.2144	10.8361	10.7373	10.8828	12.0505	11.6315	11.0125	10.508	10.463	10.5697	10.9627	11.7587	10.4358	10.7186	10.6758	10.8761	10.6398	10.7384	11.2745	10.6588	11.2136	11.6454	11.1993	10.981	10.7169	10.9578	10.6189	10.8176	10.2782	10.2713	10.9024	11.4184	11.0801	10.4401	10.8863	10.8038
ADSS	11.5109	11.8868	10.9662	11.6625	11.5656	11.4719	11.5153	11.1934	11.6689	11.4608	11.5415	10.651	11.5535	12.0284	11.7992	11.3993	11.2685	11.4306	11.1502	11.1038	11.1347	12.0933	11.8285	11.573	11.7222	11.8068	11.6402	11.3478	11.0507	11.1424	11.3675	11.4143	11.1457	11.5171	10.9152	11.5717	11.3313	10.6842	11.0732	12.0158	11.0978	12.0512	11.1937	11.171	11.22	10.8521	11.0922	11.1014	11.146
ADSSL1	7.29647	9.06029	10.9588	10.1173	9.03267	7.70831	8.15967	6.9278	9.49203	10.11	9.64092	8.97376	7.90643	8.67548	7.68807	9.28139	9.99701	8.63327	8.89927	7.80268	8.6511	9.37308	9.95648	7.83443	6.58835	8.25058	7.10663	9.23463	8.18252	8.32733	8.76232	8.41843	8.50217	9.17433	7.0266	8.74986	8.15907	7.66046	7.30074	7.77614	8.29927	7.82024	7.51311	7.90054	6.96332	8.28965	9.32061	9.55031	8.58081
ADTRP	8.11419	8.86281	8.90442	9.43251	9.48853	7.76187	9.71742	8.86694	8.31346	9.60545	8.71793	7.58991	10.2034	9.55851	9.67635	9.78044	9.24355	11.0965	9.1567	9.39277	7.13587	8.26257	6.84754	7.11304	8.18736	10.2073	8.67332	8.55716	10.7118	9.69326	8.71452	9.30793	8.86869	9.13151	10.0685	8.06951	8.94839	9.15747	8.98407	8.25031	8.31561	10.316	9.84767	9.92541	9.00429	8.74262	9.68458	9.24523	11.2768
AEBP1	11.5357	11.1948	13.8759	11.9018	11.8339	13.1281	12.7131	10.8364	12.1399	11.9725	15.0987	11.2159	12.9744	12.532	13.148	14.179	11.4977	11.5057	11.1968	12.6838	13.2334	12.6186	10.3311	13.0275	14.2405	12.3022	13.1381	12.1432	11.903	9.75533	12.132	13.0715	12.5874	12.7665	13.1943	12.1816	12.2843	13.9621	11.0632	12.8429	11.3631	10.752	12.7573	11.6909	14.5021	12.6102	13.3177	11.4198	10.234
AEBP2	10.5498	10.4888	9.63211	10.3289	11.0769	10.2488	9.9231	10.9466	10.6373	10.2902	10.5762	10.1109	10.7757	11.1404	10.4849	10.5775	10.6494	10.2941	10.5135	10.8294	10.3931	10.604	10.0925	10.5047	10.5789	10.9892	10.4367	10.8728	10.9133	10.4981	10.6661	11.0552	10.5111	10.5252	10.9166	10.7715	10.2634	10.7534	10.383	10.9815	11.0445	11.2262	10.5552	10.9553	10.3586	10.2767	10.6569	11.0694	10.7743
AEN	11.2116	11.3939	11.8007	11.4409	11.1579	11.6491	10.5924	10.8713	10.8903	10.3656	10.5408	10.3646	10.7596	11.2041	10.7777	10.8595	10.9424	11.7266	10.9157	10.4073	10.8072	9.59779	10.289	10.719	10.5998	10.6125	10.8769	10.5077	10.8808	11.0445	10.2057	10.5832	10.7617	11.2345	10.7674	10.9726	10.798	10.8508	11.2829	11.0872	10.9006	10.2086	10.7249	11.1756	11.2754	11.3887	10.5673	11.3111	10.4594
AES	12.6333	13.3897	13.2372	12.7073	12.0327	12.7064	12.4175	12.1745	12.2997	13.6588	12.401	12.3237	11.7628	13.1975	12.603	11.7847	12.2544	13.5318	13.2819	12.8242	13.3524	12.6095	13.5464	11.6734	13.5545	12.6047	13.4559	12.3163	11.9142	12.9617	13.1528	12.6602	13.1375	13.0206	12.2212	12.4373	12.8938	12.5166	13.4922	12.1773	12.7872	11.6398	12.71	12.5954	12.5817	12.3376	12.8404	12.0955	12.5879
AF001548.5	7.87838	7.67465	7.07485	6.29749	6.63732	8.46199	7.69386	6.70003	7.1065	7.77802	7.07706	7.25383	6.17313	7.18065	6.94089	6.68619	6.79049	6.57673	7.85497	7.87133	6.88082	6.82636	7.126	7.03909	6.31364	6.95863	6.70206	8.83543	7.41182	6.78878	6.85867	6.92125	7.20437	6.59692	6.76033	6.97628	7.32626	7.14274	6.92333	7.73688	7.23634	6.68285	6.48831	6.62089	6.69658	7.38873	7.3729	7.17163	6.46511
AF011889.5	5.94241	5.93301	6.05357	6.08463	5.89855	6.07284	6.05525	6.12276	5.96363	5.95432	6.17048	6.29727	6.093	5.7662	5.64097	6.28394	5.73007	5.76111	6.28831	6.14253	7.17019	7.11061	6.3766	6.5177	6.01693	6.30628	5.6921	5.7784	6.38853	5.85089	6.31365	5.49401	6.42529	5.80054	5.9326	6.57749	6.07031	6.14595	5.72725	5.68751	6.47211	6.43622	6.09544	6.19006	6.56458	5.90345	6.74354	5.85929	6.44758
AF064858.11	6.37259	5.47348	5.5357	5.39706	6.70496	5.68635	5.52135	5.92319	6.30507	5.62296	5.73741	5.46404	5.63326	5.61256	5.89105	6.6941	6.20965	6.21794	6.30884	5.9062	6.42639	5.79031	5.50763	5.68705	5.57829	6.69978	6.28626	6.03447	6.18211	6.28004	6.41416	6.32442	6.93192	5.64594	5.87347	5.65166	6.60259	5.40805	6.07114	6.57492	5.95905	7.14502	6.38156	6.36921	5.57009	6.24562	6.55695	5.82132	6.12161
AF064858.8	6.9813	5.98626	5.90582	5.8953	6.86534	6.01553	5.84401	6.24207	6.72891	5.90295	5.63163	5.71019	5.63326	5.7662	6.56053	7.32821	7.14841	6.50445	6.78583	6.11591	6.77812	5.85251	5.91544	5.94494	5.98183	6.90548	6.8101	6.32449	6.42226	6.17167	6.65657	6.26298	7.39084	6.2825	6.1831	6.06286	6.76827	6.11928	6.45982	6.82321	6.5351	7.53115	7.21851	6.26529	5.82137	6.16163	6.80575	6.34461	6.46511
AF127936.9	7.07434	8.81032	7.85026	7.2843	7.67892	8.16209	8.55247	7.70294	7.32855	7.7439	7.99813	7.4322	7.76818	8.7514	8.19027	7.27386	7.58069	7.56979	6.56291	7.25775	7.11249	7.52195	7.88236	7.40281	8.27728	6.89185	6.97191	7.07102	7.63673	7.237	7.0561	7.73258	7.53081	7.14103	8.32298	8.23196	6.47146	8.45768	7.33778	6.65481	7.98796	8.4041	7.30175	7.24107	7.08422	6.36776	7.04254	7.80566	7.58793
AF131215.2	7.76674	7.78678	7.13091	6.86879	7.69772	6.54489	7.52163	7.56363	8.20511	6.75582	6.72539	8.95207	6.91977	8.29471	7.32514	7.21196	7.29317	7.47487	5.59336	7.69294	7.88323	7.57174	7.03963	7.51405	8.18116	7.69871	8.67035	5.70026	7.72466	6.61659	7.61821	7.46168	7.86258	7.15156	7.09062	7.10646	7.3161	7.78769	6.61336	7.01129	6.97686	7.5016	7.30175	7.83803	7.48961	6.97734	8.16219	6.19827	6.42978
AF131215.3	6.42039	5.47348	5.99306	6.04069	6.47366	6.25896	6.42352	6.89101	5.96363	5.87612	5.96643	7.00449	6.17313	6.1239	5.99312	6.27268	5.96046	5.58565	5.22714	7.06678	6.59744	6.58404	6.19191	6.20435	6.0508	6.30628	6.13256	5.51339	6.94084	5.63236	6.57554	6.40138	6.42529	5.76465	6.83862	6.37241	5.91488	6.75865	5.68777	6.39698	6.25929	7.10554	6.53823	7.00776	6.37587	5.75429	6.88148	5.64876	5.43583
AF131215.4	6.21546	5.77755	5.88264	6.01796	6.99736	6.17845	6.68919	6.81409	6.20617	5.79026	6.06235	6.93165	6.40362	6.09201	6.03102	6.19033	6.00016	5.72914	5.11847	6.91307	6.66625	6.89772	6.15083	5.89397	6.23309	6.51009	6.28626	5.45687	7.10431	5.88226	6.43323	6.40138	6.33597	5.50342	6.95927	6.55852	6.09861	6.97145	5.64609	6.45936	6.28504	6.88807	6.6322	6.8063	6.61578	5.9695	7.09208	5.64876	5.43583
AF131215.9	7.26092	7.16129	6.90932	6.5197	7.41542	6.19505	7.1197	7.04062	7.48251	6.27183	6.26842	8.20161	6.40362	7.40757	6.88935	6.74812	6.89191	6.65808	5.63712	7.14876	7.35946	7.25918	6.89277	6.74092	7.22994	7.29044	7.67312	5.70026	7.30043	6.3786	7.0446	6.96894	7.09204	6.4954	7.15168	6.87671	6.99491	7.14274	6.14657	6.34785	6.5753	7.5016	6.87745	7.32868	6.78704	6.66021	7.54715	5.82132	5.63021
AF131217.1	9.33474	7.31486	5.31108	6.33203	5.64014	6.75481	6.03399	6.90031	5.9961	6.1564	6.82279	7.29001	7.06166	5.89502	6.62721	7.45303	6.17759	6.25574	9.40413	7.33898	6.03747	6.42497	5.86034	6.70437	6.0508	6.65092	6.19285	5.97688	7.48614	6.77531	6.52417	6.12843	6.74902	6.51294	8.253	6.78473	8.01291	6.84808	8.51545	6.58861	10.3592	8.08928	6.53823	6.28331	6.45506	7.21725	7.47592	6.11678	6.37465
AFAP1	11.2857	11.8889	11.1859	11.4542	11.0798	10.9362	12.7213	11.0247	10.3927	11.0308	11.8577	11.1495	11.4064	11.3032	11.7532	11.1636	11.6194	11.13	10.6659	11.1629	11.7513	12.0505	11.512	9.88969	13.2108	10.8343	11.444	10.9906	10.5933	10.4991	10.7544	11.0951	11.497	10.9623	10.3602	10.8568	10.5258	10.9795	10.6278	10.6696	10.4792	10.7351	11.0987	10.5962	11.2838	11.2206	11.2603	10.5053	10.9442
AFAP1-AS1	5.75732	5.82844	5.3644	11.4673	5.10597	5.62615	5.81714	7.44598	10.3379	5.58438	9.67168	5.61535	8.25967	6.16994	5.80003	10.4497	5.3959	5.98087	5.54659	5.67623	5.91153	6.90924	9.06548	5.65252	5.36906	7.1292	4.85489	5.56515	5.46504	7.82249	5.45213	5.22589	5.31932	5.44774	5.98814	6.20296	5.53418	5.13274	5.23149	5.19873	5.1465	7.14502	6.2321	5.44967	5.61838	7.35613	5.83246	8.97188	8.77591
AFAP1L1	11.8577	10.4031	11.8133	10.5231	11.1451	9.37563	10.8828	10.4735	10.8239	9.05648	10.508	8.07791	9.79367	10.2835	10.2893	9.52405	11.0704	11.0673	10.5212	10.6371	9.20421	9.32926	9.58134	9.10655	9.76967	10.7181	10.8788	9.50658	9.82379	10.645	9.34914	10.5696	9.49317	11.0329	10.4904	10.8907	9.21817	10.6106	10.1547	9.5938	9.21106	11.9759	10.9259	9.45675	10.6544	10.82	9.94205	11.4491	9.60854
AFAP1L2	12.1047	12.5582	10.5346	11.9222	10.342	8.85577	12.113	12.5823	11.772	11.6582	10.9672	8.92336	11.3503	12.6806	12.3302	11.356	12.1076	12.6058	12.6823	11.1426	12.0206	11.3163	10.6979	9.32128	10.8263	10.9967	11.9761	12.1178	11.3155	12.4456	11.0989	11.8568	12.1558	11.6798	11.0103	12.0686	11.7683	11.8436	11.6303	12.1115	12.1247	10.957	11.93	11.5874	11.2412	12.462	12.035	11.9289	12.9327
AFDN	12.95	13.0362	12.6957	12.985	12.7326	12.6465	12.0957	13.1539	12.56	12.6515	12.1076	12.8024	12.3815	12.955	12.8436	12.7406	13.544	13.1216	13.2874	13.7515	13.1608	13.571	13.9894	12.9215	12.055	13.3104	13.0072	13.0538	13.3935	13.8727	13.0183	12.9837	12.9345	12.764	12.3545	12.8559	13.2121	13.6432	13.5533	12.9004	13.3689	14.3023	13.4984	13.2727	13.0953	13.1245	12.8375	13.7719	14.3686
AFF1	11.7772	10.748	11.5626	12.1142	11.9557	12.0491	11.5685	12.7554	11.646	12.3131	12.4847	13.1821	12.3792	11.725	12.3196	12.2924	12.4431	11.6279	12.0013	12.6883	12.719	12.5703	12.3718	11.7562	11.8869	12.5575	12.6479	12.5138	12.6984	12.4696	12.6912	11.8868	12.4864	12.3819	12.2206	12.5048	12.3981	12.464	12.2887	12.6751	12.0395	13.051	12.9904	12.2341	12.3921	12.1352	12.6501	12.4201	13.6087
AFF2	6.30982	8.9004	6.95496	9.11002	6.84196	8.14765	6.57688	7.19721	7.3146	7.88607	7.82033	8.82646	7.531	8.18899	7.81723	8.79022	6.11033	6.50445	6.42465	6.89939	6.86664	9.2778	7.69995	8.48146	7.01583	9.00483	6.94114	7.8654	6.71517	5.88226	7.02129	6.12843	6.81297	7.71071	7.95456	9.07858	8.19742	7.72927	7.08745	6.8005	6.55537	10.1021	7.16	8.03639	9.92264	9.61647	7.54715	8.88512	6.65741
AFF3	6.42039	5.56739	6.23236	7.85846	6.16337	7.16793	5.63386	6.00804	6.91264	6.71906	8.3827	9.21865	7.1897	6.84946	7.93544	8.17123	6.59324	6.00493	6.26739	7.42489	6.63233	7.50739	7.86082	7.80768	8.13696	7.17414	7.1248	6.88595	7.95421	6.74792	6.93628	6.79364	6.56033	7.57175	8.57998	7.02991	7.97545	8.04799	7.25296	7.70232	7.36009	8.15623	7.64481	8.05477	7.76028	8.27266	7.33868	6.67943	6.27631
AFF4	13.3732	13.3433	13.0934	13.0987	13.3181	13.8579	14.0713	13.4439	12.8175	13.4552	13.4324	13.3349	13.4305	13.3199	12.8567	13.0649	13.0111	13.3596	13.3465	13.6798	13.1967	13.2578	13.2397	12.7327	13.6929	13.4569	13.7162	13.343	13.6145	13.7009	12.8266	13.1274	13.2506	12.6627	13.031	12.8292	12.778	13.3181	13.8908	13.4307	13.4467	14.1394	13.6015	13.6491	13.2767	13.0962	13.187	13.5161	13.6383
AFG3L1P	9.55179	9.2655	9.1303	10.4127	10.3253	9.82333	9.01979	9.6525	9.39583	9.89253	9.35646	9.86558	9.22136	9.68517	9.71993	9.49509	9.72809	9.3792	9.40206	9.64737	9.45657	10.0541	9.48743	10.314	8.63034	10.0544	9.32643	9.35011	9.94547	9.6492	9.33119	9.28358	9.47486	9.74938	9.07491	9.77887	9.63724	9.9106	9.70774	9.87734	9.61252	9.6421	10.333	10.0742	9.60454	9.63505	9.92538	9.88998	9.88477
AFG3L2	12.4058	12.3029	12.5331	12.9388	12.8406	11.4096	11.8303	12.3319	12.7461	12.1327	11.2016	12.0194	11.2291	12.1486	11.8559	12.1486	12.5854	12.1177	12.1773	11.8948	11.9443	12.5035	12.5733	13.0475	11.1928	12.2691	12.4438	12.2938	11.8479	12.4421	12.0103	12.1041	12.1156	12.2864	11.2089	12.4493	12.4647	11.5513	12.4726	11.729	12.0387	12.1067	11.7648	12.0869	12.3497	12.0941	12.022	12.4834	12.6563
AFMID	9.4073	9.48624	10.1064	9.47176	8.64465	9.08374	9.31211	8.7283	9.27014	9.10141	9.39572	9.8316	9.09296	9.34618	9.70124	9.37527	9.73276	9.82405	9.39584	8.92955	9.95552	9.55695	8.94679	9.06036	8.78076	8.72138	9.1162	8.38575	8.49287	8.77043	9.01975	9.38067	9.96034	9.36024	9.84771	9.60507	9.4609	8.64108	8.95833	9.51609	9.16996	8.81072	9.2684	8.59475	9.05877	9.69575	9.69774	8.96539	9.62603
AFTPH	11.6353	11.8538	11.0415	11.4167	11.8422	10.713	11.1625	11.5387	11.999	11.5185	11.5006	11.4645	11.4059	11.8811	11.8068	11.5994	12.2995	11.5623	11.5165	11.2775	11.4735	11.735	12.0104	11.8293	11.2237	11.4426	11.9305	11.9643	11.8033	11.9098	12.0495	11.4896	11.7365	11.9235	11.4422	11.8753	11.5988	11.865	11.8788	11.5987	11.6229	12.6129	11.4104	11.8331	11.7434	11.592	11.4666	12.0877	11.941
AGA	9.37283	10.8939	8.17551	9.37427	9.62019	8.43854	9.45327	9.09617	9.84318	10.1111	9.71663	10.358	11.2719	11.0823	9.89144	9.48985	10.5028	10.9219	9.51351	9.78694	8.0889	9.87884	9.05146	11.1525	9.25263	10.5678	11.3004	10.0373	10.4307	9.49685	11.0429	10.7171	8.83551	10.1172	9.71515	9.85143	10.1364	10.4162	10.253	11.0136	10.546	10.1906	10.5332	10.3334	9.73154	10.069	8.9133	10.8007	9.61205
AGAP1	10.1649	10.9931	10.8845	10.9136	10.5441	11.5517	10.793	10.4595	10.5651	10.4286	10.5375	11.4843	9.98258	10.6637	10.2189	10.2904	10.2812	10.1592	10.8835	10.4598	10.8686	11.4308	11.6154	11.0154	11.6933	10.006	11.2498	9.61604	9.62031	10.1596	10.9344	10.3274	10.8111	10.5144	9.95002	10.6879	10.705	10.0709	10.2728	10.1492	10.4768	10.3035	10.894	10.3194	11.0104	10.4005	10.9075	10.8699	10.9061
AGAP2	7.78734	6.8366	7.43168	8.66406	7.60102	7.70831	7.84705	8.00843	8.44562	8.70668	9.40124	9.96078	9.28275	8.46976	9.01366	8.44183	7.37556	7.56979	8.00596	9.50562	7.65789	9.08997	8.9743	9.38686	8.24794	8.3102	7.42278	8.98607	9.14686	8.66164	7.86647	8.21209	7.78425	8.53836	8.76046	8.79117	9.053	9.79284	9.49592	9.17981	8.8323	8.69403	8.49679	9.34108	9.67952	9.83198	8.44748	8.66623	8.80701
AGAP2-AS1	9.5158	9.23644	9.5683	9.02529	9.18239	9.872	9.62701	8.59115	8.87206	9.10362	9.80807	7.86454	9.77245	9.64946	9.37699	8.31178	9.00357	9.54651	9.90507	9.1364	9.3335	8.75209	9.61345	7.97545	10.2972	9.2312	9.31511	8.67069	8.02961	9.11569	9.24751	9.70601	9.48709	9.23029	8.6082	9.39038	9.24697	8.88499	8.99536	9.10369	9.36465	7.78419	8.86718	8.63777	9.23089	8.66437	9.1602	9.23718	9.27968
AGAP3	12.266	12.1032	11.5113	11.1816	11.8529	11.5656	10.7456	11.2835	12.1743	11.6202	10.887	10.7702	11.825	11.833	11.8599	11.0395	12.0891	11.4472	11.7519	12.0202	11.4685	11.3713	12.1921	10.6151	12.3301	11.3888	12.3783	11.5794	10.6273	12.0354	11.8118	11.636	11.6804	11.9165	10.4676	11.874	11.616	11.9748	12.0914	12.1099	11.5574	10.953	11.971	11.6289	12.0557	11.3153	11.6731	11.5569	11.7972
AGAP4	6.01381	5.8407	6.71922	6.5761	6.00345	5.44683	5.94391	6.04778	5.18219	6.00299	5.4074	6.76159	6.42425	5.71836	6.13668	5.90996	5.29748	5.98087	6.52984	5.24613	6.09474	6.17803	6.01656	6.3131	6.38871	6.11083	5.27788	5.45687	6.09588	5.58886	6.20307	5.8851	6.2722	5.93065	5.22155	6.12123	6.68822	5.87475	6.04467	5.27551	4.85489	5.36504	5.93709	6.19006	6.47404	6.49099	6.34833	6.11678	5.78193
AGAP6	7.51227	7.13453	7.93126	8.70486	8.03856	8.36267	7.63687	7.89766	7.30051	7.55946	7.64844	8.0698	7.93897	7.3854	7.83909	7.89843	7.09643	7.37287	7.7131	8.23519	8.06551	8.85702	8.1755	8.06815	7.67842	8.04331	7.40825	7.45775	8.3165	7.61572	7.40637	7.49368	7.85303	7.67547	8.29714	8.2483	7.84284	7.91084	7.73872	8.17324	7.71758	8.05958	8.25438	8.18548	8.04528	7.84034	8.29321	7.51139	7.27806
AGBL2	6.553	6.88894	6.9639	7.00292	6.22492	6.62649	6.24638	7.08154	6.96844	7.16567	6.28698	6.90324	6.98619	6.59966	6.80791	6.56089	6.87406	6.50445	8.5139	7.43411	7.75686	6.78911	7.27523	6.1851	5.78254	6.08359	6.45227	6.6375	6.98367	6.56948	7.43255	6.05394	8.04115	6.01724	6.55576	6.39463	6.34597	6.57582	6.49571	6.61552	6.6142	7.75963	6.60939	6.4335	6.14896	6.77844	7.5521	6.51404	6.98178
AGBL3	6.45499	6.70352	6.41367	6.92204	6.40801	6.33388	6.49572	6.24207	6.93618	6.5599	6.76281	7.131	6.59511	7.20642	6.59433	7.3664	6.24077	6.34489	5.49614	6.70679	6.61501	7.95397	7.51796	6.99066	6.58835	7.22826	6.8101	6.46368	7.53587	6.10083	7.12306	6.66656	6.61031	6.40354	7.7394	6.87671	7.23196	6.6789	6.96029	6.48933	6.82479	8.4041	7.20412	7.29748	6.91162	6.66021	6.82297	6.29798	6.39333
AGBL5	9.46005	9.33406	11.2551	10.6135	11.518	10.8654	10.0148	10.1057	10.092	10.3702	9.37342	10.7038	9.58432	9.67522	9.91898	10.6406	9.907	10.3124	11.0424	10.1704	10.4534	11.1062	11.9436	10.5315	10.7598	9.33464	9.57136	9.71776	9.48562	9.61083	9.99131	9.97809	10.2865	9.65487	9.59743	9.42411	9.68389	10.0476	9.61763	9.55309	9.72411	9.26227	9.57628	9.64406	9.34824	9.66637	10.0965	9.72536	9.56021
AGER	6.62402	6.44566	6.86199	7.56284	7.06858	8.05002	6.78109	7.42118	6.85927	7.07467	6.79914	7.7053	6.74469	6.74458	7.04599	7.28391	6.41093	6.39513	7.09805	8.18785	7.4633	7.49267	7.73008	6.97078	6.70502	7.22826	6.43672	6.50054	7.89084	7.08633	7.09	6.96894	6.7045	6.76348	7.83913	6.90595	6.51043	7.82996	6.73515	7.04014	7.294	8.05958	7.94494	7.52908	7.18429	7.28848	7.48113	6.53359	6.46511
AGFG1	12.4511	12.7865	12.2839	13.3216	13.4244	12.7621	11.9129	13.3006	12.3182	13.2688	11.7617	11.6646	12.6118	13.3924	12.1278	12.778	11.7761	12.3933	12.2375	12.5003	12.4035	12.1747	12.5292	11.658	12.5749	11.7045	12.4128	12.025	12.5087	12.5367	12.1595	12.5868	12.7246	12.3074	12.4153	11.8995	12.1676	12.1312	12.733	12.0221	12.5781	12.2656	12.2674	13.2834	12.1226	12.1101	12.4495	12.4626	12.8142
AGFG2	9.07732	8.80799	9.66233	8.59749	9.03752	8.24576	9.29051	9.38557	8.88012	9.95127	9.92501	9.39766	9.21613	8.56193	9.22163	9.19003	8.28785	9.04038	9.26767	9.3436	11.5452	9.20029	8.08131	8.92937	8.89065	8.88968	8.37775	9.59328	9.03781	8.96871	9.09621	9.0489	9.55258	8.74344	8.42983	8.71125	9.65296	9.76452	9.05323	9.0256	9.71598	8.08928	9.08367	9.33551	9.44388	9.79351	9.51408	8.63789	8.72795
AGGF1	10.9664	11.3803	11.0906	11.0744	11.5933	10.7607	11.3335	11.133	10.9694	11.4715	11.2016	11.1012	11.3299	10.8148	10.8922	11.1223	10.7557	10.711	11.3107	10.7607	11.1165	10.8665	11.4962	11.7648	11.1836	11.5291	10.7462	10.6319	11.072	11.4458	11.385	11.1184	11.2999	10.6909	11.0089	10.9984	11.162	10.9085	11.2238	11.0662	11.455	11.7903	10.8164	11.1921	10.7197	10.8723	11.2023	11.0542	10.4138
AGK	10.5599	9.30637	9.50734	10.8078	11.2884	10.1732	10.628	10.0149	10.293	10.6842	10.2184	9.86905	10.2047	10.2645	10.1815	10.965	10.5069	10.4929	10.3453	9.98299	10.3266	10.6387	10.643	9.99614	10.1973	10.2073	10.0073	10.1929	10.3757	10.3808	10.5234	10.2611	10.3975	10.4184	9.98793	10.3314	10.4173	10.2034	10.4874	10.1773	9.63425	10.0458	10.2729	10.168	10.2311	10.4493	9.92351	10.3236	10.1603
AGL	11.5245	11.7572	11.8454	11.2449	11.1876	10.9289	11.9566	11.6724	12.6155	11.1803	11.3959	11.353	11.258	11.4925	11.4711	11.6574	12.0101	11.3583	11.4934	10.8835	11.1959	11.3401	11.193	11.4138	10.9942	11.4875	13.1307	10.7777	11.288	11.0014	10.6335	11.44	10.9805	11.5471	11.5456	11.5872	10.9359	10.9633	11.654	12.1139	11.2531	11.7814	11.3528	11.3991	11.0392	11.0879	10.9561	10.9209	11.5349
AGMAT	7.69431	6.36949	7.03328	7.50342	8.22995	6.19505	7.77519	7.40861	6.2233	7.04609	7.26515	7.607	8.04425	6.63005	7.49097	6.95652	6.28583	6.68404	6.32899	6.92659	7.05215	7.84932	7.31614	6.16549	6.5255	6.68371	5.58242	7.46634	6.90777	5.88226	6.13074	7.71249	5.8764	6.56403	7.5894	6.80053	6.47146	7.27376	6.49571	6.36447	5.71826	6.71042	6.40919	6.46435	6.88497	7.19513	6.24164	7.09943	6.7973
AGO1	11.1594	11.8749	11.6477	12.9353	11.8641	12.0087	12.6187	11.9892	11.8734	11.9528	12.4284	11.7033	11.8933	11.6272	11.6155	11.7723	11.5783	11.6019	11.8996	11.6601	11.6076	13.3753	12.8838	12.714	12.0068	11.7403	11.9859	11.4361	11.5543	11.2776	11.6639	11.5074	11.5806	12.2955	10.7071	11.6617	11.9572	11.8704	11.4751	11.7307	12.0215	11.6505	11.766	11.7907	12.0158	12.1115	11.7184	12.7307	11.9188
AGO2	10.9722	11.1092	12.1871	11.5811	12.7123	12.7215	10.8555	11.4248	10.9229	10.7419	11.7588	11.7098	11.8012	12.2342	11.2222	10.6733	11.8955	11.1947	11.3852	11.6572	11.1972	11.8646	11.8984	11.0878	11.459	11.225	11.3612	11.5047	10.5843	11.2347	10.9179	11.0598	11.3367	11.479	10.1919	11.8357	11.1992	11.3004	11.3164	11.7395	11.2046	11.6877	11.4491	11.4811	11.7694	11.2787	11.4502	11.7935	11.8349
AGO3	10.8903	11.3137	10.7082	11.3929	11.2011	11.5692	11.3613	11.4114	11.0235	11.1168	11.3917	11.4951	11.1088	11.2639	11.1552	11.4997	11.2725	10.4811	10.6965	11.002	11.2333	12.1418	11.9442	10.1778	11.5654	11.2992	11.1652	10.3572	11.2485	10.6066	11.1258	10.6522	11.1086	10.3973	11.6756	11.2062	10.5172	10.931	10.5546	11.125	10.942	11.6603	11.1998	11.0255	11.0177	10.6347	11.2588	10.2322	11.3396
AGO4	10.0149	10.7756	10.5564	9.93172	11.0047	10.5377	10.4921	10.1366	10.5866	11.6016	10.8824	10.9931	10.2705	10.9643	10.6846	10.9502	10.4301	10.5411	10.2816	10.1433	10.6283	12.4107	12.5575	11.7026	11.0568	11.1285	10.7532	10.3436	10.9463	10.6799	11.006	11.0075	10.8208	10.897	10.6592	10.765	10.7748	10.8194	11.0558	10.6052	11.0109	11.2749	11.4395	10.7138	11.2257	11.084	11.0454	11.0195	10.6491
AGPAT1	10.3842	9.78759	10.47	10.5615	10.0907	11.7124	11.4013	10.4129	9.94256	10.2549	10.639	10.9119	10.3322	10.1195	10.5945	11.0128	10.2514	10.4492	10.6345	10.6697	10.8852	9.8871	10.5713	10.6592	11.2192	10.8468	10.5624	10.715	10.5785	10.139	10.571	10.0108	10.9977	10.1478	9.53658	10.2125	10.4333	10.0651	10.3417	10.6068	10.5822	9.74107	10.0873	10.0886	10.3902	9.93838	10.863	9.76319	10.0545
AGPAT2	10.6817	11.1392	11.65	10.6301	10.7122	10.4486	10.2481	9.3683	10.6237	10.6849	10.3151	11.2299	10.8108	10.9419	10.5535	11.0172	10.9288	11.2556	10.7527	10.5009	10.7728	10.8845	11.7981	10.0488	10.8429	10.7647	11.2066	10.3311	9.46249	11.2075	10.8353	11.0082	10.6343	11.0706	10.2487	10.3628	10.1777	10.5341	10.778	10.2786	10.455	7.51646	10.198	10.1669	10.8744	10.6556	10.9108	10.4771	11.3433
AGPAT3	10.9976	11.6713	11.4569	11.6709	11.774	12.1408	11.5149	12.0226	11.4645	11.5572	11.6993	12.3572	11.7534	11.823	11.9535	12.2434	11.1893	11.7659	12.0686	12.2829	12.0504	12.2923	11.9938	11.9233	11.6049	12.0705	11.4937	11.6804	11.9729	11.4062	12.4593	11.7451	12.5616	11.5142	10.7344	11.849	12.0697	11.9818	12.5898	12.0241	12.1599	11.1164	11.3953	12.2544	12.0911	12.2707	12.474	11.7838	11.6958
AGPAT4	9.94089	9.73911	9.46173	10.1927	7.35284	9.41352	10.4675	9.38401	8.94198	9.1747	10.0093	9.63908	9.36782	9.3697	9.34272	9.20928	8.91579	9.56109	10.1189	10.2588	9.39054	8.35343	8.78098	9.68205	11.4609	9.29855	9.67241	10.6384	10.1451	10.7641	8.78893	9.03835	8.94176	10.5483	9.61831	8.51881	9.6858	9.70614	9.23559	9.14647	8.57709	10.7054	9.57628	9.44473	9.94256	8.74262	9.17754	8.27679	11.0182
AGPAT5	10.9704	10.5594	10.5669	12.013	11.49	10.0187	10.8744	10.9307	10.5385	10.4599	10.4865	10.6836	10.3466	10.8442	9.90884	10.0329	8.78671	10.8024	10.4227	10.6468	10.0276	10.187	10.4136	10.0522	10.5009	10.8435	9.73461	9.46955	10.5091	8.93233	9.70488	10.7212	10.4343	9.79198	10.7549	10.0694	10.3622	10.4366	10.2866	9.07296	10.2269	10.2351	9.59233	10.5466	10.6783	9.49962	10.1909	10.2878	11.5064
AGPS	12.8309	12.1399	11.7021	10.7199	12.0668	11.3224	11.8832	12.0264	12.0568	11.3057	11.5654	11.0172	11.2605	12.2778	11.9256	11.3895	12.1132	11.8065	11.9845	12.1287	11.3311	11.3786	11.5801	11.3372	11.9056	10.9937	11.8411	12.419	11.7486	11.7236	11.8769	11.882	11.34	11.9275	11.714	11.8004	11.5224	11.5173	11.6765	11.2797	12.0621	11.9455	10.9531	11.4891	11.5707	11.3075	11.1911	11.5998	11.6653
AGR2	8.99067	10.3255	6.39964	6.76693	7.60768	7.3917	5.81714	7.59153	8.75405	8.59774	6.98746	10.836	8.14221	7.82208	8.4602	8.66909	7.69735	8.32902	7.79866	7.41561	8.1119	6.44188	5.66929	10.1308	5.78254	8.77854	7.33316	6.50054	9.10377	6.61659	6.0529	5.97332	6.95072	6.98398	8.15075	5.96823	8.34122	6.87654	7.66876	5.75222	7.24807	8.18397	7.94494	7.72719	6.12335	6.76814	7.80841	8.32854	10.6432
AGRN	13.9937	14.0691	12.7671	12.0719	12.3684	15.0115	12.5243	12.2387	13.0668	11.6027	12.5829	14.3024	13.4089	13.6893	13.1011	13.5602	13.479	13.0784	13.9405	14.5287	14.5168	13.1816	14.1674	10.9603	13.258	12.9194	14.4141	12.9012	11.7031	13.2335	14.2582	13.0278	13.9629	13.5139	11.5537	13.3628	11.3501	12.8932	14.2182	13.826	12.7282	10.9139	13.2039	13.4308	12.7483	12.8057	13.8391	12.4008	13.2802
AGT	5.40822	5.36124	5.69978	5.19899	5.35517	7.41646	6.07606	5.24837	6.51313	6.1564	6.88006	6.14403	6.64702	5.06726	7.15048	6.42087	5.23856	6.0737	5.67834	5.4707	7.10064	6.47499	5.3501	5.94494	7.79772	6.45266	5.34274	5.97688	5.3543	5.37665	5.45213	5.49401	5.96949	6.0709	5.87347	5.42183	5.41121	5.47242	5.86822	5.65296	5.1465	6.29005	5.79739	5.49658	5.74639	5.49592	6.78829	5.54453	5.30609
AGTPBP1	10.2491	9.70897	9.95012	12.0832	11.5128	8.8447	9.87558	10.1291	11.1304	10.295	10.7789	11.0317	10.7297	10.4848	10.2505	10.0621	10.9217	10.8024	10.5726	10.2397	9.4364	11.3844	11.3521	11.2068	10.5506	10.6878	10.9017	10.6848	10.2474	10.6416	10.3112	10.5531	9.41208	10.5672	10.9957	10.4749	10.7163	10.4894	10.6591	10.489	10.367	12.0679	10.2812	10.0586	10.9782	10.7352	9.72904	10.5263	9.96941
AGTR1	5.68508	5.36124	6.26473	5.49491	5.74702	6.05411	5.43333	5.75189	6.1066	6.19629	6.90227	5.31682	6.12041	5.87485	6.89808	6.65402	5.3959	5.34493	5.11847	5.24613	6.06652	5.85251	5.3501	6.41209	8.3943	5.52564	6.17314	5.12567	5.59946	5.11684	5.45213	5.37814	5.50891	6.1218	6.88825	5.69869	5.84452	6.71142	5.60186	5.27551	5.56326	6.65464	5.84649	5.7552	7.90052	6.39631	6.36097	5.59863	5.22379
AGTRAP	10.7606	11.3309	11.4939	10.8943	10.406	11.6573	11.0175	10.2044	10.9498	11.9959	11.2168	10.5703	12.1112	11.2322	11.3835	11.3948	11.329	11.7427	11.1014	10.4664	10.6692	10.4445	10.6391	10.8107	10.8371	11.1495	11.3123	11.8748	10.6837	11.5054	11.5349	11.2319	10.9599	10.7709	11.0858	11.2444	11.4922	10.4196	11.0772	11.8072	11.2111	9.78663	10.2762	10.7498	11.2062	10.8834	10.4957	10.7583	11.1271
AHCTF1	12.4506	12.508	12.2763	12.6293	13.1014	12.9083	12.0804	12.1951	12.2338	11.8698	11.9658	11.9879	12.0302	12.0164	12.2408	12.2823	12.4737	11.9869	11.9804	12.2946	11.7522	12.6525	12.5806	12.6701	12.1078	12.1202	12.1455	11.8982	12.0586	12.0714	11.8784	11.8177	11.92	11.6741	11.8524	12.1106	12.0108	11.7279	12.0458	12.5275	12.0484	13.1062	11.5435	11.9505	12.0911	11.9625	11.9006	11.9503	12.2246
AHCY	12.3604	12.1494	12.8753	13.3162	12.504	13.6035	12.0026	12.5228	11.9673	12.3483	11.5898	11.7017	12.1883	11.6679	11.9183	12.4643	11.7085	13.3106	12.4256	12.2532	11.8996	12.3951	11.5773	12.4795	11.7253	11.7783	11.5738	11.3	11.9751	12.5969	11.7058	13.1738	12.5416	12.0786	13.0352	12.309	11.9228	12.1371	12.5821	11.972	12.597	11.1815	11.1474	11.9043	12.301	12.1254	11.8863	12.6169	12.2748
AHCYL1	11.8936	11.4761	12.5882	12.324	12.5231	12.7587	12.4756	12.6596	12.0748	12.0906	12.1023	12.5032	12.0269	11.9672	12.1047	11.6434	11.5841	12.1915	12.1785	11.8809	12.0006	12.3985	13.1568	12.4747	12.7988	12.0228	12.0399	12.1783	12.2309	12.3655	12.5136	12.3807	12.1472	11.8835	12.0469	12.3417	12.4993	12.0722	11.9811	12.0594	12.6658	12.1959	11.9597	12.3955	12.3973	12.1136	12.1897	12.1077	12.6786
AHCYL2	11.5868	12.0389	9.84753	9.32479	9.73931	10.0128	9.81388	11.0465	11.5935	10.3555	11.2401	10.1265	10.7899	11.0536	10.5179	10.8159	12.1327	11.0752	11.6693	10.5787	11.9529	10.6321	9.77117	9.69217	9.74904	10.0296	12.4757	11.9561	10.5868	11.7301	12.2986	10.3252	12.442	11.1197	10.1399	11.5707	10.4299	10.6566	11.0073	11.8401	11.6038	11.4349	11.1374	11.0669	10.5712	11.0178	11.8223	11.6389	11.4038
AHDC1	10.4001	10.9029	11.0061	9.38861	9.5406	10.6977	10.4194	10.1504	10.0615	9.57078	10.711	10.6557	10.028	9.86813	10.1663	10.6834	10.6277	10.5255	10.8634	11.2819	10.5944	11.2496	11.6261	8.09921	10.7639	10.8334	10.5252	10.7902	9.52049	10.7016	11.0816	10.065	10.5981	10.3995	9.08496	10.6889	10.1294	10.559	10.546	10.4366	10.6164	9.98721	11.2163	10.3417	10.8847	10.638	11.2902	10.4379	10.9731
AHI1	9.01842	9.88541	9.55435	10.1162	9.03994	10.046	10.4342	9.61973	9.96974	9.86808	9.6732	10.3596	9.45482	9.91961	9.77233	10.112	9.99313	9.39013	9.79443	10.0618	9.93013	11.0813	9.76404	10.5299	11.421	10.137	10.027	9.57403	10.6944	10.1989	10.1493	9.7916	9.42803	9.4653	11.2529	9.82464	9.95822	10.068	9.3366	9.62284	10.2925	10.7505	9.92574	9.9511	10.065	9.63769	9.55322	9.65062	9.62603
AHNAK	17.5414	17.9001	16.6958	17.3154	17.1485	17.7629	17.9141	18.04	17.6605	17.3422	17.9512	16.6614	17.1965	17.4194	17.3347	17.4862	18.3067	18.0251	17.7849	18.0077	17.5306	17.4329	17.5935	16.7286	16.9721	18.3035	18.6467	16.9811	18.1025	17.7561	17.9726	17.7195	17.9802	17.6731	16.7789	17.7221	17.5543	17.5505	17.8068	17.9452	18.0331	17.9177	18.544	17.6901	17.8033	17.7501	18.1338	18.0497	18.2069
AHNAK2	15.4545	16.2218	16.0429	15.1512	14.2843	15.6871	15.7892	14.8024	15.7533	15.0824	15.3124	11.3293	14.7562	15.6587	14.8697	15.0041	16.5186	16.2614	16.2758	15.4875	15.404	15.639	14.7993	12.22	13.4048	16.3959	17.2244	15.8205	15.4695	15.8831	16.2919	14.9248	15.9485	15.6219	13.9657	15.7073	15.2601	15.2211	16.0536	15.9852	15.7326	15.2186	16.9686	15.1112	14.8249	15.6283	16.0741	16.3302	16.4914
AHR	12.9988	13.3992	12.0078	13.6685	13.9358	14.4797	13.2938	12.8019	13.4373	14.687	13.1834	13.1252	13.5648	13.3643	13.6268	13.8863	12.4146	12.9119	12.1328	13.0963	12.4822	12.8784	13.6971	12.5844	14.3745	14.0268	12.7602	12.8759	13.4173	12.6256	12.9447	13.7787	12.851	13.4458	14.088	13.4277	13.5961	13.3578	13.5462	13.3161	12.6747	12.6581	13.1255	13.427	13.3921	13.1568	12.8255	13.798	12.5966
AHRR	7.68993	7.84078	7.99118	8.48137	6.67835	7.26744	6.76996	7.09756	9.41734	6.77974	8.79565	6.85445	7.59833	8.22918	7.91505	8.03853	8.69129	6.95961	8.2106	8.29099	7.49918	9.96717	9.77685	8.15513	7.34818	8.17771	8.33702	7.85896	7.78423	8.04018	8.0553	8.03618	8.23659	8.80895	10.3949	9.44303	8.8997	8.47975	8.49565	8.43166	9.69339	7.99825	8.63813	8.10851	8.59037	8.10991	8.66273	8.39311	8.24495
AHSA1	11.8675	12.1355	12.5599	12.0982	12.4655	12.0978	11.7634	11.8776	11.9957	11.8528	12.4017	12.1106	11.8021	12.463	11.8735	11.9205	12.635	12.2951	12.0963	11.7975	12.0727	11.1864	11.1818	11.4173	11.9694	11.6921	11.9106	12.7196	11.4293	12.1175	11.8543	11.8127	12.4207	12.142	11.3454	11.7425	12.2143	11.6027	11.9962	12.0403	11.6819	11.8622	11.0069	11.6418	11.581	11.6812	11.9121	11.8516	12.2471
AHSA2	8.84708	8.81264	10.1699	9.88953	10.0179	11.0597	9.14355	10.0239	9.67961	9.86418	9.66863	11.1154	9.80764	9.52194	9.7176	10.2668	9.92137	7.96603	10.1176	10.4354	10.6115	10.065	10.2282	10.2616	10.1587	9.3791	9.28252	9.13295	10.8552	9.05713	9.71702	9.45387	9.45631	8.89891	11.1216	9.76766	9.65881	10.6027	9.20676	10.0548	9.60593	10.7428	10.3106	9.81645	9.92726	9.40529	10.5821	8.67821	8.82839
AIDA	10.5181	10.8895	10.1607	9.80126	10.3124	10.6137	11.1982	10.4221	10.3971	9.72064	10.7718	10.0773	10.5167	10.7904	10.8824	10.0315	10.8251	9.99478	10.259	10.3361	10.5198	10.2026	9.89645	10.3736	11.3107	10.1572	10.2244	10.5188	10.3125	10.5941	10.5633	10.481	10.6829	10.4858	10.7296	10.4412	10.198	10.0417	10.325	10.4832	10.3991	10.0901	10.4135	10.1701	9.84662	9.86608	10.3269	10.5845	10.6602
AIF1	9.80638	8.28022	8.28512	9.19207	8.92428	8.76233	9.37162	9.84847	9.84964	10.3406	10.0601	10.8401	10.1399	9.8691	10.0147	9.86773	8.44497	8.94213	8.72784	9.46241	8.71596	7.83205	9.12021	10.3354	10.6158	8.93435	8.44893	9.71425	10.0612	9.38551	8.93302	7.99269	8.36227	9.16437	10.352	8.94207	10.7522	9.9106	11.265	9.75295	7.9251	9.58134	8.99371	9.44301	10.9075	10.6991	8.39699	8.91238	7.54344
AIF1L	10.9255	8.1951	10.324	9.85255	9.40671	8.08079	6.11642	10.3828	10.7084	7.94711	8.60407	10.1786	9.49642	8.72582	9.35024	9.88616	10.9545	10.3906	10.2464	10.7428	9.33834	9.91024	10.7529	9.69792	7.30212	9.72732	9.0356	10.6113	9.15354	10.8814	8.27949	9.37858	9.38618	8.82487	10.3077	9.64236	10.0604	11.0472	11.2099	9.46297	9.84267	12.0083	10.1662	10.3783	9.42656	10.2725	9.60767	11.3948	12.0342
AIFM1	10.6472	10.2667	10.4309	10.8104	11.7197	10.3103	10.8786	10.3344	10.4479	10.6225	11.2416	10.4121	10.4347	10.5588	10.2831	10.5581	10.262	11.6344	10.5689	10.4242	10.8279	10.168	10.5433	10.9858	10.2887	10.9456	10.5407	10.8345	10.2874	10.5358	10.376	10.4134	11.0126	10.3411	9.80891	10.6001	10.6649	10.0868	10.5013	10.2119	10.4341	9.76251	9.79779	10.2041	10.5424	10.6268	10.4537	10.0346	10.3864
AIFM2	9.27853	8.67512	8.53131	9.19002	7.72851	9.49776	9.44352	8.35217	8.73764	9.3337	9.12683	8.70185	9.33681	8.7408	9.16473	9.5454	8.74328	8.44252	7.51647	8.25574	8.30863	8.98852	8.7378	9.05139	9.70042	8.39974	8.89031	8.69593	8.60155	8.40733	7.87904	8.55471	7.87207	8.34379	9.20497	8.57588	8.7017	8.77893	8.62155	8.94787	7.49313	8.27273	8.48532	8.34285	9.32038	9.14101	8.46306	8.29771	8.33343
AIFM3	6.58395	6.44566	6.28056	6.20602	6.65115	6.87115	6.61548	6.62156	6.35136	6.40888	6.107	6.28129	6.36121	5.66736	6.36176	7.08462	6.16118	5.95619	6.36823	6.24265	6.44668	6.39037	6.42652	7.14851	6.33923	6.0556	5.87342	7.05946	5.92412	5.71218	7.09	5.71458	6.13205	5.76465	6.26828	6.45882	6.04118	6.29316	6.04467	6.12579	6.6142	7.44052	5.84649	6.04367	6.19834	6.64888	6.12315	6.19827	5.99475
AIG1	10.1177	10.9486	9.10561	10.3673	8.92428	11.6724	10.687	10.4424	9.91262	10.6567	10.0343	10.3163	9.51358	10.6457	9.93605	10.6145	9.99313	11.2019	10.8872	10.0847	10.3242	9.50421	9.73077	10.7169	9.83769	10.6387	10.1371	10.4328	10.4471	10.5133	10.273	11.2307	10.4808	10.1986	11.0657	10.1333	10.4424	9.81373	9.71628	10.1033	10.9499	10.9989	10.3738	10.4959	9.85634	10.3572	10.126	10.476	11.1228
AIM1	13.9172	14.0796	12.9126	13.542	13.4576	13.7105	12.6708	13.7071	14.1523	13.6136	13.163	12.2121	13.4446	13.449	13.5297	12.6475	14.5426	14.2421	14.4881	14.2109	13.682	13.8672	13.2368	13.9243	12.5738	14.805	14.3383	14.3261	13.89	14.8103	14.4156	13.7924	14.0461	13.5002	12.7206	13.677	13.0944	14.2273	14.0616	14.3164	14.613	13.9409	14.235	13.9975	13.9145	14.0567	13.8618	14.8097	15.2906
AIM1L	10.871	11.6646	11.3828	9.40809	10.8716	6.60373	7.85702	11.8434	10.5785	11.1385	9.88751	7.20148	9.1843	10.7578	10.4615	10.6326	11.7305	11.9893	11.3966	12.0086	10.0065	12.4162	12.4648	11.6085	6.17583	11.7291	11.6158	11.8195	11.2583	12.7127	11.1737	11.3783	11.1056	11.5904	9.56912	11.6316	10.7577	11.7502	11.395	10.2288	11.8513	10.5852	11.7736	11.5118	10.9655	11.4359	11.3975	11.8107	12.8472
AIM2	9.92085	10.2296	8.31542	11.335	11.0467	8.99245	6.75874	10.4772	10.2874	10.3948	10.672	11.5419	11.8073	11.045	10.7005	9.69934	8.6961	10.3267	8.00044	10.5512	11.4295	7.17766	8.21402	9.35808	11.1728	7.43442	9.19251	10.9093	10.3469	11.3644	9.3153	8.98439	10.5754	8.92276	9.13418	8.42629	10.2761	9.74834	10.515	11.9359	6.82479	9.26227	9.84544	10.5067	9.22339	10.3731	9.82007	7.91199	10.1567
AIMP1	11.1172	10.3071	10.5578	12.2551	11.2934	10.7214	10.7873	11.2718	10.8302	10.9968	10.5308	9.91453	11.1018	11.1259	10.8927	10.6468	11.2745	11.3467	10.9128	10.8071	10.6586	10.8838	10.4976	10.8473	10.594	10.4772	10.9285	11.0758	11.0935	11.1209	10.8998	10.7666	10.5783	11.5693	10.9957	10.8319	11.0463	10.8407	11.0246	10.8175	10.8157	10.4101	10.6942	11.2685	10.611	10.5652	10.4466	11.0769	10.8061
AIMP2	10.5367	10.2152	9.89366	11.3515	10.4939	10.1661	10.6092	10.6977	10.3851	11.1682	10.9948	10.1655	10.8151	10.0874	10.1982	10.2759	9.73509	11.206	10.5744	10.5242	9.94288	9.99672	9.86747	10.0522	10.3974	10.7344	10.3227	10.091	10.3449	10.632	10.0772	10.9242	10.2725	10.1974	9.87109	10.1592	10.838	10.3852	10.4983	10.2825	10.2677	9.6683	9.80928	10.5108	10.4986	10.6321	10.1211	10.4645	10.3936
AIP	10.26	9.94202	10.324	9.54717	9.44	10.7376	10.6536	9.32827	9.94366	10.1617	11.2225	10.6369	10.6774	10.0706	10.5345	10.4669	9.99507	9.8729	10.0227	10.0904	10.0425	9.79063	9.51149	10.8931	10.6462	10.1478	9.63648	10.0554	9.50491	9.49302	10.1759	10.3446	9.94048	9.68301	10.4189	10.2056	10.8585	9.9567	10.3636	10.3323	9.50576	9.10311	9.37749	9.57172	10.2837	10.32	9.73437	9.41658	9.38626
AJAP1	11.0033	10.9728	12.0271	10.1	7.05864	10.9037	10.32	11.0391	9.13624	8.20972	7.09616	6.1622	8.38699	10.0442	9.41621	8.20769	11.9383	10.7915	10.0361	6.84319	10.2758	7.13976	9.32816	6.77642	11.0501	6.30628	10.1636	9.42726	8.99871	11.366	9.90758	8.92545	9.90902	10.3278	9.55835	9.84966	9.31282	10.4872	8.95545	8.78119	8.60388	10.7703	10.4344	9.92294	8.79375	9.78164	9.64211	10.3337	11.3284
AJUBA	13.3423	12.388	13.2376	10.7472	11.5407	10.8736	11.7828	11.7367	10.888	10.9443	11.5373	10.6184	11.1957	12.275	12.1435	11.5377	13.4335	11.1196	12.6643	12.4371	12.1795	10.801	11.0463	9.37972	10.4647	12.1264	11.7073	12.9546	10.8988	12.3327	11.9258	12.1063	11.9429	12.4627	10.789	11.8784	12.0649	12.4247	12.2881	12.9689	11.9156	11.8537	12.3356	11.9121	10.7478	11.936	11.5374	12.0648	12.723
AK1	7.68993	8.22872	8.2118	7.47616	7.05864	6.33388	7.48314	7.70803	8.45184	7.63621	8.82339	7.81183	7.73136	7.7295	8.05194	8.09256	8.50655	8.47729	7.98376	7.19343	8.29867	8.15171	6.99934	7.17451	9.19269	7.92699	7.7997	8.00587	7.32508	8.68878	8.54126	7.59278	8.15391	8.45469	7.50016	8.41188	7.95634	8.03606	8.45929	7.75384	8.26601	7.37658	8.26114	7.32095	7.73905	8.70277	8.39429	7.82031	8.90222
AK2	12.37	12.2276	12.8059	13.3642	13.3316	12.1114	13.1081	12.8038	12.5285	12.6861	12.2648	12.9647	12.6227	12.5329	12.458	12.4142	12.2595	13.527	12.7455	12.5032	12.8401	13.6031	13.0432	12.9616	12.2757	12.8559	12.2069	12.3863	12.9186	12.9238	12.4076	12.6609	12.9895	12.578	12.6066	12.4867	12.7985	12.1634	12.7345	12.7021	12.3131	12.5412	12.0515	12.4644	12.632	12.2944	12.5257	12.2135	11.8628
AK3	10.4112	11.0459	10.9256	9.68708	12.9732	9.57866	11.7337	11.2045	11.3826	11.5325	10.8811	11.5214	10.635	11.4833	11.3584	10.9411	11.0016	11.5481	11.3615	11.3337	10.1329	11.396	11.697	11.4661	11.151	11.4326	11.6593	10.3253	11.7464	10.7025	11.2856	12.2458	10.6425	11.1229	11.9099	11.6239	10.5417	11.087	11.9467	11.223	11.9806	11.7655	11.0588	11.8743	11.1579	10.3508	10.8693	11.8309	12.1017
AK3P3	5.86499	5.63386	6.07293	5.92118	5.81094	6.01553	6.11642	6.00804	5.56263	5.54346	5.76967	6.02759	6.00589	5.58346	5.61084	5.80629	5.80597	5.90473	5.79011	6.26628	5.97661	6.83853	6.52031	5.8399	6.64808	5.99708	5.6209	5.70026	6.47108	5.91255	5.87533	5.82101	5.58459	5.83495	6.1831	6.12123	6.41043	5.72178	5.76483	5.68751	6.05893	6.32842	6.60939	6.08771	6.14896	5.60431	5.9523	6.0586	5.67109
AK4	11.6958	12.6466	10.8524	11.5834	12.5062	11.2372	12.9024	11.8502	10.0048	11.1881	10.7944	10.8716	10.4604	10.8574	9.94303	11.0103	10.7728	11.8713	12.0145	10.1917	11.772	11.8229	12.4733	11.0948	10.5553	11.3859	11.0097	11.0377	11.6252	10.772	10.2577	11.9631	11.8179	9.91421	10.0039	9.71418	11.5068	10.4343	12.4346	10.521	12.9254	11.4292	10.7004	11.0791	11.2584	9.9522	12.0139	10.3904	11.9064
AK5	6.11188	6.39778	7.57448	5.92118	5.97832	7.20433	9.77943	5.63476	6.53911	6.23473	7.81474	10.3448	6.98619	7.37418	7.4628	7.7711	7.20542	6.65808	6.59509	5.9062	7.47236	7.63321	6.71412	6.39618	9.82986	6.56486	8.00404	6.46368	5.86861	5.85089	7.24761	5.94485	7.61297	6.76348	8.03006	6.27882	6.99491	7.57977	5.68777	6.60214	6.35887	8.6419	6.48831	6.15033	7.39222	7.47605	8.13317	6.17181	5.90968
AK6	11.6979	11.5229	11.0682	12.5032	11.7495	11.241	11.7864	11.9134	11.0871	11.6012	11.1767	11.1105	12.0648	11.2683	10.8243	11.2212	10.8392	12.2588	11.8842	11.2985	11.1492	10.8968	11.1716	10.9332	11.5736	11.4453	11.5482	10.8329	11.3704	11.8358	11.3915	11.8049	11.3257	10.9007	11.9686	11.1762	11.2191	11.1181	11.7149	11.1002	11.481	11.4263	11.1858	11.1563	11.0227	10.9944	10.9336	11.4008	10.8786
AK7	6.08026	5.72325	8.12688	6.65603	6.60918	5.52477	6.84584	5.90069	6.9031	6.37615	6.21075	6.94099	6.06481	5.93406	6.26252	6.54316	6.44973	5.95619	5.88844	5.58137	6.22522	6.86254	6.19191	7.5405	5.63492	6.87807	5.90019	5.84969	6.7536	6.05068	6.67215	6.6516	6.58558	6.19369	6.64765	6.75251	7.34635	6.2221	6.07114	6.39698	6.47211	7.54569	6.29434	7.21615	6.39619	6.39631	7.064	7.20631	7.11251
AK8	6.01381	6.00675	7.61348	6.92204	7.06858	6.27436	5.89536	5.7786	6.6138	6.77974	6.71266	7.86454	7.27565	6.37435	6.85379	7.64638	6.27102	6.94924	6.59509	6.00175	6.29642	8.06124	8.00996	8.39511	7.20499	6.30628	6.8773	5.94671	6.80307	7.66518	6.77601	6.41983	6.30455	7.54063	6.45619	5.93446	7.14217	6.53941	7.29132	6.65481	6.65189	7.58841	7.32839	6.86247	6.74263	7.28152	6.76163	6.69649	6.16819
AK9	7.12848	7.28758	7.45036	7.6198	6.87688	6.96921	8.03846	7.51193	8.01154	8.17628	8.0321	8.24534	7.30652	8.77237	8.87433	7.68797	8.4592	7.71281	7.63633	7.61463	7.99293	8.12846	7.48988	9.3508	8.30603	8.05501	8.36307	7.4491	8.48934	7.79115	7.95815	7.74582	7.76396	8.25216	8.17938	8.00019	8.71679	7.823	7.96496	8.0873	8.05465	9.52151	8.24076	8.54069	7.99273	7.82164	7.93024	8.02979	7.70674
AKAP1	10.8624	11.1643	11.0113	11.6142	10.9024	11.379	11.2893	11.3247	11.205	10.7981	11.2189	10.4619	11.5002	11.5184	11.1108	11.248	10.9555	11.0954	10.9648	10.7616	11.0946	11.3315	11.1614	11.9431	10.3706	10.5464	11.6066	10.4498	10.4731	10.8586	11.2017	11.2382	11.1185	10.7251	9.77213	11.2295	11.9541	10.5404	11.0437	11.0489	11.2524	10.3906	10.4359	10.9142	10.725	11.3182	11.321	11.4151	10.6585
AKAP10	10.5332	10.8393	10.7424	10.8562	11.0388	11.1936	10.6599	10.4506	10.751	10.9119	10.6735	10.4073	11.0028	11.1047	10.7186	10.573	10.9042	10.5565	10.5953	10.4443	10.6557	10.438	10.5265	10.7331	10.2378	10.0075	10.9136	11.0021	10.8087	10.603	10.569	10.5475	10.8256	10.5416	11.0896	10.6759	10.6056	10.6786	10.791	10.7692	10.6668	10.604	10.5374	10.6666	10.6357	10.759	10.6569	10.6363	10.8939
AKAP11	11.5069	11.9951	11.7156	12.2556	11.1356	11.8339	12.4426	11.9357	11.8202	11.7355	12.0034	12.4013	11.8568	11.4652	11.8641	11.2856	11.0542	11.7327	11.4645	11.4809	11.3557	12.1119	11.9124	12.9144	12.2638	11.526	11.7195	11.7561	12.0199	11.4473	12.0264	11.6373	11.2208	11.0957	12.4453	11.7425	11.888	11.9725	11.6664	11.9154	11.8147	11.9212	11.8699	11.8344	11.8599	11.4371	11.5682	11.5242	12.4367
AKAP12	8.26468	8.89712	10.3363	9.00446	8.64146	13.5825	12.4907	10.3456	9.77517	11.9534	11.8537	8.51871	11.197	9.45238	11.451	10.736	8.35341	8.27858	9.28349	10.3385	10.6105	8.8429	9.29882	10.6021	12.9398	9.25651	8.66737	9.58176	9.27501	8.25171	8.49342	10.1383	9.89073	9.57827	10.5603	9.82103	10.3753	10.3898	9.70774	10.5161	8.79797	9.61878	9.69996	9.66196	9.61222	9.87615	10.464	9.35345	10.7578
AKAP13	13.1361	13.2922	13.7479	13.1671	13.4144	13.994	13.5403	13.4421	13.8991	13.4479	13.9195	14.1198	13.2929	13.5441	13.5608	13.862	13.5747	13.3139	13.4023	13.3675	13.6586	13.593	13.2443	13.1838	14.0146	13.8569	13.4699	13.5844	13.7615	13.1052	13.2304	12.7462	13.7132	13.2554	13.4652	13.417	13.9364	13.6945	14.1133	13.6499	13.2423	13.7839	13.4947	13.4136	14.117	14.0996	13.729	13.5265	13.5608
AKAP17A	10.5516	11.006	10.6815	9.49513	11.1282	11.5544	10.8531	10.461	10.0595	11.0285	10.2915	11.285	10.2565	10.323	10.6946	10.4546	9.59855	9.94133	10.5419	11.1589	11.0341	10.8796	11.1417	10.9405	11.003	10.0413	10.4165	10.1802	10.3332	10.3388	9.94343	10.4446	10.9511	10.5086	9.80891	10.6385	10.6217	10.9531	10.5903	11.363	10.1715	10.9085	10.6061	10.7609	10.8768	11.2867	10.9075	10.0877	10.1115
AKAP2	6.0476	5.6799	6.01365	6.68155	5.84115	6.28954	6.66511	6.36394	5.9854	6.0493	6.40886	6.90324	7.17856	5.66736	6.37524	6.38049	5.43869	6.32762	5.8569	6.49763	6.89484	6.17803	5.99229	6.1851	8.12407	6.30628	5.97603	6.28133	7.02513	5.67335	6.13074	6.19785	5.71473	6.17028	7.31968	6.25412	6.75267	6.86239	6.09691	6.54707	6.09006	6.02518	6.76083	6.06593	6.58189	6.03118	6.55695	5.78156	5.54045
AKAP3	6.25691	6.09392	6.07293	6.61673	6.42478	6.17845	6.26371	6.64449	6.42451	6.25344	7.94304	6.92225	6.89221	6.04217	6.42762	5.97293	6.28583	6.29227	8.35536	5.7603	6.79331	6.65627	6.25068	6.74092	5.63492	7.03446	5.99999	7.658	6.92991	6.10083	5.99736	6.69595	6.53453	6.04444	6.42102	6.17642	6.79891	6.2221	6.58091	7.25071	6.84084	7.48659	6.46254	6.35255	6.35518	7.17262	6.53553	6.24927	6.3167
AKAP5	7.17411	7.07934	6.2158	7.70981	7.95823	6.33388	6.60275	7.55798	7.47007	8.98633	8.30976	9.31858	8.00799	8.75983	8.22366	7.63094	6.87406	5.98087	6.85206	7.95581	7.49918	7.02958	8.1359	7.70108	7.43585	7.09447	6.98201	7.58136	7.88542	7.92407	7.60302	5.94485	6.33597	7.55628	8.32298	6.89142	8.24002	8.65664	8.1445	8.52577	6.5753	8.22015	6.78103	7.80023	7.21604	7.84034	6.95297	6.66213	5.90968
AKAP6	8.20518	9.02672	8.82745	7.63214	7.15484	8.56568	7.98961	8.73077	8.02209	9.62402	10.9245	9.15176	7.16733	8.53022	8.19364	9.80761	8.34422	9.54651	10.5344	9.7764	8.66663	8.91486	7.14445	8.20893	9.08138	9.28877	7.94084	9.62542	8.65609	7.93555	7.92825	8.36853	7.86258	8.80574	8.4842	9.06336	8.22419	8.53558	8.02738	8.47276	8.86952	10.2307	9.31432	8.75121	8.84365	8.98391	8.02131	9.33848	8.72143
AKAP7	7.1351	6.26443	7.54593	8.329	7.62091	7.8852	8.1756	8.09579	7.79938	8.22207	8.15155	8.35577	7.83209	8.12483	8.19027	7.86275	7.26678	6.27416	6.34878	7.49696	7.89659	8.2583	9.24241	8.71295	8.62125	6.87807	7.06953	7.03605	7.95937	6.69128	7.52448	8.12436	7.49403	7.30033	8.68966	7.23624	7.3161	8.1838	7.22345	7.86714	6.5753	7.92314	7.87574	7.62549	7.59643	7.84034	7.88433	7.82758	6.87432
AKAP8	11.3146	10.7147	11.3942	11.299	10.8608	11.4776	10.3594	10.7046	10.3503	11.2782	10.8896	11.1759	10.3358	10.8183	10.7485	10.8079	9.99507	10.7901	10.846	11.1364	10.4253	11.3466	11.192	11.4669	10.9076	10.9748	11.1907	10.7316	10.8414	10.7728	10.6598	10.9851	10.6009	11.4229	10.1423	11.1719	10.9543	10.5997	11.1495	11.0233	10.6434	10.5574	10.709	11.0081	11.2916	11.0113	10.7291	11.0381	10.8244
AKAP8L	10.3715	10.6237	11.1112	10.7361	10.3786	11.6664	10.8408	10.6602	9.87803	11.3384	10.8089	11.5695	10.5018	10.4215	10.5913	10.9077	10.1695	10.6073	10.8253	11.3289	10.7852	11.1814	11.058	10.8225	11.1352	10.9511	10.6512	11.0867	10.6706	10.7352	10.354	10.5976	10.6177	11.396	9.89693	10.4657	10.6841	10.8219	10.5179	10.7479	10.2326	10.6735	11.0238	11.0023	10.9826	10.8706	10.7861	11.0312	10.6888
AKAP9	12.5003	12.9514	12.4627	12.4432	13.5915	12.3166	13.0214	12.5686	13.357	13.3421	13.5312	13.2481	12.9852	12.9061	12.9344	13.0286	13.6272	12.0375	12.4092	12.5447	13.4928	13.4717	13.4026	12.5076	12.8823	13.179	13.4952	12.8935	13.2554	12.7188	13.4033	12.2537	13.5414	12.5757	13.3	12.8892	12.6541	12.8011	12.6642	13.2219	12.4191	13.9284	12.9825	12.8276	12.5408	12.3505	13.195	12.9238	12.7896
AKIP1	10.0639	9.635	10.4263	10.2721	9.62019	9.19939	10.5598	10.2219	9.50696	10.5732	9.26251	9.51015	10.1092	10.1605	9.96374	9.51274	9.907	10.5742	9.91234	9.85196	8.99313	8.55106	9.04911	8.99168	10.2064	9.62034	9.4051	9.27814	9.37372	9.35205	9.6095	10.2463	9.08568	10.2489	9.96095	9.60716	9.8601	9.6099	10.1992	10.0771	10.5966	8.25542	9.15034	9.60911	9.58907	9.96064	8.9939	8.91912	9.32112
AKIRIN1	11.3101	11.7867	10.541	11.24	11.3882	11.326	11.5841	11.3377	11.041	11.3356	10.8659	11.5299	11.5008	11.7656	11.5045	11.1821	11.8418	11.5846	11.3255	11.4426	11.4003	11.2719	12.0821	11.2622	11.5963	10.8326	11.184	11.6768	11.2449	11.5745	10.6436	11.3001	11.5038	11.6324	11.264	11.646	11.2296	11.0472	11.6717	11.2462	10.8843	11.4425	11.0159	11.6504	11.439	11.0704	10.9202	11.584	12.0011
AKIRIN2	10.3	10.2386	10.2342	10.4465	9.63143	10.6395	10.1872	10.6788	9.78438	10.7713	10.5574	9.90667	10.6173	10.602	10.2971	9.87095	9.89143	10.1623	10.2325	11.0982	10.1619	9.75948	10.7008	9.85409	10.3625	9.89125	9.84758	10.4285	9.96331	10.7058	10.021	10.3467	10.338	10.4838	10.3436	10.364	10.1364	10.5077	10.2889	10.3616	10.0362	10.5021	10.4996	10.2202	10.7478	10.1933	9.95944	10.5792	11.2785
AKNA	10.5803	9.60191	10.2975	11.1821	10.4628	10.1501	9.45651	10.9712	11.3433	11.5863	12.3138	12.5812	11.9702	10.9442	11.863	11.3258	10.0559	9.61798	10.5049	12.4101	10.96	10.9251	10.9466	11.4397	10.7307	10.5536	10.3889	10.9516	11.746	11.347	10.9381	9.85598	10.548	11.1856	11.5654	11.4539	11.8843	12.2344	12.1048	11.9999	10.8569	10.8525	11.5613	11.6737	12.4547	12.4844	10.827	10.5263	9.86576
AKNAD1	6.78968	7.09534	5.60604	6.71886	6.02795	6.33388	6.46737	7.00694	6.39581	5.62296	7.02804	5.31682	5.76362	6.07567	6.85379	6.06012	5.07684	7.75928	7.76637	6.8716	5.80403	5.29384	5.6323	5.33974	5.63492	6.49126	6.59739	6.16523	6.40552	6.95202	5.69369	6.26298	6.61031	6.54724	6.9821	6.27882	6.41043	6.26999	6.36491	6.03983	6.75848	7.82024	6.05821	6.24697	5.51798	6.36776	6.19876	6.69649	7.43364
AKR1A1	11.6992	11.8846	12.3016	11.3943	11.4145	10.4552	12.2587	11.6094	11.5673	11.5032	11.5256	12.1475	11.9744	11.7685	11.6848	11.6275	11.3244	11.7162	12.1074	11.2015	11.6831	11.7372	11.4217	11.8443	11.7009	11.6888	11.9632	12.1248	11.5793	12.2726	12.2334	11.7198	11.8287	11.4171	11.6016	11.8321	12.1593	11.1375	12.4127	11.5383	12.253	10.6191	11.1246	11.6391	11.9356	11.8782	11.4102	11.7386	11.264
AKR1B1	10.9584	10.454	10.4986	9.52626	10.5166	11.6974	12.3795	10.4357	10.8537	11.2371	10.8186	10.3026	11.411	10.4522	10.6479	9.94775	10.876	10.457	8.57416	10.6942	10.5565	10.4342	9.39067	13.4932	11.8487	10.2482	10.9359	9.67142	10.0671	9.16232	9.77622	10.1615	10.5939	9.87359	10.6149	10.8873	10.7936	11.1396	10.2412	9.56259	7.88158	7.94501	9.6599	9.80843	11.116	10.9559	9.79784	11.1364	11.7723
AKR1B10	12.0713	11.1213	7.91366	7.36134	13.4248	7.20433	7.54048	12.9846	12.7234	9.3745	13.184	7.18614	9.79542	12.7905	11.8575	10.7683	12.4486	12.0834	11.3227	12.4775	8.59133	9.586	10.8402	12.8831	6.50378	14.3764	8.10491	12.1574	12.6436	13.4291	11.9206	13.4132	11.37	12.0241	12.7614	13.6281	12.7605	11.9791	11.8032	13.122	14.1777	11.6181	11.0874	12.4154	12.8246	12.9869	11.4284	13.0585	12.22
AKR1B10P1	6.44357	5.85278	4.85489	5.0985	5.35517	4.85489	4.85489	6.58631	7.26462	5.27904	5.10319	4.85489	5.91002	6.51465	6.71079	5.0485	6.3291	5.20223	5.11847	6.78439	5.6344	5.68706	5.20592	5.33974	4.85489	5.24446	5.34274	5.39409	6.563	7.11786	6.31365	6.95718	6.01274	6.44116	4.85489	6.93454	7.27469	5.24723	6.30389	5.09831	5.71826	6.56588	5.3053	5.1999	4.85489	6.97734	5.87423	6.59036	6.14516
AKR1B15	8.61874	7.82457	8.02021	7.85846	10.5584	6.03501	6.43832	9.83825	9.67168	11.7692	10.3826	6.26506	8.55885	10.3765	11.2944	8.49532	10.4781	10.6921	8.6635	9.35782	5.91153	10.0553	11.4002	11.5684	6.11524	10.9779	9.29986	11.8426	9.69393	9.61964	10.418	10.6304	7.6797	11.332	9.02359	11.3601	10.3753	9.59188	8.99817	9.99652	9.32509	11.5634	10.119	9.69856	10.0566	10.4605	8.10353	12.0081	10.9414
AKR1C1	12.0589	11.2036	9.77123	8.83389	8.09594	10.1027	12.0609	9.07889	9.52688	10.3766	11.0159	10.1833	10.17	12.2069	10.0794	11.9637	11.9428	12.2859	12.1282	10.8243	10.7737	8.50147	7.91406	8.85651	10.3351	9.8252	13.4249	11.2699	9.64105	10.4914	11.9044	8.86399	10.805	10.6118	10.5128	11.4946	10.9239	10.4991	9.03966	10.0368	9.4357	11.5047	11.3699	10.2382	9.34594	10.9758	10.7732	12.0806	12.3163
AKR1C2	12.6	10.5938	10.9709	8.64021	7.02836	10.4537	11.5771	9.66797	9.95893	10.5065	9.98745	10.6868	10.7443	12.1317	9.84646	11.4734	12.0597	11.4235	10.2031	10.1969	9.49824	7.09082	7.43193	10.8252	8.41553	9.64927	13.577	10.6857	9.43716	10.8526	11.8218	9.45586	9.69645	10.6363	11.044	11.5337	10.2723	10.2488	9.56942	9.29263	10.3722	11.0168	10.3073	9.91798	9.51932	10.8757	9.54353	11.9322	11.9291
AKR1C3	11.738	9.78464	8.31209	8.17087	7.89481	8.21842	9.15755	9.17958	9.47087	8.1931	10.0237	11.3447	9.93404	9.94468	10.1327	9.02737	11.5076	9.83476	10.4207	10.837	7.74209	7.28529	7.66292	8.7158	9.33532	8.42689	12.1444	9.77786	9.45169	10.1657	10.2241	8.89943	8.20708	9.33606	10.2465	10.2533	9.79785	9.85628	10.5893	9.83227	10.8261	9.54645	10.1301	10.398	9.35513	9.76004	8.38886	11.5777	10.0519
AKR1E2	7.45104	7.22773	8.70616	8.23226	8.82396	8.01059	7.84203	7.92401	7.55785	7.21743	8.35626	7.88323	8.24421	7.48764	6.94089	7.69169	7.64783	8.67573	6.44286	5.52847	8.56255	9.04138	8.5474	8.63988	8.75608	8.11211	6.8329	7.09382	7.50768	7.68584	7.84739	8.45474	7.9094	7.50878	7.60373	7.65802	6.81395	7.42142	6.79184	7.34473	6.09006	8.21119	7.73596	6.4335	7.11843	7.57511	8.11348	7.02305	7.75931
AKR7A2	10.1887	10.7153	11.685	9.72145	10.9493	10.6046	11.3317	9.84734	10.4655	10.4693	10.3199	10.487	9.93086	10.2073	10.5226	10.791	10.4732	11.0876	11.104	9.79392	10.2758	11.492	11.268	11.0461	11.1989	11.0131	10.5366	10.616	9.88658	10.3881	10.7401	10.9685	10.5363	10.2144	10.594	10.5078	10.8828	10.1862	10.5688	10.5625	10.9781	9.38593	10.2976	10.1774	10.4319	10.4335	10.4944	10.7366	10.4816
AKR7A3	5.88498	5.95468	8.39634	6.44519	6.58036	6.22748	6.53699	5.96658	5.78102	6.6153	5.91454	6.58954	5.63326	5.52113	5.82371	6.20249	5.78145	6.11702	5.97692	6.16847	6.2004	8.14709	7.38679	7.04857	5.94536	6.61723	6.02337	6.03447	6.37127	5.97026	6.29242	6.71039	6.09385	6.1218	6.49033	6.37241	6.09861	5.90905	5.98948	5.9204	5.80635	6.32842	7.08303	6.26529	6.2907	6.19603	6.2693	6.11678	6.25554
AKT1	12.6424	13.2567	13.3525	13.0931	12.9962	13.3988	13.2759	12.5003	12.944	12.819	13.063	13.0877	12.1752	13.01	12.757	12.5702	13.0778	12.7891	12.8873	12.9998	12.7001	12.4516	12.9871	12.3533	12.648	12.4674	13.0051	12.6799	11.7148	12.6071	13.059	12.4513	12.722	12.8264	11.4126	12.6805	12.5055	12.782	13.2224	12.39	12.4975	11.6097	12.7264	12.7627	12.7286	12.7188	12.589	12.874	12.4527
AKT1S1	10.532	10.1526	10.243	10.4507	9.12891	11.4051	9.99824	10.6004	10.2143	10.0101	9.72252	9.71818	9.53895	10.3689	10.4732	10.3859	10.1548	10.297	9.84702	11.0487	9.90101	10.2566	10.0787	10.7247	10.9846	10.0857	10.6086	9.7421	9.97718	10.924	10.2986	10.2033	10.5981	11.0472	9.49203	10.4954	10.3502	10.2204	10.6314	10.7206	10.6939	10.133	10.6705	10.5962	10.5975	10.476	10.5082	10.5546	9.76674
AKT2	12.2271	12.3271	12.3066	12.2103	11.7682	12.2853	11.9694	12.3104	12.0964	12.1349	11.7731	11.4801	12.1284	11.8372	12.0053	12.1734	12.2938	12.6182	11.62	12.6207	12.0621	12.3893	12.5303	12.3685	12.5746	11.7282	12.1926	11.8803	11.4868	12.5783	12.2517	12.3144	12.2698	12.781	11.5428	12.2758	12.2036	12.1929	12.6602	12.26	12.611	11.6021	12.3597	12.2676	12.3614	12.4568	12.1959	12.3659	11.6337
AKT3	9.64472	9.37227	11.2705	10.2575	9.12891	10.1785	12.0443	9.64209	10.1723	9.63169	11.1578	11.0659	10.8246	9.63812	10.9388	10.7223	9.57405	8.58315	8.99582	10.0132	10.0201	9.5724	10.6896	11.0602	13.0722	10.0857	10.3862	9.6066	10.1749	8.74157	10.0637	9.88125	9.98641	10.3256	11.0076	10.0709	10.2925	10.4731	9.9629	9.96466	9.22547	9.907	10.119	9.93157	11.0708	9.98567	10.2148	10.0439	8.81315
AKTIP	9.11636	9.71394	9.7346	9.03216	9.79037	8.37199	9.48372	10.4099	10.0247	10.6723	9.39017	9.65793	9.08436	9.81272	9.8055	9.81933	9.80101	10.5653	9.87559	9.82153	9.15565	9.7215	9.65876	10.6621	9.83182	10.0997	9.82914	9.82421	10.3785	10.0283	9.64987	10.2069	9.73541	10.5036	10.1732	9.8372	10.142	10.4905	10.6609	9.62132	9.87222	10.4101	10.4911	10.2774	10.304	10.4304	9.79172	11.0435	11.1412
AL163953.3	6.47749	6.11229	7.76427	5.75289	4.85489	5.93336	5.84401	5.40966	5.95255	6.82627	7.03799	6.57716	6.29443	6.13948	5.91239	6.34922	5.51559	6.11702	6.34878	6.16847	5.76494	6.53853	6.28815	6.69195	5.86775	6.08359	5.20067	5.70026	6.42226	5.88226	6.17952	6.45587	4.85489	6.26098	6.30848	6.17642	6.49111	6.81897	5.93086	5.78269	5.5026	7.00134	6.26367	6.06593	6.01387	6.19603	5.87423	6.43244	5.1161
AL356053.1	6.28369	6.77183	6.72997	6.8018	6.4413	6.62649	6.86671	6.34942	6.71232	7.42844	8.01279	7.87858	6.59511	6.58936	7.3439	7.24327	6.58192	6.69681	5.79011	6.60673	7.19259	7.96981	6.42652	7.7069	7.12721	6.43286	6.99203	6.85914	7.29211	6.21635	7.0788	6.99214	6.50816	6.85893	8.21667	7.4442	7.0333	7.04762	6.80562	7.16699	6.65189	7.79631	6.91406	6.78312	7.16269	6.57858	7.05688	6.45339	6.19071
AL450992.2	7.03222	7.13453	9.75912	9.97626	9.89669	8.54664	9.23314	9.71464	9.1372	10.3812	6.97711	7.41278	9.52843	8.15406	7.94352	7.63094	6.58192	6.44325	8.64607	6.69067	6.24948	8.70598	8.46844	8.44755	6.70502	8.58373	5.87342	6.34546	9.01104	9.49685	7.1553	9.20561	7.54285	8.35703	7.9656	7.97412	7.60034	8.35151	7.91775	8.26211	10.0764	6.5962	7.50154	8.13032	8.78356	8.35883	8.31916	7.47446	9.23929
ALAD	10.6288	10.5132	10.7443	10.2089	10.5651	8.96	10.3102	9.77896	11.586	10.7412	11.2815	11.1188	10.4823	10.4035	10.8845	10.624	11.3061	10.6571	10.7887	10.2499	11.4049	10.8762	10.4053	10.8906	10.7557	10.5227	11.1323	11.5047	10.2732	10.9268	11.211	10.507	10.816	10.6479	9.94728	10.4749	10.9661	10.4796	10.399	11.3868	11.1386	10.6718	10.6205	10.2871	10.4778	10.9174	10.8866	10.4794	9.47006
ALAS1	11.0877	10.8196	10.09	10.3074	11.1728	9.9327	11.8109	10.6635	11.0188	10.8417	11.2313	10.7862	11.5136	10.7153	11.1501	10.8146	10.7385	11.5086	11.8956	11.8279	10.6596	9.95544	10.9869	11.2114	11.0134	10.9425	10.9092	11.757	11.548	11.3056	10.6271	11.4867	10.9511	11.3859	10.5835	11.6965	11.4091	11.7488	12.1254	11.4956	11.6229	11.5616	11.726	11.6463	12.0557	11.7684	10.9774	12.2562	13.3418
ALCAM	12.4973	12.0199	11.4755	11.7815	9.16035	11.7823	13.0463	9.83597	11.5821	11.3708	10.5923	12.0872	11.0847	11.3125	10.5837	11.9102	11.9739	10.2459	9.29914	11.3842	10.3885	9.86915	10.1829	12.3538	11.5265	11.8448	10.9004	11.2936	10.8241	10.0349	11.2739	12.2452	9.44067	10.7643	11.1683	9.3855	10.6736	10.8373	11.5609	9.91735	9.51281	11.6389	11.0169	10.6262	11.2808	10.874	10.3006	10.1954	11.0708
ALDH16A1	10.7785	10.1994	11.0148	9.2658	10.0385	10.1617	9.07354	9.92231	10.57	10.2922	10.2038	10.21	10.2818	10.6648	10.3765	10.6269	9.65866	11.0265	9.55131	10.4421	10.6333	10.4445	11.0196	10.4581	10.0227	10.5017	10.4271	8.90194	9.55958	10.5441	10.4783	10.7481	10.8636	10.7209	10.2948	10.3922	10.7228	10.2716	10.4923	11.013	9.88314	8.75663	10.0138	10.2716	11.027	10.3331	10.6907	9.49065	8.93355
ALDH18A1	11.5206	12.0728	12.0491	12.2347	11.2741	11.5554	12.7375	12.1931	10.943	11.6491	11.7292	11.3832	11.8272	11.9613	11.7549	11.2101	11.1348	11.8294	11.7899	11.0833	12.2711	11.9316	12.2753	12.027	12.763	11.5425	11.4032	11.363	11.1125	11.0021	11.0976	11.7178	11.4665	11.1241	11.0883	12.1095	11.9321	11.4242	11.3644	11.3978	11.7138	11.5352	11.3057	11.4941	12.0201	11.6447	11.3171	11.4908	11.6427
ALDH1A1	8.38473	7.84078	6.81284	6.84685	8.11456	7.63179	7.63687	7.937	9.74779	9.95127	10.5054	10.1786	9.01967	8.81543	9.65466	9.11849	7.91737	8.63941	6.83909	7.43411	10.6075	9.7744	8.1359	10.4151	9.04792	9.28385	7.70291	8.29872	10.5999	7.19846	7.75473	8.55099	8.13834	9.6116	10.3989	9.05723	9.66658	9.3582	10.1113	8.96949	8.47915	7.5016	9.08367	10.5239	9.92418	10.0224	10.3802	8.4267	8.24951
ALDH1A2	6.59409	6.98762	6.18189	6.14711	6.07515	7.15309	6.93718	7.15976	7.21648	7.47818	7.98332	8.57957	6.50326	6.25638	7.28031	7.40355	7.3878	6.94924	7.78584	7.09072	7.12423	7.51469	6.3766	11.2387	6.89405	7.36913	7.21207	7.17068	6.89655	7.78479	6.10546	6.71039	6.7707	6.67543	7.51544	7.09401	7.3161	7.03523	7.24319	6.45936	7.56901	10.3867	7.09879	6.90568	7.93813	7.64632	7.17944	6.98312	7.57326
ALDH1A3	9.87804	13.1502	11.0475	10.0803	10.6544	8.62135	8.65217	13.05	12.95	12.1544	10.974	11.5512	10.5039	12.0247	11.829	12.5824	10.5915	11.9621	11.459	10.9255	10.9355	11.4597	11.2984	12.2698	10.1835	11.0168	8.84631	10.5228	12.5905	14.2468	10.9074	11.7917	8.2868	13.6755	10.8224	12.8068	11.5063	11.5357	10.8142	9.70659	11.6455	10.8076	11.151	12.3171	11.2036	11.7322	8.58666	13.5442	14.0371
ALDH1B1	10.0639	8.00366	10.5174	9.01144	9.62341	9.58399	9.91254	8.64446	8.60467	8.21385	9.70478	10.1758	10.331	8.5953	9.59896	9.36272	8.80905	9.52188	6.74435	8.5328	9.62045	8.03643	8.87428	9.39574	11.3564	8.16159	7.92081	8.23594	7.5771	6.52043	7.86014	10.1395	7.9277	8.8959	9.53292	8.18175	8.41729	9.33188	8.21913	7.96229	7.2597	7.02285	8.34623	8.18548	9.62934	9.5169	8.90195	7.96557	7.09161
ALDH1L1	5.63276	5.13323	6.88113	6.42969	5.10597	7.31456	6.45294	6.28937	6.14393	5.4526	5.70378	7.75196	5.33513	5.52113	6.40173	8.08416	7.44741	5.40213	4.85489	5.24613	10.5873	5.88199	9.45057	7.71269	7.31378	6.63419	5.39968	5.39409	7.71244	5.30736	5.77126	5.5443	6.56033	5.44774	7.19088	5.69869	6.17907	5.6785	5.38599	5.5378	5.26659	8.84568	6.19958	5.44967	5.39787	6.08918	6.74354	5.78156	5.78193
ALDH1L2	8.59353	7.14607	9.6817	8.34388	9.00571	9.22179	9.13346	9.37618	8.81307	8.97671	10.9321	10.4239	10.32	8.63481	9.58501	10.5181	7.98232	8.28253	7.62191	8.94221	9.97428	9.65856	9.39252	9.69504	10.5998	10.1011	8.58775	10.2017	8.71769	6.92822	8.70756	9.66722	9.21646	9.16437	10.8402	9.61344	8.98929	9.58986	8.45519	10.6805	8.17926	8.70678	9.01375	8.46756	10.4757	10.0244	9.35564	10.1055	10.1603
ALDH2	11.3907	8.18251	10.2858	9.78376	11.0292	9.24552	9.75468	9.72453	12.3526	11.8187	11.1064	11.0714	11.4258	11.6053	11.7487	11.542	12.0657	10.97	10.7421	10.6117	10.7638	11.4061	11.4185	13.3439	9.21997	11.9877	11.108	12.5639	11.4325	11.5369	12.2997	12.0482	11.5684	12.3546	11.0142	12.3259	11.3752	11.7325	10.848	12.4434	11.9284	9.70673	11.1292	11.8949	11.8453	12.1284	11.5423	12.6915	11.0721
ALDH3A1	11.557	10.1305	10.4596	7.20259	9.98572	7.01972	6.03399	8.84209	12.3116	8.7469	8.78157	6.12553	7.24406	10.1007	11.0149	11.3909	8.44211	8.93467	12.8702	10.5938	6.2004	8.95479	9.8077	6.97078	6.58835	9.86683	9.60739	7.24334	9.84869	12.2401	10.287	10.5896	9.92033	9.45717	10.0785	12.467	10.8753	10.5539	10.1471	9.70087	12.5876	9.62882	9.60557	11.8347	10.9106	10.9654	10.4907	11.6879	11.615
ALDH3A2	12.3336	13.3539	12.319	12.2534	11.8377	11.2615	11.5114	12.0913	12.2739	11.9598	12.2156	11.6923	12.1322	13.0289	12.1675	11.8494	12.3302	12.4856	12.125	11.5177	12.2802	12.3664	12.9703	10.7324	11.4053	12.558	11.5563	12.5482	12.185	11.3273	13.0876	12.6134	13.0263	12.2633	11.8078	11.4463	12.7901	11.9222	12.3007	11.6924	12.7672	10.8439	11.9756	12.9971	11.78	12.2641	13.0217	12.2575	12.4133
ALDH3B1	8.08803	7.22773	10.0319	7.30788	7.13615	10.342	8.51243	7.7282	8.14478	8.7298	8.95708	9.67917	8.98928	7.78494	8.1281	8.69488	7.5212	7.58284	7.17076	8.19851	8.07725	7.76078	7.27523	8.73837	9.89328	8.22498	7.76631	8.23594	7.8525	7.772	7.71305	8.05215	7.37738	8.35703	8.46115	7.93407	9.24956	8.91437	8.91736	8.4177	7.68403	8.00866	8.227	8.26635	9.69044	9.05872	8.06302	7.69852	7.88855
ALDH3B2	11.5755	11.5856	8.13825	9.54397	10.3143	7.57831	8.58252	12.5519	12.4425	12.3764	11.2037	10.7358	10.0634	11.5053	12.0003	12.129	11.9952	13.1306	12.6161	12.4101	9.55129	12.322	11.2312	13.7521	6.62849	13.3386	11.9731	12.6993	13.1274	14.4553	12.8194	13.574	12.4083	13.5476	11.5465	12.9884	12.9547	13.8163	12.7955	12.5186	14.1361	11.7671	13.2687	13.4551	13.2944	13.5572	13.1206	14.1078	14.4107
ALDH4A1	10.5253	10.6988	9.77724	9.05933	10.1195	8.20803	9.3334	10.2573	10.5341	9.26826	8.95708	9.99611	9.03463	9.38472	9.87278	9.98317	10.7286	10.3258	10.7049	8.84442	10.3733	10.5444	9.57809	9.16592	8.5172	10.7778	10.2582	9.74383	9.39643	10.4866	10.1091	10.4053	11.2271	10.3738	8.98654	11.2417	10.2634	9.44113	9.53893	9.89122	10.5517	7.74718	9.25836	9.46697	9.55959	9.6521	10.9188	10.6585	10.3986
ALDH5A1	8.66126	8.22171	9.61474	8.22422	10.3652	9.40452	6.55044	9.21691	8.59769	10.3018	8.52841	9.66859	8.1533	8.89594	8.96348	9.90672	7.75453	8.17623	7.51647	7.93035	8.81327	10.2048	10.1904	11.7445	7.30212	9.93731	6.82155	9.9065	9.38133	9.97986	8.12005	10.3531	9.62077	8.85928	8.253	7.66624	9.58288	9.72648	8.97554	9.1359	8.895	9.58822	8.84048	10.464	9.57145	9.86158	10.2861	9.32841	9.88477
ALDH6A1	8.52969	9.19261	10.7006	9.66959	10.7649	8.83578	10.6641	9.49373	10.1997	9.88869	10.749	10.7389	8.9862	10.1996	9.65101	10.3442	9.97651	9.38103	9.93681	8.97953	11.1333	10.232	10.268	10.9296	9.07806	10.7848	9.67683	10.455	9.51877	9.41821	10.3999	9.22202	10.9433	9.2398	9.12447	9.63621	9.8049	9.21363	8.8536	8.90112	10.0684	9.27513	9.49035	9.58742	9.12743	9.30931	10.862	9.91035	9.89923
ALDH7A1	12.0097	12.2146	9.81633	10.7782	11.8641	11.095	12.0199	12.1967	12.0204	10.6286	11.3237	10.3061	11.3383	11.6091	11.2091	11.782	10.3981	11.4115	11.668	11.7245	11.2019	10.7477	10.1251	11.8394	11.2613	11.5689	11.7745	10.7667	11.9363	12.0791	10.544	12.5005	11.8496	10.8049	11.3128	11.5909	10.4058	11.4797	11.8693	11.8792	12.6349	11.2339	10.709	11.7394	11.0833	11.0021	11.6639	11.8112	10.9203
ALDH9A1	11.5851	11.4942	11.0046	11.06	11.7141	10.4981	11.5741	11.7797	11.8484	10.792	11.3295	11.1046	11.0498	10.7309	11.7295	11.6716	11.1688	12.3838	11.5236	11.3343	11.6779	11.1959	11.4171	11.2043	11.0635	12.0275	10.7972	11.692	12.2129	11.9	11.9961	12.4139	11.6241	11.9616	11.6172	12.1002	11.5041	11.7448	12.6137	11.826	12.656	11.0408	11.6811	11.7263	12.0401	11.7002	11.7998	12.1891	11.5432
ALDOA	15.5695	16.0552	15.7816	15.8722	15.8393	15.6715	16.3701	15.5687	15.1248	15.7635	15.1195	15.1306	15.2489	14.6619	14.5179	14.8058	15.1361	15.8267	15.9311	15.6318	15.1092	14.7983	14.5932	15.6089	15.1628	15.7413	15.5041	15.4475	14.7854	15.7699	14.956	15.7117	15.2001	15.2002	13.9684	15.1629	15.3518	15.0165	15.0909	15.154	15.2971	14.8223	14.7011	15.1761	15.5273	15.1221	15.069	15.8559	15.8467
ALDOC	10.3348	11.0346	11.5253	10.8289	9.03994	9.36019	11.8841	9.92875	9.12466	9.15992	8.00303	9.83279	9.68619	8.00501	9.72687	9.76146	11.3481	10.3788	9.09142	7.63065	10.3205	10.1589	11.2073	10.3455	8.06458	9.77008	7.61152	10.5268	9.85962	11.5554	10.6077	10.3078	10.4279	10.4153	8.99722	9.80285	9.82238	9.46555	8.8934	9.28308	10.7497	10.7748	10.6692	9.6884	10.2717	9.9867	10.6462	11.0148	11.4788
ALG1	10.7586	9.94835	10.2438	10.3045	9.76142	10.4603	10.5702	10.2809	10.1014	10.4939	10.3798	10.2619	10.2905	10.5186	10.3134	10.3488	10.1609	10.5845	10.4136	10.3762	10.0306	9.23093	9.60868	10.2876	10.4106	10.3421	10.3461	10.4274	9.95059	10.3292	10.1721	10.142	10.2222	10.8279	10.0404	10.3478	10.2824	10.0329	10.515	10.0649	10.3657	9.42104	10.1644	9.90301	10.2583	10.4152	9.85081	10.6075	9.86134
ALG10	8.40599	8.68022	8.24018	8.55982	9.44365	8.55483	8.67744	8.41808	8.93315	8.59144	8.44135	8.43015	8.4821	8.74929	8.5781	8.49322	8.62982	7.82076	7.5702	7.94949	8.26324	8.76713	8.30795	8.30317	8.64836	8.57568	8.11374	8.21605	8.90133	8.15235	8.42704	8.69264	8.22927	8.1942	8.74785	7.97412	7.82182	8.02403	8.03292	7.82505	8.44495	8.5387	8.26114	8.38324	7.76729	7.8496	8.20309	8.04229	8.00687
ALG10B	7.70737	8.14221	8.7461	7.46232	9.28575	8.81776	8.4387	7.87081	8.87782	8.33613	8.05115	8.68877	8.20216	8.68879	8.12457	8.42207	8.86128	7.54334	7.3502	7.88466	8.2057	8.51581	8.73488	8.37719	8.55114	7.94601	8.27953	8.09045	8.29639	7.81004	8.42704	8.51708	8.19209	7.96449	8.58709	7.66624	7.63308	7.97484	7.81181	7.97194	7.89624	7.99825	8.04274	8.12164	7.55632	7.51183	8.28737	7.87744	7.81617
ALG11	8.57725	8.35732	8.55121	8.57564	8.94507	8.28252	8.45505	8.62868	9.0388	9.00537	8.35245	8.96512	8.37759	8.81947	8.56519	8.34016	8.61212	8.0796	8.25283	8.31564	8.59133	8.30873	8.36602	9.39927	8.41025	8.03742	8.82513	8.64129	8.98627	8.78621	8.78893	8.41843	8.3216	8.12861	8.95399	8.57588	8.78637	8.58117	8.65047	8.7565	8.57709	9.11747	8.47375	8.70287	8.20242	7.96043	8.26677	8.17293	8.59158
ALG12	10.194	10.5748	10.555	9.61731	9.83134	10.4214	9.77814	9.95209	9.97297	10.4118	9.76022	9.65927	9.842	9.58475	10.0354	10.3343	10.5986	9.90371	10.2669	10.1419	10.3862	9.64076	9.35311	9.54201	11.0237	9.54023	10.0981	9.89879	9.41879	9.88955	10.3271	9.71099	10.297	10.5007	9.49955	10.3187	10.4435	10.1276	10.1268	10.2757	10.0668	8.7131	9.89372	10.0427	10.174	10.346	10.13	10.2214	9.99655
ALG13	9.7894	9.65386	9.73336	10.0252	10.6185	10.6767	10.1949	10.1749	9.92988	9.97436	9.86507	10.2045	9.84539	9.73819	9.87591	9.85151	9.70334	10.4828	9.61872	10.0177	10.3626	9.96717	10.0902	9.82812	9.73651	10.4269	9.34697	9.7421	10.7179	9.38964	9.73248	10.0121	10.2618	9.69687	11.0733	10.2042	9.93109	10.1862	10.0288	9.66899	9.83143	10.7227	10.0138	10.3315	9.88354	9.50251	10.2404	9.77064	10.1238
ALG14	9.21255	8.93384	8.89779	9.4221	8.32871	8.81095	8.8178	8.92186	8.59348	9.40705	8.45209	8.90087	8.56713	8.75772	8.50962	8.82898	8.65226	9.4985	8.89927	8.68771	8.59133	9.44947	9.73223	9.44958	8.76022	8.98678	9.09647	8.76568	8.861	9.5623	8.48529	9.20089	8.3953	9.54798	9.47686	9.05415	8.6397	8.85163	9.1397	8.44205	8.88413	9.03416	8.72351	9.0662	8.78356	8.84224	8.2638	9.2952	9.02095
ALG1L	9.20502	7.21325	9.03494	8.84436	8.06754	7.78555	6.17411	8.36177	8.77028	8.32093	7.4951	6.66128	7.89984	8.98479	7.48538	9.30544	8.71753	8.38873	8.23422	7.3488	7.65789	7.52195	8.78098	7.57925	6.98645	7.88817	9.02404	7.846	6.42226	8.55868	9.26889	8.58774	8.3216	8.4791	7.80256	7.98068	7.4972	7.43071	7.00797	7.50181	7.6925	7.94501	7.48987	6.99791	6.07012	8.71535	7.35019	6.82515	8.35472
ALG2	10.8753	11.0022	10.29	11.2256	10.9352	9.8109	10.25	10.3797	11.0379	10.843	10.8539	10.9701	11.0126	10.6903	10.6594	10.499	11.3885	10.681	10.3887	10.4499	10.7302	10.3719	10.1624	10.5782	11.4171	10.3977	11.0329	11.4212	10.3757	11.2731	10.6105	10.7721	10.8706	11.0109	10.4866	10.4447	10.6137	10.4753	10.7266	10.9762	10.4959	10.4062	10.3907	10.5466	10.5048	10.8549	10.8175	10.6033	11.1284
ALG3	10.7729	10.0963	10.3757	10.9533	10.0118	10.85	10.7376	10.1722	10.1315	10.3803	10.0946	10.5766	10.6143	10.4346	10.8356	11.1212	10.5531	10.6533	10.6838	10.5115	10.673	10.2481	9.85276	10.5267	11.374	10.6625	10.1762	11.5571	10.1727	11.2069	10.667	10.3836	10.5509	11.1844	9.42644	10.6649	10.7731	9.94571	10.2912	10.7185	10.697	10.3708	10.0606	10.3601	10.5434	10.6788	10.2299	9.99065	10.0099
ALG5	10.6005	10.3591	10.5196	10.654	9.85619	10.1073	10.4866	10.2079	10.2011	10.4947	9.98133	10.7089	10.155	10.4842	10.1054	9.81013	9.83721	10.846	10.2861	10.165	9.60848	9.79502	9.83653	11.4614	10.0617	9.74171	10.5318	9.75241	10.3105	10.4653	10.1971	10.6727	9.24197	9.97235	11.1741	10.5509	10.6366	9.98151	10.0931	10.2108	10.3579	10.4198	9.90447	10.371	10.3823	9.84229	9.41529	10.6023	10.0839
ALG6	9.33887	9.42849	9.00444	9.3616	10.7001	9.84455	9.65965	9.2567	9.43774	9.43362	9.25032	9.27386	9.45482	9.32934	9.40181	9.46125	9.47582	8.64858	9.00676	8.72487	8.83746	9.53958	9.94644	9.88969	8.55592	9.64927	9.35989	8.79266	9.71063	9.47953	9.57371	9.4218	9.08568	8.94913	9.58688	9.56462	9.27265	9.1047	9.2116	8.94544	9.72208	9.84807	8.78553	9.43435	8.59816	8.25548	9.07862	8.94904	8.88485
ALG8	10.2403	9.73179	9.28541	10.5575	9.86029	10.1872	10.3943	10.3344	9.80506	10.1511	9.64712	10.2154	10.6486	10.151	9.9017	10.6212	10.1729	10.0905	10.2173	10.1744	9.9571	9.15306	8.68421	9.803	9.54867	9.8993	9.90908	9.96232	10.1902	9.97575	9.83467	10.2244	9.83921	9.94066	9.93624	9.99285	9.83793	9.78933	9.69397	9.75709	10.0362	9.9234	9.76984	10.1969	10.1091	9.88283	9.63187	9.71381	9.67392
ALG9	8.45014	8.58957	7.62442	8.36956	8.12378	7.79491	8.69404	8.74303	8.50063	8.45567	8.31762	8.76052	8.60781	8.91303	8.11034	8.12018	9.19865	8.5045	8.5368	8.23519	8.49885	9.12303	8.44352	8.34066	8.63034	8.69191	8.88264	8.33602	8.42048	8.65133	8.49747	8.76173	8.62399	8.77329	8.55844	8.81684	7.96911	8.68726	8.5657	8.50941	8.73077	8.99839	8.227	8.45385	8.42063	8.60612	8.53359	8.72898	8.48
ALKBH1	9.25687	8.98103	9.3287	9.61883	9.40108	9.25891	8.91058	9.05944	9.16856	8.94005	9.41585	9.1893	8.99846	9.12975	8.95757	9.19003	9.52644	9.21669	8.92835	9.05429	9.1391	8.84857	8.97678	8.81467	8.66615	9.2363	9.27474	9.26137	9.14909	9.27825	9.09355	9.11064	9.31588	9.30015	9.22781	8.77254	8.67877	9.15747	8.7271	9.20633	8.85845	8.76275	8.63813	9.09728	8.67007	9.22763	9.09697	9.13398	8.8702
ALKBH2	9.46886	8.64543	9.30555	9.84478	9.39166	9.18193	8.9685	9.727	8.93315	9.12336	9.14451	8.22729	9.17893	9.13623	9.07128	9.38996	9.19018	10.0255	9.54007	9.06011	9.1989	9.19141	9.12913	8.97754	8.73095	9.40423	8.71713	8.88011	9.13113	8.38671	9.10417	9.38483	9.3927	9.26331	9.54388	9.0167	9.62334	8.65277	9.07733	9.35594	9.61689	9.30886	8.32704	8.88969	9.11396	9.16499	9.19777	8.20101	8.39224
ALKBH3	10.2816	9.69523	9.3287	9.95837	10.3371	9.64511	10.2094	10.0537	10.0701	10.5914	9.46939	10.0743	9.90021	10.342	10.0749	9.5179	10.3412	10.9024	10.6213	10.0027	9.83069	10.1815	10.7209	9.44275	10.2184	10.3267	10.1177	9.77618	10.2629	10.2497	10.2986	10.3435	9.6428	10.2757	10.1919	10.2167	10.1167	9.94097	10.3228	10.1597	10.2898	9.98981	10.1662	10.045	10.0439	10.2944	9.59367	10.335	10.1982
ALKBH4	9.19138	9.04163	9.09407	8.75843	9.05196	8.87767	8.57955	8.73814	9.02329	9.30135	9.58059	8.96512	8.99235	8.6047	9.06031	8.93624	8.89507	9.09045	8.89927	8.62618	8.78512	9.51669	8.69328	8.74396	8.93894	9.36986	8.64637	8.9948	8.09184	8.7956	8.86591	9.04363	9.1017	9.0821	8.14108	9.18928	8.86967	8.71724	8.96697	8.93082	9.06813	7.61616	8.77145	8.46072	8.9507	8.93537	8.82791	8.94904	8.61288
ALKBH5	12.6201	12.9348	12.4822	12.3842	12.285	12.5277	13.5792	12.1532	12.4444	12.5745	12.6022	12.1307	12.1467	12.6766	12.3283	12.0372	12.5715	12.3253	12.3462	12.0749	12.3165	12.0876	12.1449	12.1887	12.4387	11.4404	12.6137	11.7957	11.3125	11.5736	12.2709	11.9673	12.3729	12.4738	10.9864	12.4096	12.2304	11.9978	12.1543	12.0086	12.1155	10.6424	11.9913	11.9297	12.3772	12.3966	12.2482	11.9508	12.1323
ALKBH6	6.67231	6.32568	7.02481	7.25221	6.32025	7.11524	6.73599	7.14448	6.32071	7.08405	6.54863	6.78283	6.7756	6.36184	6.63798	7.01296	6.77115	6.93879	6.56291	7.23665	6.92242	7.4166	6.95776	8.04097	6.68633	7.21761	7.06009	7.2534	7.46427	6.98692	7.21755	6.90905	6.65831	6.98398	7.30202	6.90595	7.26413	6.94504	6.64496	7.16699	6.82479	7.83206	7.21851	7.07474	7.24705	7.23902	6.96833	6.41111	6.48238
ALKBH7	9.74346	9.95936	10.1064	8.60367	8.14203	9.70008	9.5564	8.11111	8.91644	9.94514	9.09308	9.68181	8.91682	9.11344	9.03063	9.34427	7.36939	10.0793	9.21444	9.60629	9.2357	9.29447	9.89384	9.34164	10.1126	9.86683	9.05845	9.31109	8.52083	8.83861	9.09355	10.1346	9.27411	9.73937	9.98525	9.01354	9.50921	8.98989	8.97269	9.03246	9.28991	8.21119	8.88035	8.86666	9.74731	9.32576	9.30921	8.63789	9.4026
ALKBH8	9.66019	9.747	8.37414	9.76191	8.39472	8.9497	9.45974	10.1476	9.5822	9.54014	9.11567	9.08558	9.80764	9.78213	9.53312	9.28624	9.59983	9.20848	9.74475	9.45802	9.46544	9.35134	9.03018	9.4028	8.83283	9.45756	9.62124	9.12767	9.81539	9.63363	9.76958	9.24513	9.43752	9.3471	9.26362	9.52077	9.51137	9.48955	9.6678	9.46128	9.51516	9.52151	9.4932	9.40806	8.82058	9.37242	9.36392	9.21001	9.3965
ALMS1	11.1248	11.6074	12.0958	11.6169	11.7269	11.8311	12.0709	11.3393	11.4311	11.705	11.9916	12.465	11.2082	11.4096	11.468	12.0747	10.6829	11.0206	11.3873	11.3527	11.9411	12.4712	11.9568	11.7559	11.9232	11.1509	10.8615	11.5943	11.4624	11.3203	11.7414	10.8366	11.5612	11.2955	11.4615	11.4486	11.6772	11.4622	10.8703	11.609	11.2636	12.0916	11.5647	11.3969	11.5022	11.8402	11.7119	11.5439	11.3957
ALMS1-IT1	5.68508	5.92198	6.37103	6.2798	6.80605	6.70295	6.65289	6.17557	6.1066	5.72763	6.26842	6.26506	6.68044	6.05906	6.13668	6.49762	5.91898	5.72914	5.67834	6.24265	6.74717	7.1204	6.88161	5.86736	6.66736	6.1632	5.27788	6.2591	6.59212	5.97026	5.96833	6.00095	6.05413	6.34466	6.9821	6.22885	6.73687	6.38128	6.07114	6.10498	6.38244	7.27464	6.43617	6.35255	5.98446	6.0509	6.37347	6.51404	5.58682
ALOX12	7.53209	6.34047	9.60395	5.81277	6.8301	6.34827	5.52135	7.94131	7.0649	7.6111	7.01801	5.3708	8.84049	6.54725	6.46539	6.96927	5.55067	6.00493	8.6635	6.70679	5.53197	6.53853	7.63767	8.15091	6.58835	7.28027	6.11165	7.92821	7.4716	6.56948	6.77601	8.08871	7.44341	7.33737	6.61779	9.228	8.14792	7.51164	7.6176	8.92345	9.65989	6.71042	7.24684	8.99488	9.21079	7.72922	8.01424	9.90866	7.96297
ALOX12-AS1	6.79827	6.76156	6.90932	7.21934	6.8301	6.80459	7.04972	7.45211	7.11059	6.9667	6.84601	7.39307	6.80578	6.70757	7.48538	7.0788	7.49329	7.06852	7.1297	7.41561	7.48136	7.66622	7.40954	7.39555	7.11379	6.73131	7.00197	6.96317	7.9334	6.99834	7.53254	7.14395	7.00552	7.24279	7.7133	7.21356	7.51494	7.52034	7.34689	7.25071	7.24807	8.94032	7.59145	7.33637	7.80181	7.36271	7.41723	7.087	7.30526
ALOX12B	10.4656	9.48042	7.19968	6.08463	6.18429	6.31929	6.09644	11.3699	10.1554	8.14202	7.10562	6.00677	9.2135	9.54278	8.80802	9.8185	11.4518	8.84993	12.2845	11.3253	6.00752	10.3169	7.29992	7.48025	6.14598	11.1874	8.53645	11.9841	11.1972	12.6269	11.4678	11.6381	11.2143	11.396	9.83291	10.7442	11.8	12.3767	12.12	11.336	12.9516	10.8667	12.6843	11.8961	12.194	13.0317	11.1903	13.0165	14.0306
ALOX12P2	8.99242	8.07366	5.17814	8.46447	8.96557	8.95177	6.26371	8.27967	8.32028	7.09338	7.0674	8.08596	8.1533	7.83019	8.38859	6.85658	8.83975	6.99023	8.21536	9.73345	6.48621	6.59883	8.51018	8.94883	5.57829	7.65286	5.34274	8.59985	9.78418	8.09228	8.50955	7.48575	6.42529	8.19912	7.7394	6.75251	5.94809	8.83806	7.93564	9.52097	7.23634	9.13168	8.35257	8.76789	7.98677	7.8588	7.72376	7.20631	8.47613
ALOX15	5.48123	5.3355	5.31108	5.53832	5.64014	5.35616	5.19034	6.52517	6.21477	6.0493	5.70378	6.40317	6.29443	5.4875	7.63887	6.17803	5.34924	5.6958	5.59336	6.16847	5.33584	6.11195	6.90383	6.84455	5.36906	5.99708	5.34274	6.53628	6.28079	6.19425	5.9074	6.30432	6.2722	5.60171	5.9326	5.69869	6.51043	7.35451	7.28183	6.01712	6.87234	6.93458	7.58053	6.28331	5.85648	6.19603	6.28287	5.54453	5.81571
ALOX15B	10.9177	7.38713	7.42539	5.81277	7.66623	6.77496	12.0379	9.91369	9.75905	6.40888	8.80403	6.92225	10.0473	9.57645	9.84752	9.9682	9.99313	9.15816	12.9763	7.85787	9.61448	6.29892	6.39349	9.72913	6.79448	10.3828	9.53929	9.05167	11.9099	11.6976	10.157	9.56633	11.3077	8.94331	8.4918	10.468	7.72687	10.8475	10.4903	8.75373	13.0048	8.7194	11.1698	8.09083	9.05595	8.85365	9.56044	10.4332	11.5777
ALOX5	9.06241	8.42132	9.23904	9.37607	8.40982	9.75773	10.2123	9.67436	9.50473	10.07	10.2816	11.4356	9.73455	9.99443	10.1671	9.89806	8.43924	8.61156	8.27576	9.96455	8.83403	8.69028	9.45057	10.3887	10.6283	9.44221	9.16752	9.69299	10.3224	8.61993	9.3909	9.18902	8.21452	9.37326	10.1638	9.46633	9.9755	10.1469	10.1833	9.84918	8.51726	11.1353	10.3025	9.79903	11.6399	11.1371	8.66497	9.07494	8.38399
ALOX5AP	8.5889	8.02806	9.34175	8.6372	8.40982	9.14634	9.45974	9.54211	9.21389	9.57396	9.32582	10.1796	9.41198	9.26879	9.27636	8.11744	8.03679	8.64858	7.92668	9.29761	7.84236	7.36884	9.12691	8.80402	9.74696	8.44912	8.55591	9.23463	9.46607	8.68205	8.14618	8.51326	7.10868	8.33934	9.0999	8.49624	9.33493	9.25753	9.22604	8.40004	7.31639	12.6638	8.88471	9.16379	11.7603	10.5596	7.2736	9.02901	9.0236
ALOXE3	8.87963	8.73271	7.55168	5.97082	6.42478	6.85249	5.91996	9.38401	8.31346	6.79154	6.89122	5.54417	7.93897	7.53352	7.7995	8.07572	9.12768	8.57355	10.6097	9.94743	6.48621	8.57865	6.71412	6.1455	5.94536	9.11141	8.25587	9.48818	9.86911	11.2238	9.20377	9.21968	9.25991	9.38188	8.73512	9.11151	10.415	10.4829	9.94848	9.285	10.7684	9.89596	10.6868	10.0642	10.3123	11.1706	9.44161	11.0373	11.5871
ALPK1	10.4066	9.24075	9.71342	11.0783	10.3891	10.0187	9.15356	10.8295	10.3875	11.4247	10.3421	12.1822	10.8073	10.3579	10.7221	10.6212	10.2367	10.3502	11.0476	10.8217	10.6085	10.2102	9.59909	10.7826	9.91936	10.2343	10.1371	10.8272	11.9353	10.7473	10.8714	10.3467	9.95375	9.92455	10.5639	10.089	10.5151	10.5886	11.1254	11.4289	10.3408	11.6063	10.9706	11.0272	11.2814	11.1296	10.6136	9.86062	10.6645
ALPK2	8.17446	7.64581	9.94692	8.73612	8.0189	7.42868	7.49609	7.91528	7.75686	7.67909	8.88523	7.62387	9.17624	7.85825	8.87433	8.79193	8.43924	7.99529	7.8853	9.42013	9.24604	8.38898	6.60719	9.20282	8.30033	7.15186	9.37087	7.26339	8.3752	6.90397	7.37967	7.6921	7.43046	8.42985	8.30581	8.19306	8.192	8.46655	8.03292	8.0377	7.33842	8.60151	9.24148	7.54234	9.3597	8.7742	8.47847	7.75312	6.46511
ALPK3	7.49217	7.16884	7.493	8.0802	7.72851	8.81095	8.1395	8.35538	7.66501	8.11578	10.4364	8.09397	8.03227	7.66265	8.30385	9.22324	7.8449	7.50953	7.52427	8.9826	8.54163	8.61573	8.40345	8.11665	8.08469	8.00157	8.19906	8.11756	7.96962	7.06488	7.55644	7.90734	7.57836	7.96449	7.7394	7.59901	8.51133	8.65664	7.46833	7.53513	7.93932	8.7505	8.73807	7.99414	8.68841	7.93895	8.18436	8.21759	8.17477
ALPL	8.38741	8.21112	9.02485	8.36956	7.27879	9.6233	7.09389	9.0653	9.36829	9.31667	7.96835	9.80286	9.11846	8.26233	9.56706	9.50342	7.59647	8.0097	8.00044	8.49883	8.90765	6.89772	8.56069	8.01792	8.07132	7.78611	8.40665	8.03463	8.0099	7.6442	8.19703	8.08871	9.14098	8.45879	9.85652	9.45006	8.99239	8.75746	7.89963	8.92345	8.43502	8.20218	8.25438	8.64381	10.7259	10.4907	8.51379	9.1455	7.48964
ALS2	10.4943	10.8838	10.6987	10.8413	10.2491	10.5941	10.7679	10.5998	10.57	10.9711	10.4011	10.7571	10.5627	10.8662	10.7502	10.488	10.4076	10.2746	10.8886	10.6176	10.7593	10.5496	10.6889	10.4342	10.7904	10.3988	11.2994	10.2845	10.9998	11.2028	11.1297	10.693	10.8903	10.7928	10.5975	10.4657	10.9455	10.5077	10.9891	10.9956	10.3773	11.3726	11.0789	10.8539	10.709	10.9617	10.9383	10.6158	11.1796
ALS2CL	11.4667	10.7841	12.6492	9.92804	12.1056	11.2907	11.0637	11.8721	11.6821	10.6324	10.1115	9.69099	11.1263	11.5221	10.8473	10.682	11.6379	10.8928	12.9812	12.8476	10.6499	10.8845	12.1966	11.4614	9.10759	11.0257	12.7559	11.8346	12.0265	11.5035	11.9674	11.7991	11.0126	11.3198	10.8073	12.4624	12.0024	12.6517	12.1724	12.1936	12.3695	10.9833	12.6512	12.2253	11.67	11.3761	11.943	12.1624	12.7879
ALS2CR11	5.44592	6.13924	5.41246	5.8953	5.51426	6.03501	5.91996	5.24837	5.44214	7.22586	5.66858	7.32524	5.63326	5.74264	6.44035	6.37016	5.3959	5.85015	5.31017	5.40651	6.2004	8.13314	6.93646	6.84455	7.32534	5.57832	5.78777	6.38624	5.95065	5.11684	6.10546	6.32442	5.8764	6.77756	6.30848	5.48774	5.41121	6.42288	6.19395	5.65296	5.71826	7.23886	6.85874	5.99756	5.92273	6.59059	5.98898	5.64876	6.19071
ALS2CR12	6.0476	6.23246	5.60604	6.04069	5.71304	6.01553	5.47899	6.49981	6.2233	5.929	6.42525	6.14403	6.31714	6.02498	6.13668	6.53419	6.34316	6.13801	5.94836	6.49763	6.76274	6.39037	5.77046	5.94494	6.9715	5.83231	6.52705	5.7784	6.83893	6.17167	6.64079	5.97332	6.53453	5.86802	6.5235	6.37241	6.67157	6.44313	5.98948	6.4129	6.5351	7.4714	6.67659	5.87124	6.07012	6.32353	6.62906	5.69563	6.02147
ALX1	4.85489	4.85489	7.20711	7.54985	4.85489	6.4176	5.19034	4.85489	5.13849	8.06177	6.95617	6.26506	6.00589	4.85489	4.85489	6.9756	4.85489	4.85489	5.31017	5.9062	5.13342	6.684	7.63129	7.25768	5.36906	6.0556	5.27788	5.23727	5.41256	5.11684	5.23423	6.26298	5.58459	5.23141	5.22155	5.25706	6.47146	5.83904	5.98948	6.36447	6.5351	6.12125	5.62888	5.81522	5.95411	5.53412	5.91411	5.41974	5.22379
ALX4	5.27426	8.47083	7.67787	6.36553	4.85489	6.64883	5.73088	5.08254	6.28118	6.00299	7.50913	7.11482	6.71298	5.7662	6.74073	7.04928	5.67506	5.1008	5.11847	5.83636	6.06652	8.00607	9.24856	5.94494	5.27544	5.96642	4.85489	5.32252	5.92412	5.43745	5.38983	5.43911	5.184	6.01724	5.74143	6.49972	5.24948	5.80179	5.23149	5.44767	5.26659	6.71042	5.68928	5.72342	5.46108	6.8675	6.70655	5.89567	4.85489
ALYREF	11.985	11.5457	12.0291	11.8484	10.6724	11.6913	11.3823	12.0052	11.5685	11.686	11.2498	11.6769	11.2956	11.2672	11.4436	11.2744	11.2002	11.7191	11.7926	11.7422	11.3664	11.1068	11.0154	11.4177	10.2972	11.0235	11.3593	10.7471	11.056	11.5641	11.3899	11.2851	11.5313	11.8248	10.5459	11.3369	11.2715	11.3963	11.4513	10.8385	11.1952	10.6507	11.1438	11.3879	11.4914	12.1122	10.7922	12.0014	12.7019
AMACR	7.69431	9.14648	7.80314	7.12452	6.12022	6.91665	7.24173	6.53765	7.68921	7.72068	8.04641	7.12294	7.61466	7.46147	7.71203	7.1799	8.29104	7.55663	8.10687	7.37783	8.93351	7.10075	7.10729	8.31452	7.77301	7.56464	7.17784	7.77929	7.64964	7.32877	7.70598	7.52494	8.37558	7.90523	7.40469	8.10592	7.45183	7.32479	7.28183	7.82505	7.0192	7.04402	8.22007	7.11153	7.34554	7.65696	8.91519	8.01717	7.8285
AMBRA1	10.9066	10.6941	11.047	10.7375	10.8408	11.1516	10.6986	11.1983	10.6555	10.9176	10.911	11.1557	11.4932	10.4385	11.0899	10.8238	10.9414	10.6205	11.2151	11.635	11.5184	11.0176	11.3296	10.3976	11.0229	11.0805	10.7816	11.3658	11.4049	11.3444	11.1115	10.9919	11.4673	10.9701	10.1756	11.0979	10.8483	11.5967	11.2357	11.2165	11.3303	10.8076	11.3668	11.2029	11.2523	11.4131	11.3618	11.3729	11.8107
AMD1	12.9954	13.0387	11.9797	12.883	12.7789	12.2166	12.5391	12.8685	12.5719	12.6095	12.2534	12.0592	12.1866	12.9043	12.3692	11.9895	13.2493	13.5251	12.347	12.8543	12.4144	12.175	12.7294	12.1331	12.5258	12.8572	12.444	12.9366	12.9203	12.8955	12.2461	13.3969	12.8625	13.4325	13.0512	12.7818	12.9123	12.5486	13.75	12.4246	13.1404	12.8094	12.7875	13.1074	12.6974	12.6137	12.4043	13.3111	12.9369
AMDHD1	6.21546	5.51277	9.59307	9.29083	5.41353	6.07284	5.52135	6.42023	8.02629	6.11491	6.40886	6.23187	6.38262	6.10808	7.15764	7.98235	6.82832	5.27979	5.9189	5.83636	5.91153	6.82636	5.66929	10.0101	5.51639	6.30628	6.15305	7.15997	6.40552	5.22483	6.452	6.66656	6.53453	6.4776	6.88825	6.51965	6.32363	7.09604	6.19395	6.48933	5.71826	6.32842	7.45427	6.5802	6.97592	6.24562	6.55695	6.59036	7.05962
AMDHD2	9.81034	9.66479	9.25984	8.82071	9.04957	9.14634	9.6356	9.43163	9.53345	9.3745	9.56756	9.68444	9.8369	9.68186	9.37846	9.85721	9.00163	9.66972	10.7323	9.63964	9.64408	9.3333	9.53179	10.4581	9.71539	10.1904	10.1804	9.70366	9.19302	9.7344	9.34914	9.46375	9.57567	8.89288	8.90375	9.53186	10.1096	9.72648	10.3373	9.47476	10.4167	10.2654	9.76513	9.36861	9.93493	9.66637	9.91039	9.75382	8.7312
AMER1	9.13231	9.62845	10.0349	9.65187	11.1231	9.5463	9.42877	9.79196	9.36911	9.57396	10.7782	10.6267	9.64397	9.62898	9.68112	10.3424	9.4786	8.52789	9.748	9.71149	10.7967	10.8083	10.6445	9.75694	9.98963	9.78927	9.22718	9.74383	9.59599	9.51397	9.96539	9.45189	10.816	9.3227	8.52181	9.8725	9.99567	9.5959	9.23321	10.2642	9.68509	9.38197	9.56547	9.55105	9.5029	10.2347	10.5655	9.44247	9.17173
AMFR	11.7556	13.0472	12.4827	11.5207	12.5772	13.1166	12.33	11.6586	12.3026	11.6298	12.2703	12.1206	11.8134	12.9343	12.0726	12.3554	13.4535	13.0481	12.2645	12.0648	12.3957	11.8659	12.5637	12.9781	13.3745	12.32	12.8143	13.0008	11.7504	12.6365	12.3683	12.0706	12.7018	13.1966	11.9134	12.4466	12.8558	12.4351	12.9087	12.2035	12.3772	12.1676	12.3241	12.1082	12.5672	12.718	12.2275	13.0457	12.4657
AMIGO1	7.11515	8.28359	8.48182	6.87962	7.16408	7.42868	6.72445	7.586	7.92869	7.79477	8.63261	8.51575	7.69354	7.06517	7.93139	8.54282	8.15039	7.82621	6.74435	6.4589	8.53741	9.39642	9.97018	8.69287	8.34532	7.488	6.67672	7.09382	7.44949	7.2652	8.1565	7.85352	7.85303	6.98398	7.37132	8.50531	9.07362	7.59629	6.92333	6.27879	6.97686	7.53115	6.38156	6.62089	8.20242	8.40002	8.04232	7.18329	6.95866
AMIGO2	11.8483	12.0696	8.2783	10.7472	9.31994	9.99394	12.6351	9.67691	10.1988	10.2299	9.65176	8.46132	11.3604	9.86229	10.7388	9.91689	11.1597	9.65771	10.9207	10.2613	10.7005	8.90674	7.74195	10.878	11.6781	9.0197	9.66202	10.1507	10.1945	10.1378	7.88529	10.4654	9.76584	10.2335	10.3013	9.60926	8.30661	10.1701	9.2019	9.35229	7.94637	9.62548	10.7548	8.95664	8.60203	9.23287	9.06173	10.1332	11.9473
AMMECR1	11.7046	10.9512	10.0948	10.9006	12.3462	10.2379	10.6172	11.9365	11.3196	11.0406	11.1985	9.8089	10.7846	10.1724	10.9722	10.99	11.7502	12.5356	11.6306	11.7601	11.4508	11.2875	11.7513	10.9946	10.5193	12.7195	11.4582	12.4475	11.7686	11.7486	11.9743	11.3985	11.8955	11.622	11.0745	11.7553	11.2491	11.7946	11.5942	11.7053	12.0145	12.2077	11.8186	11.8219	11.1877	10.8706	11.3914	11.8371	12.7904
AMMECR1L	10.8233	11.249	10.9646	11.1229	11.2581	11.4879	10.4739	10.7312	10.9545	11.1614	10.6011	10.7886	10.7641	11.1878	10.8584	10.8354	11.6644	11.2004	10.7124	10.795	10.7967	10.4333	10.4199	10.3923	11.0047	11.0161	11.2344	11.0036	10.4353	10.9825	10.8543	10.6997	11.0481	11.0088	10.5073	10.6599	10.8576	10.4807	10.8588	11.3077	10.7928	10.5592	10.6048	11.118	10.7001	10.9142	10.9539	10.5675	10.7938
AMN	8.00298	6.49805	8.30539	7.31564	8.22568	6.30452	5.84401	7.41491	7.81164	7.67909	8.06527	7.87858	6.36121	7.40206	6.80791	7.57954	6.79049	6.45886	7.9091	6.89939	6.2004	7.18697	8.12694	7.06731	5.44757	8.20417	6.66385	6.1404	7.05538	7.88905	7.31525	8.19784	6.61031	7.81781	7.0266	7.25853	6.01115	8.15105	8.01063	6.44408	8.18522	6.88807	5.89295	6.90568	8.46819	7.20992	7.83686	7.24011	7.96853
AMN1	8.29066	8.64543	7.74442	8.06224	8.28839	8.45616	8.69404	8.33926	7.84303	7.95208	7.91205	7.79216	7.93897	7.94664	8.0294	7.78853	8.59935	8.5378	8.73774	7.64649	7.60152	8.08077	8.53398	8.05463	7.81396	7.73579	8.27169	7.92821	8.24691	8.06647	8.13056	8.25399	7.94576	8.75678	8.72872	8.03842	7.64114	7.7441	8.31288	7.67879	6.63319	10.6895	7.66559	8.21023	8.1179	8.28627	7.80017	8.14428	8.93355
AMOT	6.27038	6.05613	7.32066	6.54824	6.58036	7.68327	6.88724	7.69783	8.24155	7.37681	8.89833	10.8727	6.87821	8.69978	8.37085	8.94853	6.39769	7.11518	6.00463	7.0788	9.54503	8.48697	8.94173	12.802	8.72248	7.34988	7.55363	7.54138	7.68139	6.238	7.52448	8.41843	7.90016	7.73827	7.88645	7.50085	8.08496	7.67605	8.61423	7.5417	8.25474	7.36011	9.10997	8.70287	8.14486	8.62224	8.62635	7.72998	6.8364
AMOTL1	13.5986	12.9307	11.929	13.0923	12.2248	11.6154	13.9662	13.7838	13.3618	12.0408	12.8518	11.3013	13.2845	12.4338	13.3471	12.629	14.1139	13.7802	14.1915	13.5405	13.2135	12.3738	12.5029	11.947	13.035	13.5788	14.1838	13.6767	13.5926	14.231	13.8102	13.4569	13.3972	13.5541	12.578	13.7835	13.2146	13.625	13.2927	13.6214	13.6577	13.7843	13.8659	13.5151	12.9054	13.5456	13.3705	13.6425	14.4858
AMOTL2	12.4919	11.9335	13.4191	11.1089	10.7888	12.2217	11.9495	11.7729	11.7586	11.198	11.0063	12.1486	11.3827	11.1851	11.6901	11.6595	11.6141	11.5691	11.4841	11.3767	11.595	11.3051	11.025	11.3108	11.6656	11.6664	12.3954	12.2698	11.134	13.1351	12.4346	11.8227	11.6474	12.0885	10.5888	11.0362	12.0225	11.8432	12.8335	12.3988	11.9801	12.584	12.4951	11.4638	11.5258	12.0634	11.5246	11.3736	12.3071
AMPD2	10.2278	10.3997	11.0848	10.8117	9.96556	12.0852	11.9188	10.4946	10.143	10.9157	10.5433	10.9968	10.8851	10.5278	10.578	10.8579	9.81977	10.0019	10.4012	10.8712	10.743	10.3482	10.3426	10.9435	12.1792	10.0601	10.4955	10.5447	10.2732	9.1599	10.3869	10.3371	10.7529	10.5036	10.3787	10.7026	9.99259	10.4321	10.3306	10.6747	9.96426	10.5487	10.4105	10.6428	11.3807	11.3757	10.7686	9.84483	10.0763
AMPD3	11.7645	11.7321	11.0998	10.2874	10.4402	9.35553	10.0049	11.545	10.7466	11.1614	10.3592	10.4325	10.1092	10.3607	10.7694	10.03	11.8775	11.2229	11.3925	11.6833	11.3811	10.2492	10.285	9.38864	10.6147	10.8493	12.183	10.9978	11.357	12.5205	11.9808	11.063	11.4985	11.4197	10.6287	11.3507	11.4263	11.7021	11.9456	11.0844	11.1514	13.0591	11.8754	11.5411	11.743	11.833	11.131	12.6037	12.6595
AMPH	6.39674	6.0268	7.1847	6.2798	6.22492	8.60566	6.11642	5.87761	6.9501	6.44069	7.97336	6.4867	7.3662	6.89882	7.03037	7.88879	6.07496	6.85197	6.36823	6.57146	7.63402	6.45856	6.10804	6.42778	8.98565	6.58257	6.61098	6.36603	6.35376	5.49221	6.02553	6.24171	6.74902	5.98926	8.13134	6.22885	6.12614	7.63674	5.80073	6.69287	6.05893	7.70916	6.46254	6.47947	6.37587	7.80745	7.42809	7.24011	5.7467
AMT	6.12733	6.38372	6.69742	6.84685	7.20938	7.13808	7.68265	6.96357	7.22025	7.6111	7.0674	8.08194	7.59009	6.89072	7.17888	7.72109	6.68017	6.05131	6.73021	8.08237	8.09469	7.72372	8.14035	7.50736	6.89405	7.25971	6.8101	7.58136	7.75476	6.66195	7.00948	7.11286	6.65831	6.53022	7.61791	7.09401	7.05829	8.07155	6.67576	7.97194	6.82479	7.54569	8.08157	7.26553	7.6277	7.19513	7.54715	6.47396	6.16819
AMTN	9.01842	9.51284	8.31209	5.49491	5.74702	7.98232	5.19034	5.90069	6.4174	9.3337	6.86881	5.25536	10.9807	9.10025	5.54626	6.33861	13.1842	5.90473	5.63712	5.52847	5.80403	6.35468	5.10341	4.85489	6.20485	6.23712	9.97766	7.77929	5.10553	4.85489	5.69369	5.22589	6.05413	7.14103	5.37205	5.48774	5.13434	6.66232	5.12157	5.34002	5.1465	7.65679	5.93709	5.44967	5.39787	12.7735	5.58301	5.96428	4.85489
AMY2B	6.42039	7.23491	6.32672	6.79028	6.09794	7.31456	6.74742	6.60992	8.57083	7.84385	7.62938	9.0162	7.16733	8.8295	7.3501	7.72835	7.05019	6.67113	8.06526	7.13735	8.58316	8.92294	8.83113	8.36269	6.72343	8.44027	9.37451	7.03605	8.60482	6.89168	7.20737	8.02003	7.04082	7.60969	8.08161	7.40508	7.14217	7.72179	7.63241	8.23443	7.91794	8.70042	8.28123	8.36135	8.18695	7.95188	7.98197	7.02305	7.38373
AMZ1	6.1869	5.43134	7.13091	6.08463	5.92592	6.52051	6.43832	7.31722	6.53911	8.24643	7.71014	7.08185	10.5336	6.46975	7.24065	6.01751	7.68758	6.00493	6.82598	7.8097	5.91153	6.53853	6.32438	7.99448	9.34361	6.08359	6.38876	6.81784	7.13281	6.10083	6.89806	7.37826	6.09385	6.38425	6.70527	6.37241	6.60259	6.94504	6.30389	7.06837	6.38244	7.4714	6.38156	6.82907	6.75761	7.36271	6.13872	6.55281	7.86484
AMZ2	10.6973	10.7438	11.0756	11.6233	10.5525	11.4178	11.6512	10.7971	11.0943	11.6086	11.182	10.2344	11.0217	11.3146	11.0908	10.7923	11.5776	11.7582	11.3909	11.0883	10.7042	10.6524	10.5557	11.1644	10.2244	10.7227	11.3137	11.2924	10.7483	11.04	11.2591	10.8267	10.8542	11.3097	11.0234	11.1023	11.3067	10.6861	10.9169	10.7996	10.7645	10.6895	10.7102	11.2301	10.4189	11.6683	10.4498	11.5423	11.9099
AMZ2P1	6.76356	7.00904	7.34092	7.24407	6.78153	7.49399	7.25719	7.50017	7.28268	7.21743	7.50913	7.33218	8.06792	7.3225	7.78605	7.46184	7.57006	7.16025	6.92724	7.12585	8.1119	7.71745	7.57245	8.12529	7.24224	6.94554	6.77511	7.13829	7.41182	8.13757	6.77601	6.73876	7.26454	7.23296	7.70007	7.11879	8.61574	7.33477	7.07639	7.31411	7.16369	8.53155	7.12975	7.20773	7.70292	7.88603	8.09016	7.40732	8.4368
ANAPC1	11.1833	10.6923	11.1904	12.2072	11.312	11.2507	10.5665	11.6544	11.1445	10.9213	10.5416	11.0689	10.9495	11.0308	11.0304	10.5145	10.9057	11.0864	11.5541	11.3556	10.5091	10.6733	10.1461	10.8634	10.7536	10.8902	10.9174	10.8892	11.3599	11.0268	10.9469	11.0109	10.5967	10.8819	10.4522	10.8984	10.8234	10.7507	11.089	10.847	10.6359	10.9424	10.5836	11.0741	10.9276	10.7584	10.766	10.8116	11.1142
ANAPC10	9.01842	8.86505	9.27864	10.0355	9.2084	9.09686	8.4387	8.95804	8.62543	9.1768	8.76163	9.20772	9.07571	9.03937	9.01745	8.56098	9.48829	9.53178	8.77346	8.92318	8.85449	9.00382	8.66589	9.14289	8.93162	8.94997	9.05391	9.04328	9.08756	9.11818	9.04477	8.81532	8.87803	8.77001	9.48446	8.49624	8.91938	8.65277	8.73724	9.54991	8.77853	9.19621	8.59612	8.91485	8.56279	8.93751	8.78322	9.22094	8.72795
ANAPC11	11.1863	10.9538	10.7492	11.2837	9.90465	10.399	11.3348	10.4968	10.9245	10.7405	10.6059	10.5387	10.9209	10.5821	10.6289	10.8259	10.7745	11.8925	11.0109	10.7872	11.065	10.1232	10.5316	10.3103	10.4634	10.4313	11.0512	10.2449	10.6169	10.4357	10.7196	11.0843	11.2666	10.9075	11.3794	10.6497	10.8953	10.4354	10.8054	10.3724	10.3978	9.56749	10.6705	10.5846	10.6413	11.3945	10.5523	11.155	11.6581
ANAPC13	11.0572	9.81729	10.0891	10.6935	9.5389	10.2778	11.1411	10.2114	10.7935	10.4607	10.4656	10.677	9.79542	10.1919	10.4684	10.5561	11.4756	10.1247	10.1768	9.91256	10.0156	9.95674	10.0567	9.95234	11.1135	10.802	10.6452	10.9016	10.2212	11.2261	11.333	10.3457	10.1452	11.415	10.0935	10.8328	10.4648	10.0299	10.4913	10.2259	10.0827	10.9343	10.5809	10.254	10.0268	10.638	10.063	10.6485	10.5102
ANAPC15	10.5907	10.5728	9.54592	11.0036	9.58426	10.0642	10.2922	10.3544	11.0331	10.2309	10.2554	9.16124	9.53685	9.49074	9.71061	9.85558	9.27752	11.0439	10.5817	10.2178	9.25375	9.00888	9.39991	11.2728	8.74357	9.74529	9.91659	9.6366	9.68781	10.113	9.38438	10.4644	9.64553	10.0364	10.312	10.0648	9.63921	9.77165	10.369	9.52907	9.31436	9.53581	9.43799	9.63049	9.69044	9.71459	9.30921	10.1547	9.55291
ANAPC16	11.1539	11.652	11.7862	11.811	11.9067	11.4115	11.5741	11.4361	11.1	11.3799	11.3671	10.9186	11.4104	11.6128	11.7034	11.5247	11.17	12.0704	11.5045	10.9318	11.6978	11.2963	11.478	11.7274	11.1627	11.5176	11.4266	11.4409	10.9211	11.154	10.6812	11.7354	11.721	11.1445	12.291	11.7373	11.7057	11.0122	11.2522	11.1887	11.3442	11.1057	11.0703	11.2281	11.2231	11.2263	11.5496	11.5209	11.1017
ANAPC1P1	6.01381	6.24054	6.34168	5.44812	6.35618	5.17288	6.29756	5.49419	6.1066	6.45627	6.19081	6.82425	6.5773	6.53648	6.2918	6.03192	5.93995	6.05131	6.28831	6.88557	5.13342	6.44188	6.15083	5.81154	6.36424	6.08359	5.95143	6.11494	6.63453	6.1486	6.17952	6.28384	5.50891	6.4225	5.74143	6.14919	5.33742	6.29316	6.30389	6.56108	6.12026	7.18335	5.93709	6.24697	6.37587	6.6259	5.32778	6.91371	5.22379
ANAPC2	10.2694	10.0958	10.632	9.83566	9.61372	9.92118	9.23314	9.65379	10.486	10.0912	10.5011	11.1419	10.2087	9.6551	10.2705	10.6751	10.2994	9.9438	10.3539	10.2397	10.4298	10.4976	10.5206	10.0667	10.1649	10.262	10.5488	10.4903	9.80554	10.2734	10.1897	9.9918	10.2075	10.2618	9.76279	10.2492	10.2402	10.5246	10.3722	10.3751	10.1819	8.86284	10.4014	10.104	10.3494	10.6504	10.5523	9.79458	10.1579
ANAPC4	10.6973	10.4681	10.0238	10.6899	10.976	9.80977	10.4546	10.7422	10.6298	10.3284	10.4157	10.2619	10.1713	10.6177	10.6295	10.5794	10.3473	10.2237	10.2635	10.2924	9.95867	10.2704	10.294	10.188	10.0583	10.4815	10.1689	9.78122	10.9341	10.0853	10.5005	10.1688	9.79564	9.81123	10.8681	10.5895	10.1899	10.5744	10.4903	10.4332	10.1833	10.7007	10.2067	10.2726	10.0282	9.5169	10.0313	9.95678	10.28
ANAPC5	12.7077	12.3084	12.7256	12.9834	12.7684	12.4716	12.5482	12.6325	12.7823	12.4913	11.693	12.1843	12.6864	11.9289	12.4426	12.4497	12.7099	13.0494	12.5003	12.522	12.4491	13.2678	12.8649	12.5259	12.912	12.7824	12.5412	12.6414	12.9253	12.6208	12.5694	12.9165	12.5379	12.808	12.9748	12.5589	12.6045	12.5254	12.6201	12.3906	12.661	12.4588	12.336	12.5294	12.7708	12.5303	12.4109	12.7233	12.5021
ANAPC7	11.0459	10.7395	11.2594	11.1473	11.3778	10.503	9.98822	11.4187	10.6106	11.1756	10.7228	10.1599	10.8039	10.8744	11.036	11.0728	10.9934	11.3151	11.2891	10.9592	10.9964	11.0207	11.0817	10.6998	10.718	11.1428	10.686	10.8506	11.0435	11.2574	10.9232	11.2238	11.1505	10.9267	10.9649	10.7668	10.9661	10.9222	10.8923	11.1993	11.1256	11.1655	10.5674	10.9691	10.9474	10.9591	10.967	10.3746	11.1442
ANG	6.47749	6.87016	8.53131	6.3149	7.21825	6.17845	8.07295	5.75189	6.43157	6.79154	6.89122	7.16279	6.97318	6.70757	6.88935	7.33304	6.35704	6.77082	7.00974	6.47843	7.79313	7.18697	7.49695	7.24146	7.93008	7.16304	6.61098	6.83176	6.43876	6.05068	6.37503	7.12331	6.56033	6.64463	6.83862	6.34974	6.41043	6.42288	6.56435	6.39698	6.09006	7.40893	6.83976	6.46435	6.93773	6.95967	6.88148	6.82515	6.02147
ANGEL1	9.48012	9.51852	10.5417	9.45823	10.2111	10.4653	9.5699	10.0399	9.7807	10.3256	10.7511	10.2715	9.57004	9.54764	9.72687	10.3796	9.88306	9.72254	9.84245	9.90452	10.0514	9.86219	9.37013	10.1434	9.46253	9.87338	9.55702	10.3265	9.8637	9.3917	9.70314	9.65003	9.88382	9.23505	9.86237	9.8881	9.69343	10.0491	9.50975	10.0243	9.45781	9.79853	9.31755	9.65005	10.2692	10.0661	9.9847	9.77989	9.71863
ANGEL2	10.2061	10.2617	9.34824	10.5312	10.5244	10.3428	10.4889	10.2692	10.5989	10.4294	10.4093	10.42	10.3346	10.3941	10.749	10.3436	10.3243	10.1782	10.0794	9.84861	10.0499	10.863	10.9415	11.2976	10.154	10.3655	10.5584	10.1192	10.662	10.3505	10.1946	10.3805	10.0842	10.2895	10.8925	10.2098	10.529	10.0666	10.2053	10.6392	10.4167	10.2285	10.2679	10.309	10.0913	10.2649	10.281	9.90528	9.97215
ANGPT1	8.27049	6.45234	7.84096	7.35383	7.51136	7.3917	6.92735	6.88165	8.82387	7.49896	7.17889	11.6466	7.913	7.57306	8.11747	8.24825	9.05114	7.58284	6.30884	7.14876	9.11107	7.24149	7.29174	9.40632	8.58429	6.68371	8.56233	7.97056	7.18805	6.70568	7.82153	6.7665	6.89349	8.64996	8.8339	7.83593	7.19899	8.25739	7.86266	7.90799	6.49348	7.62984	7.05094	7.41096	8.58255	8.3164	7.76249	7.39745	6.12161
ANGPT2	8.85288	10.0292	10.3265	8.90057	11.0364	9.80065	10.5124	8.36496	9.06429	8.20972	9.82047	6.99561	10.3041	9.11835	9.63017	9.53426	11.6515	8.94955	10.6615	9.75509	9.58832	8.93629	9.10446	8.91212	10.9215	8.92489	10.1783	9.40781	8.80539	7.46378	8.50151	10.5373	8.72073	9.03367	9.95823	8.8132	9.75662	8.61742	8.2992	9.02789	9.11222	10.6718	8.94025	9.17839	10.9129	7.89052	9.73862	9.4929	10.2431
ANGPTL1	5.78	5.47348	5.5718	5.53832	5.51426	6.07284	5.47899	6.02812	6.92681	5.40117	9.08166	5.46404	6.14711	5.83305	7.62881	7.17448	5.29748	6.00493	5.63712	5.93916	8.53318	5.4733	5.70451	7.01994	8.14336	6.18842	5.49799	5.70026	6.11813	5.43745	5.31882	6.05394	5.92413	6.44116	7.43726	5.69869	6.78368	6.09188	5.44786	5.84044	5.61877	6.81498	7.27458	5.99756	7.35501	7.14974	7.17292	5.78156	5.1161
ANGPTL2	10.8936	9.59183	11.04	9.08159	10.371	11.2939	11.0359	10.0349	11.0568	9.69306	13.0788	8.67822	11.3792	10.1187	12.4269	11.8254	12.368	9.96466	10.7016	10.9639	10.8577	10.246	8.55073	10.5883	15.204	11.0945	10.203	10.6244	10.1055	7.82867	12.2195	10.5796	10.3878	11.5806	12.0093	10.822	11.6806	12.0204	9.45568	10.0266	9.40061	10.1517	11.7974	10.3647	12.7031	11.6977	11.032	11.1873	9.06016
ANGPTL4	10.3842	11.7373	13.5239	11.4323	12.4713	10.6736	14.375	10.8335	9.62934	9.7687	7.74	7.04803	9.19765	9.32934	9.33212	9.14274	9.82961	11.9563	11.2022	11.9836	8.43672	11.0601	10.8163	7.61694	12.902	9.82688	10.1678	10.8846	11.3075	9.6492	10.2517	11.9656	9.78825	10.8536	9.33687	9.6827	10.2723	10.0373	10.791	9.95748	11.5933	9.72244	8.96105	11.3337	10.973	11.6086	10.9493	11.0769	12.1774
ANGPTL5	5.21839	5.08227	4.85489	4.85489	5.10597	5.07997	4.85489	4.85489	5.01881	4.85489	5.2839	5.3708	4.85489	5.15496	5.93325	5.59706	4.85489	4.85489	5.11847	4.85489	5.13342	5.21375	5.10341	5.65252	6.11524	5.13078	4.85489	4.85489	5.2089	4.85489	4.85489	4.85489	5.31932	5.31539	5.48662	4.85489	5.13434	4.85489	5.23149	5.09831	5.26659	6.43622	5.84649	4.85489	5.12758	5.24945	5.27823	5.13867	4.85489
ANGPTL7	4.85489	4.85489	4.85489	4.85489	5.20952	5.07997	4.85489	5.08254	5.56263	5.84845	6.72539	5.18222	5.13301	5.06726	9.9549	7.23291	5.16846	5.27979	5.31017	5.40651	6.2732	5.10897	4.85489	5.94494	5.15279	5.3313	5.27788	5.23727	5.2089	4.85489	4.85489	5.22589	5.50891	5.60171	5.9326	5.65166	5.13434	5.13274	5.12157	5.39665	4.85489	6.68285	5.56282	5.1999	5.12758	5.08316	6.15406	4.85489	4.85489
ANK1	10.2001	9.28483	6.37103	8.54061	8.03856	7.2257	9.33867	10.6217	8.07569	7.70893	8.41964	7.7722	9.85887	8.41466	8.21704	7.8295	6.37076	6.53389	8.2803	7.56543	6.36328	6.92066	7.37912	7.62928	9.51727	7.9955	6.55569	7.22298	8.49287	5.85089	6.7617	7.05936	7.14135	6.95992	8.20744	6.76872	7.33634	8.34189	7.1308	6.88901	8.0083	8.09904	7.16	7.02725	7.6277	7.8122	7.60064	6.98312	6.75696
ANK2	6.75473	6.80214	7.61348	8.47126	6.8301	8.85135	8.01646	6.82397	9.11396	8.55626	10.8027	8.80482	8.8439	8.05417	11.2413	10.8383	7.2193	7.30301	6.64181	7.94314	9.75314	9.39062	9.57483	10.7826	11.147	9.66636	7.48632	7.80636	9.0257	6.78878	8.01042	8.14433	8.47773	9.3449	10.5905	8.13557	10.2748	9.60392	9.18475	9.25795	9.47477	9.01383	9.92995	9.31112	9.34133	9.9836	9.63643	8.07913	6.71527
ANK3	11.0979	12.2664	10.6609	10.1607	10.625	9.45771	8.38847	11.2094	11.7835	11.3233	11.2163	12.254	10.245	11.6027	11.0458	11.5712	11.7871	11.8576	10.7847	10.6612	11.5557	12.2505	12.548	12.0944	9.11083	12.5807	11.2107	10.4697	11.7758	12.0734	11.0816	11.7231	11.8613	12.0796	11.2339	12.0199	11.227	11.9534	11.9547	11.6302	12.9368	13.1542	12.5358	11.9964	12.1604	11.9129	12.2137	12.5206	12.2866
ANKAR	7.30231	7.1537	7.25797	7.83741	7.83404	7.97003	7.34639	7.43982	7.61809	7.76107	7.75761	8.47665	7.24406	7.73817	7.99877	8.05008	7.38169	7.15135	7.60733	7.53162	8.13454	7.96981	7.74195	7.56646	7.91514	7.03446	7.50687	7.33132	8.40179	7.37242	7.94627	7.57054	7.63557	7.44278	9.07995	7.94083	7.22106	7.85062	7.60263	7.35228	7.21256	8.74433	8.30759	7.68621	7.66582	7.41425	7.9892	7.64994	6.99319
ANKDD1A	7.71169	7.18008	6.79263	7.43423	7.15484	7.20433	8.88193	7.67201	6.94084	7.6111	8.32543	8.04934	8.28505	6.99967	7.73559	8.4132	7.57538	6.82931	6.81274	7.52304	7.01457	7.62652	7.88236	8.7743	9.21396	7.33036	7.23718	7.53324	8.10582	6.86672	8.08805	7.28938	6.42529	7.87463	7.63195	7.71461	7.36615	7.36427	7.06523	7.4112	6.79207	9.60528	8.60674	7.13846	7.90686	7.8588	7.34445	7.52047	6.44758
ANKDD1B	5.96078	5.8647	6.03381	6.01796	5.87032	6.09122	5.76067	6.79411	5.76733	5.69435	5.73741	5.96372	5.58407	5.91475	5.75052	6.34922	6.05679	6.21794	6.38735	6.06048	6.17498	6.31782	6.26958	5.81154	6.11524	5.6728	6.43672	5.8148	7.14218	6.46925	6.62481	5.94485	5.8764	5.76465	6.83862	5.69869	5.91488	6.61116	5.60186	6.16618	6.05893	7.45605	6.94966	6.35255	6.01387	6.01106	6.30952	5.73977	6.94695
ANKEF1	10.0218	10.0519	9.03695	9.77832	10.226	8.47933	8.0253	10.0339	9.99641	10.4277	9.77729	9.86094	8.55885	10.2813	9.82397	9.75536	11.0336	10.9584	10.6043	9.58026	9.78005	10.4436	9.5485	10.4849	8.12407	9.83362	10.0236	10.1739	9.97843	10.4847	10.6589	10.065	10.224	10.4957	9.24134	10.4365	10.0034	9.96761	10.1943	10.5258	10.4888	10.1447	9.50456	10.0864	9.60069	10.2606	9.7907	10.0743	10.4739
ANKFN1	5.21839	5.01576	5.0837	5.27583	5.20952	6.4442	5.09236	4.85489	6.17106	5.54346	5.10319	5.94143	5.80266	5.15496	5.89105	6.81431	6.4749	5.45365	5.31017	5.24613	4.85489	6.11195	6.23145	6.1455	5.27544	5.93472	5.39968	5.7784	6.02599	6.52043	5.93837	5.30865	6.01274	5.50342	5.58246	5.93446	6.88661	6.2221	5.72725	6.38084	5.67019	8.12792	6.76083	5.5401	6.07012	8.25548	6.24164	5.73977	8.28545
ANKFY1	12.6007	12.037	12.0382	12.0996	12.0777	12.0582	12.2489	12.4275	12.2987	11.9147	12.7655	12.1288	12.4945	12.5809	12.4321	12.3557	12.3442	12.2127	12.2306	12.3913	12.5244	12.4247	11.9252	12.3343	11.7756	11.9214	12.2184	11.8325	12.9353	12.1582	12.5069	11.9958	12.3299	12.0714	11.8986	12.134	12.1655	12.4747	12.5704	12.7782	12.3856	11.3169	12.1852	12.1939	12.3057	12.3605	12.309	11.3489	12.4508
ANKH	11.228	12.5954	11.9406	10.0513	10.3834	12.5916	12.357	10.5849	11.8111	10.8942	12.1076	10.9658	11.411	11.8763	11.6496	11.3476	12.652	11.0065	11.7486	11.1205	11.7252	11.3752	10.3087	10.4385	14.4947	11.3663	12.1789	12.0931	10.9698	11.4032	11.2574	10.7188	11.7836	11.89	10.8868	11.6812	11.5483	11.025	10.5469	11.3778	11.3448	11.0864	11.3799	11.2553	11.2639	11.8359	11.9885	12.0603	11.1813
ANKHD1	7.56129	7.19861	7.77897	8.4019	8.19106	7.87643	7.50252	8.05279	6.8838	7.48514	7.30629	7.72103	7.46925	7.43478	6.93244	7.52615	6.63748	6.80624	7.3324	8.1499	7.66576	8.30873	7.75956	7.57925	7.30212	7.74309	7.06009	7.09382	8.71467	7.37242	7.22764	7.56304	7.29365	6.76348	8.45339	7.40508	8.58727	7.91084	7.64706	7.37467	7.71758	9.09346	8.05059	8.24257	7.53168	7.25334	7.71939	7.49305	7.05962
ANKHD1-EIF4EBP3	6.37259	6.3478	5.75634	6.62997	6.4895	6.59219	6.46737	6.97236	6.42451	6.02642	6.54863	7.21664	6.50326	6.62001	6.37524	6.86349	6.07496	6.13801	6.32899	7.23665	6.61501	7.45517	6.47436	6.50319	6.56776	6.91898	6.45227	6.42562	8.28008	6.52043	6.17952	6.89673	6.58558	6.26098	8.17938	6.80053	7.04585	7.04762	6.45982	6.98178	7.31639	8.25542	7.31514	7.29748	6.92474	6.24562	6.93742	6.8702	6.27631
ANKIB1	12.1901	12.0725	11.8588	11.9363	12.5361	11.9468	12.4342	11.807	11.771	12.5497	12.4611	11.9095	12.2281	11.9372	12.0319	11.8455	12.1596	11.8204	11.7966	11.8313	12.5729	12.1218	12.2658	11.5161	12.6374	11.77	11.4098	11.7932	11.8673	11.7729	11.3178	11.5268	12.3982	11.7751	11.7205	11.7175	11.625	11.8926	11.992	11.3342	11.8415	12.3559	11.8644	11.5781	11.4646	11.7582	11.9841	11.8621	12.1848
ANKK1	6.553	5.8647	5.63866	6.3149	5.67748	6.03501	5.81714	6.66701	6.74529	6.23473	5.59263	6.29727	7.56508	7.49281	6.82646	6.62098	7.54856	7.77632	6.03157	5.58137	6.06652	6.86254	5.45994	6.29571	5.44757	7.24931	5.84582	6.2132	7.30043	6.77531	6.67215	8.1689	6.58558	8.02691	6.64765	7.16702	6.41043	7.16549	6.96029	6.64185	6.25929	6.65464	7.08303	7.30534	7.77426	7.76399	6.88148	7.45561	8.23119
ANKLE1	6.01381	6.04645	6.99036	6.42969	6.33836	6.12701	6.70106	6.57433	5.63198	5.90295	6.30523	6.31303	5.91002	5.66736	6.94089	5.94198	5.29748	5.62429	5.67834	6.2894	6.00752	6.55389	6.06336	6.1455	5.98183	5.75654	5.90019	6.18949	6.02599	5.67335	6.88506	6.45587	6.05413	5.72708	6.58718	5.8629	5.33742	6.29316	5.68777	5.99385	7.55043	6.81498	6.38156	6.26529	6.09709	6.17897	5.71783	5.59863	6.3167
ANKLE2	12.9474	13.002	13.3202	13.0041	12.5062	13.3986	12.2909	12.4023	12.549	12.9561	12.3283	12.1015	13.0023	12.6807	12.587	12.3923	13.3997	12.8639	12.3999	12.8867	12.0853	12.9142	12.5059	12.1297	12.811	12.9645	12.9253	12.8195	12.7947	12.8141	12.4448	12.5029	12.2033	13.1991	12.3114	12.3915	11.9811	12.913	12.3404	12.7984	12.3134	12.7374	12.91	12.7056	12.7802	12.4478	12.155	12.6351	12.997
ANKMY1	8.31055	8.26837	9.8268	9.92804	9.21483	9.70863	8.61487	8.75034	8.86626	9.18726	9.15544	9.91004	9.16541	8.97398	8.99264	8.79364	8.33498	8.43193	8.86959	9.63964	9.2331	9.87193	10.0544	9.67478	8.70108	8.56352	9.30369	8.06282	9.15132	8.81111	9.21361	8.84593	9.1371	9.01439	9.0546	9.21704	9.50489	8.98374	8.89943	9.36683	9.39298	9.18717	9.22095	9.36315	9.37106	9.49817	9.73756	8.94904	8.51817
ANKMY2	9.63245	9.57896	9.31882	8.87274	9.45636	9.40301	10.834	9.09426	9.84553	9.97195	9.68381	9.69621	9.4921	9.48188	9.43754	9.60568	9.37038	9.11264	9.45488	8.85451	9.14464	9.40028	9.83245	8.91707	9.94498	9.66824	9.39438	9.02636	9.41879	9.15748	9.42091	9.51975	8.68921	9.50132	9.34525	9.23072	9.73648	9.50462	9.43305	9.03474	9.39298	9.50706	9.09123	8.95421	9.27754	9.41608	8.56037	9.69436	8.89934
ANKRA2	9.05237	8.98	9.11135	8.6611	8.86275	9.36484	9.07565	8.76964	8.93978	9.64841	9.10216	9.40246	9.12964	9.45108	8.82975	9.17574	8.86555	9.61488	9.2026	8.6301	9.1989	8.65834	9.22171	9.25256	9.65456	9.18184	9.4898	8.72073	9.42248	9.17434	9.57562	9.01162	9.10964	8.95203	9.71837	8.71516	9.08817	8.87174	9.00657	9.42702	9.25384	9.76858	9.09123	9.23536	8.96579	9.46441	9.24339	8.97834	8.62342
ANKRD1	5.15195	5.61783	6.4814	4.85489	4.85489	5.59403	5.26527	5.1765	5.28718	5.10036	9.0255	6.02759	5.67926	5.74264	5.16644	5.36484	5.85295	5.58565	4.85489	5.7194	5.6344	5.10897	5.50763	5.91982	7.61469	4.85489	5.20067	5.45687	5.3543	5.30736	4.85489	6.24171	4.85489	5.76465	8.18879	5.42183	5.24948	5.40805	6.12204	6.01712	5.35827	6.76379	5.3053	5.49658	5.51798	5.41117	5.27823	5.13867	5.43583
ANKRD10	10.9163	11.4821	11.7733	11.4141	12.0139	11.7099	11.4584	10.6557	11.2839	10.3209	11.3169	12.2461	10.7977	11.6073	11.131	11.0077	11.3154	9.97799	10.8083	10.9514	10.9872	11.8329	11.5428	11.4964	11.4602	10.7026	11.0636	10.1713	11.5121	10.2153	11.091	10.8755	10.3878	10.3846	12.2138	10.9976	11.3441	11.3754	10.7417	10.7269	10.4864	10.58	10.9969	10.9061	11.1261	10.6181	10.8394	10.2132	10.5026
ANKRD10-IT1	6.53191	6.77693	6.82282	7.2843	7.78228	7.16793	6.89739	6.67811	6.9593	6.28991	6.79914	7.66247	6.90606	6.97708	6.80791	6.74812	6.60445	6.05131	6.38735	6.73841	7.12423	7.81457	6.80065	7.15724	6.17583	6.61723	6.42095	6.00611	7.75476	6.17167	6.71773	6.93334	6.30455	6.19369	8.0509	6.57749	6.75267	7.34468	6.77791	6.7176	6.49348	6.78964	7.32839	6.94748	6.68084	6.26165	6.66841	6.17181	6.42978
ANKRD11	12.2777	12.221	12.365	12.2769	12.2016	13.4556	12.3337	12.4222	11.7375	11.7514	12.0342	12.4395	11.971	12.0582	12.0978	12.4413	12.0813	11.7659	12.2291	12.9722	12.3109	12.0936	12.1974	12.188	12.3809	12.3902	12.3423	12.2971	11.612	12.1132	12.3545	11.7463	12.4818	12.0244	11.8062	12.393	12.1069	12.464	12.2467	12.4547	12.3394	12.5149	12.5434	12.3649	12.3534	12.1426	12.5913	12.5381	12.3254
ANKRD12	11.6445	12.1881	11.0906	11.9277	12.6912	10.9476	11.9854	11.9164	12.9621	12.0124	12.4485	12.1892	11.8744	11.9142	12.0911	12.1145	12.3248	11.3822	11.8716	12.0824	12.2802	12.6787	12.6612	12.3474	11.3135	12.6438	12.5438	12.2191	12.6591	12.0705	12.5109	11.9347	12.2466	12.2244	13.256	12.6667	12.1828	11.9519	12.3052	12.3202	12.2526	13.9006	12.4862	12.15	12.3865	11.818	12.4258	12.8875	12.6495
ANKRD13A	12.3444	12.1381	11.6243	11.2698	12.049	10.1536	11.5546	12.654	11.9882	11.7191	11.7621	11.5419	11.9035	11.3776	12.0289	11.7502	12.7377	12.6048	12.7554	12.2153	11.3899	12.0434	11.6308	12.1413	11.6517	12.4757	12.8954	13.2552	12.4089	13.0834	12.5921	12.3092	11.5075	12.6835	11.7632	11.9813	12.3914	12.7449	12.3913	12.1026	12.4315	12.6556	13.0159	12.5593	12.6614	12.4906	11.4447	13.1737	13.5108
ANKRD13B	8.04103	8.76186	9.45123	9.05033	7.87301	8.98642	7.80644	8.75034	8.12733	7.03643	9.57083	7.06505	8.50814	10.3785	8.48787	8.51202	9.65251	7.82076	8.26204	8.32538	9.41136	9.15763	8.78664	7.3661	8.17493	7.69871	9.61971	7.97651	6.7536	7.40636	8.53733	8.70606	9.23473	7.7918	7.09062	9.42648	9.74567	8.76823	8.64688	8.08286	8.22619	7.06485	7.88458	7.55546	8.22783	8.56777	9.16653	8.91575	9.31465
ANKRD13C	10.93	10.9372	10.5765	10.7883	10.7466	10.8412	10.9503	10.793	10.9992	10.1806	10.6916	10.4566	10.8004	10.9409	10.687	10.4427	10.5864	10.5541	10.6572	10.8712	10.5893	10.8776	11.5535	10.6006	11.0134	10.7813	10.9736	10.4221	10.8922	10.9865	10.8056	10.7505	10.8648	10.8613	10.72	10.9848	10.8024	10.6729	11.0969	10.7685	11.0493	11.2621	10.8164	11.1668	10.9207	10.8401	10.6803	10.8197	11.4874
ANKRD13D	10.4998	10.8791	9.54592	9.96674	10.3262	11.2305	10.4952	10.4581	10.4202	10.4153	10.9715	10.5998	10.976	10.795	10.4862	10.4443	10.4127	10.4273	10.6503	11.3796	10.8365	10.8162	11.0498	10.9296	10.4984	10.8351	10.5071	10.2869	10.1316	10.6493	10.5498	10.3721	10.9176	10.4677	10.5165	10.8795	10.6484	11.0167	10.6697	10.8586	10.4054	10.3965	10.9036	10.7209	11.0039	10.8549	10.9136	10.3475	10.9608
ANKRD16	8.21124	8.51581	8.78974	7.79434	8.49011	9.0281	7.78045	7.7131	7.58973	8.27038	8.508	8.40151	7.72388	8.24736	7.83474	8.64092	7.3632	8.30209	9.32775	8.57415	7.98046	8.87933	9.09993	8.31075	8.44164	7.67598	8.15277	8.13887	7.58386	8.18625	8.82151	8.54352	8.05782	8.41305	8.28842	8.79117	8.17013	7.95595	7.69012	8.40359	8.33711	7.99825	8.40228	8.11728	8.44677	8.45215	8.54583	8.34872	7.4172
ANKRD17	13.1056	13.1612	13.3179	13.3827	13.4166	13.74	12.4592	13.4628	12.9897	13.0845	13.0639	13.349	13.0756	12.8767	13.0658	13.3138	13.3228	13.189	13.3647	13.4698	13.2282	13.3261	13.1012	12.6558	12.7988	13.4645	13.2973	13.7563	13.562	13.476	13.345	12.641	13.2551	13.3999	12.435	13.3196	12.9899	13.109	13.2443	13.5074	13.6437	13.9049	13.3067	13.3997	13.1453	13.193	13.2956	13.3586	13.3195
ANKRD18A	6.86494	6.28007	7.50494	6.10589	7.32043	7.42259	6.78109	6.77381	6.03774	5.54346	5.80069	7.03079	5.58407	6.1239	6.21707	7.25354	6.41093	6.31009	5.11847	7.19343	6.31916	7.53636	7.31614	7.3661	5.44757	6.94554	5.45098	6.36603	5.92412	5.11684	5.9074	7.30763	6.13205	5.86802	6.26828	5.65166	8.29657	5.83904	5.60186	5.49443	6.02678	6.97947	6.09544	5.84369	5.23996	5.80699	6.39806	5.85929	7.03785
ANKRD18B	8.54173	6.89823	8.44581	5.44812	8.07707	6.47019	7.72697	9.07114	6.4594	5.84845	7.05767	5.67991	7.17856	6.48114	5.39245	6.46943	5.55067	5.62429	5.8569	8.69147	5.13342	7.98546	7.27523	8.36633	6.0508	7.65286	7.27801	6.77514	7.66243	5.11684	5.77126	6.93334	5.96949	6.61304	7.5455	7.10646	5.68313	7.07205	5.23149	6.5329	5.71826	9.12696	6.69819	6.99791	6.26834	5.08316	6.43399	7.41711	9.3509
ANKRD2	6.5425	6.62547	6.35645	5.86865	5.55893	5.59403	5.52135	6.51256	5.97458	5.84845	6.19081	4.85489	5.97501	6.31037	6.16958	5.85967	6.07496	7.00027	7.56265	6.14253	6.40574	5.68706	6.01656	5.81154	5.44757	5.79529	6.32149	6.34546	6.09588	6.35958	5.9074	5.94485	6.61031	6.51294	5.9326	5.25706	6.56658	6.35989	6.28277	5.89454	5.76351	6.78964	6.13134	6.06593	5.85648	7.65165	6.28287	6.22407	7.04878
ANKRD20A11P	5.40822	5.63386	5.5357	5.57895	7.10762	5.62615	7.2182	4.85489	5.46399	5.34407	7.29816	7.23164	6.50326	5.32807	5.91239	6.4789	5.07684	5.27979	5.22714	5.13196	6.2004	7.57871	6.95776	6.08308	4.85489	5.4681	5.65737	5.51339	5.46504	5.54236	5.38983	6.98059	4.85489	5.12151	6.22654	5.69869	5.47593	5.58338	5.31548	5.68751	5.67019	7.39285	5.84649	5.49658	5.70609	6.52932	5.27823	5.64876	5.1161
ANKRD20A5P	5.48123	5.5315	6.19898	5.49491	5.35517	5.7941	5.47899	5.63476	6.29716	5.97897	6.35824	6.87419	6.27124	5.97149	6.26252	6.27268	5.07684	5.1008	5.49614	5.7194	6.54312	7.13976	6.19191	6.41209	5.51639	5.75654	5.34274	5.56515	6.29949	5.97026	5.65173	5.43911	5.50891	5.50342	6.91236	6.37241	5.98015	6.35989	5.96063	6.08374	6.12026	7.82024	5.68928	6.22834	6.07012	6.36776	5.87423	5.93062	5.37519
ANKRD22	9.66348	11.286	7.86409	7.51015	8.54237	6.70295	7.68265	10.9339	9.60041	9.60701	8.34093	9.19485	9.53475	9.37108	9.55541	9.63727	9.78986	10.9869	10.0559	10.7854	7.84926	8.92562	9.79236	10.2703	6.5255	9.82688	9.49649	11.3769	11.2604	12.4369	9.6979	10.3846	9.70694	10.3234	10.5835	9.60716	10.5075	10.855	11.7613	9.21439	10.5449	9.59507	10.0664	10.6368	10.9833	10.4152	9.54232	11.219	12.1411
ANKRD23	5.90453	6.82195	6.34168	6.2798	6.58036	6.24333	6.15523	6.33471	5.9854	6.02642	7.02804	6.67284	6.06481	6.3364	6.36176	6.44054	6.01941	6.0284	6.59509	6.55343	6.22522	7.28529	6.48987	7.35114	5.82621	6.61723	6.49771	6.08883	6.57765	6.10083	6.55866	6.00095	6.23885	5.98926	6.45619	6.3266	6.25377	6.17196	5.80073	6.86746	6.35887	6.81498	6.38156	6.66027	6.49271	6.55421	6.58839	5.89567	5.90968
ANKRD26	9.66458	9.43828	9.47956	9.16732	10.8023	9.43136	10.0591	10.4801	9.36502	9.96953	9.96776	10.0592	9.96554	10.0252	10.2713	10.0472	8.72929	9.81056	9.99553	10.3132	10.0992	10.4039	9.6464	10.3985	9.96659	9.83865	9.47121	9.21983	10.218	9.52339	9.82189	9.93191	9.96472	9.03641	10.8724	9.84433	9.81541	9.84787	9.02321	9.8427	10.2635	10.5434	10.0038	9.91425	9.67403	9.55226	10.1276	9.54597	9.62081
ANKRD27	11.2624	11.1677	11.4232	11.4765	11.2225	10.8406	10.9078	11.4323	10.5525	11.2551	11.6097	11.3381	11.2272	11.0316	11.0568	11.3389	11.7775	11.7666	10.694	11.5282	11.0643	11.3005	11.2939	11.4931	11.0652	11.0748	11.1393	11.4961	10.9942	11.504	11.32	11.2191	11.2711	10.6797	10.639	10.8959	11.2817	10.9887	11.4655	11.2114	11.283	11.1435	10.9949	10.8468	11.2049	11.3325	11.0194	10.0331	12.0088
ANKRD28	10.6649	11.8459	11.1198	11.3697	12.544	12.6095	11.3029	11.6355	11.8922	11.0452	11.6623	11.1557	11.504	11.8042	11.2614	11.2431	10.7157	10.8334	11.6757	11.4906	11.1193	11.7285	12.1953	12.1395	12.5343	11.4293	11.5809	11.0764	11.757	10.7505	10.8822	11.7248	10.9816	11.2232	11.6318	11.7334	11.7392	11.6062	11.8309	11.0113	11.6369	10.8877	11.2596	11.5863	12.242	11.3863	11.34	11.9096	11.638
ANKRD29	10.1548	10.6237	6.97278	8.4019	9.2191	6.64883	10.2703	10.4144	10.1397	8.24643	9.81497	5.84632	9.30018	10.4353	9.68944	9.80592	11.0919	10.198	10.8253	9.30497	11.1979	8.28374	8.86093	7.37353	8.76847	9.14706	11.0804	10.2963	9.90384	10.2531	10.8838	9.41162	11.7756	10.8176	9.49955	10.566	9.3398	9.32218	9.90882	11.0095	8.67716	9.26657	10.0217	9.03213	9.35054	10.2538	11.2038	10.5449	9.77617
ANKRD30BL	14.105	11.9417	14.4854	12.0214	12.0588	14.6475	11.2577	13.1825	12.2058	11.651	12.4481	13.9761	12.9547	11.4555	12.03	12.8449	10.5272	11.7691	13.0541	15.4037	12.7478	13.7516	13.2324	11.2558	12.4859	12.0666	12.0592	12.7102	10.8052	12.3573	13.0193	12.3163	13.4814	11.6485	13.7889	13.2192	12.3758	13.285	11.6375	13.2394	11.8674	10.0458	13.233	13.0403	13.8671	12.8977	13.0361	12.3433	12.9815
ANKRD31	7.29647	7.19123	5.17814	6.5761	5.67748	6.17845	5.56101	7.27607	7.72605	6.39263	6.48856	6.41752	6.61266	6.94634	6.04943	6.64584	6.8376	8.97644	6.62644	6.85748	5.87715	6.8861	6.17157	6.64095	5.36906	7.59738	8.35568	6.16523	8.64978	7.9125	8.08264	8.44274	8.05782	8.1078	8.33995	7.59901	6.79891	8.855	8.35753	8.33461	7.68403	10.14	9.92362	8.79797	8.98665	8.30976	7.01336	10.6655	7.85885
ANKRD33B	7.82368	6.06571	7.03328	6.84685	6.62333	6.4442	5.56101	6.48692	6.33614	5.84845	7.12432	8.12947	6.64702	6.3364	6.92394	6.32789	6.62657	6.78273	7.95551	7.50571	7.27861	7.43216	7.2669	5.68705	5.90739	6.65092	6.17314	6.93794	6.7536	6.28004	7.14464	6.15209	6.58558	6.4225	6.38474	6.03234	7.47923	7.01009	6.44146	6.34785	5.886	7.62984	7.05094	6.77137	6.87143	6.52932	7.29763	6.02817	5.67109
ANKRD35	8.75513	7.90162	6.8906	5.81277	6.09794	6.56877	6.17411	8.0166	9.68815	7.62998	7.20535	6.55201	6.93333	8.72152	8.77031	7.9301	7.01037	9.25509	8.35536	7.98081	7.65789	8.88761	6.50519	9.6616	6.20485	9.79618	6.71454	8.36787	9.47499	8.28333	8.52945	8.88772	9.64826	9.52872	7.83913	7.35454	9.22081	10.0839	9.06934	10.0682	9.72613	7.93412	9.28826	9.85844	8.06803	9.46886	10.5094	9.1879	10.7119
ANKRD36	9.25978	8.96234	9.83259	9.59585	9.6833	10.189	9.39543	9.48938	8.93757	8.92762	9.32	10.0521	9.78839	8.85134	9.21999	9.45589	8.9034	8.35171	10.0092	9.81124	9.94922	11.2565	10.1732	8.84097	9.65899	9.54228	9.08983	9.37925	11.0813	8.63048	9.38873	9.5645	8.97695	8.78961	11.3031	9.32302	9.53702	9.8546	8.60317	9.44767	9.40568	10.9343	10.3362	9.33737	9.3015	9.15213	9.71832	9.13975	9.16455
ANKRD36B	8.15255	8.12914	8.66767	7.92475	8.98076	9.49917	8.1476	8.68318	8.22527	7.8168	9.10442	9.35702	8.35382	7.95036	9.16814	8.57098	7.97835	7.02996	9.11182	9.21406	8.87131	9.69037	9.48048	7.7582	8.37274	8.33431	7.75499	7.98243	9.64421	7.78479	8.46889	8.04152	8.02428	8.2331	10.0065	8.76125	8.12534	8.48849	7.50113	8.7058	8.57258	10.3807	8.65358	8.4504	8.26266	7.5863	8.74558	8.06696	8.21263
ANKRD36BP2	8.0979	5.8407	8.7461	7.94944	6.65115	6.30452	5.56101	7.67722	6.53911	9.00063	10.4256	11.3272	10.0009	5.89502	7.09927	8.93161	6.256	5.79187	7.21058	8.33987	8.35263	8.84574	8.44352	11.2244	6.84524	7.5729	6.17314	7.65053	7.78423	7.12821	6.59219	6.66656	6.63455	7.85595	11.2518	11.2584	9.29037	8.75385	5.98948	8.17324	6.85669	10.5574	7.38015	8.60097	9.70667	10.1208	6.43399	10.7385	6.64251
ANKRD36C	9.16371	9.37619	9.73213	9.31544	9.09677	10.5554	9.53053	9.34923	8.83814	8.76939	9.57572	10.2191	9.64202	8.98119	9.2018	9.33845	8.5283	8.1973	9.42871	9.75866	10.7512	11.0837	10.089	8.83575	9.46759	9.254	8.93299	8.85155	10.9231	8.7956	9.3153	9.08267	8.73623	8.72319	11.3569	9.24697	9.50705	9.58176	8.55426	9.23038	8.90578	10.3827	10.1716	9.30543	9.31568	8.88067	9.50412	9.05063	8.97244
ANKRD37	8.29352	10.7032	9.72343	8.87274	10.0766	8.87113	9.02417	8.39021	9.02536	9.83924	7.40019	8.45514	7.70879	9.14106	7.26722	7.16357	9.04364	9.15175	9.37701	9.32682	8.1119	8.6712	9.47	8.22909	8.323	7.97715	8.43498	7.00012	7.88542	7.88905	7.86647	8.49014	8.08247	8.63918	7.95456	7.76135	8.60361	8.00579	7.725	7.6906	7.82135	10.0706	7.77462	8.03176	8.24286	7.88153	8.46564	8.28729	9.64675
ANKRD39	8.03762	7.70799	8.11158	7.58209	7.71628	7.69334	8.05149	7.59153	7.75177	8.16353	7.96835	7.60132	7.81111	8.00143	7.63887	7.93946	7.62752	8.24663	8.04398	7.69294	7.56825	8.15632	7.83342	7.90167	8.23603	8.08385	7.62406	8.09045	7.79584	7.88905	7.91	8.12938	7.9094	7.80487	7.9656	7.88586	8.21888	7.63674	7.93564	8.34573	7.87419	7.87834	7.90209	7.68026	7.59643	7.94327	7.69733	7.93904	7.48964
ANKRD40	11.388	11.8367	11.1428	11.3593	11.5706	11.5779	11.8356	11.2225	11.0889	11.0162	11.2589	10.5759	11.4731	11.5845	11.5205	11.556	11.8963	10.7624	11.5457	11.2638	11.4435	11.396	11.3492	11.551	11.4879	10.4146	11.1855	11.4822	10.5561	11.6843	11.1317	10.9651	11.3962	11.2487	10.6028	11.3018	10.91	11.1837	11.3431	11.5034	11.1768	10.6975	10.9479	10.8917	11.0349	11.2609	11.1221	11.6024	11.1173
ANKRD42	8.49543	8.32502	8.32868	8.58816	8.22568	9.17311	9.47258	8.62072	9.10711	9.47684	8.14714	8.43015	8.81296	8.99373	8.82759	9.1347	8.81568	8.37773	8.77025	8.69522	9.10823	8.94689	8.36602	8.51131	9.39502	8.4224	8.8954	8.55716	8.83068	8.79872	8.89375	8.45871	9.00704	8.73672	8.41391	8.57157	9.09394	8.33706	9.10104	9.12524	8.85103	8.90211	8.77616	8.96629	8.88553	8.70781	8.85171	8.61314	8.94197
ANKRD44	9.00461	8.59228	9.34986	9.60048	8.68854	9.12821	8.30423	9.33959	9.93816	10.3966	10.7132	11.3551	10.4358	9.81574	10.3558	10.017	8.10021	8.12435	8.50618	10.5594	9.60045	9.48075	10.2313	10.1392	10.2714	9.46626	8.53645	9.25896	11.0465	9.19809	9.81706	8.75852	8.99422	9.60977	11.0995	9.82464	10.8711	10.8584	10.7061	10.3562	9.26782	10.2108	10.0393	10.1235	11.0603	11.1352	9.18067	9.15693	7.44178
ANKRD44-IT1	5.86499	5.51277	5.63866	6.49046	5.64014	6.60373	5.69991	6.59818	6.35136	6.68117	6.94557	7.39307	6.48401	6.19955	6.59433	6.7999	5.34924	5.27979	5.79011	7.52304	6.44668	6.44188	6.28815	6.12512	6.11524	6.11083	5.6209	6.00611	8.23426	5.91255	6.33449	5.97332	5.8764	5.86802	8.42983	6.70257	7.05829	7.33477	6.72057	6.88901	6.47211	7.29217	6.85874	7.09326	7.24705	6.72609	6.18407	6.14466	5.43583
ANKRD46	9.26413	9.60325	9.26327	9.13577	9.57929	9.03396	8.89871	8.88695	9.63002	9.08584	9.32776	9.28604	9.53265	9.69724	9.7418	9.38433	10.5205	9.92515	8.71787	9.18775	9.37413	9.09474	9.4735	8.94641	8.84848	9.48992	9.22919	9.21237	9.59599	9.11569	9.19138	9.48525	9.27764	9.68996	10.0634	9.95219	9.37342	9.26261	9.80219	9.85563	9.30896	9.96625	9.21405	9.41512	9.08387	9.04685	9.19931	9.25855	8.83141
ANKRD49	9.17299	9.33245	8.49362	9.50503	9.2041	8.02254	9.05442	9.17236	9.90701	9.37267	9.0255	9.10732	9.38658	8.87284	9.54758	9.17705	10.0258	9.49513	8.99856	8.91035	9.39287	9.40028	9.56993	9.21692	8.85237	9.53816	9.81982	9.04888	9.66617	9.5623	9.62062	9.27687	9.4687	9.87968	10.0507	9.34331	9.35671	9.33188	9.29157	8.93571	9.23972	10.3588	9.17189	9.34663	8.95977	9.12605	9.24488	9.38536	8.98336
ANKRD50	11.5054	12.7978	11.1506	12.0655	11.0985	12.3138	11.0305	11.6781	11.7778	11.3699	11.498	12.757	11.6094	12.5026	11.5686	12.2837	12.0555	11.7963	11.361	12.0198	11.5864	11.3609	12.0314	10.6584	11.6192	11.7141	11.925	11.4905	11.5065	11.3754	12.3355	11.3845	11.9725	11.567	11.7679	11.9395	10.8242	11.6289	11.3326	11.6644	12.6119	12.5531	12.1373	11.5491	11.3773	11.6325	12.0547	12.3263	11.6376
ANKRD52	11.5377	11.4697	11.8545	11.7085	11.1524	12.2406	11.4324	11.9145	10.6578	11.0792	11.943	11.4955	11.1823	10.8491	11.6204	11.8559	11.4178	11.6564	11.6685	12.411	11.4569	12.1887	11.2266	10.857	11.6112	11.2673	11.708	11.5717	11.1956	11.7446	11.2502	11.433	11.4369	10.891	10.9444	11.4387	11.4297	11.5637	11.295	12.0476	11.7525	11.037	11.7404	11.5036	11.6955	11.7276	11.5762	10.9903	12.0072
ANKRD54	9.56007	10.0475	9.98067	10.1794	10.0068	9.9534	10.0854	9.64861	9.76403	10.0159	9.36591	9.02662	9.25239	9.37382	10.0043	9.37867	9.67936	10.2922	10.0146	9.75866	9.7294	9.8816	9.55016	9.78286	10.7526	9.91843	9.60739	9.81276	9.42984	9.71315	9.65888	9.59896	10.0455	9.43872	9.43824	9.54942	9.98949	9.6218	9.8863	9.93451	9.66834	9.18262	9.35255	9.72718	9.5576	10.2321	9.80596	8.73281	9.5747
ANKRD6	7.52716	6.65392	7.50494	7.66253	8.3006	9.08562	7.09389	7.65629	7.94876	9.41774	9.10442	8.88492	7.99569	8.43062	8.23024	9.06169	7.22618	7.28698	7.10869	8.32052	8.85787	8.76113	10.65	8.05463	8.97501	9.48351	7.22886	7.15997	7.73678	6.46925	8.67581	8.41843	7.78425	9.637	8.30581	8.17606	7.93045	9.22147	8.19469	7.57407	6.79207	10.1747	8.76199	8.15179	8.59037	9.0086	7.8998	8.83257	6.56512
ANKRD65	6.63383	6.73024	9.58212	6.47557	8.35236	6.69232	9.64129	8.32295	8.49161	7.25085	8.2494	7.95998	8.3586	9.2965	9.07492	8.61413	9.17824	7.64625	7.70629	6.79935	7.72715	8.53002	10.3272	9.91705	7.21752	8.12325	7.27801	9.08201	8.02961	7.43127	8.99142	9.04099	7.55479	8.21864	7.30202	9.24697	7.74191	8.81401	7.71115	8.85279	7.47349	6.86417	7.00129	7.86441	7.6882	9.23983	7.7497	7.98514	8.98879
ANKRD9	10.0371	9.85765	11.7303	7.98328	9.61372	10.3623	9.28687	8.5857	9.40463	10.3629	9.22147	8.89406	8.51672	8.61868	8.75676	9.21183	9.11878	9.3515	9.45887	9.30252	9.24862	9.34934	10.0614	8.75783	8.81701	9.8993	9.41043	9.68942	8.52083	8.95483	9.20377	9.50834	8.69451	9.66195	7.5455	9.68469	9.09394	8.84486	8.89943	9.14858	8.82095	8.28983	8.87159	8.55681	9.25072	9.25021	9.43245	9.8055	9.77617
ANKS1A	12.0313	11.5519	11.2743	10.6119	11.8139	10.944	10.8714	11.6905	11.3718	11.7075	11.8433	10.9931	11.1857	11.819	11.2898	11.4435	11.6674	11.7784	12.0135	11.575	11.5007	11.4983	11.9114	11.2164	10.5278	11.9615	12.4546	12.1982	11.2583	11.6278	11.9142	11.2934	11.681	11.8595	10.2126	11.9507	11.5743	11.4693	11.8924	11.7537	12.2676	11.1057	11.5801	11.7606	11.6719	11.4633	11.7909	11.6874	12.1429
ANKS1B	5.21839	5.4528	7.03328	6.29749	5.4661	6.22748	5.69991	5.60229	6.2892	6.44069	6.06235	6.81402	5.76362	5.55305	6.13668	7.62705	5.07684	6.17874	5.49614	5.58137	8.46812	7.73619	8.072	7.74131	7.86935	6.85005	5.7253	5.94671	6.98367	5.30736	5.65173	6.58985	6.20444	6.17028	6.6768	5.65166	6.15294	6.2221	5.60186	6.1858	6.1781	8.03943	6.80091	6.8403	6.69658	6.49099	7.35019	5.89567	5.99475
ANKS3	8.86632	9.01367	9.14155	9.4768	9.32787	9.83118	8.97077	8.74547	8.81547	8.90244	8.82064	9.86326	8.77064	8.6117	9.04369	9.27044	8.79569	9.13233	9.12192	9.3436	9.29667	8.53355	9.58134	8.84876	9.50255	9.06055	8.46275	8.63757	8.83624	8.722	8.9596	8.86698	8.98992	8.79609	9.07995	9.17519	8.903	9.17913	8.5311	9.12951	8.83982	8.6419	9.20711	9.0796	9.22339	9.00656	9.41529	8.80008	8.78218
ANKS6	10.9382	10.0207	10.4332	10.1886	11.1406	9.42544	8.02089	10.2581	10.7996	9.48533	10.3582	7.64055	9.30018	8.93735	10.6102	10.2189	11.5355	10.451	10.7583	10.0057	10.2983	10.0783	9.74967	9.25451	10.7422	8.4179	10.5829	10.6531	9.17561	11.1768	9.88163	9.93049	10.4056	10.1827	9.5904	10.0587	10.9043	9.92985	9.78606	9.99885	9.87951	10.3324	10.1172	9.42738	9.70308	10.7173	10.3416	10.0877	11.2387
ANKZF1	10.241	10.6264	10.9829	10.7452	11.11	10.6965	10.7782	10.5679	10.6441	10.8171	10.3928	10.7689	10.3297	10.557	9.87695	10.2874	10.1017	10.4527	10.3603	10.9499	10.6155	10.9548	10.8901	10.8271	9.97194	10.2267	10.9676	9.91875	11.1165	10.3462	10.3988	10.5577	10.4437	10.0117	10.0118	10.1777	10.6591	10.2628	9.92511	10.6798	10.2747	12.05	10.6805	10.4006	10.5364	10.6307	10.7902	9.91372	10.0455
ANLN	13.2721	13.0673	13.2173	13.4533	14.1327	13.356	13.1826	13.046	12.5591	12.8134	12.2703	11.2685	11.9368	10.5874	11.7614	11.9812	12.042	13.0464	12.4187	12.1812	12.6161	12.2255	12.2928	11.911	11.5217	12.8906	11.6391	12.2536	12.4454	12.0192	11.6866	12.3068	12.0305	12.7228	11.0428	10.8292	11.0931	11.8189	11.3069	10.1312	11.9178	11.5263	11.8338	12.215	11.1883	11.4644	11.466	11.7957	12.5411
ANO1	11.8529	11.8543	10.7332	10.0989	10.8037	11.1756	11.7608	11.3832	9.51067	9.12554	12.6809	9.6131	11.3263	11.2006	12.42	11.5316	12.242	12.2244	8.81768	12.326	13.2521	12.2417	11.2431	11.2362	10.7752	11.4817	11.4714	9.57209	10.7498	10.5377	11.8286	11.0362	12.239	12.3265	10.159	11.3932	10.9311	10.7049	9.59928	11.899	9.80678	10.1996	10.7477	10.0974	10.9207	10.7499	12.1823	10.4495	9.65188
ANO10	9.49622	9.71703	9.6107	8.92295	9.7803	8.73618	11.133	10.3173	10.2292	9.4904	9.88489	9.2259	9.89858	10.2777	10.2263	10.0907	10.0981	10.0883	10.4074	9.86362	9.76396	9.71996	10.1128	10.2694	10.7401	10.2407	10.3835	10.3883	10.6345	9.95503	8.88761	10.5905	10.0475	10.5329	10.4714	10.581	10.0953	10.7498	10.8142	10.0837	10.6908	9.89596	10.6967	10.6163	10.6478	10.1283	10.2314	10.7489	11.5303
ANO2	6.75473	6.17411	6.01365	7.64438	6.80605	6.77496	6.64055	7.787	8.39325	6.9251	7.23131	7.52538	6.66385	6.60988	7.8606	7.43077	9.16793	6.68404	6.08329	6.93998	7.64202	7.46275	7.44665	7.20001	7.51822	6.30628	7.76631	6.42562	6.81514	6.537	7.25749	7.6921	7.09204	7.65389	7.72641	7.54634	7.79329	6.86239	7.1201	7.3894	6.96244	8.01899	7.12975	6.56632	7.70292	7.54671	8.4527	7.13602	7.04878
ANO4	9.37685	6.38372	7.56313	6.24355	5.60074	5.7941	5.38351	5.82955	5.59819	5.40117	5.91454	6.56465	5.80266	7.0437	5.91239	6.44054	7.12638	7.23772	5.59336	5.93916	7.06444	5.93818	7.98038	6.26009	5.98183	6.56486	7.09745	6.73094	7.98486	5.30736	6.13074	5.43911	5.92413	8.82803	6.1831	5.34665	5.8804	7.0841	6.62926	6.08374	5.5026	7.67007	7.3674	5.84369	5.85648	6.59059	6.30952	5.41974	5.84818
ANO5	5.44592	5.69463	5.25037	5.0985	5.20952	7.18989	5.47899	5.24837	5.80772	5.81985	8.14271	6.56465	5.87568	5.8542	5.97358	5.87676	6.14451	5.72914	5.54659	5.67623	7.84236	6.47499	6.53523	7.56646	6.14598	5.96642	5.20067	5.7784	6.07313	5.30736	5.60719	6.05394	5.8764	5.44774	5.87347	5.69869	5.94809	5.83904	6.30389	6.12579	6.05893	7.58841	6.16602	5.97364	6.12335	6.74729	5.93341	5.59863	5.58682
ANO6	12.117	13.4542	12.716	12.9841	13.377	12.032	13.2223	12.1876	12.557	12.395	12.7387	12.0803	12.4948	12.5143	12.7151	12.5896	13.5942	12.9246	12.4582	12.3619	12.8421	12.5465	12.4065	11.9449	13.1558	12.8489	12.866	11.857	12.5279	12.1116	12.5317	12.5989	12.7805	13.2459	12.3373	11.9308	12.6024	12.2959	12.5201	12.5395	11.8443	12.3275	12.9523	12.1134	12.4722	12.1686	12.4819	12.4055	13.0027
ANO7	5.99646	5.87646	7.68311	6.20602	7.00777	7.75708	7.0407	5.90069	5.92999	5.69435	6.107	7.28285	6.14711	5.97149	5.97358	6.06012	5.67506	5.76111	6.1562	6.14253	6.29642	6.42497	6.63481	5.81154	6.89405	5.86779	5.65737	5.91552	6.00154	5.67335	5.60719	6.45587	6.05413	5.83495	6.55576	5.93446	5.94809	6.17196	5.64609	5.99385	5.76351	7.06485	6.26367	6.26529	6.26834	6.07022	6.22754	5.96428	6.35567
ANO7L1	7.91619	7.81052	7.87323	7.42711	7.00777	5.97535	7.06757	7.9456	7.54014	8.43114	7.7041	7.23164	7.33669	7.18714	7.82163	7.79199	7.49892	8.49436	8.32053	7.91095	7.79313	7.81457	7.2669	6.50319	6.23309	7.62143	6.15305	9.47163	8.14243	8.35308	7.64068	8.39785	7.78425	8.28028	7.98741	7.82865	7.44257	8.23154	8.18975	8.06497	8.86215	7.82024	8.08921	8.35398	7.84213	8.44914	7.94893	9.03522	8.61288
ANO8	9.04227	10.5136	9.12086	7.31564	7.8227	8.34068	9.17731	9.01368	8.65263	8.63804	9.82322	8.71996	8.80599	9.02722	8.81675	8.63141	7.51566	8.71696	9.76096	9.89806	9.01448	10.0938	8.06733	9.04689	9.29884	9.56878	9.49482	9.47579	9.03781	9.21913	9.55837	9.50834	9.49922	8.92866	8.14108	9.23616	10.128	9.96605	9.58443	9.80187	10.078	9.09346	9.82521	9.85585	9.83519	10.0103	9.92817	9.22908	10.8953
ANO9	8.80583	8.57457	10.4536	8.36227	8.79272	6.72395	9.00659	8.58843	9.28928	9.49881	9.10216	9.45577	9.84877	9.5379	9.04554	9.21564	7.51566	9.9314	10.1683	10.2924	8.20035	9.78916	9.79516	9.80434	6.43612	9.27645	8.58775	9.24685	10.4543	10.5816	10.335	9.82262	8.9148	8.74679	8.89235	9.96859	9.79785	10.5611	10.9346	9.63489	9.77779	8.79888	10.5593	10.1959	9.86279	9.48505	10.2434	9.77064	10.561
ANOS1	9.40599	10.766	8.46991	9.49513	7.46054	8.57913	8.14355	9.21163	11.0724	10.2697	10.6296	12.527	11.1587	11.0835	10.184	10.2606	10.3774	8.94955	9.45887	8.95163	10.481	9.84392	8.09516	8.28789	9.48767	9.72732	12.0162	9.46119	8.77095	8.78621	11.2861	9.00621	10.6065	9.83807	8.63588	10.484	9.01694	9.952	9.12693	9.34497	10.5264	8.57394	10.0335	9.29207	8.95675	10.6228	10.5088	9.98906	7.12284
ANOS2P	6.20128	6.39778	4.85489	5.86865	6.74384	7.03613	5.56101	6.00804	5.73925	7.03643	6.14975	4.85489	5.13301	6.21404	6.15326	6.8772	5.75617	5.66092	5.54659	6.19378	6.86664	7.13976	4.85489	4.85489	5.90739	5.75654	6.21219	5.7784	6.71517	6.34022	6.35494	6.00095	6.61031	5.83495	6.42102	5.8994	4.85489	5.24723	4.85489	6.12579	6.25929	7.04402	4.85489	6.66027	6.31261	7.12645	6.91374	5.69563	5.37519
ANP32A	11.6342	11.8288	11.5612	12.4611	11.8346	12.3017	11.8939	12.1985	12.203	11.2451	11.8473	12.0032	11.9249	11.6469	12.228	12.2834	11.7846	11.5866	11.9762	11.1803	11.6066	11.1617	11.6209	12.2894	11.2548	11.0924	11.4318	11.4641	11.7841	11.655	11.7136	11.493	11.5202	11.5413	10.8579	11.8326	11.7447	11.4259	11.8605	11.7817	11.5938	11.4974	11.3504	11.6752	11.8062	11.3988	11.2138	11.9707	11.513
ANP32B	11.2864	10.2485	11.3945	12.1689	12.1248	11.1195	10.391	11.5104	11.1775	10.7284	11.285	11.4899	11.2452	11.0182	10.3573	10.8159	10.9782	10.8676	11.049	11.3963	10.6194	11.2025	10.6676	10.7608	10.7995	11.2083	11.1178	11.4462	10.9251	11.5938	10.6114	11.0441	10.4152	10.1004	10.4268	10.6839	10.3622	10.7252	10.6314	10.8966	10.8052	11.6797	10.7066	10.7705	10.581	10.7686	10.7984	11.3346	10.9901
ANP32E	11.6788	10.9191	10.6764	11.9848	11.8787	10.7394	11.573	11.4145	11.2709	11.5938	10.9174	10.8945	11.4269	11.0692	11.5976	10.8391	11.0709	10.2368	10.6494	10.935	10.3495	11.0244	11.2328	11.7949	10.404	11.207	10.4024	11.9246	11.3922	10.6128	10.9157	10.5796	10.3262	11.0512	10.0634	11.1783	10.7163	10.6871	11.2586	10.8515	11.0844	11.0168	10.6818	10.7636	10.1518	9.79469	9.93928	10.9309	10.5674
ANPEP	9.48261	8.95815	11.2858	8.55664	9.05913	10.4938	10.7757	9.02777	10.2761	9.75894	10.5063	9.30668	10.796	9.96388	12.2133	11.0146	10.4592	9.4627	9.60979	10.8089	10.1077	9.19586	8.80069	10.0318	12.2403	10.252	11.1145	10.301	10.1181	8.26987	10.0704	9.71099	10.1141	10.6036	11.4692	10.3934	11.582	10.898	10.841	10.889	9.58154	10.3965	10.6642	10.1938	12.7374	11.0339	10.2449	10.3387	9.2708
ANTXR1	11.6685	12.2244	12.6933	11.2761	11.2969	13.159	11.8844	11.5829	12.9777	11.0792	13.8112	12.1391	12.3689	12.763	12.804	13.174	13.4398	11.2905	11.2534	11.8673	12.9992	12.3471	11.2745	11.6078	14.1089	11.7013	14.4063	12.4138	11.0357	12.0695	13.9801	12.5041	13.1275	12.6833	12.6926	13.424	12.7198	12.9372	11.1489	13.3176	13.0069	12.0856	12.7699	12.0764	13.1498	12.2965	13.3311	13.01	11.1515
ANTXR2	10.9186	11.2779	10.4286	9.30035	9.071	12.1442	12.7365	11.4255	10.6155	10.5906	11.4694	10.3969	11.0074	11.0756	11.3882	10.5253	11.902	10.4887	11.7007	11.9049	10.9355	9.14619	9.88598	10.3546	13.1878	10.0815	10.8187	11.8705	11.208	11.4772	10.6225	9.73239	10.3159	11.8763	11.3845	10.5156	11.0033	11.7416	11.2691	11.0279	10.3302	11.8693	10.9989	10.6907	11.6048	10.9617	10.5199	10.9016	12.1283
ANXA1	17.254	16.7836	16.1629	16.106	16.9497	13.3413	14.32	16.5813	15.659	14.7961	14.358	13.4525	15.4337	16.4127	15.274	14.3332	15.7136	17.0087	16.2991	17.1704	14.285	12.813	14.2787	14.8742	14.2116	14.9959	15.9192	17.5137	15.8193	18.2063	15.4876	15.2862	14.7359	17.2915	16.6144	16.1584	15.6146	16.7861	16.6117	14.9135	16.5155	15.9237	14.9654	15.9288	16.3911	14.8405	13.8417	17.1337	17.4166
ANXA11	12.9779	12.8535	13.2204	11.7987	11.7458	12.0129	12.9613	13.3942	12.1252	11.9543	12.5365	11.9488	12.5207	12.5856	12.5851	12.6305	11.693	12.6298	12.8836	13.308	12.9692	11.6739	11.6533	12.5196	13.531	11.442	12.7426	12.8979	12.3039	13.3729	11.885	12.5877	12.903	11.851	12.1109	12.337	13.1346	12.7535	12.8384	12.4188	12.6392	12.5457	12.6089	12.3924	13.0741	12.642	12.3689	12.8417	13.8235
ANXA2	16.4539	16.8689	16.5344	16.7442	16.8584	17.2052	17.626	16.7346	16.7511	15.44	15.2113	14.7069	16.384	15.9852	15.9591	15.7393	16.3698	17.4294	16.013	15.447	15.6296	15.0855	15.8891	14.6562	15.159	16.2117	16.2489	15.5714	16.5744	17.2121	15.9553	16.6822	15.9628	16.5208	16.3875	16.0594	15.7254	15.8834	16.4874	15.8539	16.3443	14.5454	16.1243	16.2507	15.7597	15.6082	15.6523	16.3354	16.8394
ANXA2P2	8.73851	9.20237	8.84823	9.0838	9.43267	9.25891	9.73617	8.89356	9.17419	7.67909	7.41523	7.50725	9.05825	8.42797	8.79703	7.76406	8.531	10.029	8.42255	8.18785	8.14014	7.4166	8.74364	7.27372	7.73081	8.48398	9.08761	8.16507	8.91716	9.13304	8.01042	8.95382	8.2655	8.66774	8.70932	8.37272	8.33142	8.6682	8.94092	7.98153	8.6127	7.60235	8.58542	8.51453	8.10696	8.30643	8.12336	8.558	9.41273
ANXA2R	7.55162	6.40474	8.60927	7.15106	6.88831	6.88954	7.47007	7.54661	7.28268	7.63621	7.83144	7.86454	7.51364	6.85782	7.74025	7.02518	6.43694	6.93879	7.25875	7.9746	7.68137	7.40876	7.04951	7.30522	8.11759	7.58926	7.46547	7.77244	7.82446	7.58665	7.51637	7.57799	7.8815	7.56404	7.72641	7.78415	7.18782	7.6207	7.17278	7.13197	7.03301	7.44052	7.38015	7.52908	7.36441	7.91714	8.00356	7.35725	6.74322
ANXA3	12.7703	11.2181	9.76882	11.9448	10.7517	11.43	10.6114	12.9358	11.7537	12.8295	10.5721	10.7621	9.85551	12.0757	11.1912	10.1222	11.9759	13.8941	12.0809	12.1352	10.4478	9.16671	8.72901	8.63387	10.0192	11.9147	12.5706	11.5254	12.2222	12.1483	11.3587	12.381	10.3448	12.9467	12.8873	11.8926	10.3406	11.9357	13.3821	11.1758	10.9984	12.04	11.4774	12.2193	10.8608	10.0062	9.97663	11.014	13.5001
ANXA4	11.5827	11.8875	10.8358	11.1939	12.2637	10.0108	11.6568	11.4551	11.6649	11.5419	11.6764	10.8525	11.0484	12.0377	11.7851	11.7137	12.007	12.8557	11.6138	10.9846	11.5473	11.0232	10.8469	11.3358	11.3645	11.3761	12.0589	11.6338	11.817	11.8396	12.026	11.9934	11.7307	11.5996	11.8915	11.5254	11.7212	11.3571	12.2563	11.604	12.1599	11.3647	11.5545	11.214	10.8973	10.9469	11.7203	11.0101	11.7664
ANXA5	13.3975	13.7972	14.036	13.8686	13.3986	13.4235	14.1708	13.0843	13.0465	13.0816	13.3399	13.3592	13.7696	13.0524	13.6534	13.0126	13.8881	13.7001	13.0539	13.2318	13.1862	12.5171	12.4526	13.0913	14.5064	11.6791	13.2215	12.7202	13.1761	12.9646	13.0801	12.6866	13.0416	12.6922	13.287	12.231	12.7379	13.1574	13.3346	12.7489	12.9261	12.6899	13.3636	12.8227	13.4974	13.1806	12.6457	13.3392	13.262
ANXA6	10.8682	10.1485	11.9864	10.7997	10.3546	10.8328	13.5482	10.6018	11.5698	11.1954	12.4899	12.5618	12.4771	11.0514	12.5669	12.2409	10.4351	10.4352	10.5559	11.9536	11.5582	10.8748	11.5369	12.027	14.2083	10.9284	10.7993	10.7827	11.5526	10.0349	10.5498	11.1819	10.9653	11.5442	12.4874	11.2491	12.3517	12.2159	11.9694	11.479	10.287	10.2503	11.3049	11.161	12.636	12.4506	11.4198	11.045	9.3965
ANXA7	13.2909	12.9273	12.8238	12.6782	12.7273	12.1318	12.7102	12.7367	12.4917	12.5604	13.0115	11.7078	12.5202	12.6898	13.0766	12.4699	13.0304	13.9802	13.2127	12.8916	13.0028	11.73	11.9565	12.5558	12.5291	12.7086	13.7554	13.4185	12.8793	13.223	12.326	12.5283	12.9146	13.2204	12.6791	12.9888	13.0342	12.7392	13.5638	12.9916	13.0822	12.1624	12.8309	12.8723	12.5443	13.2642	12.6071	13.5632	13.3819
ANXA9	7.34246	5.8647	5.85884	5.75289	6.32025	6.30452	5.78939	8.60466	8.38026	7.88607	5.45941	6.26506	6.83525	7.68978	7.2997	7.18529	6.41093	6.80624	8.34673	8.11654	6.71543	6.62789	5.70451	6.85556	5.78254	10.1274	5.84582	9.70896	10.7476	9.25806	8.92105	10.2802	10.0057	9.43872	7.04829	7.19049	10.6066	9.86631	10.3093	9.79785	10.7477	8.42744	8.90633	11.0023	10.1779	10.5864	10.4283	9.74061	11.1491
AOAH	8.75099	7.29788	7.10718	8.53738	8.87364	7.94092	8.41213	9.64209	9.33101	9.43887	10.0391	10.4847	10.5555	9.21478	9.81422	9.83427	7.21238	7.81528	8.27576	9.97226	8.99313	8.15171	8.19275	9.67186	9.59103	8.07238	7.61781	9.53274	10.0434	8.65821	8.63603	7.22347	8.80644	8.90491	9.71837	8.60568	10.4836	9.78405	10.8158	9.20835	8.06115	7.83206	8.06617	9.30353	10.7117	10.1816	8.57954	8.0972	6.75696
AOC1	6.08026	7.1726	7.62442	6.36553	5.97832	6.4442	5.32823	5.96658	8.28757	8.46605	9.24418	8.06573	8.09696	9.50829	8.30073	7.79199	7.82285	7.16908	6.90267	8.66877	5.87715	6.27969	7.126	9.04914	6.9715	7.20687	8.05995	8.03463	7.39646	7.0209	7.815	6.94532	6.98751	7.89307	7.94344	8.24288	9.20755	9.09048	8.02182	8.72007	7.18835	7.72195	8.47375	7.43256	8.42063	8.91374	7.07812	7.49305	6.54903
AOC2	6.20128	6.00675	6.18189	7.00292	6.33836	7.62653	6.42352	7.01544	6.3738	5.84845	6.21075	6.61393	6.19852	6.51465	5.99312	6.56089	5.58394	6.37863	6.79935	6.96635	6.42639	6.77644	6.04024	6.56021	5.90739	7.34988	6.11165	6.6851	7.03529	6.17167	5.9074	6.07939	6.45358	6.51294	6.49033	6.49972	6.95535	6.98446	6.98435	7.18416	7.15119	7.62984	7.06709	7.11153	6.97592	6.45136	7.512	7.04901	6.4117
AOC3	7.20576	6.6197	8.22251	6.98317	6.74384	8.27921	7.48314	8.10347	8.84404	6.8148	8.43415	6.40317	7.6308	6.70757	9.58374	9.54136	6.24077	7.64004	7.46055	7.92391	8.53741	6.93197	6.47436	9.05812	7.65147	7.10615	7.03136	7.28315	6.47108	5.58886	6.99757	8.71935	6.93192	7.77861	9.32845	8.17606	8.00673	7.94959	7.94155	6.8005	7.47349	7.5016	8.0584	7.46084	9.07277	7.98995	9.26861	7.3263	6.91115
AOX1	8.37937	6.69267	7.083	7.36134	7.3286	8.56838	8.65217	8.16345	10.3923	7.17444	9.1379	9.1893	7.59009	7.39098	12.1116	10.6164	8.58386	8.61468	6.79935	7.66991	9.19089	6.52296	7.34799	10.798	10.0617	8.4043	8.49672	7.2023	10.0168	7.90082	7.74098	8.05215	9.32954	9.88726	12.2217	10.1304	9.85331	9.75014	9.78769	9.62888	9.65139	9.12222	9.14308	9.61984	10.9276	9.47477	10.8678	8.87129	7.3407
AP000322.53	7.19949	7.1537	5.41246	5.0985	4.85489	5.07997	4.85489	5.82955	6.2731	5.20162	5.10319	5.18222	5.33513	5.41378	5.69773	5.62085	6.44973	6.54834	6.77215	5.4707	5.4094	5.93818	5.73817	5.33974	5.51639	7.24931	4.85489	5.91552	6.77858	7.6229	6.84526	6.34416	6.65831	6.92297	6.93603	6.39463	6.09861	6.95831	6.28277	6.82321	6.5753	8.32343	7.58053	6.66027	7.49813	7.04571	5.7421	8.54496	7.52828
AP000347.2	6.27038	6.2878	6.19898	6.44519	6.71806	6.81432	6.70106	6.75317	6.2233	6.30771	6.4414	6.90324	6.36121	6.2837	6.27726	6.94363	6.16118	6.05131	6.42465	6.93998	7.01457	7.61303	6.89277	6.94036	6.60859	6.39222	6.06849	5.8148	7.12338	6.238	6.68753	6.26298	6.16888	6.19369	7.46907	6.47945	6.85804	6.7431	6.19395	6.5329	6.74134	7.92314	7.00129	6.8403	6.84392	7.02895	7.07108	6.41111	6.39333
AP000350.5	6.90491	7.70545	6.53288	7.45535	7.59433	7.82718	5.26527	4.85489	6.48657	4.85489	7.19659	8.14111	6.97318	7.01451	7.3501	6.53419	7.39388	7.28698	4.85489	8.35897	4.85489	5.29384	4.85489	7.48708	6.64808	7.59738	6.79855	7.15997	9.03781	7.77841	5.23423	7.70573	4.85489	5.12151	7.33712	5.13972	8.02517	4.85489	5.12157	6.94137	6.91818	7.27464	8.06617	8.55038	7.7319	7.11069	5.15477	6.53359	4.85489
AP000662.4	6.03085	5.61783	5.83436	6.18675	6.37372	6.68159	5.89536	6.55001	5.79448	6.0493	5.91454	7.15491	5.58407	5.52113	5.93325	6.17803	5.4784	5.85015	6.00463	6.06048	6.2004	5.96502	5.66929	6.08308	8.94623	6.60002	5.39968	6.2364	6.76615	5.63236	6.33449	5.94485	5.82591	5.86802	6.09036	5.42183	6.34597	6.24631	5.44786	6.08374	5.886	7.27464	6.35324	6.47947	5.74639	6.14399	5.83246	5.59863	7.94049
AP000695.4	6.51044	7.52111	7.65674	6.33203	6.33836	6.07284	8.2185	5.85392	5.79448	5.95432	6.4414	5.31682	6.29443	6.21404	6.68011	6.89749	6.57049	6.9801	7.24925	5.83636	6.14892	6.3364	5.83143	5.578	6.75946	6.02678	6.35563	6.32449	6.35376	5.71218	5.93837	5.78706	6.23885	6.4225	6.45619	5.65166	6.43114	5.72178	5.76483	5.94553	5.76351	6.40141	6.78103	5.58083	6.2907	6.35321	6.58839	6.7942	6.84916
AP000695.6	6.74584	7.8058	7.66735	6.53406	6.50514	5.99565	8.11491	6.34942	5.79448	6.02642	6.76281	5.0866	6.84973	6.2837	6.90676	7.06707	7.12638	6.93879	7.28684	6.39827	7.02722	6.78911	6.25068	6.01649	7.47766	6.0556	6.65085	6.28133	6.76615	5.71218	6.20307	5.82101	6.42529	6.4954	5.37205	5.8994	6.43114	5.83904	5.72725	6.29647	5.92326	6.68285	7.18958	5.92388	6.35518	6.56646	6.67806	7.15986	6.8364
AP001062.7	5.99646	6.9746	6.75121	6.16712	6.74384	7.34076	6.03399	5.92319	6.13472	6.37615	6.86881	8.53637	6.22331	6.51465	6.81722	6.70197	5.58394	6.48945	6.85206	6.65778	6.97588	7.29388	7.19831	7.17451	7.25443	6.54688	5.92617	5.84969	6.2424	6.76169	6.452	6.32442	7.20437	6.79149	6.30848	6.43782	6.72086	6.71142	7.14142	6.51855	6.79207	6.68285	6.26367	6.53807	6.93773	6.89585	6.93742	6.88487	6.48238
AP001258.4	7.54677	8.24954	7.09917	7.47616	7.14553	6.90768	7.28005	7.40861	7.77953	7.62998	8.00792	8.36899	7.84591	7.93167	8.20372	7.90801	7.74045	7.46076	8.08622	7.43411	8.0714	7.67921	7.66292	8.00859	7.30212	7.79315	8.21961	7.41393	8.16484	7.92407	8.23643	7.31666	7.9094	7.64662	7.5894	7.64974	7.94345	7.51164	8.09776	7.95257	7.9251	8.05958	7.84888	7.78371	7.45499	7.90832	8.16219	7.25119	6.84916
AP001372.2	7.01064	7.71808	7.26508	8.17505	7.78812	8.40263	8.1835	7.19721	8.45648	8.66829	9.83413	8.19419	7.68585	8.95761	8.25628	8.6466	8.62226	7.73624	8.1423	7.1824	7.8765	7.88879	8.63482	8.34805	7.77301	8.47101	8.71425	8.21104	7.82446	7.75909	8.34397	7.8474	8.22927	8.08668	7.9656	7.88586	8.73913	7.63674	7.06523	8.16068	7.48335	8.66167	8.0968	7.97495	6.80151	8.40625	8.09351	7.9188	7.37524
AP001429.1	5.80206	5.76432	5.41246	5.57895	6.16337	6.59219	6.52339	6.34942	5.73925	5.69435	5.88744	6.68429	5.72259	5.69329	5.82371	6.15298	5.96046	5.40213	5.94836	6.2894	6.00752	7.17766	6.32438	6.0392	5.86775	6.08359	5.34274	6.06203	6.85067	5.78447	6.0529	5.91547	5.71473	5.93065	6.91236	6.27882	5.63692	6.57582	5.83514	5.94553	6.14959	6.97947	6.26367	6.31847	5.95411	5.36322	6.45733	5.99676	5.93892
AP001626.1	6.71877	6.19951	5.31108	6.04069	8.12378	5.62615	4.85489	6.70003	5.95255	5.49974	5.50706	7.02208	5.53098	5.64048	6.08525	6.49762	6.55895	7.48188	6.00463	5.24613	6.40574	6.04125	6.10804	8.57861	5.15279	5.96642	5.65737	5.7784	6.54816	7.39795	5.99736	7.08102	6.50816	5.83495	7.17142	5.74298	6.36787	6.2221	6.07114	6.60214	8.45481	6.25029	5.74518	6.15033	6.01387	5.926	7.23048	6.02817	6.72933
AP002954.3	5.68508	5.81601	5.66985	6.5898	5.97832	6.88038	6.33041	6.37828	5.80772	5.34407	5.76967	5.46404	6.27124	5.78909	5.95364	6.46943	6.256	5.66092	6.36823	6.55343	7.05215	6.97626	5.73817	5.61626	6.01693	6.11083	5.75715	5.84969	6.48691	5.74915	6.13074	6.34416	5.92413	5.6876	7.19088	6.17642	5.98015	6.17196	5.12157	5.94553	5.95905	6.56588	7.11436	5.84369	6.2907	5.69785	6.70655	5.85929	5.70983
AP003068.23	8.06137	7.87715	6.55781	7.23588	7.77051	7.44079	7.3678	8.58298	7.01756	5.87612	7.3224	6.55201	6.98619	6.68865	8.0256	6.94363	7.54856	7.43931	7.75324	6.8716	7.51678	6.9871	7.50399	6.29571	6.74158	7.27003	6.28626	8.95361	6.09588	8.41142	8.29821	8.06793	7.64674	7.0308	7.94344	6.90595	8.73543	6.71142	7.54106	7.75945	8.24908	7.25687	7.40531	8.47436	6.51109	7.46391	7.07108	8.14428	8.51062
AP006621.5	6.17233	6.40474	7.36089	7.32337	7.56036	7.10754	7.1197	7.03228	6.75609	6.40888	6.50387	7.85983	6.66385	6.37435	6.71079	6.79263	6.46238	6.15857	7.28684	7.23665	7.37894	6.83853	7.50399	7.18307	6.84524	7.00967	6.65085	6.92514	6.66201	6.41573	7.22764	7.14395	7.21966	7.34648	7.00454	6.93454	6.98186	7.01009	6.53052	6.47444	6.99113	6.73739	7.35452	6.64729	6.87143	7.0034	7.59107	6.82515	6.7973
AP1AR	10.241	10.627	10.4543	10.7479	10.4529	10.5702	9.58328	9.76225	10.0696	10.3812	9.63936	10.3018	10.0836	10.7473	10.2417	10.2976	10.3473	10.0161	9.59177	9.88993	9.86628	10.4557	10.3282	10.6369	10.1696	9.77008	10.4787	10.6439	10.1101	10.3983	10.649	9.87386	10.1833	9.93775	9.94177	9.99925	10.1926	10.1551	10.8441	10.0492	10.4341	10.8178	10.0911	10.3118	9.71203	9.8972	9.98916	10.1815	10.4209
AP1B1	12.4556	13.189	12.7382	12.3459	12.3204	12.8267	12.5259	12.8847	12.4735	12.9489	12.7278	12.5849	12.3771	12.3728	12.4533	12.6861	12.2857	13.1577	13.3037	13.104	12.3962	12.1626	12.1712	13.0987	12.9885	12.4312	12.2798	13.0075	12.5835	13.1169	12.7543	12.4688	12.5753	13.0474	11.8886	12.9429	12.798	13.1365	13.3676	12.7707	13.2351	11.5281	12.8618	13.109	13.3721	13.1813	12.4368	13.0505	13.1732
AP1G1	12.8024	12.8702	12.7872	12.7905	12.7894	12.685	12.6708	13.1701	12.8033	12.6991	12.5254	12.7719	12.3283	12.6253	12.6628	12.702	13.237	12.584	12.816	12.7552	12.5376	12.222	12.6489	13.1276	12.3729	12.7846	12.9349	12.8676	13.1164	13.3071	12.8763	12.4548	12.5774	12.8388	12.5448	12.8014	12.6686	12.8932	13.0417	12.7971	13.0638	13.172	12.7331	12.9164	12.6708	12.5717	12.5621	13.4013	13.3261
AP1G2	11.4623	11.0669	11.2202	10.3637	10.911	11.3793	11.3832	11.3393	10.5341	10.8898	11.6341	11.6513	11.1716	11.6486	11.2074	10.7395	10.8457	11.2861	11.079	11.8398	11.2137	11.7243	10.6068	11.8159	8.80503	11.0548	11.5373	10.9024	11.8584	11.287	11.5329	11.7062	11.1629	10.9215	10.8897	11.3829	11.5515	11.7959	11.3381	11.614	11.2155	10.8222	11.9248	11.7235	11.167	11.769	11.3752	11.2264	12.2454
AP1M1	11.1652	10.9223	10.9615	10.8543	10.2058	11.4989	11.9304	10.6984	10.1131	11.5608	10.887	10.82	10.4757	10.4619	10.753	10.2802	9.67087	11.061	10.8813	10.8209	10.5399	11.0692	10.8953	10.4116	11.8119	11.0476	10.3871	10.4156	9.97089	10.7058	10.6161	11.0926	10.496	11.1312	9.85066	10.4999	10.6137	10.646	10.9721	10.5491	10.7215	8.78694	10.894	10.2051	11.1838	11.0665	10.6061	10.2376	10.9456
AP1M2	10.2188	10.4783	11.9481	10.7007	10.9867	9.5531	6.93718	10.8421	10.2511	11.3635	11.3208	9.76736	9.96086	10.7077	10.3072	10.291	10.0753	11.1163	11.1441	10.4696	10.4523	11.0553	10.801	11.1891	7.40363	10.6606	10.2602	11.0264	10.7874	11.1265	10.6454	11.3279	10.726	10.5578	10.0378	10.6282	11.1918	10.3463	11.1444	10.845	11.1981	9.97152	10.0854	10.9186	9.93951	10.5109	10.2955	10.7146	11.4319
AP1S1	11.3623	11.29	11.5785	10.6666	10.8784	10.8994	11.5734	10.889	11.0013	11.3993	11.0111	10.4734	10.8391	10.8564	10.7772	10.9529	10.813	12.0842	11.699	11.2249	10.4567	10.6557	9.30671	10.6825	10.8642	11.2352	11.6391	11.151	10.9074	11.696	11.3614	11.5141	10.9642	10.7968	11.9787	11.0362	11.0692	10.6274	12.342	10.5586	11.6545	10.7972	11.2571	11.0579	10.5966	10.6517	10.5535	11.5525	11.237
AP1S2	9.19442	9.73972	8.09221	8.73893	8.84071	8.70465	11.7598	9.4286	9.36009	9.43362	9.84632	9.66327	10.155	9.41829	9.91898	9.6948	9.46603	8.43547	7.92084	9.17173	9.68072	8.88761	9.29487	9.96431	10.9178	9.61449	8.86719	9.43582	9.29329	8.91808	9.5487	8.97335	10.1472	9.4242	10.627	9.3855	10.0881	9.84956	10.1293	8.73419	9.67255	9.37801	9.33675	9.54463	9.60262	8.74753	9.68348	8.91238	8.76961
AP1S3	8.80184	9.27393	8.52845	9.53434	8.58616	7.092	7.5529	9.50238	8.97678	9.52375	7.33832	8.20899	7.44191	8.85331	7.63385	8.66163	8.16788	10.1855	8.45499	8.67258	8.47256	7.86071	8.11341	7.89661	6.23309	7.73579	8.77077	8.5806	9.223	9.43429	8.29355	8.78088	8.92384	9.3471	9.21415	8.30147	9.29037	8.37527	10.0411	8.24636	9.07133	9.50342	8.64845	9.34847	8.45108	8.51402	8.36692	8.65819	9.73162
AP2A1	12.0303	12.0577	12.2361	11.6992	11.0816	12.0366	12.3581	11.7835	11.5921	11.5002	11.7266	11.2504	11.4449	11.5193	11.7387	12.0814	11.5518	12.2578	11.49	12.3913	11.9682	11.9867	11.9392	12.108	12.6253	11.6058	12.2232	12.0179	11.311	12.1	12.0597	12.087	12.2112	12.4609	11.254	12.08	12.1288	12.0671	12.0898	12.2656	12.0902	10.941	12.2337	11.9435	12.44	12.2072	12.1123	11.6899	11.8149
AP2A2	11.2537	11.4071	11.2624	10.876	11.0455	11.3778	11.9266	11.0892	11.0489	10.9921	11.4633	11.9031	11.6163	11.3752	11.3248	11.272	11.3549	11.2045	11.2705	11.3065	11.2565	10.7492	10.9466	10.8563	12.3681	11.2352	11.5478	11.0108	10.5602	10.863	11.3195	11.3001	11.2434	10.6621	11.0207	11.3274	11.3787	11.3905	11.439	11.0279	11.3703	10.3097	11.3465	10.835	11.4519	11.0685	11.3316	10.8259	11.2375
AP2B1	13.2121	13.0903	13.6063	12.5355	12.0077	13.323	14.4307	13.3874	12.9067	11.8926	13.4909	12.4101	13.2111	13.6606	12.6524	12.2628	13.1299	13.0295	13.5826	13.5518	13.9372	12.3667	11.0374	12.023	10.5917	11.573	13.478	12.6973	12.9448	12.8244	13.5894	13.0765	13.8951	12.1637	12.5754	12.7361	13.1216	13.0248	13.0606	12.8918	13.2807	12.2243	12.9823	13.0692	12.7418	12.6463	13.368	13.2832	12.811
AP2M1	14.0983	14.006	14.091	13.3188	13.4582	14.0249	13.5575	13.489	13.9094	13.4561	13.6067	13.3512	14.0995	13.6079	13.9145	14.0377	14.883	14.1219	13.8564	13.519	13.9962	13.4818	13.5367	12.6933	14.8433	13.3841	14.4129	14.2735	13.2755	14.8563	14.402	13.5049	13.9818	14.2917	12.5476	13.8797	13.5076	13.4123	13.9767	13.4058	13.5858	13.1924	13.2988	13.6531	13.3617	14.2228	13.3375	13.5508	13.2913
AP2S1	11.9595	11.8457	12.1426	11.5332	11.2498	11.7193	12.055	11.7306	11.9524	11.4685	11.0438	10.4915	11.478	11.0616	11.382	11.8133	11.559	12.9054	11.2546	12.0731	11.7376	11.304	11.7837	11.6792	12.1995	11.7682	11.5136	11.6301	11.8265	12.5064	11.7845	12.2969	12.1356	12.1863	12.2217	11.8779	11.7683	11.8832	12.6478	11.8401	12.1224	11.0779	11.8852	11.7053	12.2546	12.2934	11.6269	12.3622	11.4898
AP3B1	12.6048	12.2951	12.1328	12.3725	12.2043	11.4286	12.5694	12.335	11.9794	12.1802	12.1169	11.4461	12.3174	12.2098	11.6226	12.0612	11.6598	12.3272	12.218	12.1818	11.7458	11.7193	12.0438	12.4439	12.2728	12.3417	12.8571	12.0843	12.4045	12.6009	12.4089	12.0472	11.8401	11.983	12.1346	12.1514	11.6968	12.236	12.7445	12.3329	12.3594	12.6819	12.5188	12.362	12.1166	11.9499	11.6229	12.5463	12.0447
AP3B2	5.82356	6.69267	7.09917	7.36134	9.7918	8.81095	8.22234	5.75189	6.55188	7.33094	8.34862	7.45768	7.3759	7.98341	6.23243	9.29827	6.81897	6.95961	6.1794	5.83636	7.03974	9.07556	8.43992	11.0143	7.80587	7.86834	7.1604	5.7784	6.89655	8.05076	6.39476	8.59136	7.70125	7.68967	7.64584	8.17606	6.43114	6.38128	7.1308	6.86746	8.13689	8.66167	7.3674	9.07737	8.17131	7.27453	7.24913	5.96428	5.81571
AP3D1	12.8124	13.0441	12.3495	13.4022	13.0271	12.7762	13.094	13.0792	11.8985	13.4824	12.3551	12.6708	12.193	12.5582	12.5052	12.3079	11.7308	12.9008	12.822	13.4416	12.9775	13.3227	13.3255	13.0459	13.4234	12.8503	12.4008	12.9763	12.3363	12.9219	12.9634	12.5757	13.0942	13.2157	11.6344	12.8442	12.8138	12.9126	13.39	12.8285	12.9117	12.0611	12.7054	13.0645	13.2063	12.6502	12.8197	12.7515	13.4437
AP3M1	11.0877	11.1044	11.214	11.018	11.2602	10.7949	11.0832	11.3243	10.6987	11.3252	10.6613	10.7205	11.1298	11.255	11.1188	11.1809	11.101	11.3671	11.2187	10.7775	11.3208	10.8644	11.0999	11.2689	11.507	10.8376	11.1835	11.2089	11.158	11.6657	10.6979	10.9919	11.4557	10.9779	10.925	11.1804	11.1681	11.1075	11.4472	11.1686	11.3696	11.1586	10.7819	11.0935	10.9098	11.0329	11.0913	10.9499	11.1581
AP3M2	8.99591	9.85091	11.6339	10.0569	10.9384	10.5149	10.2611	10.0048	9.90757	10.0484	9.75448	10.3035	10.4714	9.91868	9.64736	10.3349	8.95836	10.1698	9.89335	9.76756	10.645	10.4538	11.1467	10.189	10.6328	10.0208	10.0374	10.0471	10.2009	10.1657	10.1377	9.69264	10.637	8.88986	9.9111	9.37569	10.1845	9.9738	9.27083	9.55309	10.3644	9.93154	9.58967	9.50219	9.74731	9.88948	10.6808	8.82899	9.6416
AP3S1	11.6258	11.9082	10.4715	11.3533	11.7565	10.3381	11.6977	11.2885	10.3891	11.224	11.035	10.2733	11.3598	11.3912	10.6929	10.7821	10.5205	11.3415	10.8746	11.1843	10.7575	10.5957	10.9591	10.8849	12.3969	11.2397	11.1467	10.8353	11.0566	11.3327	10.4412	11.6206	10.8903	11.441	11.4625	10.8541	11.1377	11.2445	11.5529	10.4723	10.8997	11.9048	11.1663	11.0935	10.482	9.96589	10.6681	11.2977	11.0886
AP3S2	9.67332	9.8413	9.46919	9.67398	9.82994	9.74234	9.55338	9.33475	10.4548	9.4528	10.1282	10.048	9.2977	9.97293	9.8811	9.82931	10.2772	10.0161	10.285	8.82746	9.76036	9.30684	9.19647	9.87581	9.51238	10.3038	10.3799	9.92636	9.82379	10.6277	9.71356	9.66893	9.8815	9.75436	9.81796	9.64441	9.52852	9.83771	9.86956	9.95508	10.1936	10.0852	10.0606	9.82044	9.81371	10.664	10.0689	9.50412	9.02888
AP4B1	9.34299	9.38088	8.99826	9.49347	8.81833	10.0989	10.1988	9.46597	9.35597	9.32047	9.98745	9.8101	9.58229	9.36282	9.42905	9.12527	8.60447	9.58665	9.51159	9.56401	9.08248	9.79649	10.1765	9.63337	9.49016	9.07771	8.61273	9.07654	9.76832	9.03091	9.36467	9.59358	9.02816	9.15434	9.55835	9.4001	9.41552	9.55306	9.26618	9.4043	9.35944	9.42489	9.30135	9.33365	9.57931	9.86158	9.4073	9.21821	9.42077
AP4E1	10.9669	10.711	10.0745	11.2518	11.5513	11.1195	11.2287	11.2527	11.7295	10.9126	11.0237	10.7534	10.5524	11.2738	11.0823	10.5129	11.5863	11.2153	10.6906	10.0266	10.6184	11.0094	10.3635	10.9	10.7275	11.3967	11.8182	10.9374	11.3609	11.4473	11.432	11.1389	10.6695	11.9716	10.8134	11.0166	10.6464	11.2055	11.3337	11.1794	11.2454	11.5101	11.5073	11.4281	10.8413	10.7883	10.8399	11.7861	11.7617
AP4M1	8.78374	9.289	9.91891	9.86797	9.74228	9.17488	9.94052	9.58076	9.70248	10.6988	9.98255	9.6949	9.72353	10.0434	9.71411	9.73693	10.0019	9.85592	9.66599	9.18243	9.84605	10.1578	8.94426	9.30252	10.3475	10.2151	10.0096	9.13032	8.95596	9.02295	9.6944	9.71596	9.97777	9.01161	9.65244	9.84966	9.6073	9.37939	9.67131	9.25209	9.90296	8.51713	9.25836	9.20308	9.3367	9.17047	9.71725	9.31573	9.66717
AP4S1	8.35224	7.99337	7.45036	7.60734	8.2342	8.04613	7.40963	8.02472	8.50662	8.09352	8.52841	7.45768	8.05021	7.9279	7.93544	8.02396	8.13267	7.70094	8.00596	8.26083	7.74209	7.5577	7.76538	7.52734	7.15365	8.07238	8.05538	8.79599	8.74161	8.16698	8.26528	8.17377	7.70125	7.90523	8.6012	8.00664	7.85668	8.27267	8.30378	7.83039	8.56805	8.34811	8.29447	8.49124	7.56444	7.92153	7.74111	8.4267	8.09586
AP5B1	9.52669	9.02472	9.19473	8.83389	8.91376	10.0392	8.37133	9.6512	8.90632	9.74346	9.33162	9.2895	9.2727	9.73925	9.12141	8.51202	8.86768	8.74	9.91089	9.53093	9.50256	9.14159	9.78251	8.55334	8.16239	9.29611	8.97924	9.0683	8.88534	9.88225	9.51532	8.91395	9.72512	9.27492	8.22584	9.49381	8.98929	9.96916	9.68007	9.45449	9.5407	8.82247	9.97348	8.93958	10.5643	9.77448	9.84195	10.05	9.73162
AP5M1	11.1675	11.2483	10.2202	10.9724	10.5466	10.7002	10.6121	10.8741	11.3111	10.9492	11.2401	10.9336	10.4888	12.0054	11.0917	11.027	11.3344	10.622	10.6248	10.6697	10.7136	10.494	10.6131	10.6082	10.1524	10.9142	11.3227	10.9479	11.1068	10.8481	11.1317	10.6478	10.9017	11.0383	11.1349	10.9414	10.6306	10.9849	11.0382	10.4815	11.0461	11.409	10.6283	11.126	10.4308	10.6647	10.6653	10.9589	10.7306
AP5S1	9.91258	9.28065	9.37707	9.21237	9.01803	9.77993	9.04153	8.91321	9.52541	10.1187	9.72838	9.74738	9.80938	9.13461	9.5977	9.53121	9.53983	9.6024	9.94959	9.33164	9.48957	9.70446	9.25468	9.22093	9.57939	9.78406	9.60274	9.41649	8.78252	9.33502	9.46683	9.73239	9.28467	9.637	8.68966	9.87598	9.48086	9.40716	9.56942	9.67776	9.41826	8.12792	9.32718	9.14479	9.65	9.67793	9.22076	10.0237	9.11826
AP5Z1	10.9006	10.4188	11.1962	9.98453	10.371	10.6885	10.4375	9.80017	10.9173	11.3205	10.9334	10.6389	10.9297	10.4392	10.6612	10.5273	10.1738	10.5805	10.8384	10.8721	10.3205	10.9291	10.7201	10.0124	11.2959	10.8878	11.1814	10.6384	9.96711	10.7173	10.6142	10.5896	10.3548	11.0599	9.85945	10.7413	10.285	10.8833	11.1041	10.6666	10.1031	9.99758	11.1893	10.2609	11.0784	10.8136	10.3332	10.3623	10.7298
APAF1	10.4631	10.585	10.1971	9.83435	10.5974	10.3342	10.6222	10.0007	10.2796	10.1659	10.5173	10.6953	10.6708	10.1486	10.4677	10.5099	9.61382	9.34026	10.0664	10.4016	10.0141	9.93169	10.1559	10.187	10.3475	10.4369	9.81179	10.2774	10.1934	9.65949	9.88778	10.1134	9.85816	9.80644	10.9716	9.72388	9.99875	10.2653	10.1421	9.75984	10.3474	10.5852	10.1751	9.98111	10.2534	10.0494	9.66685	9.28482	10.19
APBA1	7.78734	9.45469	7.51677	8.03948	6.60918	7.13808	8.37477	8.27967	9.03983	7.3153	9.30633	8.81929	8.26478	7.99064	7.86487	8.97579	9.25658	6.78273	7.5702	7.4614	8.99005	8.77012	8.39604	9.08694	9.15235	7.45252	8.84894	7.63545	6.98367	8.32733	8.70756	7.59278	9.34307	7.92327	7.43726	7.46334	8.10818	8.07738	8.29002	8.74539	8.42503	7.48659	9.55185	7.4254	7.6507	8.75729	9.31777	8.49612	6.92319
APBA2	8.27049	7.34489	10.4324	9.01375	7.59433	10.7828	6.49572	6.94581	8.87552	9.86808	9.0087	9.32365	9.79191	8.58109	10.0622	9.26432	8.49279	7.9856	8.09141	9.2753	8.60348	9.4022	10.8723	9.74032	10.2887	8.61548	9.7557	8.50501	7.90695	7.04307	8.4523	8.45871	8.62399	9.31597	9.05971	8.81684	9.55387	9.61982	8.11872	9.0256	8.35829	8.27273	8.43846	8.58221	9.54562	9.66507	8.88284	9.01965	7.30526
APBA3	9.35527	9.05834	9.47067	8.8154	8.55937	8.86238	8.97303	8.48107	8.45184	9.90649	9.19203	9.95861	8.98928	9.09361	9.15101	8.83064	7.93799	9.2886	9.11182	9.26527	9.34797	9.31504	9.33396	8.68708	10.1896	9.06629	9.32078	9.09017	8.42419	8.46353	9.38873	9.4218	9.24197	9.15434	9.30286	9.07555	9.60931	9.30752	8.91736	9.33391	9.02265	8.47299	8.93184	9.04813	9.59295	9.08022	9.30061	8.27679	8.89934
APBB1	7.78734	7.1229	8.31875	8.1241	7.18239	8.35015	9.02198	7.33066	8.80824	8.27038	10.2666	9.71304	10.3261	8.98299	9.18507	9.06874	7.83612	7.48188	7.3324	8.21959	8.86124	9.57411	9.73952	9.29874	10.7874	9.33227	8.07359	7.81304	8.16484	6.734	7.94627	8.68926	8.3953	8.64996	8.4842	8.22646	8.6476	9.69305	8.30378	8.45236	7.65832	8.20218	9.71958	8.22244	9.43741	9.62579	8.54583	8.19543	7.03785
APBB1IP	7.62251	6.82685	7.39996	8.43353	8.86548	8.07698	7.75397	8.76002	8.57368	9.75051	9.73713	10.323	9.4051	8.68437	9.14237	9.3764	6.9941	7.08738	7.35901	9.40651	8.01143	8.17912	8.50331	9.87454	8.67056	7.63723	7.86944	7.97056	9.26064	7.85314	8.24611	7.72592	7.44341	8.1389	9.9906	8.6635	9.06482	9.47432	9.12693	9.22041	7.83666	9.07397	8.79019	9.09067	10.1465	9.92442	8.08679	8.11504	6.65741
APBB2	12.0744	12.0882	11.265	10.6884	10.8051	11.7898	12.5821	11.9142	11.1595	10.8437	11.591	11.2357	12.5228	11.6793	11.6435	11.6625	11.8021	11.416	11.9436	11.6466	11.5824	11.1463	10.7989	10.8937	12.3095	11.079	11.4824	11.6916	11.3352	11.6606	11.6116	10.9953	11.458	11.177	10.9361	11.2894	11.1578	11.8072	11.0923	11.9823	10.9975	12.8112	12.0825	11.0381	11.15	11.324	11.4913	11.2532	12.1768
APBB3	8.24118	8.67767	8.90882	8.37681	8.30869	9.97077	9.00216	8.84891	8.35723	9.42305	8.87732	9.48171	9.4051	8.54494	8.539	9.05745	7.96235	8.38507	9.20735	9.50775	9.50256	9.36126	8.86628	9.19877	9.1492	9.17919	9.00299	8.77586	9.61063	8.23331	8.67581	8.94819	8.72591	7.97028	8.97036	8.45936	8.60361	9.30752	8.81586	9.59996	8.99263	10.4727	9.00976	9.40274	9.44817	9.24849	9.19622	8.42195	8.12597
APC	12.1704	12.1621	11.8707	12.0102	11.881	11.4315	12.2377	12.0445	11.4058	12.0881	12.306	12.0795	12.4834	11.9985	11.4882	12.1099	11.1215	11.8211	12.0383	11.6776	12.1099	12.018	12.6574	11.9924	12.3395	12.4923	11.9934	11.8873	12.1554	12.2588	12.4649	11.6945	12.1601	11.6211	11.7585	11.8009	12.159	11.9581	12.1881	12.04	12.0423	12.6919	12.3705	11.8977	11.9943	11.94	11.9679	12.2108	11.7629
APCDD1	12.2107	12.7143	11.1217	9.95476	10.37	8.79262	9.08824	10.9371	13.9593	10.5843	12.64	10.895	11.5994	12.9597	12.6878	11.8588	13.8815	11.438	12.7328	11.7725	11.3444	13.1154	11.7549	12.635	9.36819	13.388	13.9979	12.0179	11.3814	10.7417	13.9107	11.3567	12.234	12.8754	12.1791	12.2859	13.368	12.2005	11.2123	13.2509	12.3473	13.3872	13.5331	11.5147	12.3202	12.5264	12.3885	12.1245	10.6013
APCDD1L	8.40863	8.35412	7.32066	6.82453	5.55893	8.09968	9.05442	6.68912	7.38959	6.54564	8.99414	8.95207	7.72388	8.78067	8.95757	7.0433	10.1909	7.49577	6.96324	6.91307	6.29642	9.41559	8.78098	6.96072	12.3426	7.17414	7.61152	9.54861	5.71157	6.91615	7.3058	6.58985	6.61031	9.20379	6.26828	5.8629	7.36615	8.70233	5.86822	6.64185	5.76351	7.04402	6.7403	6.4335	6.49271	8.94393	7.33868	6.0586	7.33193
APCDD1L-AS1	7.05345	7.18752	5.78318	6.24355	4.85489	6.14445	7.85204	6.60992	7.17435	5.62296	7.53678	8.19419	7.46925	8.58347	7.78605	6.61257	10.3617	7.08738	7.26818	8.67637	6.61501	7.50739	7.53865	6.20435	8.99622	6.79208	8.55268	9.22725	5.86861	8.15235	7.43255	5.43911	6.68162	8.69226	7.46907	6.59617	7.74191	9.64529	9.04782	6.12579	6.45034	8.1931	7.11436	6.10901	6.54702	9.47624	7.07812	5.85929	9.22327
APEH	11.708	11.4664	11.6408	11.434	12.371	11.5243	12.0754	12.482	11.8123	11.0623	11.8253	11.3188	12.081	12.1753	11.9151	11.6165	10.9728	11.9437	12.5223	12.585	11.2144	10.9117	11.1472	11.7593	11.6551	11.3956	11.9434	11.4641	11.9411	11.6005	11.3741	12.5208	11.5727	11.3354	11.7887	12.2438	12.1305	11.9073	12.6902	11.8817	12.1844	10.4275	11.0588	12.052	12.2558	11.5998	11.4663	11.9046	12.3884
APELA	5.70992	5.21385	5.72857	5.61725	5.77961	5.56032	4.85489	5.1765	8.19771	5.54346	7.47377	5.18222	6.03579	6.91485	9.12492	7.8295	7.67281	5.54466	6.00463	6.19378	6.74717	6.13445	5.73817	8.71864	5.15279	5.75654	7.94084	6.4061	6.59212	5.81834	6.64079	5.91547	6.74902	7.60969	10.071	8.2483	7.7715	8.34189	6.76382	7.10509	7.76644	7.30948	6.13134	7.19927	7.61995	6.33847	8.1299	6.98312	5.67109
APEX1	11.7083	11.6255	11.5029	11.3117	11.373	12.1169	12.1232	11.5488	11.7107	11.7093	11.8819	11.7756	11.6345	12.0889	11.6167	11.9694	11.3703	11.8014	11.7835	11.4679	11.37	11.6093	11.2989	11.5672	10.9552	12.104	11.4735	11.6194	11.2444	11.038	11.4901	11.9208	11.6088	11.4008	11.8692	11.6156	11.3922	11.2648	10.8688	11.471	11.6829	10.8905	11.1998	11.5745	11.2263	11.4007	11.4502	11.879	11.2534
APEX2	10.5634	10.1471	10.6918	10.4618	10.7583	10.1027	10.8177	10.7495	10.5161	10.5953	10.7902	10.2081	10.3285	10.1645	10.3721	10.2477	10.4905	10.365	10.8145	10.8571	10.8253	10.2819	11.2765	10.8492	10.0278	10.2558	10.0545	11.0867	10.2401	10.783	10.1261	10.554	11.0491	10.1889	9.47305	10.5746	10.5637	10.5477	10.8086	10.4781	10.6647	9.97152	10.1374	10.4623	10.4373	10.476	10.5401	9.88827	10.9752
APH1A	12.6441	12.6927	12.7191	12.4714	12.7802	12.1592	12.2596	12.2698	12.5146	13.2142	12.4668	12.616	12.5456	12.5717	12.5285	12.4752	12.7074	12.7992	12.6914	12.4209	12.3779	12.3543	12.9895	13.1154	12.3752	12.5588	12.7134	12.5663	12.1697	12.6779	12.711	12.6436	12.6193	12.8922	12.0799	12.6506	12.3499	12.4469	12.5647	12.6419	12.3788	11.4167	12.4475	12.2208	12.6605	12.7209	12.3781	12.6628	12.9244
APH1B	8.63005	8.82535	8.02839	8.35126	7.50421	9.1678	9.51044	8.64708	9.30133	9.81522	9.30044	9.59225	9.0786	9.38064	9.28737	9.53223	9.38528	9.20435	9.07332	8.36842	8.6511	8.79968	8.93919	8.73557	9.59335	8.81996	9.23321	8.92344	9.12207	8.30989	8.64699	8.80912	8.13834	9.05	9.75024	8.90153	8.95476	9.05578	9.36514	8.79741	7.70927	8.43513	9.07225	8.79526	9.59682	9.02886	8.38613	9.02901	8.68169
API5	12.6221	12.7265	12.3893	12.8538	13.1797	11.7657	12.5584	12.6055	12.9056	12.3583	12.0127	12.2905	12.7445	12.5557	12.5479	11.7139	13.0296	12.2549	12.3265	12.2373	12.5173	12.512	13.3766	11.8936	12.4163	12.6428	12.79	12.4019	12.5174	12.63	12.7459	12.641	12.6423	12.5499	12.3114	12.7015	12.4215	12.4094	12.7074	12.4315	12.5561	12.4862	12.2506	12.4819	12.2152	12.0332	12.269	12.5297	12.7612
APIP	9.11154	9.41407	8.69089	9.74947	9.44911	8.80639	9.51665	8.4242	9.0511	8.98872	8.90094	9.65793	9.72905	9.24952	9.06763	8.9996	9.39416	9.37554	9.02571	8.96099	9.18552	8.7246	9.3165	8.81732	9.88763	8.82336	8.7763	8.88325	8.92761	9.32643	9.25468	9.34689	8.95946	8.77001	9.32421	9.0167	9.12814	8.7098	8.81267	9.00249	8.46459	9.45531	8.43846	8.77065	9.31803	9.32085	8.79963	8.68614	8.54059
APITD1	7.16768	7.33827	7.79834	7.95432	7.09797	7.02795	7.69943	6.97236	7.71301	7.73234	7.27348	7.42576	7.59833	7.3854	7.45709	7.25354	7.47626	7.15135	7.6577	6.73841	7.34961	8.03142	7.66292	7.03909	7.25443	7.27003	6.97191	6.85914	7.00456	6.69128	7.02129	6.90905	7.21966	6.67543	7.0266	6.97628	7.33634	6.86239	6.58091	6.74185	6.84084	6.56588	6.69819	6.60748	6.95058	7.18767	6.81439	7.21767	7.0045
APLF	8.48798	8.88394	8.14202	8.72483	9.31197	8.20803	8.76905	8.2558	9.07938	9.18934	9.37716	9.27386	8.05021	8.97217	9.04369	9.66725	9.6239	10.1094	9.23085	8.47281	9.00841	9.05123	8.62853	9.1471	9.48268	9.29367	9.5164	8.76908	9.14686	9.14042	9.34467	9.08267	9.31931	9.29103	10.1942	9.35585	9.25987	9.15201	8.94092	8.92099	9.72613	10.0755	8.86277	8.80876	9.26541	8.84681	9.57358	8.96214	8.60227
APLN	9.37818	9.21907	10.3969	9.15268	10.0872	7.86317	11.533	8.11111	7.51617	8.64719	7.68579	6.75084	8.56299	7.33416	7.55631	7.11336	10.1976	8.8015	9.44286	9.00991	8.98078	7.60623	10.1936	8.84617	10.2801	8.42689	8.72	7.69479	8.0099	6.55335	7.28668	10.0054	7.69052	9.07946	7.26599	7.51007	7.51494	7.55462	7.23336	8.22642	6.45034	9.30886	8.79946	7.69804	10.5099	6.78865	8.87898	8.14428	9.75088
APLNR	9.32506	5.96533	7.47489	9.71862	8.22568	8.88849	8.2713	10.5443	9.97135	10.4607	8.97697	7.9108	8.95508	8.25037	11.0678	10.4796	7.50452	9.23905	8.40605	9.52674	9.1989	8.2583	9.53347	9.7221	9.53426	9.00184	8.174	7.9942	7.60392	6.94017	8.85965	9.60254	8.76675	9.52095	11.0116	9.72581	8.76113	10.2488	8.25737	9.06852	8.63883	7.62984	8.35888	8.78164	10.9276	9.29602	10.1146	9.95678	8.75692
APLP1	6.0476	7.18008	8.49948	5.68813	6.14202	7.07628	8.0772	6.17557	6.17106	6.07166	6.56318	7.12294	6.36121	5.97149	5.82371	6.75565	5.87552	5.87786	5.59336	6.47843	6.5615	8.78497	7.29174	8.46799	7.72222	7.65286	5.45098	5.94671	5.67607	5.78447	6.39476	6.19785	6.50816	6.01724	5.9326	6.47945	7.71167	5.90905	6.14657	5.39665	5.84709	7.18335	6.53823	5.89795	6.01387	6.45136	6.29628	5.85929	5.90968
APLP2	14.3561	14.9363	13.462	13.8447	13.9853	13.946	15.8954	14.312	13.9744	14.5129	13.5105	12.5435	14.6525	14.2717	13.6867	13.4335	15.1125	14.2897	14.3036	14.4075	14.2919	12.9643	13.7075	13.3331	14.7676	14.1624	14.1864	14.2087	13.7797	14.4859	14.2116	14.2145	14.4652	14.8867	13.5641	14.0768	14.0303	13.9001	14.4765	13.7089	14.3489	14.6108	14.259	14.2275	14.243	14.0261	14.0684	14.4569	14.8663
APMAP	11.7072	12.2606	12.1737	11.4702	11.3882	11.3367	12.1999	11.3898	12.0015	11.9322	12.2001	11.8415	12.8324	11.5839	11.7004	12.4898	12.9477	11.7086	11.4968	11.179	11.073	12.0379	10.6669	12.2272	12.4799	12.1689	12.0142	11.8052	11.81	11.6855	12.0495	11.9835	11.2308	12.0272	11.5125	12.3424	12.0719	11.5394	12.0305	11.3872	11.6798	11.1939	11.3799	11.432	11.6677	11.723	11.465	11.9126	11.2421
APOB	5.70992	5.5315	5.0837	5.27583	4.85489	5.35616	5.19034	5.53229	6.52619	5.79026	5.8306	6.37392	5.2476	5.64048	6.16958	6.45988	5.98052	5.79187	5.67834	5.24613	5.33584	6.87438	5.28428	7.35114	5.86775	6.02678	6.37232	5.70026	7.89623	5.67335	7.3058	6.90905	8.11467	6.93541	5.98814	7.02991	7.75678	7.66046	7.45163	7.32183	5.92326	7.39285	7.87574	6.79476	7.95657	7.93895	8.16538	6.89937	6.0975
APOBEC3A	12.4882	12.7868	9.59988	7.48986	11.4462	6.54489	6.19264	10.4311	10.7305	8.9935	8.70306	7.11482	9.91964	10.9742	9.88731	8.15797	7.87947	10.498	10.9358	12.8186	10.3399	9.60948	8.28404	10.7819	6.70502	7.50541	9.23321	10.48	11.4735	12.7892	9.52324	8.30358	8.44028	10.1827	8.7028	9.32302	11.3963	10.5744	9.89535	8.53549	9.77974	11.4206	9.02169	10.8552	10.2969	9.69575	6.70655	9.63234	10.4633
APOBEC3B	8.93895	9.94782	9.32705	8.44047	9.99445	7.51127	8.38506	9.33959	9.0572	8.54651	8.5782	7.92438	9.86222	9.64153	7.73559	7.53865	8.07815	8.35545	9.12443	9.22962	9.68643	8.90674	8.31975	9.39574	7.96674	7.80712	7.22886	9.09829	9.18869	10.5734	8.71105	8.09899	8.97695	8.1542	8.21667	7.92729	9.053	8.34671	7.70418	6.62876	8.14302	8.49523	8.41445	8.0502	8.09595	8.09837	7.97469	7.74545	8.88193
APOBEC3C	11.3426	11.7343	10.0764	10.2884	11.0898	11.1112	11.8004	10.8353	10.2665	11.224	10.6067	10.7916	10.9899	10.5062	10.5561	10.383	9.61761	10.2834	10.9821	11.1555	11.5711	10.4603	10.4993	10.808	10.8214	9.59281	9.64253	10.7035	10.6775	11.0188	11.1297	9.69431	11.3205	10.0527	10.4327	9.32812	11.2658	10.9318	10.6872	10.7644	10.3825	9.27513	10.198	10.203	10.1439	10.8458	10.6814	9.76132	9.42077
APOBEC3D	6.90491	8.66229	6.32672	8.21615	8.3006	6.67077	7.67134	7.67201	7.18598	8.14635	8.58146	9.27036	8.92326	8.30342	8.24332	8.14996	5.82978	5.93082	7.14008	8.72853	9.41823	7.46275	6.93646	7.38825	7.51822	6.86413	6.04619	7.27331	8.23426	7.35513	7.82153	5.94485	9.19796	6.85893	8.27082	7.16702	7.84284	8.97757	7.57986	8.4247	6.65189	7.82024	7.08303	7.32095	8.01633	8.8098	8.69162	6.32154	5.30609
APOBEC3F	7.537	8.57183	6.81284	7.66853	7.3122	8.0539	8.28969	7.66679	7.03929	7.8492	8.01279	8.40793	8.21807	7.92412	7.55631	7.73916	6.78086	7.19523	7.83023	8.32538	8.93671	7.8028	7.47562	7.30522	7.89243	6.80682	6.70206	7.95257	8.13791	7.66518	7.91611	6.73876	8.70505	7.01925	8.11165	6.89142	7.26413	8.04204	6.99622	7.83039	6.94785	7.75963	7.68606	7.50897	7.71022	8.09837	8.32201	6.60871	6.81047
APOBEC3G	9.54705	10.527	7.36748	10.127	9.15144	10.1776	10.5858	9.31195	9.3477	10.235	10.3817	11.414	11.1201	10.3873	10.2481	8.76089	7.5101	8.3252	9.46085	10.2191	10.0186	8.24541	8.55738	9.55633	9.94861	8.2807	7.56019	9.40127	10.4678	9.6371	9.48114	7.75893	9.24917	9.07415	9.92233	8.6635	9.69722	10.1108	9.98426	10.0504	7.85179	8.23789	8.79483	9.11257	10.161	11.0168	8.99211	7.87042	6.39333
APOBR	8.57491	7.49771	7.30008	8.34017	7.55347	8.89495	8.41548	9.15231	8.32198	9.56598	9.81635	8.98021	9.07571	9.46913	8.87642	8.91291	7.64783	7.38792	7.77289	9.78168	8.21634	7.63988	7.9603	8.34066	8.33421	8.56352	8.3143	8.92953	9.23565	8.31427	8.46062	7.69893	8.17694	7.76529	8.9207	8.43582	9.52211	9.04402	9.28008	9.51772	8.31561	9.48879	9.47599	9.17007	10.3205	9.48651	8.10685	8.11504	7.07037
APOC1	7.30812	7.66423	8.61468	7.4413	9.63623	9.31765	8.65217	8.04483	7.73897	11.447	11.6873	10.3808	10.1302	8.63252	8.56778	9.85232	9.09538	8.42838	6.90267	8.16629	7.88992	7.3109	7.75371	10.464	9.06809	9.254	7.11574	9.87226	9.4571	7.10744	7.94029	7.08102	7.24975	7.45121	8.27082	7.22495	8.53283	8.67967	7.97075	8.21027	6.51447	7.20211	6.01952	7.76138	11.4254	10.5871	8.36416	7.04901	6.37465
APOD	7.49217	7.32494	6.50742	6.39806	6.2048	8.52455	8.58252	7.15214	9.49053	7.36927	11.5001	7.39307	8.17522	7.79328	10.7727	12.0076	6.27102	7.30301	6.6868	7.29897	11.9016	7.86071	7.99525	10.6211	12.7809	8.89615	6.55569	7.68019	9.36798	7.57928	6.50654	8.08355	8.16163	9.03093	8.79152	7.92729	8.36062	8.48413	8.57704	8.64429	7.74223	8.18397	8.40838	8.49793	9.47158	9.29602	10.2686	7.79085	7.07037
APOE	9.88464	10.378	10.9959	10.532	10.6394	13.044	10.457	9.37931	10.2274	13.7045	14.0568	13.7401	13.3363	11.3337	12.2995	13.513	10.8119	12.1608	9.3728	10.7766	11.1649	10.2577	10.3878	11.8851	13.7861	12.0861	9.89268	12.2451	10.9591	8.26535	10.354	10.996	11.0115	10.6524	11.0594	9.66469	11.4085	11.4981	10.315	11.2715	9.3384	9.15042	8.68397	10.879	14.5868	12.9603	11.9421	9.39262	8.53688
APOL1	13.8384	10.9614	9.61608	12.5181	13.7546	9.21665	11.9322	12.9703	13.1269	14.2183	12.994	12.4065	13.5233	13.6533	11.997	11.9683	12.8294	12.2431	12.6352	13.1387	13.1957	9.55176	10.3692	11.0596	11.6639	10.6017	12.9011	14.0715	13.4465	12.6278	12.8034	11.9457	12.5529	11.5083	10.6742	10.5531	12.3574	12.5256	13.9986	14.0601	12.4002	10.0483	12.1892	11.931	11.0666	13.9313	12.1338	10.7602	10.921
APOL2	12.5334	11.5188	9.42846	11.5643	11.7812	10.1073	11.7883	11.9277	12.4056	13.0076	11.6592	11.9524	12.1813	11.5951	11.6572	11.157	11.3336	11.204	11.7688	12.2876	12.0055	9.90483	11.3583	11.5128	12.2797	10.4369	11.6793	12.6559	12.7184	12.1287	11.5397	11.0014	11.4985	10.9543	11.0234	10.4318	12.0176	11.8575	13.7121	13.0902	12.2193	9.58134	11.4328	11.348	11.8343	13.0693	11.3386	10.3843	9.9021
APOL3	12.4221	10.3935	8.34182	11.1154	10.6646	7.92826	10.5836	12.0363	11.5667	11.9334	11.7606	12.1776	11.2763	10.8233	11.2858	10.072	8.46767	9.76373	11.8334	11.6394	12.2482	9.55003	9.97636	10.6709	11.2758	9.28385	10.2932	11.7655	12.6499	11.7244	11.8198	9.0489	11.7612	10.4371	10.3478	9.87772	11.4922	11.6007	13.2299	12.1466	11.3488	9.10792	11.0827	11.1803	11.1546	12.3618	11.3217	9.56109	7.67284
APOL4	9.72256	7.29445	8.10387	8.85991	10.5776	7.33426	8.26015	9.13012	10.3794	11.2684	10.5931	10.9973	9.79542	9.48188	10.3543	9.34775	6.3291	8.22218	8.32493	11.0487	9.31643	7.38495	7.99525	10.9514	7.86935	8.88319	7.83768	9.80453	11.5151	8.79248	9.01694	9.27687	8.20708	9.27029	10.6028	8.36275	10.2698	10.5393	10.5412	11.5298	9.62993	8.05958	9.68007	9.31301	10.2656	10.4848	8.99745	6.94193	10.9989
APOL6	14.0853	13.0026	11.5556	12.6204	13.3433	10.9253	13.1632	13.5901	13.4659	14.1278	13.5368	14.2515	13.2459	13.2402	13.3962	12.4962	11.2604	11.6287	12.9646	13.3815	14.2074	11.6703	12.308	13.96	12.9841	11.619	12.6455	14.0513	14.3199	14.265	13.6733	11.0894	13.5161	12.8581	13.0519	12.1872	13.645	13.8321	14.6876	14.3683	12.6716	11.0949	13.3464	13.1689	13.4232	13.9235	13.2355	11.9703	11.047
APOLD1	8.9854	9.43828	10.1953	9.35796	9.30997	9.55039	8.88193	9.37303	9.89741	10.0495	9.17708	9.93674	9.48123	9.18231	9.5735	9.32675	9.74898	9.26898	9.28124	10.1677	9.62045	9.55349	9.28293	10.0043	9.91381	10.0326	9.3414	9.53274	9.15577	8.62697	9.23791	9.44393	9.80544	9.62435	10.2149	9.63621	9.2752	9.38172	10.3439	9.19619	8.9022	9.1127	9.32718	9.16798	9.87719	8.88512	10.0537	9.54597	8.98608
APOM	6.48857	5.88806	6.66399	7.58209	7.09797	6.69232	6.43832	6.80414	6.68984	6.987	6.51898	7.10666	5.97501	6.34919	6.58317	6.66214	6.05679	6.6449	7.11924	6.16847	6.42639	7.09082	7.2669	6.94036	5.68738	7.40682	6.21219	6.70057	6.82709	6.60109	6.31365	7.05936	6.7707	6.92297	6.55576	6.70257	6.65468	6.40227	6.54756	6.38084	6.65189	7.00134	6.93198	6.88425	7.07262	6.77844	6.66841	7.45561	6.16819
APOO	8.66566	9.09596	8.88221	8.96429	9.08745	8.788	9.79739	8.37131	8.45957	8.72693	8.80124	8.49483	8.18065	8.30919	8.4546	8.86995	8.83975	9.15389	8.45098	8.38248	8.8511	8.81712	8.40345	8.33696	9.40033	8.57164	8.17821	9.27098	8.3442	9.17912	8.39265	8.35577	9.3397	8.62469	8.81589	8.39732	8.7017	8.20522	9.00378	8.30833	8.84357	8.4197	8.26114	8.49124	9.0246	8.38116	8.60547	8.35871	8.34198
APOOL	7.87455	7.96415	8.3613	7.89454	9.39166	8.85356	8.82032	8.53294	8.11951	8.098	8.53851	8.68086	8.11977	8.02276	8.08508	8.83727	8.71989	8.50786	8.28482	8.25574	9.12234	8.77608	8.7023	8.85394	8.45708	8.63885	8.58775	8.51316	8.62426	8.7736	8.58373	8.47451	9.16404	8.12861	8.68305	8.62244	8.35095	8.47975	8.43868	8.76202	8.71039	8.87417	8.58542	8.62561	8.45108	8.38432	8.97958	8.558	9.27747
APOPT1	9.26557	9.68705	9.25812	9.65632	9.40484	9.24888	9.62844	8.9851	9.15913	9.31667	9.31025	9.00781	9.3344	9.26732	9.23794	9.27654	9.48276	9.79146	9.31901	9.00388	9.13632	9.21569	8.86628	8.55015	9.27592	9.21321	9.41221	9.12238	8.56176	9.20748	8.97125	9.47942	9.31588	9.24453	9.94453	9.05723	9.09394	9.01721	9.24271	8.9086	9.13376	8.96701	8.9486	8.74561	8.81392	9.03888	9.11508	9.03212	9.15493
APP	15.6931	15.8746	14.4939	14.1409	14.8428	15.3219	15.728	14.7194	14.6023	13.5077	14.3609	14.7398	15.3013	16.1659	15.1968	14.7364	16.3218	15.4261	15.5297	15.031	15.799	14.0854	13.9043	14.1779	15.5249	14.745	15.5292	15.3317	14.6882	15.501	16.5276	15.0023	15.7644	16.0318	14.3639	15.1502	15.2434	14.5528	15.6651	15.0618	15.0961	14.9645	15.9059	15.0807	14.4791	14.8421	15.1689	15.447	15.2669
APPBP2	11.1932	11.4333	10.7662	10.9241	11.299	10.5527	11.4712	11.1742	11.1712	11.2286	11.2225	10.5766	11.0513	10.8936	11.4253	11.2991	11.3759	10.5749	11.0476	10.7598	11.3232	11.2227	11.789	11.3496	10.8851	10.6672	11.1907	11.0785	11.3556	11.467	11.2472	10.956	11.375	11.0898	11.5319	11.0761	10.8543	11.1736	11.1015	11.0049	11.0509	11.4974	11.0959	11.2568	10.8397	11.4249	11.0955	10.9694	12.0342
APPL1	10.6085	9.58507	10.3922	11.3907	13.1647	10.5225	12.3107	12.0597	11.9893	11.2446	11.6806	11.1561	11.5473	11.269	11.9118	11.4389	10.8912	10.9106	11.4177	11.6006	10.6854	12.1787	12.7325	11.9132	11.6933	11.8493	11.8844	11.2464	11.8499	10.3399	10.7213	12.3862	10.8232	11.5024	11.7051	12.0819	11.7406	11.8621	12.0448	11.4271	11.7898	11.204	11.373	11.5543	11.9097	11.1477	11.5393	12.1234	11.3064
APPL2	10.981	11.6051	11.6856	10.6165	11.5777	10.9142	10.8623	11.3255	11.6287	11.3962	11.315	10.3596	10.9209	11.784	11.2148	11.3697	11.7311	11.3108	10.879	10.8071	10.7861	11.6084	11.7667	10.9615	11.2801	11.7748	11.9373	11.2385	11.534	11.9522	11.7431	12.5297	11.6289	11.929	11.3308	11.6223	11.9321	11.4991	11.4229	12.0761	12.1019	12.145	11.904	11.4497	11.9643	12.0474	11.9554	12.4603	12.5873
APRT	11.6687	11.7998	12.2311	11.7121	11.2756	12.5107	11.0568	11.2334	11.6522	11.5804	11.5061	11.4124	11.4758	11.3728	11.4443	11.7615	11.2652	12.6844	12.2817	11.9641	11.2449	10.4248	10.7478	12.1307	11.5416	12.1795	11.5726	11.8126	11.7163	12.1489	11.5678	12.0301	11.8654	12.098	11.8972	12.0152	12.3835	11.4506	12.0769	11.5793	12.4128	10.259	11.3598	11.8439	12.0455	11.8662	11.6833	12.2449	11.5492
APTR	7.79142	7.54697	7.67787	8.46447	7.91093	7.40414	7.68827	8.24545	7.79197	8.1805	7.68579	9.44496	7.22258	7.60198	7.63887	8.24575	8.57866	7.85318	7.51647	7.54863	8.31853	8.03142	8.29205	7.58561	7.86157	7.71366	7.99927	7.54138	7.84694	7.92407	8.16163	7.61467	8.22927	8.21864	7.83913	7.47282	7.9239	7.50288	7.00797	7.55474	7.47349	8.16554	7.64481	7.69804	7.49813	8.10991	8.1002	7.59103	7.29626
APTX	11.0273	9.66607	10.5438	10.4969	11.3644	9.15173	10.2444	11.167	10.2704	10.3027	10.2544	10.7813	10.6369	10.7007	10.5613	9.77872	10.2923	11.1272	11.0751	10.5594	9.79947	9.77884	10.089	10.7254	9.64118	10.7362	10.9011	9.88324	10.6169	10.5142	9.9449	10.7262	10.0781	10.0075	10.6809	10.4645	10.5183	9.87296	10.4913	10.5937	10.7103	9.63215	10.1004	10.7532	10.1465	10.0961	10.0798	10.8533	11.2483
AQP1	10.7774	10.4942	10.6253	9.94025	9.83412	10.2712	9.30315	10.0673	11.9928	10.9486	12.2231	9.97158	10.5699	10.4385	12.8222	12.4372	11.7197	10.9169	11.2733	11.5546	11.5603	11.1174	10.4415	12.2115	12.8596	11.0476	11.2213	10.7557	10.7831	10.2418	12.0323	10.7392	11.0987	12.2286	12.4148	12.2774	12.062	11.7712	12.4668	11.5367	11.239	10.0755	11.7302	11.0913	12.1068	12.0044	12.1963	12.2834	10.2179
AQP3	13.9173	13.3388	15.252	9.92313	13.9401	11.4776	9.6227	16.2259	14.1729	13.4274	14.1837	9.61861	12.3716	14.7237	14.5257	14.3326	12.9153	14.0385	15.1632	15.9972	11.6798	13.2778	12.9408	14.0401	9.03089	15.7109	14.0078	14.2773	14.9691	13.9608	13.977	15.6192	14.8334	14.5207	13.9372	14.5245	16.2354	14.322	15.8567	15.1469	16.8076	12.7961	14.8481	13.712	14.6483	13.8738	14.5704	15.2029	14.6452
AQP5	6.88108	5.27918	6.59425	5.19899	5.60074	5.93336	6.81388	5.80447	9.48451	5.79026	5.2839	5.50542	5.67926	7.1936	8.6965	8.10644	5.43869	8.39966	7.56265	5.24613	11.0288	7.95927	6.96828	8.36996	6.08354	8.72138	5.95143	5.45687	8.51736	5.43745	5.9074	8.29469	8.89653	10.0075	7.6596	8.6635	7.13051	8.2625	8.13938	10.1033	9.94527	7.25687	10.4506	9.64556	9.50908	10.7942	9.82307	11.5059	7.77852
AQP7	5.21839	5.13323	5.88264	4.85489	5.10597	5.40346	5.09236	5.56822	5.83359	6.02642	5.50706	5.25536	5.13301	5.06726	6.15326	6.82145	5.16846	5.1008	5.7174	5.40651	6.14892	5.56719	5.20592	5.9694	4.85489	6.02678	5.09969	6.48226	5.51312	5.22483	4.85489	4.85489	4.85489	5.60171	5.22155	5.42183	5.68313	4.85489	5.31548	4.85489	5.71826	6.86417	5.68928	5.34166	5.23996	5.41117	5.66686	5.13867	5.22379
AQP9	8.17756	8.76546	10.324	7.45535	9.50785	8.7022	10.5836	10.3671	9.5566	11.0051	7.46659	6.97766	8.83366	9.33919	9.20347	8.99368	9.37486	9.75812	7.04356	8.78238	6.40574	7.03999	9.67254	8.46121	10.4634	8.35803	9.77234	9.54861	9.60577	8.17665	7.74098	8.69936	9.12539	8.99202	9.16291	9.45938	10.6425	8.99905	9.82605	8.0377	8.28273	14.1252	9.85877	10.0853	13.7596	11.9344	9.73117	10.5792	10.1177
AQR	12.0054	11.9836	12.1056	12.3017	11.9496	12.5459	11.8999	12.1736	12.9123	11.8986	11.9998	12.0439	11.5284	12.1313	11.9204	11.7843	12.3683	11.8729	12.0303	11.1636	11.4542	11.8625	11.6857	11.887	11.2737	12.2339	11.7095	12.1001	12.1628	12.1354	12.3006	11.8394	12.0792	12.0333	11.6953	12.1456	11.9671	11.9733	12.037	12.081	12.1213	12.5518	11.7974	11.8797	11.9785	11.8642	11.8624	12.1901	12.2902
AR	6.14255	6.27228	7.56881	6.36553	6.45759	8.03438	6.93718	6.51256	8.7465	6.57399	9.07245	6.47319	7.41401	7.48764	8.84263	9.00549	7.38169	6.39513	9.00403	7.17128	8.21634	6.65627	7.87163	8.63688	7.32534	8.35803	8.25587	7.58136	9.30534	5.99782	7.67734	8.99807	10.0942	7.3645	8.57284	7.24743	7.98805	8.40328	6.36491	7.43265	10.9086	8.27273	7.91939	7.6501	7.27736	8.11756	10.9939	6.89937	6.99319
ARAF	11.1148	10.2989	11.027	10.7569	10.2953	11.6099	11.3488	10.7251	10.7613	11.3318	11.3276	11.1912	10.895	10.3335	10.8871	11.0219	10.7773	10.9511	10.7863	11.0348	11.8906	10.9698	11.013	10.9651	11.3584	10.8991	11.05	11.2151	10.3946	10.9708	10.8337	11.0075	11.7197	11.0532	10.0455	10.8301	10.8576	10.8575	10.7902	10.9433	10.8024	9.85948	10.8799	10.8758	10.9744	11.0473	11.3368	10.3071	10.8859
ARAP1	12.1335	11.9972	11.7423	11.3867	10.9792	13.0354	12.2777	12.0506	12.1524	12.255	12.6585	12.6092	12.3045	12.4737	12.2114	12.3187	12.491	11.4182	12.2285	12.5578	12.1091	11.3941	11.5205	11.4878	12.357	11.8927	12.9839	11.8602	11.5768	11.7442	11.8707	11.7378	11.9222	11.2003	11.6572	11.8866	12.7275	12.4714	12.2841	12.38	12.0977	12.6458	12.3169	11.955	12.9826	12.606	12.0566	11.3427	12.3267
ARAP2	11.5908	12.623	11.9983	11.5607	13.2102	10.3553	10.2036	12.5307	13.2211	12.4475	12.2111	11.7188	12.0443	12.9496	12.3897	12.1053	13.4821	12.216	12.5254	12.6873	11.6921	12.6209	13.2135	12.24	10.6826	13.3183	13.21	13.0152	13.3701	13.2438	13.1955	12.4399	12.1302	13.3194	12.4931	13.1929	12.8005	13.1133	13.5556	13.1685	13.4401	14.5026	13.1237	13.0893	12.9789	12.8027	12.4194	13.6272	13.3183
ARAP3	8.25298	9.787	10.7794	8.80204	8.91112	11.1583	10.9583	9.80484	8.66337	8.89989	9.01593	8.04107	9.74729	9.47552	9.44599	9.65327	8.64233	8.74	8.75083	9.6377	9.48084	9.64401	10.0032	9.75004	10.5095	8.86022	8.25984	8.20095	8.24691	9.05453	8.22178	9.64656	8.94176	8.43402	9.04434	8.73454	8.37022	9.44783	8.88735	8.34941	8.42001	9.86232	9.40503	9.02983	9.82861	9.56478	9.36667	8.55366	10.1263
ARC	6.94367	8.21112	8.33527	6.87962	6.78153	7.51699	7.04972	6.19259	7.224	6.64207	5.70378	5.84632	6.94675	6.78052	6.20147	6.07392	6.77115	7.48884	7.39371	8.26083	6.09474	6.47499	6.66182	5.65252	6.31364	7.32049	6.02337	6.55376	6.18211	7.99707	6.02553	6.93334	7.7537	7.59464	5.48662	6.17642	6.88661	7.6526	8.4796	6.9516	8.0217	6.65464	6.91406	7.05595	8.32044	7.55243	7.24294	6.76247	7.29626
ARCN1	13.0255	13.1281	12.2674	12.7751	12.0894	12.2357	13.8687	12.7377	12.7792	12.6852	12.6701	12.602	13.0396	12.6237	12.4407	12.2994	13.327	12.8801	12.8734	12.7995	12.7364	12.1747	12.2826	12.2846	13.1248	12.7508	13.0119	12.6391	12.4033	12.8721	12.9443	12.5969	12.6495	12.8691	12.1047	12.8168	12.8741	12.6439	12.837	12.7991	12.8172	12.7015	12.4497	12.6954	12.9661	12.8546	12.4126	12.9474	13.2644
AREG	8.23226	7.74054	8.70109	7.032	7.68521	10.299	7.93431	7.90209	7.18598	8.63804	6.76281	5.71019	8.35382	8.38766	7.36241	6.93714	7.54313	8.17623	7.43587	9.28029	7.12423	5.52202	5.59327	5.65252	6.54682	6.58257	8.48999	7.69479	7.80161	8.77676	6.91093	7.39536	7.18889	8.49515	7.95456	7.56412	7.0333	8.68726	9.34544	8.37133	7.2245	8.12792	7.9783	7.44677	6.8158	7.47	6.73439	7.12393	9.07554
AREL1	11.2903	11.4169	11.2726	11.3211	11.4772	11.8126	11.4009	11.3596	11.3991	11.6097	11.8039	11.41	11.0702	11.9305	11.4401	11.2841	11.6394	11.2764	11.189	11.4185	11.4669	11.381	11.6327	10.8975	10.8766	11.1455	11.3947	11.2918	11.7632	11.5215	11.4383	10.8917	11.521	11.6028	10.6525	11.2611	11.5095	11.6037	12.1312	11.3425	11.2601	11.7888	11.566	11.3771	11.4799	11.6923	11.3921	11.9609	11.5428
ARF1	14.0886	13.8461	14.0927	13.3679	13.6121	13.8344	14.1571	13.4685	13.6849	13.7565	13.4595	13.9047	13.6953	13.574	13.9219	13.6858	14.0022	14.1559	13.8305	13.7447	13.4343	13.3054	13.8087	14.3076	14.2023	13.5896	13.8594	14.079	13.369	14.2393	13.6189	13.7584	13.5967	13.8631	13.0595	13.7491	13.7291	13.5599	14.2906	13.8879	13.6921	12.9659	13.492	13.6352	13.8591	13.7713	13.3476	14.1448	14.2515
ARF1P2	5.96078	5.56739	5.80916	5.99468	5.4661	6.52051	5.73088	6.66701	5.61529	5.54346	5.99133	5.61535	6.03579	5.74264	5.91239	6.00288	5.67506	5.54466	5.9189	7.24724	6.2004	6.72446	6.08595	5.72007	5.27544	6.0556	5.90019	5.97688	6.51793	6.02461	6.39476	6.00095	5.65258	5.64594	6.22654	6.55852	5.94809	6.80415	5.68777	6.26083	5.92326	6.88807	6.51354	6.5802	6.26834	5.85657	6.69712	5.85929	5.93892
ARF3	12.1623	12.4899	12.1565	11.761	12.3488	12.3144	11.7832	12.263	12.5151	12.1823	12.3603	12.4395	12.653	12.1724	12.2937	12.5014	12.4631	12.3093	12.3489	12.3814	12.233	11.8432	11.7119	12.0049	11.9515	12.0224	12.2536	12.243	12.2608	12.8627	12.3642	12.1698	12.3864	12.0158	11.3825	12.3614	11.8872	12.4807	13.0171	12.3788	12.6023	12.0437	12.3165	12.2551	12.2765	12.4009	12.3629	12.7385	12.8959
ARF4	12.1469	11.914	11.8891	11.6492	12.5282	12.146	14.8546	12.3963	12.8352	11.7288	12.2262	12.2648	12.7392	12.7344	12.7159	11.9806	12.3036	11.9425	11.9976	12.4132	11.8459	11.0759	11.4785	11.7668	13.6083	11.7638	12.3981	12.5899	12.4898	11.4645	11.7637	12.6807	11.6637	12.2283	12.8037	12.4475	12.0868	12.3055	12.7153	11.974	12.2687	11.579	11.7922	12.3109	12.4666	11.7648	11.4853	12.4552	13.1706
ARF5	11.5894	11.8894	12.4198	11.4293	12.1924	11.837	11.5307	11.3774	11.7414	12.6343	11.5456	11.2227	11.7219	11.6324	11.6645	11.5757	11.7525	12.6744	12.1721	11.8065	11.4469	11.8016	12.5403	11.4064	12.0659	12.2202	11.8348	12.044	11.3983	12.0737	11.868	12.36	11.9768	12.1049	12.1237	11.799	11.6724	11.8963	11.6834	11.6873	11.8462	11.1962	11.8841	11.6293	11.6705	11.8467	11.6728	12.1744	12.0404
ARF6	12.7734	12.6545	12.3692	12.0521	12.2971	11.7501	12.1244	12.4071	12.1164	12.1945	12.5231	11.9268	11.7877	12.7579	12.2784	11.6422	12.0283	12.5029	12.4943	12.6295	12.5273	11.9722	12.2645	12.2652	11.3399	12.4527	12.053	12.8601	11.7072	12.3914	12.3603	12.3828	12.5944	12.8022	11.4284	12.0811	12.1083	12.6393	12.8813	12.1345	12.1804	11.8415	12.5334	12.2814	12.1937	12.2025	12.2749	12.8575	12.8346
ARFGAP1	11.4891	11.3259	11.9883	11.1367	10.8878	12.3905	11.8702	11.0505	10.6458	11.7758	11.3982	11.8306	11.825	11.2435	11.3153	11.3973	11.3677	11.0247	11.3925	11.6046	11.6001	12.04	11.2057	11.5695	12.4062	11.364	11.2695	11.2274	10.6597	11.1631	11.2791	11.2762	11.2851	11.5039	10.9208	11.2584	11.3573	11.6264	11.5323	11.5274	10.9619	10.0383	11.4535	11.242	11.3246	11.4352	11.2946	10.9694	11.2048
ARFGAP2	12.2451	11.8192	12.4047	11.9544	12.1531	11.4282	11.5554	12.2803	12.1896	12.3823	11.6239	12.1434	12.2203	11.718	12.0601	11.4277	12.5495	12.1795	12.2562	11.7857	12.0964	11.8168	11.9655	11.5116	11.7893	12.4461	12.0293	12.2764	12.0302	12.5533	12.2021	12.0664	12.0481	12.4808	11.2101	12.1471	11.8536	12.3564	12.2978	12.304	12.2509	11.0383	12.2876	12.1574	12.1166	12.2957	12.0447	12.5555	12.3318
ARFGAP3	10.7085	11.8067	11.9888	10.1825	11.9146	11.8445	12.2697	10.5883	10.823	11.0742	11.0923	10.8854	11.1116	10.7303	10.9373	10.7272	11.6422	11.3513	10.7323	10.9739	11.5012	10.9298	11.4198	10.878	12.4974	10.0701	10.4905	11.4677	10.5004	10.4981	10.6874	10.9149	11.2153	11.1337	11.2283	10.9389	11.3264	10.5987	11.3287	10.6197	10.8834	11.0888	10.5429	10.8058	11.1011	11.0888	10.862	11.0512	11.03
ARFGEF1	11.7064	12.5406	12.4088	12.0012	11.8604	12.3731	12.1892	12.6572	12.6697	12.4462	13.0614	12.785	13.7584	13.2574	12.8498	13.1752	13.3805	12.3298	12.8027	12.463	12.4685	12.3575	13.1601	12.9252	12.3405	12.5752	13.0382	13.0446	12.7128	12.8902	12.5806	12.7888	12.5677	12.8167	12.6118	12.962	11.9533	13.0132	12.7261	13.6014	12.7347	13.0263	12.6445	12.7183	12.5145	12.4852	12.6756	13.1491	13.492
ARFGEF2	12.5197	12.7927	12.5583	12.3569	12.8771	13.0572	12.6209	12.5425	12.9044	13.1684	12.96	12.8715	12.8859	12.8157	12.6	12.5001	12.4245	12.5379	12.488	12.4287	12.7841	13.904	12.7318	13.4572	12.8256	12.8572	12.8795	12.926	12.8216	12.9565	12.8631	12.4868	12.7457	12.6434	12.2681	13.0198	12.8502	12.6085	13.0015	12.4298	12.9971	12.7725	12.6157	12.7773	12.7503	12.893	12.7726	13.1356	13.083
ARFGEF3	6.49956	7.99544	9.345	8.90308	7.71012	9.23878	11.9052	7.05714	8.14285	8.85595	7.05767	11.3145	8.1141	10.1204	8.92162	9.1692	7.16289	8.17198	6.20209	6.62399	11.665	11.6369	12.4731	11.529	8.62581	9.98043	6.84415	7.09382	7.79005	6.66195	6.91093	7.91319	7.15739	7.75184	8.26194	7.76135	8.7935	7.20986	6.77791	7.41838	7.12583	8.93493	9.25836	8.40122	8.21772	7.87248	9.14585	7.71434	7.61682
ARFIP1	10.9355	11.3116	10.4603	11.6735	10.9097	10.132	10.5255	10.7046	10.6928	11.1217	10.4943	10.7089	11.0247	11.0688	10.8824	10.3768	11.3933	10.8133	10.4299	10.2308	10.9347	10.2545	10.4371	10.8818	10.4798	10.8309	10.8393	10.5837	10.8975	10.1729	10.8218	10.802	10.9773	9.99075	11.0908	10.0541	10.5647	10.8202	10.9455	10.8618	10.7684	11.4397	10.83	10.7815	10.581	10.4716	10.7418	10.7536	11.0905
ARFIP2	11.1386	11.3948	11.4692	11.3791	10.7466	11.1427	11.3242	11.2659	11.1239	11.2615	10.4926	11.3099	11.5436	11.0781	11.0285	10.3711	11.3382	11.5227	11.4131	11.365	11.0599	10.4314	11.2974	10.5379	11.1502	11.1195	11.184	10.8704	11.0145	11.6326	11.225	11.5301	11.0573	11.6256	11.1142	11.4387	11.24	11.0062	11.0403	10.8534	11.2426	11.204	10.9634	11.0358	11.3919	11.4788	10.7917	11.6943	11.214
ARFRP1	11.2202	10.3218	11.0697	10.4677	10.6901	11.8021	10.5007	10.4961	10.8644	11.5451	10.7257	10.4877	11.2888	10.8112	11.029	10.6354	10.6469	11.2341	11	11.1405	10.8072	11.22	10.3301	10.092	10.8804	11.0917	10.923	10.9116	10.3556	10.8429	10.6988	10.7578	10.6749	10.5635	9.92512	11.0206	10.7522	11.3114	10.9309	10.7603	10.9984	9.7503	10.7309	10.6805	10.8389	10.5899	10.8236	10.2173	10.6345
ARG1	7.16768	7.5269	5.90582	5.53832	6.05183	5.99565	6.01226	7.14448	10.5593	9.45453	5.55127	6.02759	5.53098	10.1849	7.29327	9.21183	5.82978	9.47986	6.28831	5.7194	6.03747	9.15077	6.42652	7.80768	6.74158	12.3753	5.6921	6.08883	12.3445	9.50068	10.6553	12.225	11.375	11.8483	8.47656	9.25235	11.3459	11.3553	8.59947	11.479	9.62342	10.604	11.1237	13.2303	13.3375	12.9792	11.9715	13.1025	13.1013
ARG2	9.96954	10.2265	9.76519	8.7804	8.57617	11.6702	9.55941	8.91104	8.76406	9.15992	8.06058	7.607	6.98619	8.71936	7.24734	7.56333	10.0239	8.79602	9.5039	8.72487	8.10045	7.19621	7.14445	9.34897	8.00247	9.59281	8.18659	9.32498	8.65923	6.94017	8.90291	9.9918	9.08568	9.26797	7.40469	8.76879	8.44025	8.59336	7.89963	7.82505	8.65172	8.15623	8.38384	10.1374	9.20318	9.38032	7.8166	11.3948	11.1825
ARGLU1	11.3188	10.6806	11.1074	11.4439	11.4647	10.9787	10.4044	11.254	11.2813	10.9681	10.5148	11.7492	11.0028	11.5162	11.1659	10.9199	10.7683	10.5435	11.045	11.4673	10.8331	11.9621	11.7185	12.1492	10.6662	10.8334	10.7671	10.6559	12.3096	10.7393	10.8691	11.2098	10.4088	10.8628	12.2582	11.239	11.153	11.5611	11.1215	11.1748	10.8907	11.5902	11.3991	11.457	11.0184	10.3628	11.1254	11.0814	10.7265
ARHGAP1	12.2562	12.0191	12.7194	12.007	11.7395	12.019	12.6202	12.6946	11.9485	12.3185	12.8098	11.6018	12.6323	12.0612	12.3957	11.9162	12.8342	12.3903	12.7363	13.0489	12.3811	12.1004	11.5923	11.7641	12.7798	12.3933	12.3149	12.702	11.7482	12.9896	12.5704	12.3377	12.5456	12.5811	11.4265	12.6524	11.9025	12.6968	13.138	12.7586	12.7472	11.1528	13.1121	12.5565	12.4952	12.6886	12.3646	13.3454	13.1377
ARHGAP10	10.3417	10.0117	10.6133	10.0891	10.2015	9.71592	9.87558	11.0356	10.0458	9.19557	10.1182	10.5759	10.3066	10.2188	10.3816	9.80592	10.5812	10.6065	10.8099	10.2863	10.0291	9.82399	9.84872	10.135	11.1119	10.0843	10.1467	10.6393	10.9917	10.4555	10.2624	10.4878	10.4007	9.37326	10.3184	9.95219	10.6803	10.6681	10.7829	10.3071	10.5287	10.0877	10.8733	10.5609	10.2336	10.1441	10.421	11.045	11.4329
ARHGAP11A	11.9186	10.8368	11.3485	12.0933	11.3015	12.2015	11.4808	11.708	11.7144	11.4677	10.6879	10.7064	10.7019	10.2316	10.9413	10.3155	10.7379	10.6018	10.7486	10.3409	10.1862	10.9646	10.8238	11.0784	10.3156	11.6325	10.0477	10.3459	11.2021	10.909	10.6105	10.9263	10.3959	10.7928	10.3868	9.96859	9.88027	10.7837	9.97005	9.40077	10.9516	10.3886	10.6566	10.6951	9.83519	10.0123	9.97483	10.8188	10.5755
ARHGAP11B	9.83877	8.68911	9.9744	9.91697	9.16035	9.95648	9.10071	9.88862	8.72873	9.43537	8.68804	9.51902	8.70473	8.43062	9.15789	8.3425	8.26205	8.24663	9.08111	9.08884	8.20035	9.53433	6.19191	9.34531	8.11759	9.79618	8.23987	8.30344	10.1662	9.07521	8.81181	8.38536	8.31471	8.5031	8.83985	8.58017	8.32155	9.40027	8.09776	8.19803	8.86584	9.44018	9.23808	9.04358	8.51833	8.75242	8.47592	8.01083	8.60935
ARHGAP12	11.3787	11.5336	10.8615	10.1108	11.1065	10.2522	11.8297	10.7759	10.683	11.2431	11.3505	11.0146	11.6094	11.2102	11.0678	11.4577	10.6889	11.1316	11.0516	11.0058	11.4475	10.9561	11.391	10.8107	11.2944	10.6672	11.2071	10.9628	11.208	11.2398	11.324	10.8547	11.1553	10.5358	11.4606	10.9976	11.0186	10.8783	11.2989	10.6827	10.5299	12.0685	11.1805	10.6368	10.5888	10.734	10.9037	11.3169	11.0561
ARHGAP15	7.73312	7.13067	6.86199	8.26785	7.75266	7.71327	7.03163	8.4242	8.52442	9.13204	9.42853	9.96078	9.45482	8.39852	9.13193	8.73272	7.18432	6.79454	7.09805	9.10861	7.88323	7.78494	8.46491	8.96803	8.28308	7.64507	7.38615	8.04598	9.6521	7.88905	8.01611	7.25212	7.36378	8.29413	10.5091	8.6635	9.40627	9.3653	9.2116	8.75373	7.85179	10.7551	8.56377	8.71439	9.90869	9.52973	7.63827	8.23398	6.39333
ARHGAP17	9.9526	9.43452	9.6817	9.9727	9.95537	10.8703	10.5583	10.531	9.70572	10.3265	10.3449	10.6822	10.0793	9.71355	10.1213	10.2434	10.0019	10.3134	10.0585	11.2314	10.4875	10.6007	10.1307	10.1982	10.4748	10.4402	9.84365	10.5318	10.6518	10.7181	10.2612	10.1493	10.0802	10.2512	11.0556	10.4282	10.321	10.8626	10.769	10.385	10.2283	10.4746	10.8831	10.4876	10.7312	10.2408	10.2359	10.534	10.4138
ARHGAP18	10.7499	11.8214	9.72343	10.0021	9.55755	11.1057	12.063	10.6078	10.6521	10.9195	10.6931	11.8749	10.9752	10.6485	10.8558	10.6875	9.72458	10.2746	10.456	10.6811	10.7638	9.95674	10.201	11.0746	12.0617	10.4501	9.7459	10.5378	11.1485	10.4663	10.0335	10.3274	9.84872	10.2406	11.5707	9.90013	11.096	10.8634	11.7696	10.4219	10.3249	11.4022	10.3138	10.2112	11.3751	10.664	10.0051	9.80368	10.0455
ARHGAP19	9.84941	9.13541	9.23555	10.2575	9.35334	9.108	9.28141	9.77063	8.81427	9.41951	9.33931	8.98876	9.54104	9.08695	9.17832	9.11713	8.07072	9.03342	9.27221	8.73946	8.86461	9.84392	9.45057	10.247	9.15235	9.76481	8.55591	9.31805	9.40765	9.09559	8.42279	9.06718	8.90569	8.94039	8.57284	9.27893	9.40163	9.38638	9.44132	9.12524	9.67674	9.18262	9.45858	9.26692	9.02172	9.15582	8.78322	9.199	8.86726
ARHGAP20	8.28493	5.79057	6.65264	7.26835	6.91087	6.95193	7.0407	7.21918	6.99991	7.06521	8.96706	8.95861	8.43307	6.84946	8.28185	7.95493	7.44156	6.45886	6.26739	6.8716	9.91564	7.52918	7.98535	7.48025	8.90194	6.79208	6.71454	7.32183	7.94385	7.7329	6.13074	7.40383	9.06131	7.37342	7.86299	7.75367	7.44257	7.66828	9.05053	8.92591	6.79207	7.34345	7.70623	7.39636	7.27736	7.94327	9.41529	6.67943	6.14516
ARHGAP21	12.684	12.9161	13.435	11.7489	14.2577	12.317	13.423	12.6667	11.9163	13.0627	12.7647	12.3635	12.7338	13.5486	12.675	12.3321	12.8602	13.2362	13.0763	13.078	13.4153	12.4453	12.9649	11.962	12.4163	12.2112	13.2989	12.686	12.6558	13.0406	13.2829	12.3505	13.0018	12.7782	12.0855	12.539	12.8164	12.6138	12.9745	12.8773	12.4892	13.7677	13.2063	12.8909	12.2744	12.4084	12.6484	13.3155	12.7421
ARHGAP22	9.71518	8.52577	8.45187	8.38402	8.44322	8.36889	10.9399	8.24545	8.91532	8.35862	9.19203	8.54512	9.71984	8.99729	9.48613	8.71302	9.82852	8.60215	8.39354	8.32052	8.08309	8.13781	7.98535	7.34359	11.2809	7.95229	11.1302	8.65974	8.37903	8.10247	8.94489	8.66541	7.63557	8.69573	8.4842	8.81684	9.55387	9.30752	8.78688	9.64536	7.61439	7.92314	9.25163	8.80338	8.73148	9.29602	8.04926	8.06696	8.27208
ARHGAP23P1	6.49956	6.24857	6.91858	5.99468	6.71806	5.71471	6.52339	6.64449	6.35136	6.5018	5.85948	5.61535	6.38262	6.74458	6.27726	6.45025	6.42401	6.27416	6.1562	6.76925	5.58513	6.64216	6.45863	6.99066	4.85489	6.30628	6.32149	6.96317	5.92412	6.45169	6.52417	6.99214	6.39629	6.36463	5.81006	6.70257	6.58472	6.71142	6.3246	6.50403	7.11296	6.36551	6.40919	6.59392	6.63237	6.84824	6.63902	6.60871	7.20271
ARHGAP24	7.62251	8.16616	8.44277	8.29109	7.77051	8.72172	7.66566	7.78219	9.92211	8.48319	9.14451	10.5138	8.30504	7.9279	9.31838	9.97421	9.98826	7.60855	7.51647	8.36842	10.6184	8.05137	8.16242	8.70151	10.9085	9.33939	9.73603	8.28924	9.11523	8.73508	8.87835	9.143	10.2149	9.18422	9.40657	8.92868	9.04108	9.16563	8.55808	10.2417	8.41496	9.15506	9.31755	9.0504	9.94711	9.44045	10.126	9.47705	7.40891
ARHGAP25	9.83099	9.91156	8.157	9.72286	9.67556	9.23878	10.2294	10.0369	9.7186	10.249	10.4683	10.8384	10.7828	9.73819	10.6875	9.78301	9.4993	10.8954	9.39376	10.5988	9.99892	9.13928	8.87958	9.78826	9.60488	9.22095	8.79549	10.0075	11.0471	10.7148	9.46272	9.52731	10.2222	10.1654	10.5852	9.97834	10.457	10.6156	10.8657	10.7855	9.88495	10.7413	9.95292	10.0416	11.3409	11.1183	9.31492	10.1084	8.6304
ARHGAP26	10.2636	9.30225	9.75181	10.0457	9.19762	11.2557	9.45974	10.9795	10.1126	10.8949	10.3102	12.6324	10.1861	9.74243	10.3393	10.4869	9.56098	9.87549	9.50004	10.6895	10.9513	10.422	10.0718	9.80966	10.4972	9.411	10.333	9.82258	10.8842	9.61083	9.60017	9.33618	9.97994	9.35369	11.0168	9.68071	10.6532	10.4632	10.7036	10.1216	9.4082	14.1145	10.4739	10.351	11.3182	11.6166	10.4355	9.98266	9.23473
ARHGAP27	10.6616	10.8549	10.8649	9.64443	10.6739	10.5211	10.4416	11.1624	11.0646	11.2386	10.5963	10.8836	10.6907	10.5309	10.9664	10.8567	11.0107	11.0177	11.435	11.5587	10.8045	11.0362	11.273	11.2099	9.47264	10.5809	11.2621	11.5027	11.1585	11.5654	11.1336	10.9363	11.0746	11.3164	10.8882	11.152	11.1336	11.6657	11.9629	11.4639	11.1477	11.6505	11.9545	11.1751	11.5908	11.4115	11.3217	11.9601	12.3532
ARHGAP28	9.37148	10.3034	8.47588	8.79126	8.10062	7.39793	8.47764	9.18497	9.17044	9.30328	9.29253	9.20955	8.49083	8.91303	10.1125	9.88058	9.73973	7.27076	6.6868	7.89128	8.74549	9.98907	10.5738	10.6029	8.80904	10.7081	9.42104	8.14941	9.82936	7.35513	9.68383	8.55099	9.03234	10.4987	10.076	8.69946	7.37594	10.091	8.04394	7.89281	6.85669	9.0291	9.22095	9.24925	9.53355	9.22412	9.51656	8.83969	8.50683
ARHGAP29	9.47638	11.094	9.33524	11.2176	9.09212	10.1652	13.0142	10.7214	10.7235	10.2065	10.7985	12.1133	10.7695	11.5676	11.0196	10.7653	9.85444	10.0635	9.40826	9.84693	10.9057	10.4713	10.3243	13.3983	10.9846	11.7381	10.0781	10.3288	11.7364	10.6983	10.5283	12.488	10.94	11.3768	12.143	10.476	11.0079	11.4299	10.58	11.4123	10.9524	10.1655	11.7864	11.5249	11.0729	10.9659	11.327	11.1472	11.0772
ARHGAP30	10.2076	9.43	9.12275	10.0033	9.75114	9.76829	9.93706	10.3568	10.5583	11.3091	11.4223	11.8535	11.4997	10.7282	11.2705	10.4885	9.54912	8.98369	9.73985	11.4448	9.7294	12.1043	11.3483	11.7696	10.737	10.141	9.69587	10.6821	11.3317	10.3579	10.0555	9.06718	9.16404	10.8381	10.72	10.7678	11.6115	11.6647	11.7826	11.1277	9.65989	10.2993	10.8875	10.9547	12.1763	11.9665	9.61924	10.5208	9.23701
ARHGAP31	10.5716	9.59048	10.6126	10.6264	9.83412	10.9047	10.8918	10.3765	10.9165	10.9338	11.5053	11.7156	11.0904	10.534	11.6821	11.0513	9.79209	9.95611	10.069	11.2587	10.3603	10.5146	11.105	11.0314	11.8954	10.7769	9.85281	10.5107	11.5366	9.42023	10.8876	10.4878	9.98856	10.963	11.4538	10.7771	11.6418	11.3096	11.9832	11.1472	10.0048	10.3447	12.0053	10.981	12.1273	11.4401	10.7476	10.4072	10.2306
ARHGAP32	12.5375	12.456	11.3597	11.5372	11.5999	10.3326	11.5804	12.7246	12.2466	12.3416	11.2549	10.1542	11.4314	12.0688	11.6545	11.7322	13.1019	12.5212	12.9136	12.8001	12.2262	12.9766	12.8402	11.4661	10.0733	12.9053	12.7192	13.0918	13.1211	13.3477	13.1007	12.2941	12.6481	12.6496	11.3855	12.5127	12.2281	12.8954	12.4983	12.5239	13.0923	13.7152	13.1683	12.8966	12.5057	12.7806	12.808	13.1758	13.8838
ARHGAP33	7.31966	6.56042	9.00238	7.53014	7.17327	7.89392	7.13663	7.64038	6.4525	7.49207	7.59702	7.87392	7.20075	6.39895	6.88935	7.74274	6.66964	6.69681	7.23969	8.54117	8.09469	9.54829	9.09311	8.07263	7.17956	7.9397	6.66385	6.88595	7.04538	6.90397	7.39753	7.09172	7.61297	6.93541	7.33712	6.68547	7.02063	7.84377	6.83273	7.24257	7.39197	7.25687	8.55282	7.3667	7.04911	7.28152	8.03186	6.59036	6.14516
ARHGAP35	12.9019	13.0875	12.8273	12.6624	12.4961	13.538	13.1143	12.7504	12.768	12.2406	12.6255	12.5577	12.371	12.6279	12.4076	12.3142	12.7678	12.5822	12.0666	12.9138	12.9476	13.2997	13.4933	12.6444	13.1732	12.2676	12.9518	12.2994	11.904	12.6358	12.8819	12.1845	13.0197	12.7316	11.7507	12.618	12.7319	12.4758	12.1951	12.7584	12.6692	11.9792	12.6291	12.6565	12.7617	13.1531	12.7781	12.8748	12.1326
ARHGAP39	8.00648	8.76066	9.53033	8.82863	9.50959	9.16602	7.85204	7.31044	8.1582	8.34367	9.41404	9.12099	9.96398	9.22544	8.5858	8.62376	8.54972	8.07048	8.01693	8.73218	8.32835	10.1948	9.85276	8.4948	9.25849	8.11769	8.31048	8.79599	7.24109	7.96385	8.41424	8.81222	7.85303	8.05983	7.04829	8.6513	8.58727	8.55233	8.6893	9.75709	8.35829	7.79631	8.44441	8.21838	8.69568	7.93462	8.55796	7.63337	8.1603
ARHGAP4	9.24078	8.07171	11.6389	9.04354	8.27607	9.67784	8.96167	9.00557	9.77517	10.3546	10.3516	11.0261	10.4703	9.21783	10.1705	10.5319	7.84052	8.0613	8.95967	10.6839	9.53664	9.03394	9.5862	9.69072	10.5132	8.72502	8.50342	9.36811	9.62992	8.8656	9.22581	8.45075	8.88268	9.28644	10.2532	9.71807	10.3223	10.5713	10.4408	10.1109	8.94465	8.89656	9.94252	9.7773	10.8575	10.6426	9.535	8.37355	8.00687
ARHGAP40	8.46033	7.08736	5.66985	5.53832	7.37664	5.84305	6.98526	9.83825	6.91738	6.70656	5.34967	5.54417	8.00799	7.49797	6.87169	7.59556	6.85596	7.75928	8.43073	9.46679	4.85489	8.16548	6.42652	7.95615	4.85489	7.45252	5.7253	8.88011	8.67174	8.54388	7.80843	8.7872	6.91285	7.60219	6.95927	6.22885	7.16519	9.64335	7.28183	7.5417	8.78634	7.40893	9.12109	9.16169	8.69568	7.73924	8.70476	9.11359	9.77773
ARHGAP42	9.9309	9.82534	8.34508	9.06381	7.16408	7.94092	8.94099	8.68827	10.4257	9.02183	8.3752	9.5654	8.65515	9.50954	10.053	9.35698	10.0047	9.48156	8.46697	9.72799	9.4364	9.2757	9.66643	8.69576	10.0617	9.36055	10.318	9.46747	9.9313	9.56595	9.98129	9.24742	8.91025	9.87664	10.0634	9.21704	9.93109	9.50462	9.97859	9.70945	9.99983	8.48044	9.54362	10.0886	10.1319	9.33879	9.08865	8.88856	7.65905
ARHGAP44	6.74584	6.24054	7.63528	7.15106	6.16337	7.31456	6.60275	6.30469	6.91264	7.17444	7.25677	8.68877	7.66253	6.56849	7.59304	7.73196	7.75453	6.45886	6.8649	6.97933	8.91091	9.45133	9.75687	9.21692	6.58835	7.03446	6.09031	6.30312	7.09467	6.10083	6.48864	7.36963	7.44341	7.0536	7.53055	6.78473	6.88661	7.44911	7.98226	7.15832	7.47349	7.45605	7.26078	6.85143	7.31674	6.99477	7.72812	6.38938	6.70106
ARHGAP45	10.6561	9.90127	9.2972	9.89707	9.14696	9.87417	9.29232	9.67053	10.3278	10.8384	11.5889	11.9039	11.0659	10.8407	11.1267	10.6072	8.87405	9.3365	10.3204	11.3627	10.7061	10.0081	10.5859	10.2751	10.553	10.0572	9.97766	10.4811	10.2359	9.9255	10.6917	9.31231	10.224	10.5511	10.6842	10.5389	11.1837	11.4862	11.4014	10.9565	9.59268	9.2052	10.5903	10.4529	11.8739	11.918	10.1722	9.25057	9.02095
ARHGAP5	13.059	13.9808	13.0673	12.4266	13.784	13.6761	13.4511	13.5449	13.5695	12.6539	13.6688	13.026	12.5978	13.6126	13.288	12.983	13.6449	12.8341	13.5197	13.5954	13.2791	12.6328	13.3263	12.6065	12.3766	13.7062	13.8073	13.5963	13.2321	12.7934	13.6966	13.1139	13.3203	13.6355	12.9694	13.6386	13.6619	12.9956	12.9445	13.0592	13.4715	14.1127	13.203	13.4156	12.3577	12.0422	12.9582	13.7621	14.1061
ARHGAP5-AS1	7.10169	7.90383	7.87323	6.5197	7.06858	8.24914	7.14502	7.60254	7.33892	7.48514	8.05115	6.78283	6.8206	7.39098	7.62376	7.80232	7.71667	8.11107	8.41844	8.1109	7.57664	6.61345	6.47436	6.91968	7.05871	7.21761	7.7088	7.61253	7.09467	7.06488	7.21755	7.19421	7.45625	8.45879	6.58718	7.71461	7.47016	7.33477	7.35593	7.36725	7.47349	8.14685	7.17487	7.76699	6.77241	7.19513	7.13312	8.13848	7.93481
ARHGAP6	6.1869	6.41166	6.45478	6.49046	6.24467	7.26057	7.15335	6.94581	7.2352	6.9667	7.8035	9.60063	7.26521	6.58936	7.91094	7.72472	6.3291	6.51926	6.77215	7.12585	7.62597	7.47779	6.9148	8.34805	7.9954	7.3881	6.40497	6.81784	7.05538	6.34022	6.13074	6.807	6.87383	6.872	8.31442	7.09401	7.54112	7.07205	6.92333	6.98178	6.33481	7.22062	7.08303	6.74752	7.53168	7.34287	7.62896	6.91371	5.78193
ARHGAP8	7.07434	6.96585	6.77209	7.51685	7.50421	6.54489	5.96725	8.00021	5.83359	6.6153	6.03925	7.34595	6.19852	6.53648	6.3343	6.8772	7.31906	7.47487	5.79011	7.41561	7.88992	7.27664	7.55903	6.26009	5.68738	6.0556	5.20067	6.73094	7.37308	6.39732	6.31365	6.05394	6.74902	6.14632	6.38474	5.78492	5.80707	7.14274	6.19395	6.57492	5.35827	6.81498	7.23275	6.96789	6.2907	5.99051	6.80575	6.2739	6.42978
ARHGAP9	8.9003	7.74301	8.01198	9.00912	8.22995	8.7505	8.10245	9.28375	8.99705	10.1942	9.88489	10.6564	10.1261	9.46399	9.74864	9.27897	7.62752	7.64004	8.2803	10.4209	8.71596	7.96981	8.80069	9.24864	9.3763	8.33431	8.61582	8.95659	9.74346	8.88037	8.81181	7.67141	8.3216	8.8777	9.85652	9.18647	9.9661	10.2282	10.0205	9.95628	8.09953	9.66179	9.08746	9.60604	10.6544	10.721	8.23073	8.65416	7.3407
ARHGDIA	13.3386	12.7124	12.5471	12.5982	10.7664	13.1021	13.12	12.5956	12.1534	12.5242	12.6864	12.2602	12.4246	12.3078	12.2898	12.7206	12.227	12.8301	12.946	13.4674	12.8196	12.0305	11.7692	11.4151	12.3095	11.6976	13.0758	11.8394	11.6662	12.7854	12.5485	12.6669	12.9662	12.7181	11.5778	12.757	12.4215	12.5182	12.594	12.7757	12.5037	11.6949	12.8676	12.2504	12.7089	12.9146	12.4635	12.9232	13.9402
ARHGDIB	12.6436	12.3704	11.0138	12.6829	11.6894	11.5753	11.876	12.3808	12.3959	12.7601	12.6117	12.9998	12.4651	11.9629	12.6045	11.7489	11.6853	12.4673	11.6337	12.2714	11.8535	10.4473	11.4846	12.1413	12.0504	11.5384	11.3857	12.4016	12.4417	12.2072	11.9714	11.7917	11.687	11.7533	12.3093	11.7746	12.9174	12.6502	13.0555	12.5016	12.1899	11.0244	11.8389	12.5239	13.121	13.221	11.5484	12.0534	10.8244
ARHGEF1	11.9163	11.9945	12.7515	11.8229	11.0121	12.2391	12.059	11.2424	11.792	11.7468	11.8015	11.5847	11.655	11.8763	11.8924	11.4766	11.9591	11.6929	11.1447	12.512	11.4872	12.439	11.271	11.6558	11.6584	11.0903	11.7447	11.3117	11.2573	11.989	11.837	11.6941	11.5431	12.2555	11.5355	12.1617	11.5973	12.0733	12.2944	12.2544	11.5888	10.6783	12.2511	11.8679	12.3414	12.2728	11.6783	11.2419	11.5619
ARHGEF10	10.8	10.51	11.6375	10.9653	10.5372	9.87634	11.3015	10.4251	10.4799	8.69204	9.72252	10.772	10.0707	10.5666	10.3483	10.2649	11.1601	10.4588	11.0223	10.6979	11.43	10.0807	9.73661	9.3044	11.9972	10.6057	11.8803	9.53075	10.0082	9.31128	11.4461	10.3285	10.9881	10.054	10.6218	9.69459	11.3513	10.3076	11.1202	10.0413	9.72815	11.3726	11.3598	10.3445	10.2174	9.45547	11.3125	9.95678	11.2059
ARHGEF10L	10.3829	11.3931	10.4767	8.99041	10.2186	9.96874	9.67084	11.1063	10.6065	10.7595	10.6051	11.6583	10.575	10.8481	11.1659	10.9533	10.8728	11.1916	11.5629	11.5023	11.4124	12.6579	12.3386	11.5506	11.9898	11.3376	10.7179	11.5717	11.4146	12.0018	11.0682	11.3876	11.2326	11.5142	10.8666	11.1972	11.7067	11.7475	11.9081	11.2892	11.1079	10.7289	11.7193	11.7723	12.0373	12.1679	11.7791	11.9695	12.1744
ARHGEF11	11.2372	12.122	12.2095	11.141	11.6258	11.9696	11.4966	11.7627	11.4947	11.8878	11.6768	12.015	11.2681	11.6027	11.6536	11.9017	11.7719	11.2486	11.94	11.6184	11.6935	12.2579	12.521	12.2292	12.2818	11.2937	11.8844	11.8538	11.3396	11.57	11.9206	11.3094	11.6324	11.558	10.8194	11.871	11.9249	11.8364	12.039	12.2805	11.1878	11.4359	11.3362	11.4978	12.0476	12.106	11.6417	12.0362	12.5445
ARHGEF12	14.301	13.9941	13.221	13.5958	13.6107	12.8283	13.8076	14.1551	14.5797	13.796	13.743	13.1447	13.3169	14.3183	13.7336	13.1839	15.2571	13.9915	14.526	14.2233	14.1726	13.9617	14.51	13.2115	13.555	14.0621	14.6893	14.1235	14.0491	14.567	15.0639	13.6442	14.2924	14.4979	13.2306	14.4597	14.3402	14.3164	14.3698	14.3094	14.5694	14.7635	14.404	14.2992	13.9889	14.2263	14.1391	14.75	14.7287
[truncated: 16,106 more rows]
[truncated: 76 more columns]
