# Supplementary material for: The landscape of long noncoding RNA during cutaneous squamous cell carcinoma progression
Source: Br J Dermatol. 2025 Mar 27;193(3):490–501. doi: 10.1093/bjd/ljaf108 (PMC12360040; doi:10.1093/bjd/ljaf108)
Supplement: ljaf108_Supplementary_Data [file ljaf108_supplementary_data.zip › Supp table 3 - Rlog expression of identified lncRNA in 110 patient samples and 15 PDCLs.xlsx]

## Sheet: lncRNA
	WW00349	WW00351	WW00368	WW00212a	WW00203a	WW00221c	WW00211a	WW00224b	WW00344	WW00184a	WW00222a	WW00355	WW00197a	WW00370	WW00180a	WW00223a	WW00201a	WW00348	WW00188a	WW00183a	WW00224d	WW00191a	WW00204a	WW00196a	WW00208a	WW00210a	WW00179a	WW00186a	WW00226a	WW00190a	WW00220a	WW00209a	WW00224c	WW00193a	WW00214a	WW00199a	WW00192a	WW00230a	WW00352	WW00181a	WW00213a	WW00229a	WW00218a	WW00202a	WW00374	WW00371	WW00224e	WW00185a	WW00358
A1BG-AS1	6.91276	6.99193	7.73941	7.95432	7.25318	7.01144	8.83784	7.81079	6.91738	7.39176	8.2576	8.80482	8.52949	7.42396	7.62376	8.45917	6.44973	7.55	7.77289	7.89128	6.5615	8.64537	7.81111	7.87619	6.77709	7.62143	6.56975	7.49181	7.50768	6.43385	6.92366	7.66445	6.65831	6.70548	7.83913	7.4442	7.30587	7.94959	7.09842	7.99578	6.68845	6.86417	6.89589	7.26553	7.90686	7.56382	7.33868	6.7942	7.74635
A2M-AS1	5.73397	5.79057	5.99306	6.41399	6.14202	6.89864	6.80304	6.34942	6.64948	6.64207	7.17889	7.23164	6.96003	6.1239	7.09179	6.884	5.93995	5.79187	5.9189	6.19378	6.22522	7.1204	6.50519	7.08579	6.31364	6.23712	6.30401	6.11494	7.38871	6.19425	6.27077	6.41983	6.09385	6.73482	7.35433	6.73609	6.68822	6.97145	6.4779	6.68031	6.6142	6.86417	6.7403	6.56632	7.34554	7.59741	6.37347	6.60871	5.43583
AADACL2-AS1	9.18528	5.30825	4.85489	8.09792	5.28868	7.52834	4.85489	8.5414	7.93094	7.7439	5.10319	5.18222	8.0912	8.29762	7.51857	6.73293	8.53637	4.85489	8.55186	4.85489	7.65789	5.3611	9.72638	7.98023	8.16867	8.17235	8.31811	8.26526	8.76513	9.04932	9.48723	7.02618	7.58999	9.06078	7.56029	6.06286	5.33742	8.27267	6.67576	7.39671	5.1465	6.02518	8.79483	7.90562	7.48961	7.96469	7.90364	7.93904	8.24495
AATBC	8.43471	8.93916	7.4688	6.5761	6.02795	6.81432	6.94694	8.47224	7.46066	8.23023	7.79785	8.56532	8.36337	7.60674	8.82543	8.86833	7.3632	8.2098	9.21444	9.01889	7.48136	7.47779	9.61503	6.75286	6.20485	9.37217	7.86944	8.28924	9.43167	8.30109	9.22581	7.81017	8.19961	8.40882	7.38811	8.35272	7.74191	8.60142	7.92374	8.23443	8.29927	7.73462	8.0584	8.46072	7.95657	9.03688	8.86736	8.07306	9.55656
AC000068.5	5.86499	6.12135	6.44124	6.22495	6.42478	7.05234	5.69991	6.27383	6.56453	6.70656	6.03925	6.88395	6.093	6.41106	6.18565	5.92611	5.98052	6.23701	6.6868	6.06048	6.93599	6.13445	6.48987	6.24183	5.27544	6.26067	6.38876	6.4061	6.09588	5.91255	6.48864	6.07939	6.72696	6.76348	6.1831	6.27882	5.91488	5.97399	5.60186	5.9204	6.14959	6.62577	6.26367	6.36921	6.07012	6.55421	6.88148	6.72992	6.71527
AC000120.7	6.11188	5.79057	5.78318	6.38191	5.92592	6.50813	6.19264	6.62156	5.89506	6.13587	6.1286	6.87419	5.87568	5.89502	5.80003	6.27268	5.82978	5.50087	6.20209	6.31204	6.36328	7.00851	5.99229	6.34708	6.01693	6.11083	5.81729	5.91552	6.89655	5.81834	6.22612	6.12843	6.05413	5.93065	6.64765	6.66812	5.98015	6.55775	5.90009	6.24256	6.31021	6.5962	6.7403	6.53807	6.39619	5.85657	6.66841	5.89567	5.63021
AC002117.1	5.82356	5.6799	5.92842	6.71886	6.26406	6.21139	5.94391	6.27383	6.36637	6.11491	6.08492	6.51326	6.48401	5.87485	6.03102	6.14022	6.22532	5.6958	5.88844	6.11591	6.64941	6.78911	6.47436	6.38005	5.82621	5.99708	5.99999	6.00611	6.81514	5.94186	6.17952	6.19785	5.42249	6.32432	7.45326	6.83155	6.17907	6.50184	6.19395	6.1858	6.1781	7.25687	6.94966	6.47947	6.24551	5.83214	6.36097	6.19827	5.81571
AC002310.12	6.40863	6.41166	8.80163	7.51685	7.69772	7.85426	6.19264	7.15214	6.7344	6.70656	6.94557	7.76717	6.80578	6.27013	7.19979	6.77797	6.54731	6.36188	6.8902	6.73841	6.9087	6.42497	6.41012	6.90921	6.79448	6.71565	6.49771	7.07102	6.81514	6.61659	6.39476	6.82021	7.32214	6.40354	7.28412	7.06874	7.32626	6.55775	6.09691	6.87828	6.82479	7.22062	6.46254	6.79476	6.24551	6.57858	7.13312	6.47396	6.25554
AC002467.7	6.5425	6.43894	6.54541	6.71886	6.47366	7.092	6.22877	6.76353	6.66115	7.007	6.54863	6.51326	6.44451	6.50359	6.46539	6.90419	6.52366	7.43931	7.06563	6.08858	6.5615	6.04125	6.17157	6.22325	7.05871	6.45266	6.72689	6.73094	6.54816	6.45169	6.13074	6.26298	6.87383	6.66013	6.70527	6.59617	6.99491	6.4826	6.30389	6.54707	6.49348	7.10554	6.43617	6.68584	6.37587	6.80882	6.45733	6.22407	6.56512
AC003075.4	6.46629	5.91081	5.69978	6.38191	6.30184	6.77496	6.07606	5.96658	6.34378	7.17444	6.51898	6.52632	6.06481	6.24245	6.42762	6.56966	6.19374	6.92825	5.82416	6.7227	6.12219	6.26011	6.23145	5.578	6.56776	6.52863	6.13256	5.91552	6.62056	5.74915	6.02553	6.57391	6.05413	6.40354	6.95927	6.34974	6.75267	6.55775	6.01747	6.56108	6.02678	6.81498	6.6322	6.46435	6.51109	6.03118	6.41016	6.32154	5.99475
AC003090.1	4.85489	5.21385	4.85489	5.84117	4.85489	5.7685	4.85489	5.08254	5.01881	5.10036	6.17048	7.37308	5.40858	4.85489	5.47443	5.87676	5.07684	5.1008	4.85489	4.85489	8.87131	5.29384	5.50763	5.27528	4.85489	5.24446	5.34274	5.32252	5.2089	5.11684	4.85489	5.11759	5.184	4.85489	5.22155	4.85489	5.33742	4.85489	5.31548	5.09831	4.85489	6.81498	4.85489	4.85489	4.85489	5.17738	5.45147	5.13867	4.85489
AC003104.1	6.03085	5.56739	5.63866	6.5197	6.32025	6.64883	6.22877	6.68912	5.96363	6.48682	6.4414	6.44569	6.44451	6.24245	6.36176	6.2264	6.00016	5.82151	5.82416	6.65778	6.50549	6.87438	6.25068	6.29571	5.7364	5.90188	5.92617	6.30312	7.3652	5.99782	6.24867	6.12843	5.8764	5.6876	7.9656	6.45882	6.36787	6.66232	6.30389	6.44408	6.40552	8.00866	6.80091	6.63416	6.63237	6.47793	6.32261	6.29798	6.21276
AC004540.5	5.21839	5.3355	6.09192	5.65356	5.35517	5.84305	5.78939	5.36183	6.0275	6.00299	6.03925	7.17061	6.00589	5.71836	5.99312	6.62932	5.51559	5.58565	5.22714	5.63039	5.87715	6.35468	6.3766	5.9694	5.7364	5.6728	5.95143	5.32252	5.7455	5.37665	5.8074	5.67564	5.42249	5.50342	6.30848	5.8629	5.72664	5.80179	5.98948	5.81206	5.56326	7.02285	6.19958	5.58083	5.89022	5.9695	6.25556	5.85929	5.30609
AC004951.6	6.39674	5.64953	6.14684	6.42969	5.92592	6.60373	6.15523	6.97236	5.83359	6.19629	6.24954	6.6018	6.17313	6.10808	6.03102	6.4883	5.67506	5.76111	6.08329	6.88557	6.71543	7.13012	6.19191	6.3131	5.78254	6.32839	5.65737	5.88322	6.7536	5.97026	6.55866	6.17522	6.50816	5.89988	6.6768	6.45882	6.41043	6.6789	6.12204	6.29647	6.49348	7.30948	6.71942	6.7595	6.58189	6.22935	6.75262	6.19827	6.37465
AC005082.12	5.68508	5.13323	5.45652	6.64307	6.70496	5.30369	5.32823	5.40966	8.68987	5.97897	6.34085	5.79455	9.0786	5.37277	6.87169	5.84225	7.4298	5.20223	5.22714	5.52847	5.4094	5.60947	6.76429	6.54621	5.90739	5.83231	5.09969	7.09382	7.34127	5.37665	5.55958	7.30763	5.71473	8.00453	6.49033	5.65166	5.80707	6.00484	5.98948	6.94137	5.67019	6.5962	7.52457	5.84369	6.71212	5.66798	5.83246	5.59863	7.94049
AC005083.1	6.17233	6.84145	5.49741	6.44519	5.74702	5.35616	5.38351	6.68912	6.07767	6.9667	5.96643	6.82425	5.67926	6.15482	5.77565	6.33861	5.4784	5.72914	5.63712	5.7603	6.38471	6.01651	5.99229	6.5177	5.15279	6.0556	5.58242	5.65799	6.67551	5.81834	5.45213	6.22001	5.77223	5.80054	6.34726	5.69869	6.27756	6.50184	6.09691	5.81206	6.35887	6.36551	5.62888	6.12988	5.74639	5.88032	6.38583	5.82132	7.15336
AC005152.3	5.06513	5.38569	4.85489	5.39706	4.85489	5.40346	5.59841	4.85489	5.8587	5.10036	4.85489	6.58954	5.2476	5.32807	5.34608	5.72931	4.85489	6.00493	4.85489	4.85489	6.71543	5.21375	5.10341	5.65252	4.85489	5.24446	4.85489	4.85489	5.46504	5.22483	4.85489	5.11759	5.42249	5.38588	4.85489	4.85489	4.85489	4.85489	5.12157	4.85489	4.85489	5.72964	6.01952	5.58083	4.85489	5.24945	5.8536	4.85489	4.85489
AC005154.6	9.33612	9.57009	9.67527	9.90705	10.2408	9.9616	9.92543	10.3914	9.69533	9.86158	10.1149	10.6624	9.80938	9.78625	9.85493	10.3734	9.41465	9.54651	10.2161	10.5263	10.3873	10.8644	10.3321	9.69361	9.79405	10.348	9.98482	9.77955	11.153	9.92408	10.376	9.67744	9.71476	9.85671	11.1019	10.1875	10.2441	10.3368	9.79576	10.5562	10.2082	11.1447	10.8513	10.2491	10.2546	10.0394	10.7344	9.74061	9.97488
AC005262.2	6.49956	7.38393	7.41908	6.2798	6.63732	6.24333	5.63386	7.00694	6.35889	7.62998	6.40886	5.50542	5.83995	6.98465	6.37524	6.24979	5.98052	6.87423	7.11924	7.14876	6.38471	6.06538	6.25068	5.61626	5.44757	7.40682	6.58365	7.13829	6.26177	7.31987	6.7617	7.33455	6.39629	6.92297	6.30848	6.39463	6.81395	7.2315	6.19395	7.11411	7.70927	6.97947	6.82048	6.8063	6.89836	6.47793	7.3559	6.47396	8.00146
AC005262.3	7.03934	8.32011	8.18649	6.96311	6.81814	6.43098	5.76067	7.937	7.22025	8.5102	7.02804	5.96372	6.36121	8.02276	7.15764	6.84963	6.57049	7.95614	7.92084	7.57375	6.74717	6.85059	6.84754	6.16549	5.63492	8.41338	7.43716	8.18056	7.12338	8.41956	7.24761	8.13438	7.72247	7.79835	6.13778	7.57292	7.7788	7.77331	7.14142	7.92301	8.73884	6.83981	7.79356	7.84864	7.46373	7.48208	8.06644	7.36741	8.98064
AC005537.2	5.88498	6.3331	6.57008	6.98317	5.87032	5.99565	5.87006	6.60992	6.51313	8.22616	6.47305	7.56679	6.40362	6.91485	5.93325	7.35221	6.37076	6.21794	6.49582	6.2894	6.50549	6.81406	7.45395	6.47361	6.38871	6.26067	6.95148	5.45687	6.53314	6.55335	6.96114	6.38263	6.61031	6.32432	6.42102	6.34974	5.53418	6.46303	5.93086	6.61552	5.26659	7.02285	5.3053	6.7595	5.74639	6.97734	6.74354	6.64458	6.27631
AC005682.5	8.42434	8.04807	9.64005	8.82071	9.33182	9.24552	8.33287	9.09235	7.20512	9.47001	8.50113	6.68429	8.04425	8.78274	7.60336	7.92067	7.93799	7.07798	9.36432	9.39966	7.34961	7.27664	7.18059	7.06731	6.62849	8.49257	8.19906	6.55376	8.74753	7.25586	7.13389	9.10053	7.02329	7.83064	8.68305	8.30147	8.1535	9.12437	7.90569	8.59868	8.44495	8.02925	8.08921	8.51453	7.65828	7.26044	7.36159	9.41658	8.16514
AC006129.2	5.65939	5.4528	4.85489	6.39806	5.64014	5.68635	5.66763	6.25806	6.24015	6.48682	7.05767	7.24647	6.76024	6.07567	6.59433	6.10097	5.07684	5.27979	5.88844	6.85748	5.91153	6.13445	6.35947	6.58773	6.0508	5.79529	5.58242	5.7403	7.07517	5.94186	5.73343	5.67564	5.8764	5.83495	7.64584	6.87671	6.76827	6.44313	6.19395	6.56108	5.92326	6.53478	6.19958	6.41777	6.85775	7.14974	5.32778	6.80977	5.30609
AC006262.4	6.28369	7.34819	6.68638	5.0985	5.20952	9.61812	6.61548	6.77381	7.87606	5.79026	5.59263	5.25536	5.2476	6.64002	6.51392	5.59706	6.63748	8.21394	5.31017	6.62399	8.0714	7.19621	6.70125	5.27528	5.36906	7.08268	5.95143	5.88322	8.59171	5.49221	7.22764	6.34416	8.30778	7.77861	6.88825	5.65166	7.67293	6.31585	7.76574	6.16618	6.77539	7.94501	9.47599	7.55546	6.59895	8.40936	8.5063	6.43244	7.17332
AC006262.5	6.62402	9.61458	6.84256	4.85489	6.95483	9.99194	9.06931	6.59818	8.1467	5.929	5.20561	6.67284	5.72259	8.84542	6.52575	9.61917	7.89644	7.87964	5.75458	5.93916	7.60152	8.90674	7.34799	10.4832	5.27544	6.41272	6.61098	6.74584	6.57765	5.43745	7.25749	8.80289	8.88731	8.076	7.81486	5.65166	9.09682	6.06372	6.72057	5.81206	7.31639	8.32343	8.94025	6.31847	5.85648	8.58159	7.512	7.14799	6.48238
AC006262.6	6.0476	6.99193	8.70109	5.27583	6.39099	7.81344	5.76067	7.79179	7.03929	6.40888	6.21075	6.96858	6.76024	6.60988	6.94929	7.37579	7.48196	7.09671	7.05464	6.55343	6.44668	7.27664	7.73008	7.07659	7.14049	6.79208	6.26821	6.51855	7.15148	5.49221	7.24761	7.57054	6.85386	7.17238	6.6768	6.25412	7.0828	7.54613	7.38271	5.97001	7.50285	7.56007	8.64845	7.21615	6.54702	6.30838	7.47592	6.47396	6.44758
AC006946.16	5.70992	6.03668	6.66399	5.97082	6.52057	6.52051	6.87702	6.43388	5.48504	4.85489	6.35824	6.95945	5.67926	5.64048	6.32032	6.38049	5.87552	5.45365	6.24606	5.83636	6.34144	7.36071	6.77653	7.05797	6.38871	6.02678	5.75715	6.32449	6.33596	6.21635	6.71773	6.36356	5.50891	5.86802	5.81006	6.45882	6.38935	6.09188	5.96063	6.03983	5.43518	7.36011	6.82048	5.87124	6.2907	6.29303	6.99104	5.73977	5.84818
AC007038.7	6.37259	6.28007	6.16452	7.38362	6.28311	6.65985	6.82462	6.98977	6.64361	6.21568	6.76281	7.47024	6.55921	6.49242	6.62721	7.07295	6.05679	5.95619	6.90267	6.91307	6.86664	7.77894	7.18948	7.09494	6.11524	6.66743	6.6377	6.30312	8.27598	6.32052	7.39753	6.68135	6.39629	6.2825	8.29714	6.78473	6.68822	7.33477	6.49571	6.83442	6.68845	7.96655	7.72612	7.12057	6.88497	6.6259	7.22421	6.49417	6.53272
AC007182.6	5.73397	5.40901	5.0837	5.0985	4.85489	5.62615	4.85489	6.47388	6.8983	6.02642	5.45941	5.0866	5.80266	5.78909	6.15326	6.03192	7.31263	5.98087	6.61087	5.97098	4.85489	5.93818	5.28428	6.53204	5.15279	6.82139	5.58242	7.12731	6.91889	5.85089	6.33449	7.21379	6.7045	6.66013	6.04059	5.82481	7.13051	7.54613	7.51724	7.02097	7.20051	7.48659	7.50154	7.24927	6.85775	7.34287	7.13312	7.72998	8.4328
AC007246.3	7.30812	7.39987	7.01628	7.75553	7.63401	6.45727	7.43682	7.39593	7.49485	7.80583	7.24834	7.58417	6.79078	7.40206	7.24065	7.73556	7.66785	7.73042	7.39371	7.42489	6.93599	7.4166	7.02967	7.50063	7.67842	7.20687	6.99203	7.62021	7.71244	7.43127	7.20737	7.84127	7.23479	7.5248	7.60373	7.2913	7.60034	7.43071	7.09842	7.48826	7.41281	8.22905	7.46624	7.81113	7.55632	7.56382	7.7497	7.45561	7.03785
AC007292.3	6.1869	6.31821	6.05357	6.16712	5.28868	5.84305	6.3623	6.52517	5.79448	5.95432	5.94085	6.63784	5.97501	6.00748	5.82371	6.23816	5.29748	6.00493	6.64181	6.62399	6.42639	7.24149	6.98907	6.36369	5.82621	6.49126	5.65737	5.7784	6.62056	6.71992	6.81802	6.38263	6.23885	6.44116	5.98814	6.34974	6.62021	6.84808	6.66046	6.06203	6.91818	7.06485	7.06709	6.91626	7.03719	6.70452	6.52467	6.77844	6.87432
AC007319.1	5.36762	5.38569	5.25037	6.53406	5.60074	7.88082	6.05525	7.09756	5.76733	6.58792	5.10319	5.94143	5.13301	7.10019	5.29464	5.92611	5.93995	5.1008	5.22714	5.33333	5.47391	6.64216	6.32438	7.26572	5.44757	5.52564	5.34274	5.65799	7.03529	5.30736	5.8074	5.85365	5.71473	6.1218	5.9326	5.25706	5.68313	5.76278	6.38454	6.03983	5.76351	7.54569	6.16602	6.68584	6.0424	6.8579	5.78852	5.59863	5.49043
AC007383.3	6.21546	6.6139	7.39352	7.35383	6.59486	7.51127	6.55044	6.49981	6.80357	7.48514	6.6058	7.47648	6.36121	6.85782	7.24065	6.84963	6.71124	6.85197	6.99827	6.81413	6.82315	6.8861	7.43193	7.45956	7.43585	6.68371	7.39356	6.1404	6.91889	6.6767	7.11213	6.89673	6.79201	7.73827	6.76033	6.59617	6.49111	6.75865	6.53052	7.08685	6.87234	7.27464	7.0346	6.56632	6.80151	7.20992	6.74354	7.76074	6.48238
AC007566.10	5.82356	5.92198	6.14684	6.14711	6.47366	6.80459	6.33041	6.08597	6.28118	6.28991	6.39224	6.99561	6.14711	7.03646	6.45294	6.57837	5.91898	5.50087	6.46078	6.33423	6.44668	7.00851	6.56454	6.66671	6.38871	6.02678	6.45227	6.30312	6.89655	6.17167	6.27077	6.10421	6.16888	5.98926	7.26599	6.45882	6.65468	6.31585	6.19395	6.27879	6.40552	7.39285	6.32418	6.10901	6.58189	6.66021	6.53553	6.32154	5.70983
AC007743.1	5.65939	5.47348	5.5718	5.39706	5.28868	7.65261	5.47899	5.60229	5.90685	5.81985	5.8306	5.61535	5.76362	5.32807	6.08525	6.83562	6.07496	5.82151	5.44106	5.52847	7.4903	6.06538	6.12966	5.86736	6.14598	5.75654	5.75715	5.61312	5.59946	5.43745	6.39476	6.00095	6.36654	5.76465	6.5235	5.78492	5.68313	5.83904	6.19395	5.99385	6.28504	6.50284	5.68928	5.44967	6.2907	5.88032	7.73246	6.02817	5.90968
AC007879.7	8.46287	9.21994	7.66735	10.4318	7.85088	8.33433	8.29697	7.2968	7.16263	7.88607	6.89122	5.31682	10.4459	6.59966	7.48538	7.14149	6.98588	8.51122	8.69434	6.76925	7.41708	6.92066	6.19191	5.86736	6.98645	6.85005	7.16915	6.98792	7.19704	8.08715	6.79017	6.84623	7.8815	7.51681	7.06962	6.34974	7.30587	6.6455	6.69088	6.92068	7.09997	8.66167	6.80091	6.87341	6.37587	7.04571	7.14652	6.51404	8.77591
AC008074.4	7.19319	5.72325	6.11056	5.0985	4.85489	5.07997	5.09236	5.92319	5.75341	5.27904	5.34967	4.85489	5.2476	5.58346	5.82371	5.57241	6.00016	6.19852	7.06563	6.33423	5.58513	6.08894	5.45994	5.27528	4.85489	5.6728	5.84582	6.1404	6.563	6.87926	7.85378	6.85904	6.23885	6.93541	5.74143	5.34665	7.56681	6.42288	7.54106	6.10498	6.96244	8.04954	6.48831	6.35255	7.07262	6.07022	6.28287	6.14466	6.74322
AC008592.8	5.40822	5.13323	4.85489	5.19899	4.85489	5.44683	5.09236	5.08254	5.58065	5.20162	4.85489	5.25536	5.80266	5.27849	5.23609	5.80629	5.16846	5.1008	4.85489	5.13196	6.00752	5.52202	4.85489	5.44734	5.15279	6.45266	5.09969	4.85489	6.67551	4.85489	5.45213	5.67564	5.58459	5.6876	5.87347	5.42183	5.47593	5.9421	5.50355	5.75222	5.43518	5.6554	5.3053	5.9491	6.01387	5.83214	5.83246	6.2739	6.27631
AC008982.2	6.24327	6.04645	6.01365	6.47557	6.47366	6.60373	5.96725	7.12903	6.20617	6.37615	5.70378	6.19761	6.5773	5.83305	6.01226	6.46943	6.65901	5.27979	6.08329	6.78439	6.2004	7.11061	6.94715	6.74092	6.08354	5.99708	6.11165	5.7784	6.60642	6.07607	6.27077	5.97332	6.16888	6.38425	6.30848	6.41643	6.25377	6.53941	6.04467	6.38084	6.45034	7.16432	6.7403	6.63416	6.24551	6.14399	6.42214	6.14466	5.78193
AC009120.6	6.46629	6.36231	6.68638	6.77866	7.09797	7.18261	6.76996	6.74272	6.18876	6.45627	6.50387	7.445	6.48401	6.24245	6.73083	7.02518	6.53554	6.50445	6.77215	6.89939	7.06444	7.23255	6.76429	6.78803	6.33923	6.54688	6.72689	6.46368	7.41182	6.32052	6.89806	6.49082	6.65831	6.09667	7.46907	6.86184	6.79891	6.98446	6.17053	6.84553	6.40552	7.40893	7.17487	7.15612	6.58189	7.0034	7.24913	6.55281	5.87947
AC009133.12	6.40863	6.20785	6.44124	6.14711	6.45759	7.39793	6.11642	6.24207	6.16209	6.75582	6.51898	7.39967	6.12041	6.70757	6.15326	6.86349	5.96046	6.29227	5.9189	7.49696	7.41708	6.19915	6.19191	5.91982	6.11524	6.13735	6.04619	6.42562	6.59212	6.238	6.59219	5.59093	7.05812	5.76465	6.49033	6.06286	6.45147	6.46303	6.81925	6.99169	6.23291	7.42482	6.26367	6.60748	6.14896	6.43784	6.99104	6.14466	5.81571
AC009299.3	8.22029	8.47083	8.01198	7.81065	8.40229	9.21322	7.50892	8.79342	8.2088	7.38431	7.23985	7.39307	7.44191	8.26827	8.04071	6.11422	8.04819	8.18047	8.91388	5.67623	7.6968	7.22356	8.43992	7.7582	6.08354	7.30053	7.61781	8.78596	7.59058	7.47179	7.85378	8.51708	7.49403	9.01161	8.58709	7.67442	7.83586	7.80192	7.27227	7.89281	5.76351	8.2641	7.74572	7.82733	7.80861	8.36524	7.52717	9.1739	7.3231
AC009403.2	6.88108	6.41166	6.99906	7.63214	7.05864	7.29457	7.38888	7.82019	6.99099	6.76784	6.72539	7.02208	6.72893	6.3364	6.97415	6.61257	7.32545	6.94924	7.19082	7.19343	7.34961	7.34431	6.98907	7.31298	6.60859	6.74679	6.30401	6.62121	7.24109	6.77531	7.033	7.05936	7.96359	6.73482	8.1699	7.28047	7.36615	6.93163	6.73515	6.69287	7.52208	7.88967	7.00129	7.19927	6.78704	7.01197	7.61487	6.77844	7.27806
AC009404.2	6.33535	6.51711	6.42754	6.56225	6.26406	7.01144	6.55044	6.85313	6.29716	6.13587	6.72539	7.09017	6.42425	6.38672	6.76996	6.78532	6.60445	6.25574	7.06563	6.81413	6.7314	6.77644	6.63481	6.58773	6.50378	6.91898	7.1248	6.6851	7.26684	6.17167	6.452	6.54136	6.2722	6.84572	7.43726	6.70257	6.73687	6.91808	6.23928	6.76564	6.96244	9.06905	6.85874	6.90568	7.39222	6.81879	7.2052	6.36722	6.27631
AC009501.4	5.78	5.21385	6.62962	5.0985	4.85489	5.30369	5.26527	6.25806	5.56263	6.40888	5.34967	6.18005	4.85489	5.22207	5.84674	5.43227	5.64597	5.98087	5.97692	5.4707	5.47391	5.72301	7.05932	5.91982	5.36906	5.62714	5.6921	6.2364	5.97644	4.85489	6.29242	5.82101	5.58459	6.80527	5.74143	5.8994	5.33742	6.11928	5.12157	5.49443	5.71826	6.68285	6.6322	5.87124	5.74639	5.49592	5.4871	6.66213	7.25962
AC009506.1	6.24327	6.62547	7.03328	7.00292	6.09794	6.73432	6.55044	6.68912	7.12278	6.74369	6.73799	7.47024	6.66385	6.54725	7.16476	6.61257	7.32545	6.6449	6.92724	6.67433	7.35946	6.42497	6.72685	7.18307	7.42519	6.66743	7.11574	6.93794	6.59212	6.35958	7.21755	6.98059	6.89349	7.26225	7.00454	6.80053	6.36787	6.40227	6.17053	6.60214	5.92326	6.91154	6.7403	6.97797	7.12963	6.87702	7.064	6.94193	6.67213
AC009948.5	9.10831	8.60442	8.85509	8.84696	8.36015	9.689	8.69129	8.81215	8.48556	9.63474	9.11567	9.06754	8.82679	8.6598	9.23794	7.87257	7.65286	7.52991	8.85754	9.05138	8.99005	7.74237	7.51796	7.28166	8.7889	8.05501	7.41553	8.19079	8.99871	8.32733	8.53339	8.49014	8.96823	7.66112	9.23685	8.30668	7.74191	8.50579	8.12909	8.81876	8.38433	8.25542	8.79019	8.21023	8.30621	8.17728	8.75824	8.17293	8.47613
AC009961.3	6.28369	6.3478	6.81284	6.5898	6.35618	6.31929	6.62808	6.84349	6.4525	6.75582	6.40886	6.72905	6.29443	6.67907	6.70065	6.81431	6.78086	6.6449	6.73021	6.7227	6.68286	7.09082	6.60719	6.85556	6.43612	6.37134	6.71454	6.18949	7.4569	6.35958	6.70272	6.75271	6.30455	6.74923	7.21005	6.3266	7.17655	6.69527	6.56435	6.57492	6.5753	7.42482	6.82048	6.69842	6.78704	6.92359	6.92168	6.66213	7.23146
AC010642.1	6.63383	6.24054	6.19898	6.49046	6.42478	7.21861	6.34647	6.59818	6.7507	5.929	6.28698	6.57716	6.52221	6.48114	6.34812	6.50687	6.20965	6.19852	5.8569	6.60673	6.40574	6.87438	6.17157	6.26009	5.78254	6.35007	5.84582	6.00611	6.95168	6.1486	5.8074	5.97332	5.82591	5.96042	6.70527	6.3266	6.25377	6.33809	6.04467	6.84553	6.68845	6.25029	6.56242	6.28331	6.47404	6.03118	6.37347	6.11678	6.33635
AC011288.2	5.75732	7.79394	6.86199	6.92204	5.20952	7.44079	4.85489	5.53229	6.93151	6.1564	7.35405	5.67991	6.00589	6.09201	6.71079	6.37016	7.94208	6.39513	6.87761	5.7194	7.13587	6.67021	7.39442	6.58773	7.43585	6.13735	7.71466	6.11494	5.59946	7.15877	7.56431	5.43911	6.81297	7.68967	4.85489	7.57292	5.33742	6.52077	5.64609	8.0377	7.32745	6.36551	5.62888	6.24697	6.0424	6.57858	6.88962	7.12393	5.1161
AC011738.4	7.4353	6.77183	5.83436	6.14711	4.85489	5.44683	6.97579	6.19259	7.7695	5.84845	5.99133	5.25536	7.16733	6.58936	7.19979	5.82446	7.97037	7.67083	7.44414	6.2185	6.80832	6.47499	5.20592	5.09817	6.08354	6.97158	7.43716	7.05946	7.35727	5.78447	6.02553	5.71458	6.89349	7.57942	6.09036	6.34974	6.04118	6.17196	5.64609	7.20111	5.5026	6.20901	8.17778	6.30103	5.23996	7.50001	6.52467	6.57174	7.12284
AC012146.7	6.0476	5.8647	5.95047	7.66253	6.63732	6.80459	7.4233	6.28937	6.05791	6.25344	6.63341	6.38864	6.52221	6.46975	6.47771	7.63482	6.57049	6.09559	6.82598	6.57146	6.17498	7.08081	6.59314	6.53204	6.33923	6.18842	6.11165	5.88322	6.29949	5.99782	5.69369	6.63646	5.92413	6.44116	7.0266	5.82481	6.25377	6.46303	6.14657	6.14619	5.99352	6.73739	5.62888	6.60748	6.37587	6.47793	6.16917	6.53359	6.3167
AC012358.8	7.06045	5.5315	5.25037	6.20602	5.95249	5.62615	5.76067	6.58631	6.8838	5.84845	6.107	6.1622	5.473	5.7662	6.69042	5.80629	7.94616	5.85015	7.23969	5.63039	5.6344	6.50719	5.86034	5.99324	5.82621	5.79529	8.44893	5.7403	7.16989	5.43745	5.77126	6.34416	5.82591	5.89988	7.43726	7.52832	5.5875	5.90905	6.64496	6.08374	5.61877	6.68285	7.23275	5.65562	6.85775	5.63686	6.24164	7.02305	7.90608
AC012363.4	7.44057	6.39077	6.8716	8.1067	6.62333	5.40346	5.09236	7.26909	7.7594	7.3153	7.01801	7.10666	6.71298	5.45184	7.57217	7.35221	5.16846	8.34419	8.59611	6.06048	6.03747	6.04125	6.92567	6.75286	5.94536	5.79529	7.45139	7.45775	7.66878	8.43571	8.52549	6.92125	6.09385	7.92923	6.86368	7.63303	6.73687	7.80898	8.03844	6.81191	6.05893	6.76379	7.83981	7.23281	7.22645	6.36776	6.25556	7.99161	8.45266
AC012531.25	6.20128	6.28007	6.23236	5.99468	6.59486	6.95193	6.49572	6.89101	6.14393	5.62296	6.21075	7.131	5.83995	6.00748	5.95364	6.39072	5.98052	5.90473	6.46078	6.55343	6.00752	7.36884	6.3766	6.0392	7.01583	6.52863	6.06849	6.00611	6.26177	5.81834	6.99757	6.32442	6.33597	5.60171	7.04829	6.70257	6.49111	7.1196	6.07114	6.01712	7.0602	6.65464	7.97004	6.20937	6.22218	6.16163	6.81439	5.99676	6.25554
AC016735.2	5.44592	5.24791	4.85489	5.27583	5.20952	5.35616	7.69386	7.02389	7.47941	5.40117	4.85489	5.3708	5.40858	5.52113	5.64097	6.2264	6.76136	5.79187	5.97692	5.33333	6.42639	6.3364	5.59327	6.7647	5.51639	6.74679	4.85489	5.61312	7.50768	5.37665	6.52417	6.02781	7.48155	5.60171	6.04059	5.65166	6.45147	6.31585	6.30389	5.61668	5.71826	7.08535	7.64481	6.40181	5.57009	5.80699	6.53553	5.82132	5.58682
AC016747.3	8.38741	7.86136	7.49898	9.77968	7.48255	8.57377	8.96167	8.35217	8.74902	8.41335	8.91389	7.67869	9.20824	8.74293	8.67744	8.41764	7.12638	8.91458	7.89129	8.06497	7.80027	7.72372	8.00507	8.39511	9.09782	7.72846	8.37043	7.44039	7.89623	8.30109	8.37954	8.11932	7.9277	8.89891	8.62211	8.56724	8.1535	8.44428	8.01624	9.15488	8.19704	7.58841	8.30759	7.88517	8.10147	8.38116	7.88433	8.05467	7.48964
AC018816.3	5.68508	6.25653	6.39964	5.94633	5.95249	6.58054	5.76067	6.3198	6.11606	5.929	6.54863	5.91858	6.59511	6.13948	6.40173	6.1273	6.01941	6.15857	5.8569	6.35598	5.76494	6.11195	5.91544	6.08308	7.15365	6.54688	5.97603	6.2591	6.95168	5.85089	5.84204	6.36356	5.8764	6.01724	6.22654	5.8629	6.62021	6.78917	6.17053	6.06203	5.95905	6.78964	7.01805	6.44903	6.24551	6.81879	6.18407	6.41111	6.44758
AC018890.6	6.88108	4.85489	5.31108	5.0985	4.85489	5.17288	4.85489	5.7786	8.36385	5.27904	5.45941	7.74172	7.44191	5.22207	7.65381	6.65402	9.26789	4.85489	5.22714	5.7194	4.85489	5.29384	5.73817	8.72148	7.24224	5.24446	8.06906	8.60366	7.16072	4.85489	5.38983	6.49082	4.85489	7.75184	4.85489	7.4538	5.13434	6.4826	5.23149	8.4247	5.1465	7.16432	6.71942	5.09914	5.70609	5.17738	4.85489	8.56662	5.1161
AC020571.3	5.63276	6.92117	5.3644	5.61725	5.20952	5.40346	5.81714	5.4535	6.25675	6.09352	7.18777	5.82083	5.67926	6.07567	6.03102	5.95758	5.4784	5.58565	5.67834	6.16847	6.00752	5.88199	5.88832	5.78218	6.50378	5.52564	5.75715	6.1404	6.22268	6.10083	6.0529	5.43911	5.58459	6.26098	6.5235	6.03234	7.41441	7.18786	6.69088	6.48933	5.56326	6.25029	6.13134	6.66027	6.49271	5.99051	5.58301	5.59863	5.43583
AC025171.1	7.02507	6.43894	7.8269	6.98317	6.50514	7.23976	7.00401	7.13678	7.14285	7.18315	7.5161	8.2525	6.97318	6.77163	7.39272	7.6035	6.31487	6.63157	7.24925	7.93035	7.45418	7.02958	6.52031	6.83345	6.72343	6.9844	6.94114	7.75169	7.6432	6.46925	7.1553	6.68135	7.21966	6.66013	8.04052	7.34421	7.19899	7.42142	7.1093	7.29068	7.3708	7.29217	7.32839	7.34402	7.46373	7.36271	7.58626	6.66213	6.42978
AC034220.3	6.59409	6.23246	7.29316	6.53406	7.03853	7.20433	6.70106	6.66701	6.1975	6.8489	6.61968	7.40624	5.94309	7.03646	6.23243	7.19067	6.49953	7.3267	7.37647	7.24724	7.62597	7.72997	7.16264	6.20435	6.36424	6.69978	7.05058	6.48226	7.41182	6.91615	6.84526	6.807	7.15739	5.93065	7.0266	6.63268	6.81395	6.80415	6.59724	6.39698	6.47211	7.27464	6.91406	7.11153	6.09709	6.60247	7.58626	6.0586	6.56512
AC046143.3	6.77232	6.47215	6.07293	6.44519	5.84115	6.22748	6.83528	6.96357	5.75341	6.987	5.80069	5.84632	6.84973	6.04217	6.52575	6.4789	5.85295	7.20384	6.10818	6.14253	5.80403	5.75737	6.01656	5.578	6.94108	6.18842	5.45098	6.00611	6.31787	6.91615	5.84204	7.5094	6.09385	6.01724	6.55576	5.78492	5.91488	5.97399	6.14657	5.39665	6.31021	6.56588	6.67659	5.9491	6.07012	6.01106	5.7421	6.29798	7.57326
AC062029.1	6.01381	6.09392	6.60615	6.75508	6.50514	6.4442	6.33041	6.55001	6.71787	6.62876	6.81102	7.31126	6.5773	6.45824	6.57191	6.4789	6.68017	6.27416	6.74435	6.58922	6.9889	6.44188	6.15083	7.22503	6.45912	6.51009	6.6377	6.96317	6.47108	6.3786	7.02129	6.32442	6.65831	6.2825	6.30848	6.37241	6.70465	6.72736	6.19395	6.54707	6.05893	7.40893	6.58613	6.38563	6.37587	6.72609	6.63902	7.02305	6.02147
AC068282.3	5.75732	5.85278	6.69742	6.22495	5.97832	7.24673	5.94391	6.24207	6.84432	6.75582	6.94557	7.16279	6.29443	6.37435	6.58317	6.55206	6.87406	6.13801	7.09805	6.03156	7.247	6.83853	6.12966	6.79954	5.98183	6.97158	6.24986	6.74584	6.26177	5.74915	6.22612	6.19785	7.41738	6.85893	6.30848	6.3266	6.38935	5.72178	5.60186	6.4129	5.886	6.97947	6.01952	6.55228	6.0424	6.99477	7.07108	6.82515	6.4117
AC072062.1	6.30982	6.1655	5.88264	6.79028	6.39099	5.59403	6.29756	7.04062	5.80772	6.47165	6.24954	7.73658	6.40362	6.51465	6.24758	6.08754	5.89751	5.87786	5.75458	5.9062	6.00752	6.89772	5.91544	7.17451	5.78254	6.60002	5.90019	6.2364	6.63453	6.238	6.452	6.47347	6.09385	6.76348	6.09036	5.78492	5.94809	6.03472	5.60186	7.29854	5.76351	6.5962	6.85874	6.26529	6.01387	6.30838	6.15406	6.32154	6.39333
AC073046.25	7.64081	7.64316	8.07653	7.63214	7.69148	7.99451	7.10255	8.17806	7.24999	7.66698	7.94814	7.7158	6.7756	7.43478	7.54563	7.6991	7.66785	8.05668	7.79866	8.59439	8.0714	8.31285	7.92447	7.80227	6.90992	7.55633	8.04156	7.83947	7.34127	7.69945	8.21687	7.4454	8.42757	7.66831	7.13164	7.95424	7.62497	8.12879	7.74552	8.02387	7.89624	7.70916	8.24076	8.04561	8.38501	8.15518	8.28152	8.44555	8.39224
AC074117.10	6.9813	7.2096	8.03653	7.90973	7.27031	8.21842	7.03163	7.02389	7.58973	7.41388	7.27348	7.77722	7.78981	7.25036	7.56162	7.6805	6.9693	6.78273	7.54743	8.13887	6.93599	7.99064	8.19703	8.38797	7.39272	6.93233	7.18648	7.83947	6.99416	7.3895	7.34324	7.18431	7.12512	7.64662	7.22896	7.70667	7.15373	7.79482	7.34689	7.84626	7.08685	7.82024	7.14496	8.01777	7.67332	7.42684	7.28567	7.5996	6.72933
AC074286.1	7.44057	6.87958	6.53288	6.46048	7.87849	6.49562	7.29507	7.73319	7.8238	7.13902	7.01801	7.20908	6.61266	7.1936	7.77247	7.27889	6.93548	7.65859	8.68413	8.19851	7.01457	6.59883	6.48987	7.05797	7.01583	7.34988	6.8329	7.50854	8.19127	7.55695	7.7952	7.9982	7.37738	7.23296	7.80256	6.92033	8.11965	8.23675	7.52523	7.70814	8.59501	9.38197	6.9671	8.90986	8.02798	8.47604	8.34745	7.3775	7.82235
AC074289.1	6.40863	5.85278	5.85884	5.84117	5.92592	6.48298	5.73088	6.64449	6.67271	7.16567	6.50387	7.87858	6.61266	6.10808	6.91538	6.89749	6.71124	6.29227	6.47843	6.81413	6.36328	5.82198	6.25068	7.1659	6.36424	6.41272	6.37232	6.51855	7.03529	5.99782	6.24867	6.28384	6.2722	6.32432	7.26599	6.49972	6.43114	6.40227	6.28277	6.47444	5.71826	9.32543	6.53823	6.71088	8.07926	7.82634	6.18407	7.14799	5.90968
AC083843.1	6.92831	7.30129	7.43168	7.99754	9.01065	8.32476	7.69386	7.9065	7.3995	7.3153	7.71014	8.06165	7.60652	7.10709	7.17184	7.20667	7.52672	6.56262	7.14008	7.70053	7.5598	8.45008	8.21823	7.83972	7.70486	7.84146	7.02163	8.22105	9.2791	7.31091	7.61821	7.36095	6.96925	7.17238	8.8339	7.55526	7.66505	8.16752	7.33778	7.89789	7.70927	9.84233	8.07389	8.12598	7.59643	6.75776	7.93024	7.22893	7.39218
AC084082.3	8.71747	7.70036	5.63866	9.585	5.60074	6.30452	6.89739	7.86628	8.50512	6.73143	6.01559	7.75196	7.97076	9.64153	6.24758	9.33729	8.71989	10.1258	7.06563	7.45236	7.90982	7.14934	8.59663	7.18307	9.04792	8.21981	7.0789	7.59703	9.60089	7.88905	8.49342	6.49082	8.53805	7.94108	10.1471	7.82133	8.29657	7.15417	6.92333	7.29068	8.49356	7.00134	8.53067	8.91734	8.24286	7.47605	7.934	8.46876	6.784
AC087294.2	6.38473	6.11229	6.29616	6.50517	6.2048	6.17845	5.91996	7.20457	6.03774	5.72763	6.30523	6.51326	6.06481	5.74264	6.21707	6.19033	6.46238	5.76111	6.75833	6.7227	6.40574	7.4244	6.42652	6.54621	5.51639	5.79529	6.42095	6.58795	6.91889	6.48656	7.0788	6.22001	6.20444	6.26098	6.22654	6.51965	6.30084	6.78917	6.58091	6.31386	6.28504	6.56588	6.82048	6.85143	6.64874	6.27745	6.68763	6.41111	6.33635
AC090587.4	6.36031	6.86066	6.99906	5.8953	5.60074	6.65985	5.89536	6.24207	6.7668	6.75582	6.77504	6.64962	6.3394	6.64002	6.64865	6.79263	6.51166	6.84069	6.57911	7.13735	6.50549	6.56906	6.98907	5.99324	7.00122	7.02213	6.78689	7.03605	6.20259	6.94017	6.64079	6.79364	6.83358	7.09804	6.34726	6.87671	7.05829	7.14274	7.07639	6.89966	7.04668	6.32842	7.30175	7.08403	7.09572	6.95074	7.1059	6.45339	6.99319
AC090616.2	5.32335	5.43134	5.31108	5.27583	5.51426	5.62615	5.19034	5.69559	5.75341	5.58438	5.20561	5.87107	5.473	5.37277	5.91239	5.74926	5.64597	5.50087	5.59336	5.7603	6.12219	5.42013	5.3501	5.94494	4.85489	5.6728	5.49799	6.03447	6.02599	5.30736	5.50821	5.63455	5.65258	5.89988	5.9326	5.48774	5.53418	5.53035	5.72725	5.75222	5.76351	6.40141	5.56282	5.7552	5.98446	5.69785	6.2693	5.93062	5.54045
AC091133.1	6.5425	6.20785	6.61794	6.5197	5.74702	6.07284	6.67721	6.49981	6.58942	5.81985	6.39224	6.32857	6.40362	6.55792	6.41475	6.30614	6.62657	6.39513	6.36823	6.49763	6.31916	6.45856	6.82431	6.22325	6.26061	6.11083	6.33869	6.42562	6.35376	6.52043	6.60861	6.02781	6.16888	6.44116	6.45619	6.57749	6.27756	6.69527	6.12204	6.38084	6.23291	7.34345	6.38156	6.12988	6.56458	6.32353	6.38583	6.51404	6.16819
AC091729.9	6.95129	7.33162	7.51087	8.1241	8.11918	7.74263	7.87184	7.50606	7.91742	8.63804	7.86424	8.47665	7.27565	7.29291	7.67837	6.96291	7.63262	7.57633	7.11924	7.54863	7.79313	8.04143	7.79414	7.47339	7.80587	7.50541	6.98201	7.73063	7.04538	7.00967	8.10414	6.92125	7.6797	7.67547	7.85111	8.09389	7.11874	6.97145	6.72057	7.42554	7.79024	7.68322	7.27458	6.92675	7.57251	8.0671	7.95264	7.95898	7.40891
AC092168.2	5.75732	5.98626	6.41367	5.75289	6.40801	7.82261	6.31411	7.1898	5.82075	5.54346	5.70378	6.14403	6.00589	5.87485	5.75052	6.00288	5.98052	5.6958	5.79011	6.70679	6.38471	7.21451	6.12966	5.8399	5.7364	5.83231	5.45098	5.84969	6.66201	5.74915	6.15542	6.05394	6.01274	5.76465	6.09036	6.63268	5.8804	6.11928	6.04467	5.81206	6.40552	6.91154	6.82048	6.38563	6.49271	5.69785	6.73439	6.38938	6.29669
AC092535.3	5.21839	5.30825	7.16192	6.39806	6.70496	6.01553	5.38351	5.7786	5.78102	5.62296	6.28698	7.31827	5.94309	5.4875	5.6699	6.11422	5.3959	5.62429	6.10818	5.63039	6.24948	7.05031	7.08831	5.94494	5.44757	6.0556	5.20067	5.39409	6.33596	5.54236	5.31882	6.79364	6.20444	5.12151	6.42102	6.20296	5.80707	6.17196	5.38599	5.84044	5.56326	6.36551	6.58613	5.78576	6.07012	5.926	6.54629	5.48542	5.93892
AC092580.4	6.15755	5.43134	5.25037	6.60334	6.24467	5.30369	5.96725	6.58631	6.89349	7.81132	7.21406	7.63501	6.17313	7.48244	6.56053	6.04612	5.67506	5.20223	6.05777	7.31912	6.38471	5.56719	6.71412	6.93006	6.14598	5.52564	6.15305	6.44481	7.42701	7.17876	6.77601	5.22589	5.65258	5.98926	6.26828	6.39463	7.09489	7.24219	7.46833	7.71393	5.84709	6.02518	5.89295	6.99791	7.20554	7.66225	6.02429	5.93062	4.85489
AC093375.1	5.27426	7.4281	4.85489	7.18564	4.85489	5.17288	5.32823	5.24837	7.12278	5.4526	6.34085	7.27565	6.7756	5.32807	5.34608	6.56089	5.58394	6.37863	6.97503	5.4707	7.2255	5.4733	5.59327	7.24146	4.85489	6.97158	7.06009	6.42562	7.84135	7.36381	8.16163	5.22589	6.58558	6.59692	4.85489	6.34974	5.41121	5.63253	6.67576	6.87828	6.91818	6.62577	7.35452	7.52908	4.85489	5.45513	7.02803	5.82132	4.85489
AC093609.1	7.26092	6.43894	5.25037	5.34038	5.20952	5.35616	5.59841	7.71815	7.03497	5.84845	5.76967	5.25536	5.94309	5.32807	5.6699	6.03192	5.78145	6.15857	6.1794	5.40651	6.14892	6.3364	5.59327	5.49407	5.27544	6.13735	5.09969	8.20095	6.62056	5.81834	7.1553	7.02618	6.16888	6.14632	6.26828	6.20296	5.94809	6.00484	5.98948	6.42859	7.78235	6.47	7.17487	6.33564	6.12335	5.90345	7.23673	6.11678	7.08103
AC093627.10	5.96078	6.68172	6.19898	8.32149	7.84529	9.05715	7.71602	6.84349	7.37291	7.33869	9.33354	7.97744	8.33451	7.33995	7.47977	7.50078	6.3291	6.4114	6.13247	6.2894	6.9889	6.9543	6.73946	6.42778	6.33923	6.82139	6.38876	5.7784	6.86229	6.32052	7.23766	7.32563	7.21966	6.21659	6.78697	6.53924	6.85804	6.53941	7.04263	6.72979	7.55975	7.25687	6.53823	7.15612	7.16269	6.97734	7.30357	5.59863	5.99475
AC093642.3	5.51454	5.30825	6.05357	6.62997	5.4661	6.21139	5.78939	6.04778	5.90685	5.69435	6.26842	6.96858	6.00589	5.69329	6.0675	6.35974	5.34924	5.27979	6.08329	6.43905	7.05215	7.25036	6.25068	7.13973	5.27544	5.57832	5.27788	5.61312	6.82709	5.78447	6.24867	5.97332	5.50891	5.55443	7.61791	6.17642	6.04118	6.29316	5.72725	6.33099	6.68845	6.73739	6.6322	6.59392	6.69658	6.22935	6.578	5.78156	5.93892
AC093673.5	7.37596	7.39033	8.15327	7.59477	8.01395	9.17841	8.0772	8.12249	7.21648	7.36927	7.91726	6.29727	8.00185	7.36286	8.11034	7.87583	7.88374	7.60217	8.11199	7.63065	8.25295	6.3364	7.17165	6.75286	9.00671	7.02213	8.02761	8.11756	6.96243	7.49555	7.57993	7.71249	8.75157	8.21379	7.64584	7.78415	7.43325	7.67605	7.67591	7.50181	6.96244	7.22062	7.01805	7.44677	7.4462	8.16627	7.7062	7.71434	7.42544
AC093818.1	6.40863	6.78707	6.58222	6.54824	6.33836	6.25896	7.43682	6.27383	6.1066	6.66827	7.07706	8.04934	6.94675	6.44663	6.03102	6.24979	6.27102	6.47425	6.97503	6.41884	6.46661	6.35468	6.26958	6.95058	6.43612	6.08359	6.6377	6.38624	6.563	5.94186	6.17952	6.68135	6.39629	6.36463	7.42107	7.25853	6.99491	6.66232	5.90009	6.20506	6.1781	7.18335	6.09544	6.44903	6.95058	7.39515	6.51371	7.11174	6.21276
AC096579.15	6.8068	6.41166	6.35645	5.34038	5.20952	4.85489	5.19034	6.22583	5.82075	5.65953	6.08492	6.63784	6.24754	5.89502	5.29464	5.70883	5.4784	5.93082	6.6868	6.53512	5.58513	5.75737	5.20592	7.23327	4.85489	5.40417	5.75715	5.56515	5.80932	7.35513	5.9074	6.26298	5.8764	6.0709	7.33712	7.37498	6.60259	7.77331	6.96029	6.33099	7.50285	8.73814	6.19958	6.10901	6.63237	6.75776	5.83246	7.02305	8.9697
AC097721.2	6.33535	6.28007	6.41367	6.47557	6.09794	6.47019	6.07606	6.97236	6.50655	6.25344	6.4414	6.81402	6.27124	6.59966	6.45294	6.65402	6.93548	6.34489	6.59509	6.60673	6.88082	6.83853	5.77046	6.36369	6.17583	6.28371	6.72689	6.98792	6.9731	6.52043	7.26729	6.10421	6.2722	6.61304	6.55576	6.57749	6.82882	6.50184	6.54756	6.51855	6.38244	7.40893	7.14496	7.14732	6.43577	6.69359	6.74354	6.29798	6.46511
AC105760.2	6.22946	6.20785	6.72997	6.38191	6.47366	6.4442	6.3623	6.56223	6.6138	6.88211	6.40886	6.79331	6.48401	6.07567	6.18565	6.21451	6.07496	6.25574	6.67199	6.24265	6.61501	6.55389	6.32438	6.97078	6.64808	6.1632	6.37232	6.32449	6.38853	6.02461	6.35494	6.19785	6.30455	6.4776	6.38474	5.8629	6.43114	6.35989	6.34494	6.69287	6.23291	6.65464	6.67659	6.12988	6.17394	6.50391	6.45733	6.88487	6.16819
AC108142.1	7.6271	7.2096	7.73439	8.25608	5.60074	6.47019	7.95299	7.55231	6.15305	5.75956	7.36185	7.05657	6.66385	7.74249	7.72621	7.19602	7.38169	8.0097	7.65061	8.5286	7.79313	5.56719	5.3501	7.26572	6.38871	7.15186	6.67672	7.11624	7.27532	5.94186	5.60719	6.88429	7.6688	8.14912	7.4847	6.61456	5.63692	7.72179	5.23149	6.01712	5.61877	7.48659	7.65524	6.5802	6.68084	6.76814	7.61487	7.91199	8.91939
AC108488.4	6.49956	6.21612	5.88264	7.04155	5.84115	6.80459	6.42352	6.34942	6.1066	6.37615	6.30523	6.52632	6.12041	5.95296	6.36176	6.38049	6.07496	6.05131	6.34878	6.41884	6.44668	6.93197	6.32438	6.70437	6.43612	5.99708	5.99999	6.16523	6.59212	5.91255	6.10546	6.19785	5.96949	6.21659	6.34726	5.82481	6.49111	6.14595	5.64609	6.31386	6.20586	6.16606	6.38156	6.20937	6.14896	6.33847	6.22754	5.89567	5.58682
AC108676.1	8.57491	5.60143	5.0837	5.27583	5.55893	5.71471	5.59841	9.86085	5.01881	8.34742	6.48856	7.20148	9.10151	5.22207	8.29446	6.4789	6.72143	5.45365	5.11847	5.52847	5.13342	5.10897	5.3501	4.85489	5.27544	4.85489	5.65737	9.26378	7.76662	6.32052	7.72009	4.85489	5.42249	7.17238	4.85489	7.31271	5.13434	8.11753	5.23149	5.94553	4.85489	6.56588	4.85489	5.1999	6.2907	6.94175	5.41343	7.03609	9.31465
AC109642.1	5.36762	5.47348	5.78318	5.61725	5.77961	5.48708	5.76067	5.4535	5.73925	5.72763	6.17048	5.46404	5.53098	5.15496	5.86917	6.08754	5.29748	4.85489	5.37989	5.7194	6.06652	5.29384	5.50763	6.29571	5.86775	5.24446	5.09969	5.45687	6.26177	4.85489	5.23423	5.30865	5.31932	5.44774	5.58246	5.25706	5.84452	5.40805	5.44786	5.81206	5.26659	6.43622	5.48933	5.34166	6.35518	5.49592	5.8536	5.54453	5.54045
AC113189.5	7.01064	6.64828	9.83836	8.78584	7.85644	7.75708	6.75874	7.11339	7.89689	7.49896	6.76281	6.77225	8.0912	6.98465	7.65876	7.57146	7.68268	7.19523	6.75833	6.99219	7.06444	7.20539	7.45395	7.67756	6.81162	7.03446	7.66708	6.73094	6.90777	7.04307	7.21755	8.43468	7.30797	7.37342	7.7394	7.65802	8.10241	7.03523	7.60263	7.58681	8.06762	6.25029	7.27458	7.34402	7.46373	7.41425	7.3729	6.94193	6.70106
AC115522.3	7.34246	7.78678	7.493	6.73105	6.85371	5.17288	7.59552	8.43333	7.83585	6.57399	6.14975	6.57716	6.83525	6.85782	7.06144	6.4883	8.62479	9.28665	8.31169	8.85116	7.05215	7.68566	6.44269	7.46649	6.0508	7.19605	7.64881	7.80636	8.3165	10.1118	8.25573	8.18344	7.83372	8.40032	8.95399	7.95424	8.19742	9.43215	9.92068	7.28278	9.55899	8.78093	8.98561	8.78711	9.35054	8.23458	7.46544	9.85012	10.1398
AC127904.2	6.30982	5.87646	6.03381	6.41399	6.98686	6.56877	6.29756	6.86271	6.18876	6.00299	5.96643	6.66128	6.12041	6.1239	6.01226	6.54316	6.11033	5.45365	6.26739	6.39827	6.42639	7.79092	6.78864	6.16549	6.08354	6.47212	5.81729	5.7403	6.88523	6.41573	6.62481	6.32442	6.16888	5.98926	7.21005	6.43782	5.84452	6.71142	6.04467	6.66762	6.42815	7.84377	6.89589	6.7595	6.35518	5.90345	6.60889	6.41111	6.0975
AC133785.1	6.49956	6.84628	7.93126	6.12671	5.77961	6.34827	5.91996	6.36394	6.61982	7.55946	5.73741	6.02759	5.87568	6.46975	5.99312	5.92611	6.44973	6.50445	7.24925	6.06048	6.00752	6.01651	6.01656	5.89397	5.44757	7.00967	5.99999	5.94671	5.83948	6.55335	6.31365	5.67564	6.2722	6.70548	6.26828	6.22885	6.17907	6.14595	7.08745	5.97001	5.95905	7.44052	6.26367	5.78576	6.2907	6.99477	5.76564	7.22893	8.19383
AC141928.1	5.27426	5.82844	9.58624	5.61725	7.03853	7.68832	5.09236	5.08254	6.32845	5.62296	5.45941	6.95945	5.2476	5.74264	5.93325	5.95758	6.59324	5.58565	5.44106	5.33333	5.6344	5.64931	8.75523	6.77642	6.70502	5.40417	6.15305	5.39409	5.2089	4.85489	5.31882	5.22589	6.42529	5.55443	5.48662	5.25706	6.01115	5.6785	5.60186	5.5784	5.43518	6.83981	5.97921	5.1999	5.46108	5.60431	6.7159	5.13867	5.1161
AC144652.1	6.39674	6.38372	7.083	6.24355	7.55347	6.96921	6.76996	6.27383	6.54551	6.0493	6.54863	6.69563	6.093	6.13948	6.86278	5.98802	7.03441	6.27416	7.30525	5.97098	6.61501	6.58404	6.59314	7.70108	7.08654	6.65092	6.28626	6.97561	6.76615	7.52659	6.55866	6.32442	6.91285	6.93541	6.64765	6.03234	6.51043	6.66232	6.72057	6.06203	6.45034	6.78964	6.19958	6.46435	6.26834	6.81879	6.62906	7.5562	6.44758
AC144831.1	7.08123	6.88894	7.68832	6.38191	6.26406	6.78491	6.01226	7.40861	6.83425	7.45708	7.12432	6.43169	6.24754	6.84946	7.17184	7.02518	6.46238	7.20384	7.25875	9.01291	7.02722	8.82864	6.92567	7.1659	7.71357	7.45252	8.48999	7.01221	7.23239	7.99159	7.48346	7.13367	6.93192	7.56404	7.57493	7.49157	6.99491	8.52289	7.97651	6.78899	8.26038	7.77196	8.91488	7.83269	8.65523	7.95616	7.39525	9.05369	8.10092
AC159540.1	6.3479	6.23246	7.45654	6.12671	6.42478	7.08417	5.66763	6.85313	5.9854	6.25344	6.75046	6.93165	6.44451	6.05906	6.92394	6.58701	5.58394	5.6958	7.79866	6.19378	7.36923	7.61979	6.98907	5.86736	6.95638	6.68371	6.15305	6.34546	7.16072	6.60109	6.452	6.36356	6.63455	5.86802	7.15168	6.25412	6.07031	6.03472	5.60186	7.08685	6.49348	7.79631	6.82048	6.59392	6.51109	5.94801	7.23048	5.59863	6.51618
ACTA2-AS1	5.99646	5.61783	5.25037	6.29749	5.60074	5.68635	5.81714	6.90954	5.92999	6.07166	6.42525	6.63784	6.093	5.64048	6.62721	6.57837	5.34924	5.85015	5.7174	6.84319	5.80403	6.53853	6.19191	6.27805	6.17583	5.71581	5.58242	5.39409	7.73678	5.74915	6.10546	5.49401	5.77223	5.89988	7.37132	6.30297	6.36787	6.55775	5.93086	6.38084	6.35887	6.86417	6.32418	6.88425	6.69658	6.63744	6.12315	5.69563	5.30609
ADAMTS9-AS2	5.57628	5.43134	5.78318	5.94633	5.74702	6.25896	5.73088	5.6658	6.35889	5.62296	6.61968	5.61535	5.58407	5.58346	6.3343	6.78532	5.64597	5.76111	5.63712	6.06048	7.88992	6.26011	5.86034	6.53204	6.38871	6.13735	5.6921	5.7403	6.43876	5.30736	5.84204	6.24171	5.50891	5.96042	7.26599	6.37241	5.98015	6.71142	5.50355	6.03983	6.25929	7.12543	6.38156	6.08771	6.14896	6.14399	6.48021	6.24927	5.63021
ADAMTSL4-AS1	6.48857	5.76432	6.42754	6.87962	6.26406	6.9606	6.82462	7.52938	5.9854	7.007	6.06235	6.34389	6.24754	5.95296	6.11982	6.63761	5.70306	5.50087	6.05777	7.94314	6.77812	7.07072	6.28815	5.91982	5.98183	5.79529	6.43672	6.87262	6.53314	5.88226	6.24867	6.26298	6.33597	6.0709	6.6768	6.70257	6.65468	6.40227	6.51324	6.26083	6.38244	9.65853	6.80091	6.53807	7.6277	7.90832	6.51371	6.66213	6.25554
ADIRF-AS1	9.36745	8.52719	9.79751	9.17975	7.9374	9.30964	8.44853	10.2079	8.34055	8.65325	8.57167	8.82646	8.93926	8.88636	8.79924	8.2681	8.11473	8.64553	11.0803	10.0932	9.72387	9.21788	8.75523	10.1591	7.64237	9.99251	9.02172	8.76908	9.2038	10.6329	8.30748	8.68249	9.09771	9.30921	8.71582	9.53627	8.9452	9.74109	9.34984	8.64429	9.34896	8.85714	9.78389	9.53818	8.91071	8.81214	9.08364	10.8277	9.9501
ADORA2A-AS1	6.39674	5.30825	5.88264	5.0985	6.67835	5.07997	5.38351	5.72425	5.31678	4.85489	5.34967	5.31682	5.13301	5.15496	5.07541	5.46306	5.70306	5.20223	5.37989	5.13196	4.85489	5.29384	6.21187	5.09817	5.44757	6.23712	5.39968	5.12567	5.8968	5.11684	5.50821	5.97332	5.50891	5.44774	5.48662	5.48774	5.13434	5.13274	5.12157	5.19873	4.85489	6.91154	5.40542	5.44967	5.51798	5.24945	6.0068	5.25557	5.37519
AF001548.5	7.87838	7.67465	7.07485	6.29749	6.63732	8.46199	7.69386	6.70003	7.1065	7.77802	7.07706	7.25383	6.17313	7.18065	6.94089	6.68619	6.79049	6.57673	7.85497	7.87133	6.88082	6.82636	7.126	7.03909	6.31364	6.95863	6.70206	8.83543	7.41182	6.78878	6.85867	6.92125	7.20437	6.59692	6.76033	6.97628	7.32626	7.14274	6.92333	7.73688	7.23634	6.68285	6.48831	6.62089	6.69658	7.38873	7.3729	7.17163	6.46511
AF064858.8	6.9813	5.98626	5.90582	5.8953	6.86534	6.01553	5.84401	6.24207	6.72891	5.90295	5.63163	5.71019	5.63326	5.7662	6.56053	7.32821	7.14841	6.50445	6.78583	6.11591	6.77812	5.85251	5.91544	5.94494	5.98183	6.90548	6.8101	6.32449	6.42226	6.17167	6.65657	6.26298	7.39084	6.2825	6.1831	6.06286	6.76827	6.11928	6.45982	6.82321	6.5351	7.53115	7.21851	6.26529	5.82137	6.16163	6.80575	6.34461	6.46511
AF127936.9	7.07434	8.81032	7.85026	7.2843	7.67892	8.16209	8.55247	7.70294	7.32855	7.7439	7.99813	7.4322	7.76818	8.7514	8.19027	7.27386	7.58069	7.56979	6.56291	7.25775	7.11249	7.52195	7.88236	7.40281	8.27728	6.89185	6.97191	7.07102	7.63673	7.237	7.0561	7.73258	7.53081	7.14103	8.32298	8.23196	6.47146	8.45768	7.33778	6.65481	7.98796	8.4041	7.30175	7.24107	7.08422	6.36776	7.04254	7.80566	7.58793
AF131215.2	7.76674	7.78678	7.13091	6.86879	7.69772	6.54489	7.52163	7.56363	8.20511	6.75582	6.72539	8.95207	6.91977	8.29471	7.32514	7.21196	7.29317	7.47487	5.59336	7.69294	7.88323	7.57174	7.03963	7.51405	8.18116	7.69871	8.67035	5.70026	7.72466	6.61659	7.61821	7.46168	7.86258	7.15156	7.09062	7.10646	7.3161	7.78769	6.61336	7.01129	6.97686	7.5016	7.30175	7.83803	7.48961	6.97734	8.16219	6.19827	6.42978
AF131215.3	6.42039	5.47348	5.99306	6.04069	6.47366	6.25896	6.42352	6.89101	5.96363	5.87612	5.96643	7.00449	6.17313	6.1239	5.99312	6.27268	5.96046	5.58565	5.22714	7.06678	6.59744	6.58404	6.19191	6.20435	6.0508	6.30628	6.13256	5.51339	6.94084	5.63236	6.57554	6.40138	6.42529	5.76465	6.83862	6.37241	5.91488	6.75865	5.68777	6.39698	6.25929	7.10554	6.53823	7.00776	6.37587	5.75429	6.88148	5.64876	5.43583
AF131215.4	6.21546	5.77755	5.88264	6.01796	6.99736	6.17845	6.68919	6.81409	6.20617	5.79026	6.06235	6.93165	6.40362	6.09201	6.03102	6.19033	6.00016	5.72914	5.11847	6.91307	6.66625	6.89772	6.15083	5.89397	6.23309	6.51009	6.28626	5.45687	7.10431	5.88226	6.43323	6.40138	6.33597	5.50342	6.95927	6.55852	6.09861	6.97145	5.64609	6.45936	6.28504	6.88807	6.6322	6.8063	6.61578	5.9695	7.09208	5.64876	5.43583
AF131215.9	7.26092	7.16129	6.90932	6.5197	7.41542	6.19505	7.1197	7.04062	7.48251	6.27183	6.26842	8.20161	6.40362	7.40757	6.88935	6.74812	6.89191	6.65808	5.63712	7.14876	7.35946	7.25918	6.89277	6.74092	7.22994	7.29044	7.67312	5.70026	7.30043	6.3786	7.0446	6.96894	7.09204	6.4954	7.15168	6.87671	6.99491	7.14274	6.14657	6.34785	6.5753	7.5016	6.87745	7.32868	6.78704	6.66021	7.54715	5.82132	5.63021
AF131217.1	9.33474	7.31486	5.31108	6.33203	5.64014	6.75481	6.03399	6.90031	5.9961	6.1564	6.82279	7.29001	7.06166	5.89502	6.62721	7.45303	6.17759	6.25574	9.40413	7.33898	6.03747	6.42497	5.86034	6.70437	6.0508	6.65092	6.19285	5.97688	7.48614	6.77531	6.52417	6.12843	6.74902	6.51294	8.253	6.78473	8.01291	6.84808	8.51545	6.58861	10.3592	8.08928	6.53823	6.28331	6.45506	7.21725	7.47592	6.11678	6.37465
AFAP1-AS1	5.75732	5.82844	5.3644	11.4673	5.10597	5.62615	5.81714	7.44598	10.3379	5.58438	9.67168	5.61535	8.25967	6.16994	5.80003	10.4497	5.3959	5.98087	5.54659	5.67623	5.91153	6.90924	9.06548	5.65252	5.36906	7.1292	4.85489	5.56515	5.46504	7.82249	5.45213	5.22589	5.31932	5.44774	5.98814	6.20296	5.53418	5.13274	5.23149	5.19873	5.1465	7.14502	6.2321	5.44967	5.61838	7.35613	5.83246	8.97188	8.77591
AGAP2-AS1	9.5158	9.23644	9.5683	9.02529	9.18239	9.872	9.62701	8.59115	8.87206	9.10362	9.80807	7.86454	9.77245	9.64946	9.37699	8.31178	9.00357	9.54651	9.90507	9.1364	9.3335	8.75209	9.61345	7.97545	10.2972	9.2312	9.31511	8.67069	8.02961	9.11569	9.24751	9.70601	9.48709	9.23029	8.6082	9.39038	9.24697	8.88499	8.99536	9.10369	9.36465	7.78419	8.86718	8.63777	9.23089	8.66437	9.1602	9.23718	9.27968
AL163953.3	6.47749	6.11229	7.76427	5.75289	4.85489	5.93336	5.84401	5.40966	5.95255	6.82627	7.03799	6.57716	6.29443	6.13948	5.91239	6.34922	5.51559	6.11702	6.34878	6.16847	5.76494	6.53853	6.28815	6.69195	5.86775	6.08359	5.20067	5.70026	6.42226	5.88226	6.17952	6.45587	4.85489	6.26098	6.30848	6.17642	6.49111	6.81897	5.93086	5.78269	5.5026	7.00134	6.26367	6.06593	6.01387	6.19603	5.87423	6.43244	5.1161
AL450992.2	7.03222	7.13453	9.75912	9.97626	9.89669	8.54664	9.23314	9.71464	9.1372	10.3812	6.97711	7.41278	9.52843	8.15406	7.94352	7.63094	6.58192	6.44325	8.64607	6.69067	6.24948	8.70598	8.46844	8.44755	6.70502	8.58373	5.87342	6.34546	9.01104	9.49685	7.1553	9.20561	7.54285	8.35703	7.9656	7.97412	7.60034	8.35151	7.91775	8.26211	10.0764	6.5962	7.50154	8.13032	8.78356	8.35883	8.31916	7.47446	9.23929
ALMS1-IT1	5.68508	5.92198	6.37103	6.2798	6.80605	6.70295	6.65289	6.17557	6.1066	5.72763	6.26842	6.26506	6.68044	6.05906	6.13668	6.49762	5.91898	5.72914	5.67834	6.24265	6.74717	7.1204	6.88161	5.86736	6.66736	6.1632	5.27788	6.2591	6.59212	5.97026	5.96833	6.00095	6.05413	6.34466	6.9821	6.22885	6.73687	6.38128	6.07114	6.10498	6.38244	7.27464	6.43617	6.35255	5.98446	6.0509	6.37347	6.51404	5.58682
ALOX12-AS1	6.79827	6.76156	6.90932	7.21934	6.8301	6.80459	7.04972	7.45211	7.11059	6.9667	6.84601	7.39307	6.80578	6.70757	7.48538	7.0788	7.49329	7.06852	7.1297	7.41561	7.48136	7.66622	7.40954	7.39555	7.11379	6.73131	7.00197	6.96317	7.9334	6.99834	7.53254	7.14395	7.00552	7.24279	7.7133	7.21356	7.51494	7.52034	7.34689	7.25071	7.24807	8.94032	7.59145	7.33637	7.80181	7.36271	7.41723	7.087	7.30526
ANKRD10-IT1	6.53191	6.77693	6.82282	7.2843	7.78228	7.16793	6.89739	6.67811	6.9593	6.28991	6.79914	7.66247	6.90606	6.97708	6.80791	6.74812	6.60445	6.05131	6.38735	6.73841	7.12423	7.81457	6.80065	7.15724	6.17583	6.61723	6.42095	6.00611	7.75476	6.17167	6.71773	6.93334	6.30455	6.19369	8.0509	6.57749	6.75267	7.34468	6.77791	6.7176	6.49348	6.78964	7.32839	6.94748	6.68084	6.26165	6.66841	6.17181	6.42978
ANKRD44-IT1	5.86499	5.51277	5.63866	6.49046	5.64014	6.60373	5.69991	6.59818	6.35136	6.68117	6.94557	7.39307	6.48401	6.19955	6.59433	6.7999	5.34924	5.27979	5.79011	7.52304	6.44668	6.44188	6.28815	6.12512	6.11524	6.11083	5.6209	6.00611	8.23426	5.91255	6.33449	5.97332	5.8764	5.86802	8.42983	6.70257	7.05829	7.33477	6.72057	6.88901	6.47211	7.29217	6.85874	7.09326	7.24705	6.72609	6.18407	6.14466	5.43583
AP000350.5	6.90491	7.70545	6.53288	7.45535	7.59433	7.82718	5.26527	4.85489	6.48657	4.85489	7.19659	8.14111	6.97318	7.01451	7.3501	6.53419	7.39388	7.28698	4.85489	8.35897	4.85489	5.29384	4.85489	7.48708	6.64808	7.59738	6.79855	7.15997	9.03781	7.77841	5.23423	7.70573	4.85489	5.12151	7.33712	5.13972	8.02517	4.85489	5.12157	6.94137	6.91818	7.27464	8.06617	8.55038	7.7319	7.11069	5.15477	6.53359	4.85489
AP000662.4	6.03085	5.61783	5.83436	6.18675	6.37372	6.68159	5.89536	6.55001	5.79448	6.0493	5.91454	7.15491	5.58407	5.52113	5.93325	6.17803	5.4784	5.85015	6.00463	6.06048	6.2004	5.96502	5.66929	6.08308	8.94623	6.60002	5.39968	6.2364	6.76615	5.63236	6.33449	5.94485	5.82591	5.86802	6.09036	5.42183	6.34597	6.24631	5.44786	6.08374	5.886	7.27464	6.35324	6.47947	5.74639	6.14399	5.83246	5.59863	7.94049
AP000695.4	6.51044	7.52111	7.65674	6.33203	6.33836	6.07284	8.2185	5.85392	5.79448	5.95432	6.4414	5.31682	6.29443	6.21404	6.68011	6.89749	6.57049	6.9801	7.24925	5.83636	6.14892	6.3364	5.83143	5.578	6.75946	6.02678	6.35563	6.32449	6.35376	5.71218	5.93837	5.78706	6.23885	6.4225	6.45619	5.65166	6.43114	5.72178	5.76483	5.94553	5.76351	6.40141	6.78103	5.58083	6.2907	6.35321	6.58839	6.7942	6.84916
AP000695.6	6.74584	7.8058	7.66735	6.53406	6.50514	5.99565	8.11491	6.34942	5.79448	6.02642	6.76281	5.0866	6.84973	6.2837	6.90676	7.06707	7.12638	6.93879	7.28684	6.39827	7.02722	6.78911	6.25068	6.01649	7.47766	6.0556	6.65085	6.28133	6.76615	5.71218	6.20307	5.82101	6.42529	6.4954	5.37205	5.8994	6.43114	5.83904	5.72725	6.29647	5.92326	6.68285	7.18958	5.92388	6.35518	6.56646	6.67806	7.15986	6.8364
AP001062.7	5.99646	6.9746	6.75121	6.16712	6.74384	7.34076	6.03399	5.92319	6.13472	6.37615	6.86881	8.53637	6.22331	6.51465	6.81722	6.70197	5.58394	6.48945	6.85206	6.65778	6.97588	7.29388	7.19831	7.17451	7.25443	6.54688	5.92617	5.84969	6.2424	6.76169	6.452	6.32442	7.20437	6.79149	6.30848	6.43782	6.72086	6.71142	7.14142	6.51855	6.79207	6.68285	6.26367	6.53807	6.93773	6.89585	6.93742	6.88487	6.48238
AP001258.4	7.54677	8.24954	7.09917	7.47616	7.14553	6.90768	7.28005	7.40861	7.77953	7.62998	8.00792	8.36899	7.84591	7.93167	8.20372	7.90801	7.74045	7.46076	8.08622	7.43411	8.0714	7.67921	7.66292	8.00859	7.30212	7.79315	8.21961	7.41393	8.16484	7.92407	8.23643	7.31666	7.9094	7.64662	7.5894	7.64974	7.94345	7.51164	8.09776	7.95257	7.9251	8.05958	7.84888	7.78371	7.45499	7.90832	8.16219	7.25119	6.84916
AP001372.2	7.01064	7.71808	7.26508	8.17505	7.78812	8.40263	8.1835	7.19721	8.45648	8.66829	9.83413	8.19419	7.68585	8.95761	8.25628	8.6466	8.62226	7.73624	8.1423	7.1824	7.8765	7.88879	8.63482	8.34805	7.77301	8.47101	8.71425	8.21104	7.82446	7.75909	8.34397	7.8474	8.22927	8.08668	7.9656	7.88586	8.73913	7.63674	7.06523	8.16068	7.48335	8.66167	8.0968	7.97495	6.80151	8.40625	8.09351	7.9188	7.37524
AP001429.1	5.80206	5.76432	5.41246	5.57895	6.16337	6.59219	6.52339	6.34942	5.73925	5.69435	5.88744	6.68429	5.72259	5.69329	5.82371	6.15298	5.96046	5.40213	5.94836	6.2894	6.00752	7.17766	6.32438	6.0392	5.86775	6.08359	5.34274	6.06203	6.85067	5.78447	6.0529	5.91547	5.71473	5.93065	6.91236	6.27882	5.63692	6.57582	5.83514	5.94553	6.14959	6.97947	6.26367	6.31847	5.95411	5.36322	6.45733	5.99676	5.93892
AP001626.1	6.71877	6.19951	5.31108	6.04069	8.12378	5.62615	4.85489	6.70003	5.95255	5.49974	5.50706	7.02208	5.53098	5.64048	6.08525	6.49762	6.55895	7.48188	6.00463	5.24613	6.40574	6.04125	6.10804	8.57861	5.15279	5.96642	5.65737	5.7784	6.54816	7.39795	5.99736	7.08102	6.50816	5.83495	7.17142	5.74298	6.36787	6.2221	6.07114	6.60214	8.45481	6.25029	5.74518	6.15033	6.01387	5.926	7.23048	6.02817	6.72933
AP002954.3	5.68508	5.81601	5.66985	6.5898	5.97832	6.88038	6.33041	6.37828	5.80772	5.34407	5.76967	5.46404	6.27124	5.78909	5.95364	6.46943	6.256	5.66092	6.36823	6.55343	7.05215	6.97626	5.73817	5.61626	6.01693	6.11083	5.75715	5.84969	6.48691	5.74915	6.13074	6.34416	5.92413	5.6876	7.19088	6.17642	5.98015	6.17196	5.12157	5.94553	5.95905	6.56588	7.11436	5.84369	6.2907	5.69785	6.70655	5.85929	5.70983
AP003068.23	8.06137	7.87715	6.55781	7.23588	7.77051	7.44079	7.3678	8.58298	7.01756	5.87612	7.3224	6.55201	6.98619	6.68865	8.0256	6.94363	7.54856	7.43931	7.75324	6.8716	7.51678	6.9871	7.50399	6.29571	6.74158	7.27003	6.28626	8.95361	6.09588	8.41142	8.29821	8.06793	7.64674	7.0308	7.94344	6.90595	8.73543	6.71142	7.54106	7.75945	8.24908	7.25687	7.40531	8.47436	6.51109	7.46391	7.07108	8.14428	8.51062
AP006621.5	6.17233	6.40474	7.36089	7.32337	7.56036	7.10754	7.1197	7.03228	6.75609	6.40888	6.50387	7.85983	6.66385	6.37435	6.71079	6.79263	6.46238	6.15857	7.28684	7.23665	7.37894	6.83853	7.50399	7.18307	6.84524	7.00967	6.65085	6.92514	6.66201	6.41573	7.22764	7.14395	7.21966	7.34648	7.00454	6.93454	6.98186	7.01009	6.53052	6.47444	6.99113	6.73739	7.35452	6.64729	6.87143	7.0034	7.59107	6.82515	6.7973
APCDD1L-AS1	7.05345	7.18752	5.78318	6.24355	4.85489	6.14445	7.85204	6.60992	7.17435	5.62296	7.53678	8.19419	7.46925	8.58347	7.78605	6.61257	10.3617	7.08738	7.26818	8.67637	6.61501	7.50739	7.53865	6.20435	8.99622	6.79208	8.55268	9.22725	5.86861	8.15235	7.43255	5.43911	6.68162	8.69226	7.46907	6.59617	7.74191	9.64529	9.04782	6.12579	6.45034	8.1931	7.11436	6.10901	6.54702	9.47624	7.07812	5.85929	9.22327
APTR	7.79142	7.54697	7.67787	8.46447	7.91093	7.40414	7.68827	8.24545	7.79197	8.1805	7.68579	9.44496	7.22258	7.60198	7.63887	8.24575	8.57866	7.85318	7.51647	7.54863	8.31853	8.03142	8.29205	7.58561	7.86157	7.71366	7.99927	7.54138	7.84694	7.92407	8.16163	7.61467	8.22927	8.21864	7.83913	7.47282	7.9239	7.50288	7.00797	7.55474	7.47349	8.16554	7.64481	7.69804	7.49813	8.10991	8.1002	7.59103	7.29626
ARHGAP11B	9.83877	8.68911	9.9744	9.91697	9.16035	9.95648	9.10071	9.88862	8.72873	9.43537	8.68804	9.51902	8.70473	8.43062	9.15789	8.3425	8.26205	8.24663	9.08111	9.08884	8.20035	9.53433	6.19191	9.34531	8.11759	9.79618	8.23987	8.30344	10.1662	9.07521	8.81181	8.38536	8.31471	8.5031	8.83985	8.58017	8.32155	9.40027	8.09776	8.19803	8.86584	9.44018	9.23808	9.04358	8.51833	8.75242	8.47592	8.01083	8.60935
ARHGAP5-AS1	7.10169	7.90383	7.87323	6.5197	7.06858	8.24914	7.14502	7.60254	7.33892	7.48514	8.05115	6.78283	6.8206	7.39098	7.62376	7.80232	7.71667	8.11107	8.41844	8.1109	7.57664	6.61345	6.47436	6.91968	7.05871	7.21761	7.7088	7.61253	7.09467	7.06488	7.21755	7.19421	7.45625	8.45879	6.58718	7.71461	7.47016	7.33477	7.35593	7.36725	7.47349	8.14685	7.17487	7.76699	6.77241	7.19513	7.13312	8.13848	7.93481
ARIH2OS	5.6051	5.76432	6.11056	5.8953	6.09794	6.25896	5.96725	5.6658	6.34378	6.27183	6.37537	6.53923	6.42425	5.91475	6.53746	6.00288	5.91898	6.0284	6.24606	5.7603	6.24948	6.13445	6.08595	6.77642	5.98183	6.11083	6.55569	6.2591	6.43876	5.74915	6.10546	6.36356	5.77223	6.32432	6.49033	6.55852	6.78368	6.46303	6.26124	6.65481	6.20586	5.86005	6.35324	6.40181	6.43577	6.66021	6.29628	6.51404	5.81571
ARMCX5-GPRASP2	7.3139	7.54981	7.09111	7.33868	7.52554	7.14561	7.77519	7.71815	7.58973	7.15685	7.64844	7.67869	7.70879	7.90506	7.66369	7.99436	8.18517	6.00493	7.30525	7.88466	8.14572	7.64651	7.89301	7.85546	7.70486	8.04917	7.90559	7.36866	7.52888	7.32877	7.97579	7.51719	8.00721	7.63197	8.20744	7.69868	7.04585	7.45822	7.15195	7.32951	7.2245	8.47299	7.53595	7.79474	7.37374	7.45167	8.01424	7.07446	7.72007
ARRDC1-AS1	7.44057	7.41249	8.84134	8.67876	8.06754	8.94349	7.96683	7.91965	8.02419	7.88086	8.13382	9.51015	8.17522	7.61622	8.69413	8.64471	7.31263	7.75928	8.63904	8.17711	8.70473	7.62652	8.07666	7.37353	8.6075	7.98941	7.1604	8.33141	7.7428	7.88313	7.67734	7.6219	8.24387	8.16431	7.9982	7.79166	7.41441	8.36106	7.78567	8.04229	7.5782	7.29217	7.85789	7.80569	7.80181	8.17362	8.39699	7.30526	7.08103
ASB16-AS1	7.7955	7.18008	8.7608	7.9785	8.31272	8.88633	8.32219	8.08807	7.53419	7.98638	8.12487	8.48577	7.40458	6.99218	7.7215	8.34717	6.8376	7.70689	8.20583	8.31075	8.67049	8.4122	7.9603	8.64288	6.72343	7.72846	7.56019	8.34976	7.7428	7.65123	8.27949	7.45357	8.53805	7.5248	7.76501	7.81397	7.93045	8.21052	7.76574	8.39648	7.27123	7.48659	8.02691	7.72141	7.74616	7.95616	8.54583	7.30526	7.55843
ASH1L-AS1	6.58395	6.06571	7.40636	7.3688	6.84196	7.21861	5.99002	6.82397	6.7668	6.57399	6.42525	7.29001	6.54086	6.29712	6.76996	6.45988	6.78086	6.51926	6.97503	6.88557	6.80832	6.93197	6.6751	7.80768	6.31364	6.45266	6.65085	7.17068	6.89655	6.92822	6.70272	6.78015	6.68162	6.92297	7.0266	7.17881	7.10687	6.61116	6.17053	7.47457	7.00524	7.12543	7.11436	6.78312	7.00078	6.72609	6.84837	7.12393	6.3167
ASMTL-AS1	6.51044	6.13033	6.66399	6.84685	7.36082	7.84078	7.1282	7.25502	6.42451	6.99704	6.34085	7.49502	6.76024	6.00748	6.32032	7.61533	6.19374	6.09559	6.92724	8.56598	7.71963	7.18697	6.41012	6.57405	6.50378	6.9971	6.46761	6.51855	7.55664	6.05068	6.59219	6.52475	7.45625	6.09667	7.28412	6.86184	6.60259	7.53759	5.93086	6.7176	6.9331	6.95722	7.69618	7.33637	6.8158	6.76814	7.57172	6.36722	5.96725
ATP1A1-AS1	6.12733	6.12135	6.60615	6.71886	6.32025	6.9606	7.03163	6.47388	6.97298	7.20894	6.73799	7.12294	6.48401	6.72621	6.54905	6.52515	6.39769	6.15857	7.02111	6.4589	6.74717	6.45856	6.35947	7.09494	5.98183	6.76207	7.01184	7.8525	7.08495	6.39732	6.91093	6.30432	6.2722	5.86802	7.19088	6.41643	6.36787	6.774	6.17053	6.86746	6.40552	7.77196	6.67659	6.64729	6.87143	6.74729	6.49148	5.96428	6.21276
ATP2A1-AS1	6.17233	5.5497	6.91858	6.87962	7.16408	6.52051	7.0407	6.70003	5.95255	5.69435	6.6998	6.63784	6.22331	5.58346	6.68011	7.04928	5.51559	6.00493	6.36823	6.26628	6.88082	6.37266	6.35947	6.56021	5.57829	6.32839	5.58242	7.50854	5.63879	5.58886	5.69369	5.97332	7.07519	5.72708	5.58246	5.93446	6.52944	5.97399	5.83514	5.9204	5.92326	5.97334	5.97921	5.69028	5.78474	5.85657	6.44572	6.49417	5.78193
ATP6V0E2-AS1	5.40822	5.3355	6.54541	6.16712	5.55893	6.28954	6.55044	5.53229	5.9854	6.5599	6.39224	6.61393	6.29443	5.95296	6.57191	6.20249	5.96046	5.87786	5.44106	6.37733	6.69925	6.53853	6.06336	6.86647	7.17956	5.99708	5.65737	6.16523	6.20259	5.63236	5.69369	5.75165	6.01274	5.96042	5.9326	5.8994	6.54815	6.33809	6.07114	5.81206	5.5026	6.40141	5.93709	5.92388	6.49271	6.8579	6.09127	5.48542	5.70983
AZIN1-AS1	6.09619	6.15682	6.66399	6.99309	6.95483	7.34723	6.45294	6.15826	6.60167	6.68117	7.39261	8.15265	6.93333	6.51465	6.96591	7.45744	7.18432	6.17874	6.65699	6.67433	6.71543	7.84359	7.88236	6.94036	6.45912	6.73131	6.46761	6.91221	7.12338	6.60109	6.9734	6.99214	6.16888	6.70548	7.45326	7.04298	7.11874	6.6789	6.07114	7.01129	6.49348	8.01899	7.18958	7.15612	7.09572	7.15741	7.13312	6.7463	5.99475
B4GALT1-AS1	6.58395	5.98626	6.24867	5.61725	6.45759	5.81893	5.59841	6.20934	6.24849	5.95432	5.73741	6.47319	5.91002	6.49242	6.48991	5.76872	6.42401	7.19523	6.61087	6.51652	5.72385	5.88199	5.88832	6.16549	6.23309	6.41272	6.78689	6.4061	6.48691	5.78447	6.13074	6.60559	6.45358	6.4225	7.13164	6.70257	6.36787	6.33809	6.69088	6.16618	6.38244	6.43622	6.26367	6.41777	6.35518	6.07022	6.44572	6.2739	7.1021
BAALC-AS1	6.96638	8.52719	8.08047	7.26031	6.28311	7.01972	7.87674	6.33471	7.33547	8.65929	8.36387	8.10591	7.80405	9.13137	7.93139	8.64849	8.70089	7.96603	6.49582	6.43905	6.52446	10.2777	7.88769	8.47474	8.76022	8.55535	7.59249	8.40779	6.53314	7.3464	7.94029	7.71249	6.30455	7.96449	7.26599	7.98722	7.42386	7.2315	7.01963	8.95028	6.55537	8.6419	7.51311	7.18218	7.307	8.07891	7.13312	7.625	6.67213
BACH1-IT1	7.03934	6.63693	6.84256	6.77866	6.93304	7.16793	7.16163	7.66155	6.55188	6.77974	6.50387	6.82425	6.69682	6.84105	6.58317	7.03125	7.01037	6.37863	7.41073	7.94949	6.64941	7.99064	6.56454	7.23327	7.08654	6.58257	6.77511	7.70924	7.66878	7.32877	7.10111	6.55775	6.42529	6.45953	7.38811	7.52832	7.04585	7.30461	7.36491	7.1756	7.11296	8.69403	8.14887	7.2816	7.16269	7.05401	6.86503	7.13602	7.14326
BACH1-IT2	7.12848	6.48517	6.58222	6.87962	6.97627	6.85249	7.0764	7.56363	6.17995	6.45627	6.30523	6.76159	6.69682	6.66943	6.42762	6.70197	6.65901	5.93082	7.04356	7.77425	6.61501	8.24972	6.41012	7.01025	6.81162	6.60002	6.51247	7.45775	7.59727	6.78878	6.74721	6.89673	6.36654	6.36463	7.19088	7.32329	6.82882	7.10787	7.08745	6.89966	6.70633	8.4655	7.9783	7.07474	7.04911	6.54183	6.72518	7.00987	7.01571
BAIAP2-AS1	7.96747	9.45023	9.15272	8.15404	7.38449	9.29021	9.0672	8.21746	8.81908	9.71632	8.89311	9.89877	9.02867	9.28926	9.27951	9.88058	9.09356	8.92215	9.308	9.17442	10.2491	8.91756	9.54184	8.79328	9.58173	8.42689	8.60029	8.645	7.82446	9.07521	9.60391	8.03082	9.77584	9.43665	8.28842	8.69551	9.31034	9.1047	8.71347	8.71438	8.59055	8.11836	9.06074	8.61949	9.11125	9.78403	9.23136	9.05979	9.9263
BBOX1-AS1	7.91619	8.53002	5.72857	8.39478	7.40775	6.14445	5.09236	5.08254	8.04088	8.69791	6.63341	8.64338	8.98928	5.81136	7.8606	7.08462	8.56558	5.34493	7.75324	5.7603	5.72385	7.37692	6.90383	6.3131	8.35635	5.24446	10.1318	6.2364	5.8968	7.11786	8.5951	6.58985	5.184	5.76465	6.13778	5.13972	5.24948	5.76278	5.31548	8.97662	5.35827	8.27273	5.74518	5.27694	5.61838	7.14974	5.4871	6.29798	5.7467
BDNF-AS	6.22946	6.10315	6.38542	6.44519	6.07515	6.07284	6.86671	5.96658	6.51313	6.25344	6.45734	7.86924	6.74469	5.71836	6.44035	6.84963	7.44741	6.6449	6.40616	6.00175	6.93599	6.75072	7.00953	6.93006	5.51639	7.28027	6.59739	6.08883	6.82709	6.60109	7.24761	6.40138	6.2722	6.4776	7.19088	7.15513	6.65468	6.31585	6.04467	7.096	6.5351	8.18397	7.06709	7.17355	6.26834	6.63744	6.99104	5.99676	6.04747
BHLHE40-AS1	6.17233	6.38372	6.54541	5.8953	6.67835	6.17845	6.29756	6.59818	6.21477	6.5599	6.59176	6.88395	6.14711	6.31037	6.61635	6.38049	5.75617	6.11702	6.1562	6.70679	6.52446	5.99112	6.41012	6.57405	6.28745	6.11083	5.92617	6.81784	6.91889	6.05068	5.9074	6.45587	6.42529	5.98926	6.49033	6.81614	6.72086	6.61116	6.19395	6.69287	6.42815	6.83981	6.67659	6.85143	6.43577	6.36776	6.82297	5.78156	6.21276
BOLA3-AS1	5.97879	6.20785	5.90582	6.81321	5.95249	6.72395	7.41648	6.06706	5.92999	6.57399	6.4414	6.02759	6.72893	5.69329	6.61635	6.37016	5.89751	6.09559	5.88844	5.83636	6.50549	6.58404	6.17157	6.20435	6.50378	6.32839	5.65737	6.06203	6.1399	5.63236	5.8074	6.41983	6.23885	6.54724	6.09036	6.12123	6.25377	6.17196	5.96063	5.97001	5.886	6.76379	5.84649	6.17038	6.0424	6.30838	6.21324	5.93062	6.53272
C10orf25	6.43204	6.71962	7.03328	7.86367	6.58036	7.0031	6.26371	5.80447	6.18876	7.24257	6.39224	7.20908	7.70119	6.39895	6.37524	7.33304	6.22532	6.50445	5.67834	5.93916	6.2004	6.27969	7.59234	6.91968	7.10024	6.30628	6.04619	5.7784	6.18211	5.74915	6.07952	6.807	6.2722	5.96042	6.09036	6.53924	6.09861	6.26999	6.21685	6.06203	5.56326	6.73739	6.01952	6.10901	6.14896	6.49099	5.87423	5.82132	5.99475
C10orf55	7.66782	7.7206	7.57448	6.95297	6.71806	5.95459	6.86671	7.65101	6.68415	7.29149	7.22271	5.91858	7.35644	7.29291	7.85204	6.28394	6.52366	7.20384	8.18173	7.87801	7.38857	7.54351	8.94426	7.61694	8.30603	7.89471	7.041	8.48028	7.11388	7.65822	6.92366	6.85904	7.24975	8.08668	7.19088	8.01944	6.68822	7.43994	6.99622	6.60214	7.64092	8.68118	8.08921	7.19075	7.4462	7.14202	7.54715	8.11504	7.30526
C11orf45	9.46383	9.09406	6.14684	7.53675	6.70496	6.58054	8.08567	8.51012	9.80264	7.80583	8.45565	7.15491	9.00456	8.35456	9.14756	7.35221	9.64758	8.52125	10.4136	8.41475	9.66348	7.54351	8.00017	6.83345	7.26651	8.55125	10.0737	9.10368	8.3125	8.9852	10.69	7.82891	9.86286	8.56898	7.37132	8.35272	8.57903	8.58117	8.36192	9.5515	9.06172	8.90763	9.7509	7.94565	7.58053	8.79093	9.45846	8.65819	8.76328
C17orf51	10.043	8.92099	8.32538	8.33646	7.70394	9.33356	9.82017	8.25924	8.05941	8.95483	9.92117	8.5098	8.4821	8.93735	8.44051	9.0317	8.60447	8.22218	8.93982	8.68771	9.06212	8.35343	8.45782	7.88132	10.0278	7.62143	7.67312	8.09045	7.76662	7.86521	9.84419	7.98161	9.70433	9.06614	7.92092	8.30147	9.16702	8.66436	9.13205	7.7197	9.31705	8.03943	8.51947	8.8795	8.394	8.9735	8.70476	8.10912	7.97959
C1orf132	9.04733	8.77978	7.54593	8.97146	8.2214	9.76829	9.40048	9.93302	9.03674	9.63474	9.34886	10.2872	9.4051	8.27714	9.07855	9.66818	8.41899	7.91074	9.02302	9.78519	11.3794	9.95413	9.85679	9.60305	8.79699	9.21837	8.73144	8.46356	10.7424	8.6164	9.64443	8.55841	8.38875	8.42567	10.3949	10.092	9.66658	9.67984	9.04239	9.10803	9.00938	10.6208	10.0873	9.64406	10.3643	9.82967	10.2759	9.07795	8.03892
C1orf145	6.44357	5.8647	6.9369	6.61673	6.12022	6.17845	5.87006	5.82955	6.03774	6.57399	5.76967	6.32857	7.26521	5.45184	6.48991	8.09534	5.82978	6.21794	7.23006	6.08858	6.59744	6.45856	7.38679	5.39634	6.26061	6.21305	6.04619	6.18949	6.26177	6.69128	6.0529	6.32442	5.65258	6.0709	5.9326	6.17642	5.91488	6.17196	5.64609	6.16618	6.79207	6.71042	6.01952	5.7552	5.98446	5.69785	6.18407	5.78156	6.37465
C1orf204	6.88108	6.42538	7.083	6.08463	6.50514	6.56877	6.80304	6.20934	6.46625	6.68117	6.51898	7.81183	6.27124	6.67907	9.46412	7.24327	8.00592	7.15135	6.96324	6.8716	6.48621	7.01909	8.09056	7.59193	6.89405	6.37134	6.15305	8.5453	6.29949	6.41573	7.43255	6.10421	6.39629	7.27187	6.38474	7.00337	7.82182	6.71142	8.92328	6.68031	7.20051	8.21119	6.46254	6.68584	6.6649	7.06226	6.84837	8.2394	7.67969
C1QTNF9B-AS1	6.37259	5.58463	6.03381	7.05103	5.87032	5.65687	6.39332	6.15826	6.71232	6.39263	5.99133	6.29727	5.83995	6.10808	6.16958	6.77057	5.98052	6.72197	6.36823	5.9062	5.33584	6.55389	6.08595	6.78803	6.31364	6.08359	6.85529	6.78953	6.2424	6.1486	6.13074	6.58985	5.71473	5.44774	6.88825	6.43782	6.43114	6.19732	6.12204	5.99385	6.85669	6.40141	6.6322	6.71088	6.45506	5.99051	6.36097	6.49417	5.70983
C1RL-AS1	9.2393	8.62441	9.15827	9.74809	10.4869	10.2115	8.22234	10.0895	8.4688	9.23842	9.47464	10.9941	9.93245	9.27613	9.23144	10.1383	9.00163	7.99529	10.0664	10.5512	9.59035	8.73382	8.82014	8.60036	9.3897	9.43779	8.51673	8.85475	10.0289	10.0648	9.9106	8.84593	9.22745	8.59896	9.0131	9.48927	8.33142	10.6382	8.6893	9.89999	9.4651	10.3748	10.4882	9.6664	9.85957	9.39442	10.084	9.02278	9.86429
C20orf197	8.44502	8.91236	5.17814	5.81277	5.4661	8.82003	7.47007	6.08597	5.69514	5.4526	5.66858	6.06793	5.58407	5.93406	5.80003	7.00681	5.64597	5.66092	7.58517	8.5074	5.4094	5.29384	5.59327	5.91982	6.5255	5.83231	5.7253	7.27331	5.95065	5.85089	5.55958	6.85904	5.184	5.60171	6.58718	5.82481	5.98015	5.87475	5.83514	6.01712	5.61877	7.18335	6.16602	5.72342	6.43577	5.94801	5.76564	5.96428	7.05962
C21orf62-AS1	5.6051	5.91081	5.72857	5.53832	5.41353	5.91163	6.15523	6.17557	6.01715	5.75956	5.88744	6.70687	5.67926	6.09201	6.26252	6.2264	5.61565	6.00493	6.24606	6.14253	6.83782	6.04125	5.86034	6.67939	6.08354	5.93472	6.09031	5.61312	6.45503	5.78447	6.07952	5.91547	5.92413	5.72708	6.42102	6.09247	6.45147	6.24631	5.50355	6.01712	5.99352	7.08535	5.97921	5.97364	5.85648	6.07022	6.50265	5.25557	5.22379
C22orf34	6.5425	5.94391	6.23236	6.87962	6.00345	7.03613	6.87702	6.62156	6.8983	6.88211	7.20535	8.04934	7.66253	6.69815	7.40465	8.71302	6.39769	6.15857	6.62644	7.79563	6.69925	6.73766	9.18795	6.88802	7.16667	6.47212	6.28626	6.6851	8.20431	6.28004	6.65657	6.73876	6.30455	6.59692	7.89803	7.60759	7.36615	7.49406	7.23336	6.74185	6.87234	8.37238	7.67586	7.12057	7.6277	7.18017	6.96833	6.53359	6.25554
C3orf35	5.86499	6.57251	5.97201	6.60334	5.92592	6.53276	7.40963	6.94581	6.50655	6.30771	6.17048	6.93165	6.40362	6.56849	6.50198	6.67021	6.16118	6.21794	6.1562	7.26817	6.80832	7.5577	7.06905	7.03909	6.38871	6.51009	6.65085	6.00611	7.37308	5.99782	6.57554	6.34416	6.09385	6.58059	6.6768	6.70257	7.25349	7.04762	6.38454	6.60214	6.51447	7.06485	7.24684	7.35162	7.00078	6.57858	6.77058	6.89937	6.784
C5orf38	6.8568	9.40258	8.97117	7.30788	6.85371	8.52455	7.4233	6.53765	7.43844	7.1918	7.38498	8.29125	6.22331	7.63963	7.30611	7.86275	7.61208	7.50267	8.82698	7.99927	7.73464	7.65968	7.38679	7.3661	8.87927	8.06661	8.6524	7.70924	6.31787	7.53424	7.12306	8.15913	7.53081	7.59464	7.15168	8.54543	7.86355	7.01009	7.74552	7.58046	7.79808	6.65464	7.30175	7.5941	7.46373	7.31595	7.96371	6.41111	7.14326
C5orf56	8.07476	6.58448	6.90932	8.28338	8.04343	6.99471	7.94834	8.7184	7.88072	8.68614	9.09536	10.5131	8.8439	8.41466	8.4518	8.45052	6.05679	6.9801	8.51005	9.36956	9.28167	8.23239	7.98535	8.36633	8.28885	7.17414	7.26994	7.68751	10.0671	8.18146	8.24128	7.17433	8.52619	7.54063	8.93188	8.18742	8.60361	9.25244	9.12693	9.2284	8.08685	7.45605	8.81784	8.60407	8.88553	9.36925	8.87705	7.25119	6.12161
C5orf66	7.58988	6.86542	7.64605	6.3149	7.20044	7.20433	6.28077	7.72318	6.05791	7.18315	6.19081	6.95945	6.62996	6.98465	6.15326	6.45025	6.17759	6.67113	7.5777	7.19343	7.25762	6.93197	7.55227	5.578	6.72343	7.20687	6.30401	6.87262	7.34929	6.91615	6.89806	6.7665	6.68162	6.09667	6.5235	5.60135	6.70465	7.24219	5.80073	6.51855	6.90308	7.95582	6.76083	7.52908	6.47404	6.77844	6.60889	6.43244	6.59668
C6orf223	6.09619	5.5497	9.23555	5.65356	6.62333	5.35616	5.32823	5.1765	6.47984	5.69435	5.20561	6.58954	5.76362	5.91475	6.15326	5.62085	7.50452	5.40213	6.91501	5.97098	6.29642	6.44188	7.54547	8.71295	5.44757	6.77716	5.65737	7.75169	6.63453	7.04307	6.52417	6.87173	6.2722	6.64463	5.22155	7.15513	7.05829	6.6455	7.3101	5.89454	8.55437	8.3317	6.58613	6.46435	7.26733	6.60247	5.55262	7.26218	7.59521
C6orf48	11.1228	9.9094	11.6075	11.9027	11.1225	11.2224	9.6902	10.6138	10.5852	11.1363	10.2226	11.797	11.0897	11.6497	10.9863	11.0509	11.0374	11.2371	10.8641	11.0975	10.5378	10.2266	10.755	11.3753	11.5748	10.7813	10.8294	10.1284	9.87047	9.85566	10.5025	10.9356	10.5051	10.8887	10.587	9.71223	11.1891	10.45	9.89234	10.7969	10.3914	9.37403	9.86098	10.6666	11.1427	10.6208	10.8449	10.3648	10.0915
CADM3-AS1	5.36762	4.85489	5.0837	5.86865	4.85489	5.30369	4.85489	5.98754	6.21477	5.49974	5.94085	5.54417	5.33513	5.22207	6.99854	6.56966	4.85489	5.40213	5.11847	5.7603	6.2732	6.01651	5.77046	6.39618	5.15279	5.57832	5.27788	4.85489	6.28079	5.22483	5.50821	5.5443	5.92413	5.72708	6.55576	6.76872	6.32363	6.00484	6.34494	5.49443	5.84709	6.50284	6.51354	6.26529	5.85648	5.926	7.2179	5.99676	5.30609
CALML3-AS1	8.9498	9.3405	9.55855	8.19163	8.05795	5.95459	9.95431	9.46301	7.35262	9.68719	8.36387	6.34389	8.18065	8.50784	8.14913	7.83956	7.52672	9.27293	8.91388	9.17977	8.66277	8.38116	8.02452	9.63037	7.22994	8.07813	8.44197	8.36336	9.05696	8.97423	9.60578	8.16402	9.26703	7.46791	7.19088	8.35775	7.65713	9.09903	7.77242	8.11798	9.06493	9.33773	8.88035	8.71726	8.44677	9.56201	9.29629	9.30806	10.5601
CAPN10-AS1	6.42039	6.39778	7.15423	7.53014	6.24467	7.8852	6.97579	7.16734	6.87405	6.54564	6.90227	7.74172	6.5773	6.46975	6.87169	6.66214	6.59324	7.06852	7.23006	6.641	7.23629	7.73619	7.46121	7.08579	6.54682	7.23882	7.0789	6.66944	7.5771	7.06488	6.87193	7.09172	6.81297	7.25255	7.43726	6.83155	6.88661	7.28413	6.8981	7.03059	7.17608	7.70916	7.38015	7.09326	7.29719	7.2462	7.58626	6.99657	7.05962
CARD8-AS1	8.22928	7.14223	7.09111	7.5757	6.89964	7.11524	7.22609	7.87981	7.7594	7.80031	7.88569	7.80694	7.93897	7.64426	8.63359	8.13379	7.59123	7.65859	7.07653	7.31912	7.86294	7.68566	8.18845	7.65363	7.78129	7.96477	7.22049	7.658	7.9016	7.43127	7.67734	7.4454	8.09866	7.99888	8.90375	7.69064	8.30661	7.66046	8.32192	8.21433	7.8593	8.32343	7.46624	7.66224	8.44677	8.38747	7.56195	7.5996	7.36668
CARMN	8.02732	7.4343	7.51677	9.37607	7.43062	9.5422	8.22998	8.61003	7.66772	7.46415	8.0746	6.45952	8.77064	7.29291	8.85328	9.69934	7.03441	7.9311	8.11199	9.17709	11.5316	10.3472	8.00017	8.56919	10.1866	8.25565	7.47246	7.64301	8.75929	6.734	7.80843	9.97119	8.30082	8.34822	10.1181	8.67559	8.10241	9.35107	7.33778	7.76504	8.36354	8.78093	9.98366	8.19377	8.83381	7.75414	9.63301	7.73773	7.09161
CASC10	6.91276	7.57793	6.81284	6.62997	7.64052	7.26057	7.63104	7.753	6.76145	8.77773	6.96668	7.31126	6.76024	6.71693	7.91094	6.90419	6.88302	8.56389	7.36777	7.13735	7.06444	7.03999	6.10804	8.35172	7.76467	8.4179	7.84303	6.83176	7.16989	5.78447	7.22764	8.18826	7.26454	7.90523	7.22896	6.71944	6.99491	7.22072	6.45982	7.44676	7.70091	7.02285	7.31514	7.69214	7.16269	6.66021	7.3729	6.36722	7.65905
CASC15	7.3139	7.56955	8.11542	8.66701	7.14553	9.36947	8.15163	7.51777	8.24694	8.23835	8.98681	7.30421	8.50814	9.16974	8.76806	8.64092	8.07072	8.25469	7.18082	8.03549	8.94309	8.34942	8.47549	7.52071	9.47767	8.35803	8.05995	9.15905	7.7488	6.41573	8.08805	7.9982	8.04115	8.42148	9.44604	8.14143	7.80762	8.86507	6.87235	8.36406	7.50285	8.58088	8.75247	7.97977	7.89415	7.63021	8.61247	8.21208	8.10596
CASC2	6.24327	6.1655	6.37103	7.9785	5.87032	6.77496	7.45687	6.72156	6.28118	7.40655	6.95617	6.76159	6.48401	6.6499	6.50198	6.74812	6.05679	6.39513	6.75833	6.06048	6.54312	8.19263	6.66182	8.0318	6.54682	6.32839	6.51247	6.6375	7.12338	6.78878	6.54154	6.52475	6.48119	6.32432	6.55576	6.22885	6.34597	6.6789	6.26124	6.51855	6.35887	8.22015	7.09879	7.02725	6.35518	6.52932	6.38583	7.17163	7.24091
CASC8	6.83204	6.28007	5.60604	8.58816	6.39099	7.55633	6.24638	6.30469	6.23176	5.62296	6.34085	5.79455	6.31714	5.71836	6.03102	6.26129	5.96046	6.84069	6.74435	5.7194	5.47391	5.56719	5.66929	5.8399	5.51639	6.23712	5.78777	6.50054	5.67607	6.76169	5.31882	6.26298	5.65258	6.09667	6.09036	5.42183	5.72664	5.6785	6.09691	7.15832	5.61877	6.86417	6.05821	5.89795	5.39787	5.72658	5.83246	5.82132	6.02147
CBR3-AS1	6.9887	7.05905	7.50494	6.70655	7.67892	6.34827	6.73599	8.06071	6.92681	6.99704	6.95617	7.61264	7.16733	7.12077	7.41648	8.36799	7.52672	7.83165	7.56265	7.77425	8.54584	8.44258	7.56576	7.91674	7.05871	7.47922	7.42278	8.29399	8.61781	8.7956	8.32584	7.70573	8.25833	7.95867	7.45326	8.4215	7.0333	7.89105	8.43035	7.59314	7.55975	8.28983	8.77616	8.10851	7.95045	7.53518	8.25486	8.84323	8.67832
CCDC18-AS1	7.58516	7.74794	8.73125	8.52114	8.43586	9.35708	8.91294	8.88916	8.42995	8.62268	8.43415	9.25628	8.56299	8.8295	8.31936	9.00107	8.6172	8.0613	9.16649	9.08884	9.31397	8.6421	8.91616	8.7743	7.31378	8.47535	8.05538	8.34976	9.88792	7.69266	8.13056	7.86566	8.53213	8.1389	9.6252	8.6266	8.88976	8.75385	8.02738	9.32091	8.34774	9.58134	8.67895	9.22936	8.34847	8.5369	9.1602	7.71434	7.94614
CCDC183-AS1	6.88108	6.19951	6.86199	6.87962	6.922	7.32116	6.3623	7.33066	7.18983	7.37681	6.85746	7.86924	6.98619	6.90686	7.26722	7.51774	6.71124	7.43209	7.72661	7.53162	7.14741	7.89434	6.89277	7.93165	6.94108	7.52259	7.51365	7.55751	7.01489	6.92822	7.37065	6.75271	6.87383	7.23296	7.04829	6.90595	7.17655	7.96227	7.21347	6.9718	8.11833	6.32842	7.80293	7.45383	7.307	7.7883	7.23673	7.50225	7.44178
CCDC39	5.6051	5.24791	4.85489	5.49491	4.85489	5.35616	5.38351	5.60229	5.63198	5.34407	6.37537	5.73932	5.33513	4.85489	5.6699	6.03192	5.29748	5.50087	5.11847	5.13196	6.5615	6.11195	5.3501	6.1455	5.63492	5.24446	4.85489	5.45687	5.59946	5.58886	5.23423	5.67564	5.31932	5.38588	7.22896	4.85489	5.33742	5.33467	5.31548	5.49443	5.43518	8.21119	5.97921	5.34166	5.32581	5.31002	5.76564	5.25557	5.37519
CCNT2-AS1	6.24327	6.3478	6.7824	6.50517	6.42478	6.68159	6.34647	6.40641	6.13472	6.57399	6.35824	6.23187	6.36121	6.3364	6.54905	6.35974	6.9525	6.9801	6.54649	5.97098	6.89484	6.78911	6.56454	6.86647	6.41266	5.96642	6.35563	6.46368	6.48691	6.30047	6.452	6.32442	6.45358	6.59692	6.55576	6.51965	6.58472	5.97399	5.83514	6.48933	5.84709	7.04402	6.2321	6.36921	6.45506	6.46472	6.48021	6.41111	6.37465
CD27-AS1	7.17411	7.45272	8.22961	8.56933	8.49365	8.74336	8.36788	8.17442	7.86436	8.50013	8.11586	9.32197	8.74172	8.10167	8.51501	8.16063	7.93799	7.00027	7.73332	7.55705	8.77084	7.96981	8.11341	8.45781	8.5796	8.07238	6.98201	8.00005	8.06346	6.70568	7.94627	7.45357	8.53805	7.11971	8.43773	7.33379	8.13102	7.93035	7.52523	8.50941	7.68403	8.03943	8.32704	7.69214	7.47241	7.88603	8.59845	6.99657	7.72007
CDKN2B-AS1	7.1805	7.27025	7.84562	7.48986	8.44688	5.71471	7.60746	7.6824	7.00876	7.66698	7.31437	9.76736	7.7462	7.08629	7.28031	6.87036	7.66287	8.04275	5.94836	7.13735	7.3095	8.74602	8.52722	8.80669	5.51639	8.04917	8.55912	6.88595	8.54825	7.3464	7.82153	6.78015	7.23479	6.8189	6.9821	7.71461	7.00784	6.98446	6.54756	7.86714	7.32745	7.98776	8.26114	7.50897	6.72747	6.61424	7.21157	6.62677	6.14516
CFAP58-AS1	6.03085	5.77755	6.29616	5.97082	5.92592	7.88957	5.89536	6.25806	6.06784	6.32522	5.76967	5.54417	6.27124	5.74264	6.15326	5.82446	5.85295	6.17874	5.49614	6.00175	6.29642	6.3364	7.04951	5.578	5.90739	6.86413	5.7253	6.38624	6.48691	6.10083	5.99736	5.91547	6.72696	7.01925	6.5235	6.34974	6.22945	6.38128	6.30389	6.08374	5.56326	8.28983	6.35324	6.38563	7.5885	6.80882	6.41016	7.39745	6.88671
CKMT2-AS1	7.83162	7.85225	8.69344	8.14555	8.08654	8.62135	8.08567	8.50436	7.82622	8.30942	8.11586	8.70185	8.34901	7.29888	7.68807	7.70647	7.71187	7.77632	8.63197	8.19851	8.47697	8.27531	8.08594	8.27245	8.42603	8.30532	8.30281	8.32215	8.00493	8.13261	8.78232	8.19306	8.51423	7.94697	8.28842	7.88586	8.05538	8.14552	7.37384	8.81611	8.20292	8.48786	8.60144	8.44694	7.86187	8.41246	8.78322	8.0972	8.86726
COLCA1	5.68508	5.4528	5.60604	5.78338	7.70394	6.37651	5.38351	5.60229	6.21477	5.54346	6.24954	8.57673	5.97501	5.95296	5.84674	6.19033	5.87552	6.00493	5.44106	5.63039	10.1673	7.47029	6.52031	7.25768	6.50378	6.26067	5.27788	5.97688	5.95065	5.43745	5.55958	7.52494	5.82591	6.0709	6.42102	6.00082	5.76786	5.80179	5.12157	5.89454	5.84709	7.22062	6.26367	6.62089	6.3341	6.33847	6.18407	6.17181	6.0975
COX10-AS1	7.90119	8.31024	8.62007	8.48808	7.94264	7.63179	7.64267	8.34573	8.25765	8.16353	8.34093	8.56245	8.52099	8.2653	8.3827	8.65601	8.4277	8.78499	8.94836	8.73218	8.31853	8.93363	8.36222	8.98463	8.03042	7.73579	7.9945	7.67284	8.89336	8.20053	8.99142	7.87169	8.55566	8.69226	8.26194	8.9652	8.71679	8.60142	8.20451	8.46259	8.76674	8.25542	8.42651	8.93467	8.45537	8.29638	8.74558	8.20655	7.99602
CPB2-AS1	5.51454	5.43134	5.25037	5.39706	4.85489	5.07997	5.73088	5.6658	5.63198	5.69435	5.10319	5.50542	5.2476	5.15496	5.99312	6.07392	5.43869	5.90473	5.49614	5.13196	5.4094	5.4733	5.40789	5.49407	5.36906	6.51009	5.39968	5.23727	7.79005	5.67335	5.9074	5.78706	6.95072	5.96042	5.98814	5.48774	6.01115	6.44313	6.17053	6.10498	5.80635	7.45605	6.35324	6.30103	6.26834	6.55421	6.578	6.19827	6.46511
CRNDE	6.92056	8.54409	8.30539	9.65632	9.12891	8.93308	8.05149	8.48693	8.7465	8.36234	7.90682	8.81448	8.80948	8.8295	8.00264	9.18355	8.62479	7.83706	8.04933	7.72306	8.14572	9.23309	9.33781	8.59418	9.36005	9.44221	7.7997	7.43163	8.89336	7.08633	8.3304	8.86698	7.98993	8.65709	8.72228	7.94083	8.03127	8.07155	7.78567	7.79264	8.9022	7.99825	8.33986	8.59475	7.61216	7.43309	8.5088	7.99161	7.86484
CTA-204B4.2	6.08026	5.76432	6.99036	6.99309	6.98686	7.26744	6.11642	6.4607	6.1066	6.11491	6.95617	7.65702	6.66385	6.45824	6.41475	6.50687	6.44973	6.25574	6.05777	6.60673	6.61501	7.36071	7.48276	6.53204	6.56776	7.04669	6.23119	6.85914	6.64835	5.85089	6.31365	6.17522	6.33597	7.06485	6.64765	6.47945	6.51043	6.84808	6.3246	6.85654	6.5351	7.72195	6.80091	6.82907	6.63237	6.80882	7.09208	6.88487	5.81571
CTA-217C2.2	6.86494	6.21612	5.75634	6.50517	6.02795	6.4176	6.31411	7.15976	6.2892	6.11491	5.94085	6.26506	5.87568	5.89502	5.99312	6.06012	6.43694	5.76111	6.28831	6.92659	6.17498	7.03999	6.25068	6.08308	6.33923	5.71581	6.11165	6.18949	7.22364	6.30047	6.83171	6.34416	6.2722	5.89988	6.88825	6.65053	6.63757	6.55775	6.21685	6.8005	6.5351	7.12543	7.32839	6.77137	6.91162	6.19603	6.74354	6.0586	6.93512
CTA-292E10.6	6.21546	6.36949	6.66399	6.50517	6.4895	6.53276	6.56373	6.784	6.4594	6.66827	6.73799	7.62945	6.55921	5.91475	6.38856	6.91084	7.04232	6.45886	6.38735	6.88557	6.7314	6.72446	6.30642	7.53394	6.41266	6.08359	6.04619	7.19185	6.70209	6.55335	6.54154	6.38263	6.33597	6.67543	7.95456	6.86184	6.95535	6.72736	6.4228	6.5329	6.70633	7.48659	6.83976	6.72322	6.95058	7.47	6.96067	7.17163	6.581
CTA-293F17.1	6.30982	5.92198	6.32672	7.15106	6.32025	6.99471	5.91996	6.20934	6.819	7.54625	6.51898	6.94099	5.94309	5.69329	6.58317	6.28394	6.78086	6.23701	5.88844	5.93916	6.44668	5.52202	5.88832	6.20435	5.94536	6.68371	6.09031	6.08883	6.04984	5.94186	5.69369	6.49082	5.8764	6.73482	6.49033	6.09247	5.76786	5.6785	5.50355	6.33099	5.80635	5.72964	5.97921	6.26529	5.74639	6.19603	5.98898	5.82132	6.23436
CTA-29F11.1	6.67231	7.24205	7.42539	8.01166	6.91087	7.81803	7.22609	6.98977	7.04359	7.29149	6.73799	6.50005	6.91977	6.21404	7.28031	6.72526	7.07351	7.19523	7.63633	6.93998	6.79331	7.02958	7.74784	7.59823	7.65147	6.82139	7.13379	7.83947	7.24973	6.98692	6.67215	7.29853	7.15739	8.09728	7.9982	7.61612	7.71929	6.7431	6.4228	7.81433	7.00524	8.36434	6.38156	7.24927	7.90686	7.80745	7.23048	7.87744	6.48238
CTA-384D8.35	9.01498	9.02971	8.27145	8.96668	8.66677	6.53276	5.87006	8.04083	8.51258	9.11462	8.15155	7.29001	8.80948	8.58109	8.72695	8.29011	7.01037	8.17198	9.23318	8.3637	8.41385	7.67921	6.44269	7.9267	6.26061	8.75024	7.46547	9.6678	8.62426	9.01227	7.33397	7.89556	8.09058	7.92923	7.4847	8.06951	7.87719	8.16752	7.67591	9.2264	7.46356	7.97719	7.89336	7.97977	8.80723	8.42786	7.75824	8.3437	9.46423
CTA-384D8.36	7.58516	8.29364	8.35484	7.92475	7.80552	8.1294	7.2182	7.35057	7.67312	7.6486	7.33038	7.56095	6.91977	7.11395	7.0767	7.13591	7.14111	7.22088	7.97253	7.58203	7.52549	8.21926	8.31189	8.23308	7.84588	8.18304	7.7263	7.01221	6.96243	7.19846	7.82804	7.16428	7.96359	7.18267	6.78697	7.11879	7.22106	7.09604	6.79184	7.16699	7.72585	6.95722	7.21851	7.52241	7.28731	7.40791	7.75824	7.11174	7.27806
CTA-390C10.10	6.95129	7.71556	6.49448	7.13343	7.08825	7.74263	7.47007	7.37667	6.65533	6.80322	6.96668	7.53138	6.80578	6.73543	7.02248	7.06707	6.39769	6.61809	6.9867	7.57375	7.28898	8.05137	7.07871	7.14851	6.90992	6.89185	6.67672	6.84552	7.96962	6.89168	6.77601	7.17433	6.42529	6.56403	7.46907	7.13102	6.56658	7.34468	6.21685	7.25071	6.45034	8.3317	7.48987	7.58134	7.47241	7.03736	7.67491	6.71332	6.72933
CTA-392E5.1	5.86499	9.04656	7.99953	6.04069	10.2933	5.93336	5.26527	5.36183	7.8238	5.49974	5.76967	4.85489	8.96449	7.96146	7.12146	7.57146	7.80945	6.82931	5.67834	6.03156	6.34144	7.06056	6.56454	5.27528	5.98183	7.6836	5.97603	5.45687	5.3543	4.85489	5.60719	7.23309	6.79201	6.30361	9.90261	6.61456	8.3558	5.53035	6.66046	6.84553	7.0192	6.20901	5.93709	6.12988	6.39619	6.08918	6.46883	5.78156	5.37519
CTA-445C9.14	6.27038	6.96145	7.99118	8.19163	7.74667	7.84978	7.04972	7.04062	7.65684	7.04609	6.53389	6.92225	7.17856	7.28089	6.91538	7.16357	7.26678	6.84069	7.71987	7.00492	7.4903	7.14934	7.30805	8.34436	7.32534	6.52863	7.22886	7.83947	7.32508	7.19846	7.033	6.57391	7.14135	7.50878	7.04829	7.26955	7.58368	7.03523	6.34494	7.6488	7.2245	7.67007	7.17487	7.07474	6.80151	7.40155	7.22421	7.44608	6.68668
CTB-113D17.1	5.15195	5.01576	4.85489	5.27583	6.14202	5.17288	5.69991	6.24207	6.7668	5.87612	5.20561	7.45768	5.53098	5.32807	5.64097	5.98802	5.43869	5.1008	5.11847	5.83636	5.91153	7.26794	5.86034	7.79138	5.7364	6.30628	4.85489	5.45687	7.01489	4.85489	5.65173	6.52475	5.42249	5.86802	5.58246	5.13972	5.84452	5.87475	5.38599	6.06203	5.67019	7.32657	5.56282	6.63416	6.07012	5.9695	6.07495	5.13867	5.37519
CTB-113P19.4	7.52716	7.73806	7.25797	7.01269	6.93304	5.40346	5.96725	6.53765	7.25366	6.45627	6.6604	6.00677	6.54086	6.99218	6.66971	6.78532	7.14841	8.31754	7.46055	6.19378	7.53415	7.88879	7.69385	7.35864	5.51639	6.51009	6.84415	7.31226	7.03529	7.85919	5.96833	6.85904	8.24387	7.40854	7.13164	6.20296	7.15373	7.05989	6.3246	6.31386	6.67031	8.11836	7.08303	6.44903	6.19834	7.38873	7.62428	7.48378	6.61215
CTB-131B5.5	6.51044	5.49345	6.46816	7.02238	6.05183	6.56877	7.69386	7.42118	6.15305	6.57399	6.57756	7.16279	6.36121	5.89502	6.2918	6.63761	6.17759	6.11702	6.75833	6.60673	6.88082	8.48332	7.96535	8.50473	5.98183	6.63419	6.35563	5.70026	7.11388	6.19425	6.91093	6.57391	5.42249	6.14632	7.17142	7.2913	6.96867	6.89053	6.77791	6.61552	6.35887	7.78419	8.33347	6.56632	7.25723	6.52932	6.55695	6.55281	5.90968
CTB-152G17.6	6.9887	6.28007	6.28056	7.10653	6.78153	6.34827	6.37792	6.79411	6.2731	5.95432	6.45734	6.43169	6.19852	6.29712	6.24758	6.40086	7.41196	6.19852	6.38735	6.88557	6.44668	6.86254	6.08595	5.94494	6.31364	6.61723	6.94114	6.06203	7.179	6.48656	7.21755	6.17522	6.36654	6.30361	7.21005	6.73609	6.45147	6.7431	6.34494	6.54707	6.35887	7.57431	7.47811	6.69842	6.35518	5.94801	6.82297	6.53359	6.93512
CTB-158D10.3	6.36031	5.60143	5.99306	6.83574	5.89855	5.59403	5.91996	6.08597	6.59556	6.45627	6.57756	5.91858	6.31714	5.61256	7.11411	6.26129	5.55067	5.95619	5.67834	5.67623	6.12219	7.61303	8.7172	6.69195	5.86775	6.56486	5.81729	6.2132	6.28079	5.22483	6.43323	7.67141	6.50816	6.23901	6.93603	6.47945	6.15294	6.62845	5.86822	6.74185	5.71826	5.86005	7.16	5.72342	7.04911	5.75429	6.59868	5.78156	6.3167
CTB-181H17.1	6.6911	5.58463	5.5718	6.53406	6.37372	6.80459	5.84401	6.99838	5.89506	5.95432	5.73741	5.98549	6.14711	6.32346	6.08525	6.60411	6.68017	5.6958	5.88844	7.37783	6.42639	6.4912	5.45994	5.78218	5.90739	5.83231	5.99999	5.8148	6.81514	6.238	6.71773	6.10421	6.98751	5.55443	6.34726	6.75251	5.8804	6.84808	5.90009	6.45936	6.70633	7.5016	6.76083	6.7595	6.35518	6.12605	6.87328	6.11678	6.16819
CTB-25B13.12	6.553	6.72494	7.37403	7.31564	7.95823	7.36647	7.76992	6.90031	6.80357	6.77974	7.45211	7.82156	7.1214	6.54725	7.95154	7.13031	7.2193	7.17786	6.78583	7.38738	7.54275	7.67273	8.79228	7.27372	7.29035	7.36913	7.48632	7.2332	6.37127	7.43947	7.61064	7.09172	7.63557	7.27187	6.58718	7.66624	7.38566	7.1196	7.66156	6.83442	7.28266	6.65464	7.81224	6.50913	7.42844	7.20254	7.68393	6.7942	7.20271
CTB-31N19.3	5.75732	5.5315	5.95047	5.72119	6.35618	6.4442	5.94391	6.79411	5.83359	5.65953	5.96643	6.04797	5.58407	5.91475	5.82371	5.78772	5.89751	5.79187	6.26739	6.62399	6.06652	6.45856	6.19191	5.8399	6.17583	6.08359	5.27788	6.11494	6.74092	5.74915	6.02553	6.15209	5.77223	5.6876	6.13778	5.8629	6.22945	6.6455	6.58091	6.06203	6.23291	8.05958	6.16602	6.4335	6.92474	6.0509	6.19876	6.14466	6.14516
CTB-31O20.2	6.43204	6.57251	6.66399	7.21099	5.67748	6.98626	6.74742	6.30469	6.68984	6.45627	6.67367	7.32524	6.54086	6.25638	6.92394	6.41091	6.19374	6.59067	6.85206	6.58922	6.7314	7.10075	8.14035	7.72993	7.05871	7.18514	7.0789	6.76058	7.04538	6.3786	6.68753	7.23309	6.7707	6.95992	7.21005	6.97628	7.16519	6.91808	6.80562	6.78899	6.65189	6.91154	6.65459	6.72322	7.10712	6.78865	7.09208	6.62677	6.39333
CTB-36H16.2	6.37259	6.10315	5.72857	6.14711	5.64014	5.84305	6.34647	6.06706	6.18876	5.79026	6.30523	6.37392	6.12041	6.49242	6.23243	6.45988	5.96046	5.82151	5.88844	5.83636	6.22522	6.4912	6.53523	6.29571	7.42519	6.37134	6.23119	6.4061	6.57765	5.97026	5.77126	5.94485	5.65258	5.80054	7.11129	6.12123	6.27756	6.06372	6.3246	5.9204	5.99352	6.95722	6.16602	6.36921	6.01387	5.926	6.10734	5.73977	5.30609
CTB-55O6.12	6.75473	6.39077	6.81284	6.98317	6.65115	6.88954	7.5529	7.04891	6.57704	6.95642	7.36185	7.06505	6.61266	6.42304	7.15048	6.98191	6.3291	6.57673	7.22035	7.13735	7.20365	7.32771	6.59314	7.14851	7.65147	7.15186	6.85529	7.17068	6.63453	6.77531	6.71773	6.71039	7.02329	6.56403	7.28412	6.81614	7.25349	6.94504	7.00797	7.07764	6.65189	7.64338	7.27458	7.03688	7.25723	6.82869	7.36159	6.43244	6.3167
CTB-89H12.4	10.6659	9.93831	9.44972	10.0286	11.1673	10.3239	9.76254	11.1764	9.96758	9.47513	9.30044	9.56683	10.1821	10.4619	9.29207	9.65888	9.89664	9.43658	10.1984	11.1896	10.6224	10.9672	10.3757	9.74588	8.90194	10.7281	10.2961	9.58561	11.4789	9.87049	10.0041	10.2791	10.6121	9.97945	11.3506	10.1187	9.19954	11.1271	10.0506	10.2229	10.4477	12.0586	11.3258	11.2291	10.1292	9.61379	11.1641	10.8957	9.78554
CTB-92J24.2	5.63276	6.28007	5.17814	6.56225	4.85489	6.50813	6.05525	7.01544	6.20617	6.39263	6.32318	6.84446	5.94309	6.07567	5.84674	5.72931	5.58394	6.11702	6.08329	5.40651	5.53197	6.50719	5.3501	6.29571	5.86775	6.68371	5.6921	6.08883	7.04538	5.91255	5.38983	6.30432	5.96949	5.50342	6.13778	5.93446	5.53418	6.14595	6.44146	5.97001	5.35827	7.27464	5.62888	6.33564	5.78474	5.69785	6.18407	5.69563	6.51618
CTB-92J24.3	5.36762	6.3478	4.85489	4.85489	4.85489	5.17288	4.85489	5.53229	5.39565	5.49974	5.4074	4.85489	5.473	5.27849	5.47443	5.49228	5.82978	6.9699	5.49614	4.85489	4.85489	5.10897	5.66929	5.27528	4.85489	5.3313	5.81729	5.12567	5.67607	5.97026	5.45213	4.85489	5.50891	5.64594	6.13778	5.74298	6.38935	6.29316	7.50921	5.49443	4.85489	7.02285	5.68928	5.1999	5.32581	5.31002	5.41343	5.34484	6.46511
CTBP1-AS2	9.20049	9.24075	10.4506	10.23	9.32589	10.2696	9.10071	8.54981	9.57229	9.59137	9.51423	10.3035	9.45482	9.86424	9.82828	9.28744	9.14532	9.1345	9.66427	9.22962	9.59844	9.52906	9.16211	9.25451	9.88385	9.6027	9.64855	9.18976	8.39046	8.73182	10.0772	8.95942	9.6564	9.71572	8.66302	9.72388	9.11966	9.4163	8.87517	9.16947	9.4082	8.79888	9.53257	9.36679	9.29435	9.94902	9.42851	9.85187	9.09832
CTC-236F12.4	5.92367	5.80338	5.5718	6.26183	5.71304	5.93336	5.43333	6.60992	5.96363	6.00299	5.45941	5.64835	6.27124	6.2837	5.99312	5.78772	5.82978	5.76111	6.77215	6.08858	6.34144	6.44188	6.25068	5.61626	5.78254	6.65092	5.09969	5.65799	6.86229	5.88226	6.0529	6.32442	6.23885	6.36463	6.1831	5.65166	5.63692	6.46303	5.64609	6.10498	6.09006	6.07437	6.83976	6.49439	6.19834	6.55421	6.49148	6.22407	5.63021
CTC-281F24.1	5.57628	6.09392	8.40575	5.34038	5.10597	6.25896	5.87006	6.67811	5.76733	5.75956	5.88744	5.61535	5.97501	5.58346	5.93325	6.07392	5.70306	5.82151	6.38735	5.7194	5.13342	6.11195	5.59327	5.578	5.27544	6.21305	5.99999	5.61312	6.79088	6.19425	6.10546	5.75165	5.71473	6.01724	6.1831	6.57749	6.04118	6.38128	6.04467	5.78269	6.65189	7.25687	5.93709	5.99756	5.85648	5.94801	6.09127	5.82132	5.87947
CTC-321K16.1	7.21822	6.84628	4.85489	6.26183	5.20952	5.30369	5.19034	6.28937	8.01577	5.40117	7.23131	6.45952	6.17313	6.00748	6.47771	6.4789	7.11149	6.57673	8.56676	5.97098	7.39814	6.53853	4.85489	5.53742	5.15279	7.02213	8.7763	6.28133	6.53314	6.41573	7.50822	5.85365	8.20708	6.04444	6.6768	6.92033	6.76827	6.62845	6.23928	8.05594	6.91818	7.06485	7.11436	5.87124	5.98446	7.26044	7.77095	6.57174	6.33635
CTC-338M12.4	6.8068	6.51079	7.64605	7.60107	7.04863	8.22186	6.95663	6.81409	6.2892	6.74369	6.42525	7.74172	6.79078	6.53648	6.50198	6.93714	5.91898	6.29227	6.83909	7.43411	6.69925	7.57174	7.62487	7.27372	6.68633	6.73131	6.24986	6.06203	6.63453	6.50362	6.62481	6.84623	6.30455	6.56403	6.78697	6.51965	6.51043	7.13122	6.85928	6.7053	6.42815	6.40141	6.89589	6.77137	7.38301	6.64888	7.07812	6.34461	6.21276
CTC-429P9.3	7.69431	7.65637	6.71922	8.1498	6.89964	7.44079	7.69386	7.89766	7.1975	7.58553	7.45937	7.67869	6.36121	7.42396	7.26722	7.43972	6.98588	7.7187	7.38512	7.85787	7.37894	8.30873	7.48988	7.59823	7.5673	7.47037	7.89021	7.396	7.4716	7.60851	8.03864	7.37826	7.45625	7.91127	7.98741	7.96752	7.47923	7.66046	7.53317	7.51524	7.64965	7.06485	7.80293	7.84334	8.11244	7.69871	7.85683	7.20631	7.94614
CTC-429P9.5	7.00337	6.89823	6.19898	7.30006	6.09794	6.56877	6.84584	7.18236	6.55188	6.82627	6.64698	6.84446	6.00589	6.63005	6.76029	6.56089	6.61556	6.91763	6.67199	7.12585	6.89484	7.29388	7.15358	6.85556	6.66736	6.66743	7.041	6.6851	6.63453	6.85406	7.31525	6.43799	6.7707	6.92297	7.2476	6.93454	6.95535	6.84808	6.58091	6.69287	6.91818	6.73739	7.05094	7.14732	7.00078	6.77844	6.96067	6.32154	6.87432
CTC-444N24.11	11.1068	11.6525	10.6975	10.3482	10.7325	11.6043	10.6114	11.1551	10.8192	10.1511	10.059	10.268	10.1848	11.0889	10.5767	11.0244	11.3707	10.4929	9.92822	10.8353	10.523	11.1509	10.625	10.119	11.1336	10.3527	11.3441	10.2117	11.0608	11.3785	11.1649	10.1712	10.8845	10.409	11.2328	11.0072	10.3753	10.8458	11.8112	10.8418	11.5794	11.6562	11.205	11.2485	10.6525	10.4113	11.0776	11.0226	10.6013
CTC-444N24.8	7.01788	7.62714	7.24363	7.43423	7.20938	8.08838	7.65995	7.38954	7.46066	6.88211	7.42268	7.26842	7.40458	7.14103	7.16476	7.80232	8.17482	7.31885	6.92724	6.95323	7.81444	7.82625	7.79982	7.29741	8.31737	7.21761	7.76631	7.15997	7.7001	7.43947	7.43255	6.87173	8.04951	7.42577	7.9656	7.34421	7.52372	7.14274	7.06523	7.56766	7.36009	8.33993	7.56952	7.2816	7.45499	7.45167	7.92269	7.36741	7.16337
CTC-459F4.1	6.49956	6.70352	6.31154	6.99309	7.02836	7.86317	6.79211	6.67811	6.30507	7.27538	6.75046	7.57261	6.24754	6.36184	6.53746	6.80712	7.8449	6.48945	7.16061	7.32909	7.25762	7.82625	6.76429	6.29571	6.81162	7.66061	6.85529	6.30312	7.34127	6.25923	7.86014	6.63646	7.15739	6.95992	6.49033	7.33379	6.63757	6.78917	6.51324	6.5329	6.79207	7.23886	7.17487	7.37418	7.15176	7.11859	7.28567	6.43244	7.47387
CTC-459F4.3	8.08803	8.45749	6.89999	8.64321	7.75864	9.22691	8.63794	8.50436	7.96198	8.52351	8.11133	8.93447	7.82513	7.68529	8.13515	8.46132	8.86768	8.30596	8.12722	8.47281	8.41846	8.59224	8.05793	7.62312	8.35085	8.66563	8.44893	7.658	8.56176	8.05601	8.71799	8.88477	8.60158	8.28952	8.89235	8.48711	8.24525	7.93035	8.37065	7.93787	8.32102	8.30673	8.38384	8.27027	8.45537	8.37163	8.56999	7.51139	8.87901
CTC-490G23.2	5.63276	5.6799	5.25037	5.34038	5.28868	5.24395	5.09236	6.90031	5.59819	5.20162	5.20561	4.85489	5.58407	5.7662	5.54626	5.39965	4.85489	5.79187	6.70144	7.29897	4.85489	4.85489	4.85489	5.49407	4.85489	5.75654	5.34274	6.73094	5.97644	5.58886	7.44973	8.5658	6.56033	5.50342	6.93603	6.09247	7.26413	6.75865	6.74957	6.31386	8.35829	7.87834	6.51354	6.12988	6.84392	6.90516	5.52072	7.76074	8.03892
CTC-497E21.3	6.39674	6.71962	7.51677	6.5898	6.52057	5.52477	5.81714	6.77381	6.94548	7.45708	6.34085	5.73932	6.17313	6.89882	6.63798	6.16558	6.49953	5.72914	7.10869	6.4589	6.68286	5.91052	5.96737	5.44734	5.78254	6.77716	6.21219	6.2364	6.62056	6.56948	6.43323	6.36356	6.58558	6.04444	5.74143	6.09247	5.53418	6.31585	5.83514	6.5329	6.02678	6.25029	5.74518	6.41777	5.57009	6.68257	6.86503	5.93062	6.27631
CTC-529P8.1	7.01788	6.67067	6.03381	5.84117	6.40801	6.7135	7.0407	6.79411	5.69514	5.27904	5.50706	5.82083	5.53098	6.34919	5.6699	5.28651	5.75617	6.31009	6.6868	6.19378	6.29642	5.10897	5.40789	6.1455	4.85489	5.13078	6.28626	6.51855	7.05538	6.6319	5.31882	5.37814	6.30455	5.60171	6.42102	5.69869	6.17907	6.50184	5.86822	5.72054	5.99352	8.02925	6.87745	5.49658	5.74639	5.53412	6.07495	5.54453	6.29669
CTC-559E9.1	5.48123	5.81601	6.26473	6.47557	6.22492	6.31929	6.76996	6.52517	6.32071	7.41388	6.35824	7.23908	5.94309	6.05906	6.30615	6.30614	5.82978	6.25574	6.47843	5.97098	6.88082	7.91086	6.54998	6.88802	6.45912	6.41272	6.82155	6.57098	6.48691	5.94186	6.33449	6.19785	6.05413	6.4225	6.86368	6.06286	6.51043	6.40227	6.36491	6.56108	6.1781	7.37658	6.87745	6.56632	6.52919	6.72609	6.92168	5.89567	6.33635
CTC-559E9.5	5.94241	6.80712	5.5357	6.2798	6.32025	7.16053	5.87006	7.42118	6.80357	7.66698	6.82279	7.58417	6.3394	6.80682	7.06909	6.80712	6.48728	6.85197	6.78583	6.37733	7.3297	7.99581	6.66182	6.89866	7.25443	7.18514	7.28602	7.2023	7.24109	6.32052	7.44973	7.08102	7.21966	6.8189	8.11165	6.65053	6.98186	7.10787	7.21347	7.19266	7.09997	6.83981	7.23275	7.4254	6.88497	6.69359	7.49665	6.67943	7.59521
CTD-2006C1.2	6.68174	6.90285	5.66985	7.68637	6.52057	7.72313	8.0772	7.64038	6.8393	7.12095	7.46659	7.61264	6.8206	7.60198	7.18589	7.3664	6.59324	6.0284	7.46868	6.91307	7.39814	8.45381	6.859	6.39618	6.5255	7.17414	7.25366	7.75864	8.08715	6.43385	6.52417	7.55551	7.04082	6.972	8.49936	7.05593	6.99491	7.35451	6.87235	7.35979	7.41281	9.83945	7.83068	7.44677	7.96266	7.49406	7.24913	7.087	7.18319
CTD-2008P7.9	6.56341	7.04672	5.88264	5.19899	6.37372	5.24395	5.26527	5.98754	7.01317	6.02642	6.19081	5.67991	6.093	7.82614	6.60539	6.27268	8.20563	8.0097	7.18082	6.55343	7.47236	6.69763	7.82788	7.1659	5.27544	6.66743	9.10088	6.42562	7.47889	7.04307	7.92825	6.36356	7.60153	8.41727	7.43726	7.25853	7.17655	7.10787	7.05398	7.26684	7.00524	7.57431	7.91939	7.03688	6.98841	7.65696	7.5322	7.625	7.79747
CTD-2015H6.3	7.08809	7.685	7.79352	7.62599	8.03367	6.10928	6.99467	8.10347	8.67669	7.59196	7.09616	7.47648	7.59833	8.16686	7.57217	7.55105	7.94616	7.97095	8.08622	7.40626	6.9087	7.68566	6.98907	7.91674	7.51822	8.48398	8.42442	7.79964	7.6237	7.55695	7.80843	7.93637	7.37738	7.06485	8.27082	7.87884	8.35095	7.24219	7.42619	8.74259	8.48877	7.04402	6.89589	7.60674	6.91162	7.02895	7.3897	7.15986	7.43364
CTD-2017D11.1	6.94367	7.64581	6.07293	7.56928	6.05183	8.04613	7.69943	7.753	7.01317	7.74965	7.61653	8.31194	7.3466	7.39653	7.18589	7.50504	6.91823	8.0097	7.50862	6.82875	7.94237	9.06345	8.31583	7.49387	7.67842	8.13981	8.11374	7.74471	9.59436	7.3895	7.85378	7.08102	7.09204	7.29091	8.64271	8.82409	7.32626	8.51864	9.14477	7.7706	8.01502	10.0852	9.17545	8.53745	7.77426	8.20622	8.11348	7.42684	8.35472
CTD-2020K17.1	6.61412	6.3331	7.32744	7.02238	6.73101	8.90137	6.33041	7.22643	7.09828	7.40655	7.58386	7.93337	7.97703	6.46975	7.70727	7.45744	6.11033	6.09559	6.51295	8.31564	7.19259	7.00851	6.9148	7.71847	7.33681	6.80682	6.72689	7.04781	8.27186	6.58539	6.87193	6.17522	6.36654	6.74923	8.75417	7.15513	8.33142	8.36582	7.66876	7.7197	7.17608	8.51713	7.61304	7.56197	8.23286	7.93027	6.43399	6.17181	6.02147
CTD-2026K11.6	5.70992	5.63386	5.80916	6.47557	6.16337	5.81893	6.15523	6.08597	5.56263	5.58438	5.59263	5.76741	5.53098	5.61256	5.54626	5.95758	5.55067	5.50087	5.7174	5.7194	6.76274	6.92066	6.90383	6.01649	5.68738	5.75654	5.58242	5.94671	6.07313	5.58886	5.87533	5.8851	5.92413	5.44774	5.87347	6.43782	5.72664	6.09188	5.55457	5.94553	5.95905	6.83981	6.29434	6.30103	6.19834	5.57015	6.59868	5.64876	5.87947
CTD-2047H16.4	5.92367	5.85278	6.03381	6.22495	5.4661	6.4176	6.05525	5.63476	5.67985	5.929	6.06235	6.31303	5.58407	6.16994	5.89105	6.53419	5.85295	5.72914	6.03157	6.41884	6.50549	7.08081	6.57892	6.20435	5.90739	6.08359	6.15305	5.91552	6.07313	5.78447	6.27077	5.82101	5.58459	6.21659	6.1831	6.06286	5.80707	6.29316	6.17053	6.01712	5.886	7.06485	6.43617	6.20937	6.37587	6.33847	6.32261	6.55281	6.62742
CTD-2066L21.3	7.3139	7.39352	6.58222	5.72119	4.85489	7.72803	8.21466	7.31722	7.03929	5.40117	6.6998	5.0866	4.85489	8.4646	6.95763	5.6878	6.46238	8.56712	8.71453	8.33506	7.15885	7.55062	6.80065	6.58773	6.74158	6.73131	8.55591	8.25556	7.38871	8.73833	8.30748	6.68135	6.39629	8.47101	7.72641	7.52832	7.29555	7.34468	7.27227	7.30635	6.96244	9.07886	7.79356	6.60748	6.39619	6.81879	7.47592	7.99804	8.64426
CTD-2165H16.4	5.94241	6.1655	6.23236	6.14711	5.60074	5.88936	5.84401	5.82955	6.23176	5.10036	5.70378	6.21487	5.33513	5.66736	5.80003	5.89351	6.256	5.45365	6.42465	6.11591	6.24948	6.69763	6.28815	5.75173	5.63492	6.68371	5.87342	6.58795	7.19704	5.78447	6.02553	5.49401	6.23885	5.96042	6.30848	5.8629	6.41043	6.17196	5.83514	6.03983	6.49348	6.73739	6.48831	6.17038	6.01387	6.16163	6.44572	5.99676	5.43583
CTD-2186M15.3	6.39674	6.15682	6.82282	6.90101	6.66482	7.01144	6.01226	6.15826	6.57704	6.58792	6.24954	6.97766	6.83525	6.07567	6.80791	6.2951	6.57049	6.6449	6.91501	6.47843	7.02722	6.86254	7.71811	7.01994	7.08654	6.63419	6.59739	7.83947	6.22268	6.28004	6.35494	6.66656	6.89349	7.09804	6.70527	6.90595	6.82882	6.52077	6.69088	6.26083	6.59491	6.36551	6.65459	6.99791	7.07262	7.02895	6.80575	7.67444	6.93512
CTD-2196E14.9	9.24372	9.08065	8.42129	9.91697	8.68545	9.17664	9.73883	9.54769	8.23253	8.57874	8.79845	8.90991	8.21807	8.66878	8.93571	9.01428	8.2974	9.52188	9.44889	8.93273	8.95892	9.60114	8.28001	9.22492	9.46253	9.40649	8.97684	9.23953	9.6347	9.47565	9.1839	8.45075	9.27764	9.2279	8.34836	9.13208	9.54336	8.96203	9.28239	8.95752	9.59268	8.6419	9.42609	9.42738	8.91382	9.1204	9.19312	9.34099	9.0653
CTD-2201E18.3	7.76258	7.05495	8.73374	7.38362	7.20044	7.23976	7.72697	7.65629	7.52521	7.922	8.11586	8.21267	7.35644	6.9228	8.01033	7.5755	8.15741	7.58284	7.62191	8.4056	8.35263	7.43216	6.88161	7.22503	7.86157	8.16159	7.54705	7.98833	7.50054	7.56443	7.73405	7.57799	8.4961	7.54848	7.70007	7.75367	7.15373	7.28413	7.29132	7.59943	6.72396	7.67007	7.44219	7.62549	7.55632	7.70384	7.96003	8.42195	7.50523
CTD-2228K2.7	8.22629	9.45543	10.7565	8.41253	9.71536	9.5959	8.47764	9.25158	7.86671	8.81062	9.69283	9.83988	7.79695	8.73867	8.08508	8.37258	7.80045	9.71097	11.8652	9.83004	9.96024	9.93169	11.0719	8.0318	8.24794	9.77008	9.97886	11.0927	8.80539	8.27886	8.52152	9.12815	9.9821	8.66065	7.94344	8.58873	9.55805	9.55099	9.24507	8.97662	10.1656	8.62185	9.64202	9.54302	9.30387	8.60341	10.5377	9.19346	10.5782
CTD-2256P15.2	6.08026	7.62714	7.16192	7.05103	6.42478	6.64883	6.07606	6.10453	6.87405	6.68117	6.86881	6.66128	6.66385	6.2837	6.40173	6.4883	6.63748	6.86315	7.3324	6.51652	6.9889	6.37266	6.70125	6.67939	6.70502	6.49126	6.42095	7.75864	6.37127	6.28004	6.41416	6.49082	6.53453	6.54724	7.00454	6.43782	6.62021	6.00484	6.40383	6.20506	6.1781	6.53478	6.09544	6.53807	6.19834	6.80882	6.88148	6.77844	6.02147
CTD-2260A17.1	6.06406	6.20785	6.18189	7.00292	6.18429	6.9432	7.1282	6.67811	5.76733	6.27183	5.91454	6.23187	5.80266	5.89502	5.84674	5.84225	5.70306	5.6958	6.20209	6.51652	6.29642	6.83853	5.94177	6.10432	6.31364	6.11083	6.04619	6.03447	7.52888	6.05068	6.33449	6.41983	5.8764	5.93065	6.58718	6.39463	6.70465	6.14595	5.93086	5.94553	6.12026	7.54569	6.87745	6.35255	6.24551	5.60431	6.30952	6.43244	6.0975
CTD-2260A17.2	6.15755	5.92198	6.82282	6.22495	5.71304	8.54115	6.43832	6.43388	6.2233	6.53121	6.23032	6.44569	5.97501	6.37435	6.13668	6.51605	6.00016	6.15857	6.83909	6.43905	6.24948	6.24017	6.54998	6.77642	6.23309	6.45266	6.11165	5.88322	6.16122	6.34022	6.54154	6.07939	6.65831	6.01724	6.5235	6.47945	6.67157	6.40227	6.38454	6.50403	6.65189	6.95722	6.51354	6.46435	6.39619	6.54183	6.54629	6.47396	6.0728
CTD-2267D19.3	8.47799	10.0772	8.00369	7.66253	9.19111	7.44681	7.53423	8.12627	9.02536	8.77217	7.92763	7.89708	8.60781	9.02722	8.8211	8.53875	8.44783	8.7457	8.39354	7.85109	8.78157	9.11366	10.0845	9.19674	8.13053	7.53957	8.16978	9.27814	7.50054	8.34026	9.24991	9.17465	9.00704	9.17433	7.42107	8.73069	8.71679	8.61742	8.32642	9.14225	9.12457	7.83206	8.19909	8.64983	8.79713	8.89178	8.92269	9.27174	8.24495
CTD-2269F5.1	5.44592	5.49345	5.92842	5.72119	6.02795	6.61517	6.01226	5.63476	6.1975	5.69435	5.91454	5.82083	6.03579	6.02498	6.59433	6.2264	6.63748	5.62429	4.85489	5.4707	5.84137	5.93818	6.78864	7.122	6.79448	6.45266	6.95148	6.48226	5.86861	5.49221	5.38983	6.10421	5.31932	5.60171	5.81006	6.14919	5.98015	5.97399	5.55457	6.89966	6.67031	6.86417	5.17402	6.19006	5.51798	5.926	5.97082	6.0586	6.70106
CTD-2270P14.1	8.23524	7.74301	8.63078	8.83127	9.02048	9.62201	8.19526	8.7479	8.75405	8.50685	8.86135	9.58945	8.73806	7.97613	8.62366	9.15471	8.71279	8.10215	9.04971	9.52465	9.60848	9.22006	9.20282	8.74674	8.70968	8.83351	8.70847	9.18976	9.8224	7.53424	11.0067	8.52469	8.89653	8.63195	9.47686	9.04178	9.00779	9.17374	8.2094	8.71153	9.00605	9.83945	9.34625	9.19285	9.0503	8.97559	9.45846	9.17109	7.73327
CTD-2287O16.5	5.92367	5.8407	5.99306	6.38191	5.87032	6.96921	6.09644	6.15826	6.35889	6.21568	6.24954	6.85445	6.22331	5.89502	6.23243	6.31707	5.93995	5.98087	6.32899	6.19378	6.71543	6.44188	6.72685	6.62786	6.64808	6.60002	6.30401	6.34546	6.99416	5.74915	6.24867	6.22001	6.05413	6.44116	6.78697	6.68547	6.73687	6.24631	5.98948	6.48933	6.28504	6.88807	6.48831	6.30103	6.31261	6.26165	6.53553	6.14466	5.54045
CTD-2292M16.8	5.99646	6.18264	6.19898	6.22495	5.97832	6.36248	6.31411	6.19259	6.49993	5.72763	6.42525	6.44569	5.91002	6.44663	6.15326	6.67021	6.11033	6.19852	5.79011	6.35598	6.17498	7.53636	6.34206	6.45853	5.82621	5.86779	6.40497	5.70026	6.51793	6.21635	6.80417	5.97332	5.82591	6.36463	6.5235	6.47945	6.68822	6.40227	6.26124	6.36447	6.55537	7.5016	6.60939	6.22834	5.98446	6.24562	6.62906	5.82132	5.7467
CTD-2303H24.2	6.71877	5.17612	6.68638	5.53832	7.47525	5.56032	4.85489	5.24837	6.81388	5.20162	6.06235	7.41278	7.21171	5.15496	4.85489	6.61257	5.29748	5.54466	6.52984	5.7992	5.68046	6.01651	5.40789	5.94494	4.85489	5.93472	5.20067	6.03447	6.40552	5.94186	6.89806	6.05394	5.71473	6.70548	7.00454	5.13972	5.68313	6.17196	5.38599	7.096	5.43518	6.91154	5.84649	5.89795	6.3341	5.926	5.71783	5.82132	4.85489
CTD-2308L22.1	6.21546	6.87958	6.01365	5.99468	6.16337	6.30452	6.17411	6.22583	6.73985	7.10263	6.06235	6.70687	6.00589	6.87438	6.2918	6.92406	6.22532	6.82931	7.05464	6.35598	6.50549	6.45856	6.17157	5.78218	6.20485	7.04669	6.95148	5.84969	6.20259	6.71992	6.77601	6.72465	6.65831	7.62458	6.1831	6.45882	6.63757	6.33809	6.30389	6.33099	6.91818	6.91154	6.53823	7.04645	6.41615	7.05401	6.88962	6.7463	6.0728
CTD-2336O2.1	7.78734	7.41249	8.93495	8.25608	6.922	7.69835	8.36094	7.38954	8.36385	7.8492	7.87501	8.11774	7.85958	7.97248	7.8818	7.73556	8.08923	8.46001	8.16707	7.6853	7.71206	7.71745	7.00953	7.61694	8.95709	8.41338	8.39227	7.62785	7.64964	6.98692	8.06081	7.82269	7.76396	8.37884	8.11165	7.99372	8.49389	8.23154	7.63976	7.50181	8.19114	8.36434	8.13419	8.13032	8.56676	8.14773	8.03186	9.28482	8.78218
CTD-2337A12.1	5.94241	7.09931	5.66985	6.41399	5.55893	5.40346	6.03399	6.15826	5.92999	5.84845	6.03925	6.82425	5.63326	5.78909	5.89105	5.90996	5.87552	6.0284	7.3324	5.87198	6.85231	6.27969	6.21187	5.99324	5.86775	6.76207	6.66385	6.00611	6.45503	5.91255	6.54154	6.17522	6.74902	5.60171	5.87347	6.34974	5.91488	6.14595	5.64609	6.08374	6.31021	7.25687	6.67659	5.81522	5.95411	5.88032	6.67806	5.99676	5.78193
CTD-2341M24.1	6.62402	6.10315	5.72857	7.12452	5.81094	6.12701	5.81714	6.55001	7.00876	6.70656	6.89122	6.64962	6.36121	6.00748	6.53746	6.83562	6.03828	5.72914	6.00463	6.75393	6.93599	6.06538	5.99229	6.5177	6.62849	6.1632	7.24544	6.28133	7.34929	7.60126	6.65657	5.30865	6.74902	6.64463	6.88825	6.34974	6.34597	6.90438	6.64496	7.2095	5.95905	7.37658	7.12975	6.52369	6.37587	6.9327	6.73439	5.73977	5.37519
CTD-2357A8.3	7.00337	8.157	6.09192	6.81321	4.85489	7.65261	7.00401	6.43388	6.44557	7.46415	7.45937	5.67991	7.08589	7.12756	6.74073	7.60745	7.38169	5.62429	6.32899	6.51652	5.4094	5.91052	6.10804	5.578	6.43612	5.62714	6.48276	7.52506	5.95065	6.34022	5.23423	6.75271	5.42249	5.89988	6.1831	6.45882	5.63692	6.83361	5.55457	6.64185	5.35827	6.65464	6.29434	5.5401	5.61838	7.06226	5.83246	6.57174	7.40891
CTD-2366F13.1	6.79827	6.54821	6.44124	7.24407	6.93304	7.79956	7.67134	7.32395	6.7507	7.22586	6.90227	7.1784	6.90606	7.18714	6.52575	7.17448	6.12756	7.52315	8.20583	7.01753	6.5796	6.13445	6.12966	6.86647	6.56776	6.69978	6.30401	7.17068	7.14218	7.14866	6.85867	6.7665	6.36654	7.44278	7.06962	6.68547	7.45183	6.46303	6.21685	7.11411	6.31021	7.08535	6.40919	6.68584	6.39619	7.20992	6.43399	6.22407	6.581
CTD-2368P22.1	6.0476	6.36231	5.97201	7.59477	7.21825	8.37199	7.37486	7.15214	6.93618	7.60475	7.35405	8.13724	7.47825	6.88257	7.19979	7.7746	7.10398	6.25574	7.16061	7.23665	7.51678	8.58546	7.75371	7.06731	7.30212	7.61346	6.94114	7.27331	7.79005	6.07607	7.20737	7.22347	6.58558	6.4776	8.03006	6.86184	7.3161	7.22072	6.56435	7.19266	6.5753	8.4655	7.39279	7.19927	7.39222	6.90516	7.68393	6.24927	6.93512
CTD-2516F10.2	6.11188	6.13924	7.22914	6.12671	6.37372	7.08417	6.50964	6.39243	6.42451	6.42489	7.115	8.32218	6.12041	5.78909	6.56053	6.884	6.39769	5.90473	6.95135	6.47843	7.445	6.50719	7.15358	6.33022	5.90739	5.90188	5.97603	6.03447	7.31691	6.12499	6.452	6.49082	6.36654	5.89988	6.9821	7.26955	6.8724	6.61116	6.19395	6.20506	5.99352	7.57431	6.56242	6.98798	6.6649	7.43309	7.40629	6.55281	6.21276
CTD-2528L19.6	5.75732	6.43218	5.69978	5.68813	6.16337	5.65687	6.58988	6.51256	6.6955	6.35943	5.96643	5.84632	5.72259	6.1239	6.61635	6.55206	6.43694	5.54466	5.97692	5.63039	6.63233	6.89772	5.50763	6.56021	6.38871	6.66743	6.30401	6.2591	6.42226	5.43745	6.37503	6.43799	6.53453	6.0709	7.2476	6.22885	6.32363	6.38128	6.66046	6.54707	6.80854	7.00134	6.40919	5.89795	6.2907	5.99051	6.578	5.54453	6.16819
CTD-2530H12.2	5.54615	5.21385	5.63866	5.39706	5.64014	5.59403	5.47899	6.34942	5.82075	6.09352	5.34967	5.31682	5.473	5.64048	5.07541	5.49228	5.55067	5.20223	5.59336	6.03156	4.85489	5.85251	5.73817	5.78218	5.68738	5.6728	5.87342	5.51339	6.74092	5.63236	5.50821	5.49401	5.31932	4.85489	5.48662	5.69869	5.94809	6.03472	5.55457	5.65296	6.31021	7.53115	5.48933	5.97364	6.31261	6.49099	6.19876	6.11678	6.3167
CTD-2538C1.2	6.20128	6.00675	6.31154	6.66886	6.28311	6.55689	6.39332	6.06706	6.18876	6.48682	6.32318	7.53138	5.91002	6.09201	6.48991	6.59559	6.55895	6.39513	6.42465	6.11591	6.22522	6.82636	6.30642	7.65363	6.72343	6.86413	6.42095	6.65357	6.89655	6.48656	6.67215	6.40138	6.2722	6.872	6.09036	7.08144	7.00784	6.2221	8.18975	6.14619	6.35887	6.47	5.93709	6.56632	6.19834	6.72609	6.54629	6.67943	6.91115
CTD-2540B15.7	6.14255	6.13033	5.75634	5.27583	5.60074	5.30369	5.38351	5.4535	6.06784	6.09352	6.26842	5.96372	5.40858	6.32346	5.95364	6.11422	5.70306	6.00493	5.75458	6.39827	5.58513	6.19915	6.12966	6.57405	5.51639	6.56486	5.99999	5.8148	5.92412	5.91255	6.0529	5.67564	5.82591	6.1218	5.87347	5.8994	6.17907	6.62845	6.04467	6.39698	6.40552	5.6554	6.29434	6.10901	6.77241	6.27745	6.41016	6.69649	6.37465
CTD-2542L18.1	6.15755	5.63386	5.31108	6.20602	5.84115	6.93441	5.89536	6.53765	5.78102	5.87612	6.01559	6.4867	6.24754	5.7662	5.93325	6.30614	5.80597	4.85489	5.75458	6.53512	7.08869	6.50719	5.91544	5.86736	6.33923	5.83231	6.02337	5.7784	6.1399	5.71218	6.15542	5.82101	6.09385	5.55443	6.58718	6.47945	5.84452	6.91808	5.50355	6.4129	6.14959	6.86417	6.69819	6.24697	6.22218	6.19603	6.75262	5.78156	5.58682
CTD-2555C10.3	7.16768	6.80712	8.24719	5.53832	6.14202	5.17288	6.03399	7.07346	6.39581	8.40257	7.01801	5.31682	7.66253	6.96946	6.91538	6.30614	6.11033	7.46783	8.23422	8.06497	5.87715	5.68706	5.40789	5.19854	5.27544	5.86779	6.06849	7.98833	6.38853	8.25627	6.22612	7.18431	6.01274	6.66013	6.49033	6.39463	6.51043	7.69911	6.92333	6.44408	8.54057	6.83981	7.05094	6.92675	6.77241	6.60247	5.81078	7.06179	8.2631
CTD-2555O16.2	6.65322	7.62982	5.95047	6.64307	6.24467	6.54489	6.75874	5.96658	6.70674	6.69393	7.08665	6.52632	6.54086	6.67907	6.44035	6.76313	6.71124	6.09559	5.8569	6.81413	6.5615	6.78911	6.3766	6.3131	5.94536	6.28371	7.06009	6.6375	6.31787	6.28004	7.0446	6.34416	6.53453	6.58059	6.70527	6.3266	6.30084	6.61116	6.09691	6.5329	6.09006	6.47	6.85874	6.20937	6.24551	6.74729	6.51371	6.32154	5.93892
CTD-2555O16.4	6.32266	7.659	5.88264	6.75508	5.81094	6.84305	7.00401	6.39243	6.77212	6.62876	7.29816	6.43169	6.93333	6.77163	6.70065	6.93714	6.92688	5.76111	5.97692	6.99219	6.40574	7.02958	6.87036	6.42778	5.94536	6.35007	6.99203	6.42562	6.18211	6.41573	7.33397	6.36356	6.58558	6.72024	6.70527	6.65053	6.51043	6.57582	6.19395	6.9718	6.28504	6.65464	7.16	6.55228	6.61578	6.72609	6.65869	6.53359	5.78193
CTD-2574D22.2	5.70992	5.91081	6.65264	6.29749	6.75653	6.58054	6.31411	6.37828	6.43157	6.9251	6.78715	6.79331	6.29443	6.10808	6.40173	6.41091	6.9693	6.31009	7.08734	5.9062	6.42639	6.4078	6.34206	6.47361	6.31364	6.35007	6.33869	6.58795	5.8968	6.74792	6.39476	6.07939	6.81297	6.04444	5.9326	6.14919	6.62021	6.53941	5.64609	6.51855	6.40552	7.08535	5.93709	6.10901	6.09709	6.92359	6.578	5.99676	6.0975
CTD-2587H24.5	6.14255	6.71427	5.45652	6.36553	5.10597	5.74206	7.75397	5.87761	6.49327	5.34407	6.48856	4.85489	7.03699	6.6499	6.50198	5.94198	7.90485	7.05898	7.49278	5.7194	7.80027	4.85489	5.20592	5.09817	6.17583	5.3313	6.30401	6.70057	6.91889	7.51116	6.43323	5.43911	7.64674	5.55443	6.13778	5.60135	5.68313	5.6785	7.18306	6.74185	6.31021	6.71042	6.35324	6.90568	5.32581	6.01106	6.93742	6.53359	7.3407
CTD-2587M2.1	6.97387	6.32568	6.74063	6.94274	5.67748	7.11524	7.52163	6.82397	6.66694	6.99704	6.53389	7.23164	6.93333	6.24245	6.51392	6.82856	6.77115	6.0737	6.77215	7.61463	6.92242	7.20539	6.9148	6.45853	6.20485	6.63419	7.35613	6.2591	8.06823	6.46925	7.41515	6.12843	6.65831	6.4954	7.95456	7.04298	6.20456	7.44911	6.51324	6.48933	6.31021	8.8798	8.26114	6.94748	7.01303	6.8675	7.05688	6.66213	6.02147
CTD-2589H19.6	6.24327	6.18264	7.29316	5.27583	5.51426	6.09122	5.52135	6.02812	6.00668	5.95432	5.91454	6.84446	5.87568	6.50359	6.2918	6.21451	5.3959	6.68404	6.70144	6.641	6.06652	7.03999	5.77046	6.01649	5.68738	6.08359	6.42095	7.07102	5.67607	7.24647	6.31365	6.05394	6.7707	5.55443	5.9326	6.00082	5.8804	5.87475	6.21685	5.84044	6.90308	5.79741	5.93709	5.84369	5.57009	6.59059	6.07495	6.08812	7.46592
CTD-2600O9.1	6.0476	6.59042	6.35645	5.39706	5.20952	5.30369	5.09236	6.57433	5.79448	5.84845	5.66858	5.98549	5.58407	5.58346	6.03102	6.14022	5.70306	6.54834	6.10818	6.31204	5.72385	6.4078	6.04024	5.33974	5.15279	6.51009	6.06849	6.73094	6.83893	6.66195	6.0529	6.02781	5.77223	6.2825	5.98814	6.43782	6.07031	6.62845	6.21685	5.75222	6.47211	7.39285	7.12975	6.60748	5.89022	6.61424	6.21324	6.89937	7.36668
CTD-2619J13.13	7.78324	8.13475	6.53288	5.81277	6.26406	5.52477	5.19034	9.11324	7.30051	6.39263	5.55127	5.73932	6.44451	7.10019	6.88935	6.58701	7.58597	7.60217	8.64607	8.97029	5.33584	6.90924	6.78864	6.84455	5.44757	8.33431	7.33316	8.5253	8.64344	10.0056	8.58373	9.34262	8.33529	7.96449	7.5455	7.85755	8.68646	9.39334	9.34764	8.48285	9.67465	9.03919	9.16832	9.29207	9.28477	9.46441	8.11678	10.2773	9.9501
CTD-2619J13.14	7.07434	7.09136	8.32207	7.69227	7.16408	8.74336	7.79091	7.52938	7.28984	7.45708	7.79785	7.445	7.78981	7.44016	7.65876	7.83286	7.71667	7.64625	7.87325	8.62618	7.61787	7.56474	7.78271	8.07709	8.57018	7.73579	7.46547	8.22105	7.31691	7.47179	8.35741	7.91902	8.17694	7.94697	7.06962	8.34262	7.79329	7.9873	7.57986	7.80894	8.58159	7.88967	7.81224	7.78371	8.14486	7.85421	8.48357	7.54736	7.08103
CTD-2619J13.17	5.65939	5.63386	5.49741	5.68813	5.60074	6.17845	5.81714	5.85392	6.36637	5.81985	6.28698	5.94143	6.19852	5.41378	6.60539	6.24979	5.58394	6.13801	5.75458	6.06048	7.08869	5.68706	6.60719	5.8399	5.44757	6.41272	5.75715	5.51339	6.50252	5.30736	6.0529	5.71458	5.77223	5.96042	6.73311	5.60135	6.30084	6.44313	5.76483	6.08374	5.56326	6.5962	6.01952	5.9491	6.14896	6.14399	6.22754	5.64876	5.67109
CTD-2619J13.19	6.08026	6.53587	6.18189	6.8018	5.55893	8.74336	6.49572	6.86271	5.56263	6.54564	6.24954	5.67991	5.94309	6.18485	5.69773	6.04612	5.67506	6.23701	5.94836	6.641	6.29642	6.58404	5.6323	5.78218	6.28745	6.18842	6.32149	6.18949	5.7455	6.58539	6.74721	5.82101	6.42529	5.86802	5.58246	6.68547	6.51043	5.80179	5.68777	6.27879	6.38244	7.51646	6.2321	6.17038	5.74639	5.9695	6.30952	5.69563	6.29669
CTD-2622I13.3	6.46629	6.10315	6.12886	6.54824	5.77961	6.40407	6.45294	6.67811	6.14393	6.11491	5.70378	6.64962	6.36121	6.10808	6.10268	6.2264	5.96046	5.98087	6.78583	7.12585	6.9889	6.90924	6.68825	5.94494	6.36424	7.00967	6.32149	6.2591	6.57765	6.07607	6.59219	6.41983	6.30455	6.1218	6.55576	6.61456	6.41043	7.03523	6.72057	6.31386	6.70633	6.20901	7.51311	6.62089	7.02517	6.46472	7.00596	6.22407	6.44758
CTD-2626G11.2	4.85489	5.17612	5.0837	4.85489	5.10597	5.07997	5.26527	5.60229	5.92999	6.32522	5.10319	6.81402	5.13301	5.32807	5.95364	6.19033	5.67506	5.95619	5.31017	4.85489	7.445	5.96502	5.66929	9.30063	4.85489	6.95863	6.94114	5.88322	8.16484	5.22483	5.45213	5.67564	6.05413	5.96042	5.87347	5.54706	5.24948	6.00484	7.03118	5.65296	5.5026	8.08928	6.01952	5.97364	5.70609	5.31002	7.22421	5.78156	6.23436
CTD-2647L4.4	7.1351	6.9437	7.12305	7.05103	7.04863	6.98626	6.42352	7.19721	6.63177	6.65524	7.20535	7.80694	6.71298	6.67907	6.62721	7.05524	6.35704	6.56262	6.95135	6.8716	7.23629	7.50005	7.32417	6.71667	7.37063	6.89185	7.06009	6.48226	7.3087	6.84127	7.17638	6.83329	6.53453	6.17028	7.42107	7.32329	6.63757	7.19891	7.06523	6.78899	7.03301	7.25687	7.31514	6.99791	7.26733	6.54183	7.5372	6.9279	7.18319
CTD-2651B20.6	8.32178	6.97896	5.25037	9.8026	5.67748	7.04426	7.71602	8.55817	8.4688	6.25344	5.45941	6.61393	6.97318	6.60988	5.82371	8.87156	8.29422	8.84197	5.82416	6.60673	9.14187	7.92176	8.66589	6.72885	8.23004	8.55535	6.26821	5.51339	9.83491	8.26987	8.67581	6.17522	8.80644	7.24279	10.9594	6.94861	8.51997	7.15417	7.86889	6.82321	8.71039	8.97229	9.09875	9.01363	8.24286	7.59741	7.67491	8.13848	6.784
CTD-2651B20.7	7.41937	6.46558	5.17814	8.12842	5.67748	6.21139	6.15523	6.66701	7.99021	5.84845	5.34967	6.43169	6.093	6.6499	5.54626	7.63868	6.65901	7.6338	5.49614	6.06048	7.77873	6.58404	6.47436	5.8399	7.20499	7.27003	6.06849	5.70026	7.73678	6.43385	7.70598	5.5443	7.44341	6.36463	9.66921	6.00082	6.78368	5.90905	6.64496	5.86791	7.62329	7.06485	7.72612	7.30534	6.95058	6.52932	6.83996	6.45339	6.44758
CTD-3074O7.5	6.22946	6.53587	6.69742	6.85787	6.47366	7.39793	7.41648	6.37828	6.96388	6.893	7.115	7.607	6.19852	6.25638	6.96591	6.884	6.37076	6.93879	7.32341	6.35598	7.28898	6.50719	6.54998	7.28956	6.5255	6.35007	6.33869	7.32183	6.48691	6.28004	6.64079	6.88429	7.02329	6.4225	7.19088	6.43782	6.95535	6.44313	6.4779	6.58861	6.51447	6.56588	6.2321	6.60748	6.6649	6.70452	6.93742	6.66213	6.53272
CTD-3092A11.2	6.7004	6.93923	4.85489	6.8018	6.62333	6.95193	7.0764	6.80414	7.04788	6.65524	6.97711	7.04803	6.42425	6.44663	6.75055	6.24979	6.8376	6.44325	6.64181	6.43905	7.03974	7.35254	5.59327	6.99066	6.77709	6.86413	5.97603	6.06203	5.10553	6.6319	6.80417	6.60559	6.58558	6.53022	7.33712	6.65053	6.8724	6.40227	6.83273	6.82321	7.17608	6.93458	6.76083	6.35255	6.6649	6.35321	7.11958	6.45339	6.4994
CTD-3138B18.5	7.26092	8.02604	7.69869	6.94274	7.40004	6.82397	8.37133	6.98977	7.67312	7.07467	7.13357	7.03944	7.6388	6.89882	7.04599	7.62705	6.43694	7.52991	7.3502	7.80268	7.31964	7.4166	6.42652	6.91968	6.08354	7.00967	7.0789	6.00611	7.72466	6.86672	6.13074	7.64333	7.30797	6.76348	7.70007	6.68547	7.48825	7.05989	6.76382	7.45377	7.75842	7.04402	6.80091	6.35255	6.91162	6.82869	7.18593	6.60871	7.17332
CTD-3184A7.4	5.92367	6.21612	7.52265	7.79434	7.05864	8.09216	6.85632	7.19721	6.58942	6.9667	6.50387	7.38644	6.38262	6.04217	6.75055	6.76313	6.46238	6.44325	7.66474	7.50571	6.52446	7.26794	7.39442	7.61073	6.11524	6.80682	6.23119	7.18131	6.48691	6.39732	6.33449	6.94532	6.50816	6.56403	7.26599	6.92033	6.82882	7.1196	6.69088	6.56108	6.94785	6.62577	6.93198	6.73543	6.93773	6.79878	6.72518	6.8702	6.54903
CTD-3193O13.12	6.27038	5.82844	6.97278	6.74312	5.74702	6.37651	5.84401	6.28937	6.06784	6.39263	6.06235	6.71801	6.12041	6.32346	5.93325	6.41091	5.89751	6.0737	6.1562	6.85748	6.14892	6.55389	6.42652	6.20435	5.82621	6.39222	6.04619	6.18949	6.22268	5.54236	6.02553	6.19785	6.01274	6.2825	6.58718	6.49972	6.78368	6.00484	5.83514	6.5329	6.49348	7.02285	6.29434	6.59392	6.2907	6.16163	6.34833	6.22407	5.67109
CTD-3220F14.2	5.92367	5.58463	5.17814	6.16712	5.28868	6.60373	6.15523	6.24207	5.54411	5.75956	5.80069	5.58071	6.03579	5.74264	5.6699	6.23816	5.78145	5.62429	5.59336	6.53512	6.46661	7.10075	6.32438	5.75173	5.51639	6.0556	5.92617	5.65799	6.53314	5.58886	6.07952	5.97332	5.42249	5.64594	6.5235	6.20296	5.98015	6.35989	5.64609	6.08374	5.95905	6.53478	6.48831	6.36921	6.12335	5.85657	6.41016	5.64876	5.84818
CTD-3247F14.2	5.70992	5.76432	5.95047	5.72119	5.71304	6.60373	5.96725	6.85313	6.39581	6.44069	5.34967	5.0866	5.63326	6.02498	5.75052	5.85967	5.43869	5.95619	6.1794	6.641	6.12219	6.684	6.26958	5.44734	5.86775	6.82139	7.17784	6.11494	7.44949	5.67335	6.39476	6.43799	6.01274	6.34466	5.9326	6.12123	6.60259	6.61116	5.72725	6.50403	6.99113	9.06905	7.23275	6.81774	8.03377	8.19182	6.33554	8.19543	7.26887
CYB561D2	5.51454	5.96533	6.9369	5.49491	5.74702	5.52477	6.17411	5.63476	6.72891	5.90295	6.23032	6.55201	6.03579	5.97149	5.99312	6.23816	5.78145	5.34493	6.56291	5.40651	6.5615	6.35468	6.57892	6.66671	5.63492	5.93472	5.49799	5.7403	5.77804	5.37665	5.87533	5.63455	6.48119	5.64594	6.04059	6.30297	6.09861	6.2221	5.83514	5.94553	5.95905	5.86005	5.56282	5.87124	5.95411	6.16163	6.45733	5.54453	5.63021
CYP1B1-AS1	5.27426	5.4528	5.31108	5.44812	5.28868	5.7685	5.47899	5.60229	7.21271	5.75956	6.08492	8.31878	5.13301	5.66736	6.84475	6.85658	5.16846	5.62429	5.11847	5.67623	5.87715	7.94332	5.6323	5.61626	6.48166	5.90188	5.95143	5.39409	6.31787	5.11684	6.10546	5.59093	5.58459	5.12151	7.22896	6.3266	5.80707	5.83904	5.31548	5.44767	5.71826	7.30948	5.62888	6.08771	6.3341	5.83214	6.21324	5.34484	5.30609
CYP4F26P	6.39674	5.61783	6.26473	5.19899	6.05183	5.59403	6.01226	6.63308	5.39565	4.85489	5.2839	5.25536	5.33513	5.55305	4.85489	5.36484	5.23856	4.85489	5.31017	6.58922	4.85489	6.42497	5.50763	6.42778	4.85489	6.21305	6.06849	5.56515	5.92412	4.85489	5.38983	5.49401	5.31932	5.31539	5.37205	5.74298	5.13434	5.6785	4.85489	5.5378	4.85489	6.29005	5.40542	5.49658	5.89022	5.24945	5.52072	5.34484	6.72933
DANCR	10.0497	9.48696	10.2662	12.0755	8.95536	10.944	9.50888	10.6434	9.72882	9.42834	9.39572	10.0098	10.1302	8.60001	9.54103	9.18485	10.0836	10.1938	10.7918	10.4837	9.74223	11.0025	10.4725	11.085	9.12052	10.9039	10.4505	9.36587	9.37943	8.45959	9.27595	10.3176	10.7066	10.2299	10.1157	10.229	9.84308	9.27774	9.19457	9.03474	10.1789	9.66505	8.97747	10.6024	10.1346	10.1395	9.83304	10.6353	9.70388
DANT2	6.99606	5.08227	5.17814	6.0629	4.85489	8.60303	5.43333	4.85489	6.38852	6.19629	5.91454	7.7158	5.80266	6.43489	5.69773	6.65402	5.16846	5.34493	4.85489	5.13196	7.02722	7.30242	6.97871	6.10432	5.44757	5.3313	6.24986	6.11494	7.27532	5.22483	5.99736	6.12843	6.16888	5.50342	6.26828	5.42183	5.72664	6.40227	6.19395	6.01712	5.35827	7.77196	7.16	6.68584	5.78474	6.21282	7.15979	5.54453	5.37519
DARS-AS1	6.89702	7.66423	6.8906	7.09744	8.00398	7.26057	7.25719	7.24793	6.92211	8.29004	6.95617	7.92888	6.69682	6.88257	6.89808	6.39072	7.4298	8.04741	8.09658	6.8716	7.12423	7.08081	7.126	6.94036	6.70502	7.02213	7.47246	6.50054	7.50768	6.71992	6.85867	7.92483	7.51866	6.84572	7.46907	6.75251	7.30587	6.89053	6.97237	6.93107	7.63213	9.40943	6.83976	7.24927	8.37596	7.14974	7.47592	7.22893	8.03892
DGCR11	8.47799	7.72561	8.30874	7.34628	8.30465	7.69835	7.11116	8.34573	8.10571	7.5329	6.6998	7.08185	7.57347	7.44016	7.55631	7.55105	8.27178	7.91074	8.30279	8.13332	7.6968	7.34431	7.25008	7.27372	7.33681	7.19605	7.99927	8.48444	8.20863	7.79747	7.87277	8.06793	7.63557	7.76529	8.08161	7.98068	7.59204	8.11753	7.86889	7.58681	7.88158	8.10873	8.32059	8.25451	7.5885	7.56382	7.72812	8.0972	8.2676
DGUOK-AS1	7.65887	7.93862	7.78869	8.21615	7.21825	6.21139	8.04282	8.44241	7.96418	6.69393	7.28176	6.00677	7.13303	6.9541	7.74953	6.86349	7.94616	8.32902	8.69094	7.92391	7.43575	7.45517	6.50519	8.36269	5.63492	7.03446	7.92584	7.27331	7.80161	7.61572	7.67734	7.67834	8.61842	8.2283	7.6596	7.72251	7.98176	7.36427	6.94809	7.18416	7.66695	7.88967	7.43001	7.52241	7.48104	7.97738	8.02835	8.33361	8.04419
DHRS4-AS1	8.84515	8.03609	9.17662	8.32149	9.07807	9.70252	9.44189	8.75034	9.1695	9.00774	9.51592	9.72458	8.85743	9.36282	9.56448	9.2131	9.71871	8.98369	8.8454	8.5286	9.48084	9.13002	9.22171	8.91212	8.5367	8.95307	9.4898	8.92344	8.68105	8.46353	10.1557	9.37858	9.4962	9.05809	9.47305	9.19208	9.10829	8.92724	8.51938	9.12738	8.73884	9.3213	9.18255	8.838	9.04747	9.46144	9.42192	9.4564	9.36765
DICER1-AS1	6.25691	6.05613	6.8906	7.21934	7.92688	7.77612	6.43832	6.94581	6.2731	6.64207	7.01801	8.08194	6.61266	6.63005	6.90676	7.14149	6.98588	6.47425	7.47676	6.70679	7.12423	7.1204	7.16264	7.71847	6.14598	7.52259	6.66385	6.84552	7.02513	6.48656	6.89806	6.75271	6.85386	6.99584	6.64765	6.87671	7.17655	6.774	6.40383	6.86746	6.31021	7.12543	7.16	7.19927	6.51109	7.30228	7.26752	7.12393	6.23436
DIO3OS	7.07434	6.54205	6.4814	8.08909	6.2048	6.07284	5.32823	7.2119	5.95255	6.42489	6.59176	5.91858	6.99908	7.32834	6.61635	6.83562	6.64829	5.34493	5.37989	5.52847	7.06444	7.50739	7.32417	6.08308	6.90992	6.47212	5.5416	5.51339	6.35376	6.32052	5.69369	6.12843	6.61031	6.54724	6.22654	6.43782	5.72664	6.03472	5.12157	6.78899	5.80635	7.51646	5.74518	6.19006	6.12335	7.12645	6.94522	5.99676	5.1161
DIRC3	6.33535	7.86815	5.95047	6.56225	5.41353	6.25896	8.8625	6.57433	8.65263	6.0493	6.63341	6.34389	5.80266	7.26876	7.21355	7.20136	9.85872	7.25434	7.5777	6.57146	6.63233	6.37266	5.94177	6.77642	6.89405	6.47212	8.57827	5.88322	6.95168	7.6229	6.99757	6.26298	6.16888	7.30969	7.4847	5.74298	6.62021	7.19891	6.66046	7.27484	7.03301	7.57431	6.93198	6.59392	6.68084	7.41425	6.82297	8.37847	5.67109
DLEU1	9.25542	8.40134	8.94141	10.2448	9.02293	8.48792	8.44199	9.96675	9.02848	9.05419	7.61653	8.67557	8.34419	7.78912	8.77031	8.37258	8.76859	8.82861	8.26204	8.80683	7.48136	9.45689	8.68724	9.46484	8.19969	7.64507	9.06071	8.15465	8.32844	8.50236	8.64699	8.7935	7.8815	8.64278	8.72228	8.3222	8.01291	8.82437	7.69012	8.71722	8.53129	9.45907	7.66559	8.38324	8.17655	8.16995	7.74541	8.42195	8.68169
DLEU2	8.92801	7.96837	8.82512	9.30791	9.66152	8.49645	9.93937	9.09426	8.02419	8.4417	7.96332	8.5098	8.52949	8.17639	8.70358	7.90801	7.49892	7.52991	7.19082	8.92955	8.3478	9.30067	8.4964	8.9799	8.19354	8.76446	7.64881	7.81304	9.46786	7.75909	8.89068	8.43063	7.96359	7.40854	9.70217	8.19306	8.21888	8.6293	8.16982	7.6488	8.2716	9.6454	8.67895	8.55038	7.93193	7.49406	8.34465	7.40732	7.69328
DLGAP1-AS1	7.41937	7.30809	8.47885	7.89454	8.06754	7.78555	8.10245	7.45821	8.22527	8.57874	7.64844	7.96874	7.81814	6.96946	7.83038	7.38511	7.48764	7.06852	7.97816	7.93035	8.21634	7.00851	7.03963	7.98975	7.95219	6.9971	7.30192	7.69479	8.01485	7.07565	7.18679	7.29853	7.93676	6.91042	8.03006	7.2913	7.51494	7.69146	7.64706	7.64273	7.78235	8.06955	7.48987	7.54891	7.53168	8.19904	7.73246	7.02305	8.2987
DLGAP1-AS2	6.95886	6.85109	8.47588	7.33868	7.27031	8.1585	8.40541	6.79411	7.25366	7.05569	6.75046	7.10666	6.91977	6.31037	7.2868	6.71754	6.28583	6.47425	7.60733	7.22597	7.65789	6.42497	7.17165	7.21674	7.93008	6.43286	6.90962	6.57098	7.40416	6.90397	6.50654	6.40138	7.5064	6.80527	7.77764	7.10646	7.18782	6.90438	6.85928	6.77737	7.23634	8.07945	7.31514	6.88425	7.28731	7.34287	7.5322	6.76247	7.63104
DLX6-AS1	5.88498	5.51277	7.43168	5.53832	7.03853	6.19505	5.26527	6.08597	6.53911	6.42489	6.21075	6.12553	6.06481	6.05906	5.77565	6.35974	7.61208	7.6338	5.7174	5.87198	7.23629	7.34431	6.04024	8.52112	5.68738	6.65092	6.52705	8.36336	6.91889	7.69945	8.09343	7.00359	7.33616	7.15156	6.30848	7.69868	6.88661	7.13122	6.72057	7.59943	6.31021	8.69403	7.31514	7.12955	7.28731	6.72609	7.33868	8.558	6.8618
DNAH10OS	6.36031	6.66511	6.44124	6.68155	7.13615	8.1585	7.24173	5.98754	6.16209	6.5166	6.97711	8.14882	6.24754	7.42396	6.80791	7.7138	7.44156	6.88522	6.96324	6.19378	7.61787	6.81406	7.19831	6.1455	6.75946	6.54688	7.10663	7.56551	6.35376	7.0209	6.52417	6.24171	7.90016	6.77756	6.34726	6.30297	6.92829	6.6455	6.12204	6.57492	5.95905	7.23886	7.18958	6.73543	6.58189	7.8588	8.33337	6.7942	6.84916
DNAJC27-AS1	5.73397	5.3355	6.07293	6.10589	6.00345	6.39038	5.69991	5.92319	6.18876	5.54346	5.8306	6.89363	5.97501	5.4875	6.03102	6.65402	6.49953	6.31009	6.20209	5.63039	6.66625	6.65627	6.44269	6.0392	5.68738	5.93472	6.09031	6.44481	6.35376	5.91255	6.37503	5.94485	6.09385	5.80054	6.95927	5.96823	6.63757	5.9421	6.12204	5.99385	6.33481	7.39285	5.79739	6.41777	6.0424	6.12605	6.29628	6.02817	5.30609
DNAJC3-AS1	6.92056	6.68172	6.91858	6.83574	6.69173	6.99471	6.37792	7.01544	7.11873	6.62876	6.75046	7.65155	6.8206	6.62001	7.02248	6.93714	7.41793	6.27416	7.1297	7.01753	7.08869	6.96533	6.80065	8.0039	6.74158	6.76207	6.98201	8.05723	7.16989	6.86672	7.55644	6.96894	6.63455	6.872	7.57493	6.92033	7.38566	6.90438	6.51324	7.20111	6.9331	7.86691	6.69819	7.13846	6.77241	7.04571	6.84837	7.087	7.09161
DNAJC9-AS1	6.40863	6.48517	7.61896	7.30006	7.17327	7.42259	6.62808	6.63308	6.55188	6.68117	6.48856	6.51326	6.79078	6.31037	6.62721	6.54316	6.22532	6.48945	7.19082	6.55343	6.77812	6.71112	6.99934	7.18307	6.08354	6.73131	6.65085	7.11624	6.9731	6.537	6.29242	6.96894	6.61031	6.69055	7.28412	6.37241	6.56658	6.46303	6.14657	6.56108	6.55537	7.08535	6.48831	6.47947	6.59895	6.77844	6.81439	6.89937	6.16819
DNM3OS	6.22946	5.98626	6.4814	6.42969	6.40801	6.30452	5.96725	6.39243	6.92681	6.45627	7.75761	5.61535	7.01184	6.81546	7.49653	7.86603	6.35704	6.0284	5.67834	6.69067	6.89484	7.07072	6.01656	6.45853	8.32862	6.86413	6.68946	5.8148	6.90777	5.54236	6.81802	6.73876	6.56033	7.11971	8.88085	6.37241	6.58472	8.01797	5.93086	6.1858	6.28504	7.77196	7.00129	6.62089	6.92474	6.67144	7.2736	6.2739	5.78193
DOCK9-AS2	6.42039	6.60807	7.40636	6.98317	7.71628	6.67077	6.07606	6.81409	7.12278	6.8148	5.85948	6.80371	6.50326	6.44663	7.26063	6.19033	7.66785	6.93879	7.36777	6.62399	6.5796	8.06124	7.74195	7.83443	6.17583	7.20687	7.56671	7.77929	7.03529	8.27886	7.92219	8.07316	6.91285	7.88695	6.70527	7.49157	7.7715	7.68378	6.77791	6.87828	7.16369	6.32842	7.95336	7.53573	7.26733	7.37578	7.40629	8.62557	7.85283
DSG1-AS1	7.44581	6.62547	7.26508	6.64307	7.21825	6.40407	5.26527	6.06706	6.30507	6.07166	5.63163	4.85489	5.2476	6.02498	6.18565	6.39072	6.14451	6.63157	6.92724	7.3488	6.7314	5.29384	5.40789	5.61626	5.68738	5.96642	6.86635	6.95062	6.80307	6.52043	7.44973	6.02781	6.36654	6.17028	6.38474	6.03234	5.98015	6.35989	6.45982	6.42859	6.45034	7.75963	6.69819	6.44903	6.0424	6.24562	6.6489	6.17181	6.39333
DUBR	8.35771	7.96204	7.50494	7.32337	7.32043	7.34076	8.5555	8.46038	7.77953	8.5202	7.62297	8.33234	7.66253	7.65349	7.97929	8.29011	7.61725	8.32138	8.11708	8.33023	7.58499	8.17912	8.41082	8.04097	9.81802	6.9844	7.81066	8.24087	8.2215	8.38671	7.98743	8.29915	7.48155	8.1942	8.20744	7.10646	7.61681	8.42165	8.34428	8.58001	7.33842	7.79631	8.08921	7.38161	7.26733	8.05121	7.84888	6.8702	8.03363
DUXAP8	5.54615	7.96204	9.48251	7.51015	6.33836	9.509	5.56101	5.49419	8.10769	8.18472	8.40866	6.57716	7.6308	9.00085	6.50198	8.55697	8.58904	6.00493	5.67834	5.40651	6.22522	9.39256	9.42365	10.2529	9.23193	6.39222	6.89894	7.6048	5.71157	5.97026	6.17952	6.99214	5.31932	7.65389	5.98814	8.48711	6.38935	8.12317	6.04467	9.96466	5.35827	7.56007	5.56282	7.27359	7.15176	6.80882	6.19876	7.89136	5.1161
EIF3J-AS1	7.12184	7.50653	8.157	7.83741	7.45312	8.60566	7.50252	7.56926	8.24155	7.70301	7.61005	8.56532	7.6388	7.94664	8.08508	7.84954	7.49329	7.84783	7.93829	7.30909	8.21634	7.44754	7.61843	8.37358	7.51822	7.60544	7.76631	7.64301	7.6432	8.07167	7.73405	7.75239	7.74337	7.70373	8.3978	7.57292	7.52372	7.89768	7.29132	7.87231	7.74223	8.69403	7.82149	7.77816	7.51501	7.73924	7.86079	7.74545	7.84072
EML2-AS1	6.1869	6.54821	8.31875	5.94633	6.22492	6.88038	6.64055	6.00804	6.66694	5.81985	6.17048	6.53923	5.473	5.81136	6.08525	6.45988	7.05019	6.19852	5.75458	6.16847	6.76274	5.64931	5.3501	5.8399	6.20485	5.86779	6.28626	6.77514	5.86861	6.28004	6.13074	6.32442	6.48119	6.56403	6.45619	5.8629	6.36787	6.2221	6.8981	6.01712	5.92326	6.20901	6.43617	6.30103	6.41615	5.90345	6.30952	6.2739	5.78193
EMX2OS	5.94241	5.72325	6.46816	6.20602	5.95249	6.34827	5.73088	5.75189	6.84432	6.34245	7.75176	7.29713	6.24754	6.31037	7.51857	7.41723	7.19842	6.13801	6.03157	6.14253	7.18144	6.99785	6.39349	7.17451	6.11524	6.94554	8.06906	5.88322	6.37127	6.35958	6.73256	7.67141	7.29365	7.42577	7.19088	7.82133	6.56658	7.26332	6.64496	7.20111	6.85669	7.78419	7.94494	6.69842	7.53995	6.67144	7.19239	7.24011	6.42978
ENTPD1-AS1	8.27629	8.12726	8.804	9.02758	8.28019	8.56298	7.94834	9.08467	8.00942	9.40526	8.61046	8.40472	8.39632	8.49526	8.63111	8.53467	7.91737	8.2982	8.13729	8.21959	8.39996	9.09712	8.13143	9.24864	8.68372	8.73588	8.27169	7.98833	8.40179	8.22402	7.62574	8.43468	8.47773	7.50878	8.77297	8.37767	8.97056	8.54816	7.69717	8.82669	8.5635	8.89656	8.10436	8.63777	8.16079	8.39062	8.72639	8.4267	8.12597
ENTPD3-AS1	6.39674	6.0752	6.8716	6.69411	7.09797	6.05411	7.38888	7.18236	7.72605	6.80322	7.00791	7.26114	7.27565	7.09326	7.20669	7.20136	7.10398	6.45886	7.37647	7.41561	6.86664	6.76365	6.52031	7.62312	7.01583	6.68371	6.8101	7.54947	7.20596	6.80211	6.37503	7.09172	6.48119	6.59692	7.94344	6.98989	7.43325	6.72736	7.23336	7.12307	7.67552	7.12543	6.67659	6.88425	6.87143	7.02895	6.84837	6.76247	6.87432
EPB41L4A-AS1	9.1606	9.27309	9.67269	9.75086	9.08745	9.37256	8.69953	8.59386	8.72617	8.60088	8.57494	9.18373	9.2003	8.8709	8.75448	9.09245	8.4219	8.91711	8.86358	9.13915	8.80978	9.48982	9.55347	10.2113	8.76022	9.39286	8.85156	8.05161	9.28113	8.44371	8.48529	9.68083	8.49	9.01992	9.17707	9.20877	9.4962	8.78601	9.0342	9.34497	9.4357	9.53937	8.94025	9.25517	9.41343	9.25021	9.08699	9.38293	8.10596
EPHA1-AS1	7.00337	5.60143	5.69978	6.75508	7.00777	5.93336	5.91996	6.88165	7.0817	6.19629	7.17889	6.53923	6.83525	6.02498	6.74073	6.98818	7.2193	6.54834	8.74102	7.17128	6.12219	6.15647	5.66929	7.47339	5.7364	5.62714	6.89894	7.35012	7.00456	7.76556	6.15542	6.07939	6.05413	6.34466	6.26828	6.47945	6.79891	6.44313	6.77791	7.27484	6.51447	8.23789	7.16	6.55228	6.35518	6.95967	6.10734	7.31582	6.67213
EXOC3-AS1	7.3368	8.58005	8.31542	7.69814	7.48981	7.83626	6.84584	6.85313	7.4887	7.08405	7.55715	7.74685	7.26521	6.56849	7.33768	6.84963	6.9693	7.60855	8.41019	6.8716	7.48136	7.45517	8.15803	7.38091	6.90992	7.60544	7.18648	9.02067	7.16989	6.96376	7.74787	7.46168	8.03274	7.57942	7.81486	7.9609	7.80047	7.01009	7.22345	7.40397	7.80588	7.34345	7.11436	7.13846	7.39222	7.52938	7.54715	8.60897	6.4117
FAM13A-AS1	7.54189	7.0672	7.98277	8.50801	7.82838	7.96591	7.95762	8.21746	7.55492	7.45708	6.95617	7.87858	7.30652	7.08629	7.08427	7.55515	7.47626	7.31885	8.24355	8.34945	7.58499	9.21788	9.11573	7.83972	6.90992	8.45352	7.62406	6.98792	9.35644	7.45573	7.77511	7.50156	7.09204	7.41718	8.93188	7.56412	7.96274	8.20522	8.25265	7.72545	7.91074	8.82247	9.24487	8.05477	8.17655	7.53518	8.03884	7.72998	7.52828
FAM157C	7.29647	6.63693	6.55781	7.13343	7.13615	6.37651	7.24948	7.88877	6.80357	7.61742	6.50387	7.00449	6.24754	6.94634	6.45294	7.3664	6.27102	5.62429	5.79011	7.40626	6.89484	7.11061	6.50519	7.19157	6.08354	6.23712	6.8101	6.77514	6.99416	7.15877	7.0561	6.69595	6.56033	6.09667	7.17142	6.57749	6.81395	7.96857	6.58091	6.36447	6.94785	8.22015	6.6322	7.81113	7.93193	8.03513	7.04973	7.97212	7.48178
FAM182A	5.57628	6.3331	7.30008	6.3149	6.24467	5.30369	5.43333	6.06706	6.92211	6.19629	5.50706	5.18222	5.13301	5.4875	5.16644	5.39965	5.80597	6.73437	5.79011	5.33333	5.13342	7.02958	7.04951	7.2496	5.27544	6.85005	5.75715	5.12567	6.42226	6.91615	7.44117	7.69893	6.89349	5.98926	5.98814	5.8994	5.72664	5.80179	5.80073	6.38084	5.67019	6.65464	6.2321	5.87124	7.53168	6.42417	5.8944	5.64876	5.87947
FAM182B	7.212	5.95468	8.14202	6.0629	6.63732	5.88936	5.69991	6.63308	7.1975	6.94606	5.91454	5.96372	5.87568	5.91475	6.41475	6.23816	6.53554	7.08738	5.8569	6.11591	6.54312	8.17912	7.43193	7.43148	5.68738	6.08359	6.04619	5.84969	6.87381	6.86672	7.87904	6.49082	7.27917	8.1078	6.9821	6.49972	6.34597	5.83904	6.40383	6.91021	6.28504	7.08535	6.80091	5.9491	6.97592	7.11859	7.08512	6.62677	6.14516
FAM201A	5.84452	6.0752	6.90932	5.68813	6.00345	7.05234	5.59841	5.96658	6.03774	5.58438	5.50706	6.47319	5.53098	6.1239	5.91239	6.50687	6.20965	6.13801	5.11847	6.2185	5.97661	6.80165	6.98907	7.38825	5.36906	6.74679	5.27788	5.7784	5.3543	5.30736	5.65173	6.49082	5.65258	6.45953	5.48662	5.34665	7.40489	5.72178	5.64609	5.49443	5.67019	5.86005	5.48933	5.49658	5.51798	5.72658	6.04147	5.85929	6.12161
FAM30A	6.25691	5.36124	5.31108	6.74312	5.81094	5.91163	5.09236	6.73218	6.15305	7.41388	8.20345	10.0024	7.5396	5.81136	6.68011	7.47059	5.67506	5.27979	6.2243	7.86461	6.61501	6.44188	6.06336	8.59418	6.14598	6.49126	6.67672	7.54138	6.83893	6.43385	6.13074	4.85489	5.65258	6.36463	8.62901	9.24966	7.53245	7.96227	5.60186	6.9516	6.14959	7.56007	5.97921	7.82195	7.53995	8.69009	5.7421	8.27151	5.22379
FAM66B	5.48123	5.61783	6.55781	5.99468	5.74702	7.092	5.99002	6.06706	6.08741	6.32522	6.54863	7.17061	5.58407	6.78935	6.46539	6.44054	5.43869	6.09559	6.8902	6.39827	6.82315	6.53853	5.50763	6.88802	6.0508	7.40682	6.32149	5.91552	6.57765	5.71218	7.35244	6.94532	6.50816	6.61304	6.49033	6.09247	6.27756	6.2221	7.20341	6.58861	5.71826	7.25687	7.00129	6.87341	6.95058	6.72609	7.3729	6.22407	5.81571
FAM66C	5.73397	5.51277	6.69742	6.04069	6.02795	7.30126	5.99002	6.17557	6.14393	6.02642	6.54863	7.71056	6.03579	7.0437	6.41475	6.6941	5.61565	5.93082	5.7174	5.93916	6.79331	7.18697	6.50519	7.21674	6.54682	5.90188	6.09031	6.08883	6.43876	5.74915	5.50821	6.15209	5.65258	6.30361	6.9821	5.78492	6.52944	6.55775	6.19395	5.86791	5.95905	7.51646	6.40919	6.41777	6.77241	6.59059	6.82297	5.73977	5.43583
FAM66D	5.21839	5.49345	4.85489	5.8953	5.92592	6.33388	5.87006	5.60229	5.79448	5.62296	6.17048	6.12553	5.2476	6.16994	6.2918	6.15298	5.16846	5.54466	6.47843	5.7194	6.54312	6.58404	5.96737	6.67939	5.86775	6.74679	5.6921	5.65799	6.00154	5.11684	5.23423	6.22001	6.2722	5.98926	6.61779	5.60135	6.27756	5.24723	6.09691	5.89454	5.92326	7.42482	6.01952	5.84369	6.24551	5.49592	6.61902	5.82132	5.30609
FBXL19-AS1	6.82368	6.42538	6.62962	7.87919	7.15484	7.71327	6.64055	7.79657	6.55188	7.42844	6.75046	7.06505	7.02447	8.40661	7.4628	7.79544	7.35074	7.71281	7.92084	7.21521	7.18144	7.30242	6.68825	7.96583	7.58646	6.58257	8.00404	8.89884	7.09467	7.60851	7.16588	6.50791	7.37738	7.94108	7.28412	7.08144	7.42386	7.01009	6.76382	7.29068	7.11296	7.61616	7.32839	8.13894	7.74616	7.89499	7.2736	8.33866	7.57326
FGD5-AS1	11.2515	13.0484	11.6757	11.1995	12.8133	13.4368	12.4497	11.8315	13.0967	11.6317	12.5269	11.8145	12.5691	12.7369	12.6175	11.8897	12.251	11.4093	12.1359	11.9894	11.7312	11.9195	12.5565	12.5391	12.5907	11.8773	12.5477	11.8362	11.8475	11.1934	11.7512	12.4374	12.0142	12.0526	12.6582	12.4361	12.4063	12.2367	11.9423	12.4019	12.5981	11.2696	12.1759	12.2425	12.2092	11.9014	11.9672	12.2931	12.2814
FGF14-AS2	5.51454	5.21385	6.34168	6.85787	5.20952	7.07628	6.37792	5.08254	6.14393	5.4526	5.76967	6.38864	5.76362	5.22207	6.13668	5.90996	5.4784	5.62429	5.59336	5.40651	5.84137	7.01909	6.48987	8.68998	5.68738	6.18842	5.27788	5.51339	5.92412	5.43745	5.69369	6.34416	5.96949	5.83495	6.45619	5.96823	6.01115	6.14595	5.83514	5.5378	5.26659	6.12125	6.05821	5.9491	6.35518	5.75429	6.04147	5.78156	5.37519
FIRRE	5.40822	5.3355	9.6881	9.63845	6.81814	9.97988	5.78939	8.40576	7.54311	7.99603	6.72539	11.5189	7.94538	8.15084	6.69042	7.49223	6.98588	6.32762	6.30884	8.20381	7.28898	7.24149	9.22795	8.63688	8.11107	7.66831	8.99591	7.75864	6.72811	6.86672	8.33493	6.49082	6.7045	7.33737	6.64765	7.89981	6.45147	7.79482	6.44146	6.08374	6.09006	9.2052	7.12975	8.68833	7.33601	6.55421	6.60889	7.087	8.91939
FLG-AS1	7.537	6.31821	5.60604	6.64307	7.09797	8.18701	6.57688	6.59818	6.82411	6.79154	6.19081	5.67991	5.94309	6.64002	6.90676	6.76313	5.64597	6.44325	6.42465	5.97098	5.97661	6.27969	5.28428	6.34708	6.89405	7.34015	6.49771	6.93794	8.68105	6.537	6.41416	7.60742	7.33616	6.70548	7.50016	6.57749	7.3161	8.56476	7.69012	8.37495	7.91074	7.53115	7.89336	9.22334	8.0567	8.01887	9.14905	8.65416	6.91115
FLJ20021	7.26092	7.33495	7.73941	8.04863	6.74384	8.91202	7.29507	6.94581	6.8838	7.73234	7.26515	7.445	7.81111	7.10709	7.98711	7.83286	7.54313	8.07048	8.01693	7.28878	7.12423	6.67021	6.87036	6.89866	7.25443	6.9971	7.54043	8.39019	7.54283	7.27446	7.24761	7.91902	7.26454	8.20403	8.15075	7.34421	7.74191	7.34468	7.29132	7.4112	7.44349	6.83981	7.35452	7.52241	7.16269	7.92153	7.42267	7.76074	7.40891
FLJ22447	6.09619	6.60807	5.83436	5.75289	6.32025	6.40407	6.19264	6.42023	6.34378	8.59774	6.9241	5.58071	6.12041	6.38672	6.71079	9.99356	6.00016	6.86315	5.97692	6.24265	6.40574	5.75737	6.25068	6.56021	7.29035	6.61723	5.90019	7.42281	6.16122	5.94186	6.27077	6.72465	6.65831	6.92297	6.95927	6.68547	5.98015	6.35989	6.44146	5.81206	6.35887	7.39285	6.60939	6.28331	6.8158	6.26165	6.43399	7.11174	6.54903
FLJ37035	6.06406	6.05613	6.9369	6.2798	6.35618	6.27436	6.67721	6.33471	6.73985	6.75582	6.77504	7.03079	5.91002	6.19955	7.0382	6.63761	6.22532	6.73437	6.90267	5.67623	6.61501	6.89772	6.35947	7.78041	6.11524	7.11772	6.51247	6.36603	6.67551	6.46925	6.52417	6.69595	6.50816	6.34466	6.5235	7.2913	7.4972	6.24631	6.21685	7.25071	6.6142	7.75963	6.38156	6.8403	6.72747	6.55421	6.84837	6.08812	6.0975
FLJ37453	6.8068	6.87016	8.10387	8.35861	7.06858	8.13673	7.08518	7.45211	7.95097	7.57256	7.34621	7.94229	7.55664	6.80682	7.95554	7.11336	7.59123	7.18657	7.66474	7.04238	7.29928	7.90537	7.86624	7.71847	7.78129	7.90123	7.82153	7.405	7.09467	6.91615	7.32465	7.5094	7.39084	7.98179	7.43726	7.6246	7.6086	7.30461	7.39151	7.40397	7.11296	7.56007	7.55842	7.68621	7.63541	7.98995	7.46016	8.07913	6.94695
FLJ42969	7.20576	5.69463	5.45652	4.85489	5.97832	4.85489	5.26527	7.40861	6.34378	5.34407	7.62297	4.85489	5.67926	6.44663	6.58317	5.46306	6.49953	7.56323	8.35965	6.97933	5.76494	5.56719	5.20592	6.08308	4.85489	6.52863	7.34851	7.65053	6.29949	6.66195	7.09	5.63455	6.23885	7.5248	6.86368	6.76872	6.36787	7.27376	6.64496	6.06203	7.44349	6.62577	7.16	5.89795	6.47404	6.74729	5.98898	7.38751	7.60245
FLVCR1-AS1	6.6911	6.12135	6.85231	7.19414	6.02795	6.34827	7.40963	6.60992	6.58324	5.4526	6.67367	6.12553	7.15599	6.27013	6.75055	7.24327	5.51559	7.09671	7.40224	5.83636	6.66625	5.72301	6.08595	7.91173	6.26061	6.47212	6.94114	6.74584	6.04984	6.85406	5.87533	5.71458	6.48119	6.72024	6.6768	5.82481	7.82182	5.6785	6.40383	6.7053	6.67031	7.22062	5.89295	6.71088	6.56458	6.99477	6.32261	5.69563	6.37465
FOXD2-AS1	5.86499	6.00675	7.70385	5.78338	6.78153	8.06549	7.17804	6.71084	5.9854	5.72763	6.53389	7.18614	6.48401	6.87438	6.08525	6.23816	6.17759	5.93082	6.57911	6.58922	6.2732	5.72301	6.88161	5.65252	6.98645	5.96642	5.45098	6.30312	6.18211	6.28004	6.24867	6.02781	6.68162	5.80054	5.9326	5.82481	5.91488	6.42288	6.14657	5.75222	6.20586	6.43622	6.46254	5.92388	6.09709	6.0509	6.43399	6.22407	5.90968
FOXN3-AS1	6.88907	6.73551	6.85231	6.75508	7.65985	6.88038	6.01226	7.12123	6.99099	7.76674	7.46659	7.08185	7.13303	6.78052	6.76996	7.35221	7.86229	7.82076	8.41844	6.60673	6.85231	6.35468	6.10804	6.1851	5.94536	7.34988	7.69701	7.8197	6.42226	6.734	7.13389	7.32563	7.07519	7.97605	7.45326	7.40508	7.14217	7.02272	6.74957	6.60214	7.97423	6.71042	6.32418	7.12955	6.89836	7.18767	7.2052	7.96557	6.84916
FOXP1-IT1	6.60415	6.13033	5.31108	6.70655	6.62333	7.61596	6.73599	8.10347	6.52619	6.13587	6.59176	6.90324	7.531	6.50359	6.82646	6.74812	5.98052	5.66092	6.46078	7.36822	7.39814	7.54351	6.90383	6.34708	7.15365	6.39222	5.95143	6.38624	8.04422	5.94186	6.22612	6.94532	6.65831	6.38425	7.9656	7.11879	6.82882	7.04762	6.4779	6.69287	6.63319	7.56007	7.48987	7.07474	6.58189	6.03118	7.21157	6.76247	6.72933
FTX	9.10346	8.3732	8.81108	9.33963	9.34164	9.88391	9.36647	9.66797	8.6925	8.87938	9.34505	10.1129	9.08436	8.92991	9.2167	9.65515	9.16965	8.27463	9.71509	10.0087	10.407	9.94097	9.15557	8.75507	9.30451	9.32511	9.68125	9.04608	10.7328	8.69549	9.85521	9.21032	10.0413	8.13377	10.7071	9.73735	9.11399	9.81373	8.84426	9.59996	9.59711	10.3426	10.2495	9.72718	9.40903	8.69517	10.3651	8.2448	9.21635
FZD10-AS1	5.75732	6.23246	9.79158	6.5898	7.2956	7.092	5.73088	6.49981	7.53717	6.95642	8.23286	6.1622	6.71298	7.49797	7.94754	7.93635	7.41793	6.59067	6.13247	7.44327	8.48576	7.4166	6.92567	6.48849	6.14598	6.39222	8.06451	6.66944	6.50252	6.34022	6.47046	6.50791	8.45287	7.30033	7.60373	8.78374	7.89069	7.80898	5.96063	6.94137	7.65832	8.17479	7.52457	7.43969	7.36441	7.0867	8.51628	7.4365	6.12161
GABPB1-AS1	7.99242	7.78198	8.3613	9.61274	8.07707	9.83565	8.23759	8.39333	8.53324	7.90672	7.5436	9.91116	7.80405	8.62099	8.13163	8.24324	7.99417	7.12431	8.66696	8.3778	7.6968	8.91756	8.99398	9.12377	7.75628	8.72138	8.21961	7.63545	8.95851	8.25171	8.79222	8.29023	7.46896	8.77984	8.63588	8.83131	8.21354	8.43978	7.92374	8.47949	7.83666	9.60188	8.59078	8.41898	7.96873	8.43397	8.16219	8.00445	7.30526
GAS1RR	6.0476	6.00675	6.9816	6.5197	7.20044	5.7685	5.76067	6.43388	7.27909	6.30771	7.12432	8.05345	6.06481	5.97149	6.52575	6.71754	6.64829	6.05131	6.62644	6.19378	7.14741	6.86254	5.91544	6.48849	6.17583	6.54688	6.49771	6.30312	6.54816	6.30047	7.12306	6.68135	6.68162	6.64463	6.5235	6.57749	6.88661	6.61116	5.38599	6.7053	6.5753	7.02285	6.48831	6.35255	6.95058	6.35321	6.93742	6.17181	5.49043
GAS5	12.3085	11.5112	13.0812	13.5516	13.0138	12.7725	11.1704	12.1562	11.5449	11.3962	10.7633	11.5236	12.5709	11.818	11.9329	11.7954	11.6125	12.1443	11.9268	12.3424	11.5869	12.0117	13.2036	13.1872	11.1462	12.7225	11.1568	10.8002	12.3338	11.1546	11.1554	12.5558	11.4226	11.5523	13.6648	11.9764	12.4546	11.6392	11.6738	12.2593	11.8942	11.9615	11.0307	12.5001	12.1633	11.5615	11.985	11.938	11.6071
GAS6-AS2	6.63383	6.79714	7.53434	6.34891	5.84115	6.34827	6.56373	6.44737	7.98158	5.4526	6.75046	6.97766	5.94309	6.39895	7.09179	6.26129	7.31906	6.54834	7.24925	6.49763	6.64941	6.59883	6.04024	6.69195	8.00247	6.45266	7.66101	7.55751	7.10431	7.39795	7.78853	7.32563	7.04082	5.98926	7.0266	6.80053	6.76827	6.57582	6.14657	7.56121	6.5753	6.36551	6.40919	6.40181	6.37587	6.60247	6.81439	6.0586	7.48964
GATA2-AS1	6.15755	5.5315	7.92688	5.92118	8.04829	7.91548	5.38351	5.87761	7.03497	6.0493	5.80069	6.14403	6.12041	6.39895	6.40173	6.17803	8.10749	5.82151	6.6868	7.66214	7.31964	6.27969	7.57911	7.7069	6.11524	5.79529	7.14272	7.38695	5.86861	6.87926	6.71773	6.38263	7.36378	6.26098	6.42102	6.12123	6.20456	6.94504	6.38454	5.9204	6.31021	6.65464	6.40919	7.2245	6.51109	7.2954	7.15317	6.17181	5.7467
GHRLOS	6.49956	6.9526	5.85884	6.79028	6.56569	6.99471	6.83528	7.90209	6.3738	6.35943	7.00791	7.04803	6.61266	6.22834	6.82646	6.98818	5.85295	6.27416	6.8902	7.99927	7.247	7.92718	6.71412	6.33022	6.66736	6.74679	6.40497	6.1404	7.70628	6.61659	6.65657	6.34416	6.68162	6.17028	7.38811	6.96252	7.04585	7.31474	6.4228	6.88901	7.17608	7.32657	7.14496	7.35918	7.11843	6.64888	7.56195	6.51404	6.64251
GMDS-AS1	7.44581	7.62176	8.29529	8.12842	8.59277	8.45616	7.86197	8.08419	8.07973	8.17628	8.75588	9.58945	8.31	7.99425	8.16298	8.73804	7.80945	7.87964	7.78584	8.87447	8.92064	8.5718	8.25972	8.70724	8.21797	8.17235	7.45139	8.48444	9.25443	7.57928	8.35741	7.58541	7.69052	7.31898	9.34942	8.80223	9.0997	8.58524	7.60263	8.73419	7.70091	9.49978	8.49107	8.57274	8.69568	8.55102	8.46822	7.80566	7.09161
GNG12-AS1	5.27426	5.91081	5.83436	5.97082	5.20952	6.61517	6.13601	5.80447	5.69514	6.23473	5.99133	5.98549	5.40858	5.78909	5.93325	6.06012	6.28583	6.09559	6.1794	5.7603	5.94464	6.65627	6.45863	6.16549	5.98183	5.96642	5.75715	5.51339	6.26177	6.238	5.99736	6.00095	6.20444	5.55443	5.87347	6.30297	5.53418	5.40805	5.68777	6.10498	5.99352	7.44052	6.58613	5.92388	5.89022	5.80699	6.30952	5.78156	5.81571
GS1-114I9.1	6.08026	6.03668	6.29616	6.46048	6.47366	6.10928	5.87006	6.44737	5.90685	5.97897	6.19081	6.61393	6.19852	5.7662	6.16958	6.04612	6.19374	5.98087	6.28831	6.79935	6.48621	7.1204	6.6751	6.27805	5.7364	6.61723	6.17314	6.06203	7.40416	6.34022	6.85867	6.00095	6.2722	6.04444	6.1831	6.3266	6.27756	6.40227	6.23928	6.20506	6.23291	6.56588	7.66559	6.28331	6.37587	5.78107	6.578	6.08812	6.0728
GS1-115G20.1	5.92367	5.43134	5.17814	5.65356	6.02795	5.65687	5.69991	6.24207	5.67985	5.10036	5.80069	6.04797	5.80266	5.64048	5.6699	5.66616	5.98052	5.34493	6.20209	6.2185	5.94464	6.29892	5.6323	6.27805	5.57829	5.90188	5.87342	5.65799	6.59212	5.74915	6.59219	5.91547	5.71473	5.6876	5.81006	6.20296	6.01115	5.97399	5.72725	6.57492	6.20586	7.06485	6.48831	6.26529	6.0424	5.66798	6.30952	6.24927	5.81571
GS1-124K5.4	6.03085	6.19951	7.27919	6.5197	6.66482	7.63702	6.89739	6.24207	6.84432	7.29149	6.48856	6.76159	5.97501	5.7662	6.21707	6.66214	6.63748	6.48945	6.40616	6.35598	6.36328	6.9543	6.94715	6.41209	6.45912	6.23712	5.78777	6.38624	6.22268	6.02461	6.39476	6.50791	6.74902	6.17028	6.61779	6.22885	6.82882	5.80179	5.86822	5.94553	6.31021	6.47	5.74518	6.35255	6.49271	6.41032	6.85673	6.11678	6.44758
GS1-393G12.12	6.25691	6.29548	6.90932	5.86865	6.60918	6.4176	5.87006	6.19259	6.15305	6.19629	6.53389	6.24859	6.48401	6.42304	6.44035	5.92611	6.24077	6.31009	6.97503	6.37733	6.54312	6.27969	6.64839	6.29571	6.60859	6.1632	6.37232	6.70057	6.00154	6.48656	6.43323	6.28384	6.13205	6.4776	5.98814	6.47945	6.70465	6.6455	6.49571	6.66762	6.68845	6.40141	6.48831	6.31847	6.3341	6.07022	6.29628	6.32154	5.96725
GS1-600G8.5	5.82356	7.41876	6.19898	7.42711	7.47525	5.68635	8.66346	5.63476	6.2892	6.5599	5.80069	5.18222	5.76362	6.90686	5.57933	5.85967	6.70097	10.1301	7.08734	5.58137	8.86796	5.29384	5.59327	5.49407	7.42519	8.25565	6.67672	6.93794	5.63879	8.85367	6.27077	5.30865	6.85386	6.70548	6.30848	5.34665	7.14217	5.6785	7.61013	5.27551	6.35887	7.14502	6.89589	5.1999	6.91162	5.72658	8.19688	5.13867	8.32914
H19	10.9048	8.73883	10.7595	13.7381	12.0364	9.75891	8.98879	9.91045	13.5581	10.4303	13.684	15.7973	10.4801	8.99907	10.2344	12.2673	11.4372	12.1318	10.4053	10.9846	10.9568	12.6985	11.6288	12.705	11.2606	12.0727	9.12054	9.34102	9.5696	7.11786	9.38873	10.6871	9.75324	14.9274	7.93222	9.43832	8.78279	11.1689	9.24979	8.9086	7.66695	9.89596	12.6003	7.69804	10.5283	9.40838	9.52026	9.88313	8.52194
H1FX-AS1	7.3368	6.36231	7.41273	6.47557	6.9656	7.52268	6.57688	6.48692	6.99991	6.64207	7.25677	8.44893	7.40458	6.91485	7.21355	7.11336	6.27102	6.67113	6.90267	7.14876	6.93599	7.47029	8.07666	7.39555	7.76467	7.11772	6.95148	7.2023	6.43876	6.39732	7.033	7.26153	6.63455	7.55628	6.88825	7.20208	6.91455	7.07205	6.70582	7.11411	6.91818	7.20211	7.12975	6.85143	7.37374	7.11859	7.08512	7.04901	6.68668
HAGLR	7.79142	8.34288	8.77534	7.13343	7.47525	7.58917	7.50252	7.97527	8.65263	8.7154	7.10562	8.50084	7.79695	7.42396	9.01366	8.59859	9.0285	6.19852	5.94836	7.36822	6.79331	7.79092	8.45782	7.45956	8.68808	6.49126	6.59739	8.19079	6.16122	6.60109	6.33449	7.65744	7.02329	7.83701	7.72641	8.32733	6.68822	7.52899	6.53052	8.69718	6.1781	7.20211	7.24684	6.20937	7.81538	7.28848	7.28567	7.58241	6.29669
HAGLROS	7.23669	5.76432	6.91858	6.08463	5.97832	7.06835	6.85632	5.90069	6.99546	7.04609	6.32318	6.00677	6.96003	5.81136	6.95763	6.72526	7.29969	5.85015	5.8569	6.4589	6.06652	5.3611	6.81253	5.89397	5.94536	5.99708	6.13256	6.89915	5.46504	6.12499	5.50821	6.68135	6.09385	6.01724	6.09036	6.14919	5.63692	6.4826	5.31548	6.7053	5.43518	6.07437	6.6322	5.7552	6.19834	6.39631	6.13872	6.9279	5.30609
HAND2-AS1	5.63276	4.85489	5.78318	5.57895	5.28868	5.59403	5.19034	5.60229	4.85489	4.85489	6.61968	7.12294	4.85489	4.85489	5.51139	5.24123	5.07684	4.85489	5.11847	5.63039	6.17498	5.72301	5.77046	6.66671	5.63492	5.75654	4.85489	4.85489	4.85489	4.85489	4.85489	5.71458	5.77223	5.86802	5.58246	6.09247	5.98015	5.24723	5.44786	4.85489	4.85489	7.60235	5.79739	5.1999	6.26834	5.08316	5.58301	5.48542	5.30609
HCG11	8.30489	8.35732	9.26841	10.5686	10.39	8.46489	8.1835	8.56372	9.8367	8.25045	9.80807	7.99469	9.11283	9.52194	8.5781	9.79578	9.27592	7.86912	8.43886	8.05913	8.43672	9.70446	10.7565	9.96431	8.67496	9.3791	9.87481	9.4208	8.70254	6.35958	7.18679	8.92545	8.45287	9.6116	9.52188	9.73351	8.22419	8.79657	8.40082	9.18392	7.23634	7.74718	9.17545	8.59786	9.17232	8.34266	9.18067	9.05369	7.43364
HCG18	10.4197	10.6505	10.5239	11.4512	11.2761	11.2656	11.1977	10.9524	10.3274	10.5106	10.3733	11.2975	10.227	10.8011	10.5489	10.5109	10.3205	10.2658	10.6821	11.1038	10.7967	11.4392	11.1673	10.4674	11.1055	10.7371	10.5195	10.4862	11.2753	10.6101	10.6517	10.4436	10.3414	10.2583	11.2706	10.8373	10.8346	10.6576	10.2293	10.7624	10.8542	11.4244	10.8187	11.0719	10.9474	10.0768	10.9639	10.1201	10.8507
HCG27	6.03085	5.91081	6.34168	6.33203	6.88831	6.34827	5.99002	7.15214	6.28118	6.66827	6.48856	7.5784	6.12041	5.91475	6.34812	6.65402	6.11033	5.98087	6.1562	6.92659	6.97588	6.81406	6.28815	6.87729	6.33923	6.54688	6.06849	6.28133	7.48614	6.91615	6.71773	6.02781	6.56033	6.0709	6.9821	6.22885	7.05829	6.29316	6.58091	6.20506	5.92326	7.80833	6.80091	6.81774	7.307	7.11069	6.6489	6.32154	5.63021
HCP5	12.4337	11.726	11.7609	11.8552	12.6073	9.18894	10.328	11.6554	12.0465	12.9061	11.9357	13.7132	12.1169	12.2677	11.9003	10.9403	10.8707	11.8556	12.3368	12.1376	11.9343	11.8092	12.6931	11.9479	9.93589	11.8238	12.8398	12.3813	12.6944	12.8081	12.6588	9.66037	11.5	11.8331	11.2429	10.359	12.7914	12.1949	12.2746	13.19	11.3657	12.1292	12.0344	11.9647	11.713	12.2581	11.6855	9.36827	9.82847
HEXA-AS1	5.73397	5.91081	5.31108	6.10589	6.30184	6.22748	5.43333	5.82955	6.82919	6.34245	5.99133	5.96372	5.72259	6.04217	6.51392	6.10097	6.86505	6.29227	5.22714	5.7194	6.36328	5.85251	5.73817	6.45853	5.44757	6.28371	5.95143	6.16523	6.74092	6.238	6.37503	6.68135	6.56033	6.4776	6.58718	6.3266	5.72664	6.40227	5.96063	6.31386	5.43518	6.93458	6.32418	6.77137	6.01387	6.36776	6.52467	6.29798	6.0975
HHLA3	7.16123	6.11229	6.8906	7.10653	7.03853	6.40407	7.1282	7.38312	6.79838	6.87114	7.72813	7.58417	7.17856	6.78052	7.04599	7.28391	6.78086	7.52315	7.45237	7.06678	7.48136	7.40876	6.88161	7.27372	6.86172	7.78611	6.79855	8.4338	7.09467	6.94017	7.21755	6.90905	7.41738	6.77756	7.00454	7.21356	7.43325	6.6789	7.05398	7.05902	7.03301	7.27464	7.65524	6.78312	6.74263	6.64888	7.12637	7.13602	7.52064
HLA-F-AS1	6.88907	7.36455	8.17182	8.0802	7.61431	6.74461	7.54048	7.1898	6.78794	6.69393	6.6604	7.57261	6.50326	7.09326	6.66971	6.61257	7.00226	6.36188	6.78583	7.22597	7.49918	6.92066	7.04951	6.86647	6.90992	6.32839	6.52705	6.44481	7.6751	6.84127	6.52417	6.54136	7.07519	6.23901	7.5455	6.27882	7.56681	7.13122	7.1308	6.45936	6.6142	8.20218	6.89589	6.89501	6.72747	6.45136	7.36726	5.85929	8.36733
HMGN3-AS1	7.02507	6.64262	6.86199	6.8018	6.59486	6.93441	6.17411	6.68912	6.81388	7.29149	6.75046	7.66247	6.84973	7.818	7.18589	6.79263	7.27342	6.88522	6.8649	6.97933	7.23629	7.26794	7.46121	7.48708	7.08654	7.28027	7.98006	8.28448	7.16989	7.16881	8.28419	7.07024	6.91285	8.2283	6.70527	7.47282	7.19899	6.93163	6.3246	7.32951	7.16369	8.16554	6.7403	7.57491	6.8158	7.26044	6.82297	7.64168	6.8618
HOTAIR	5.32335	5.81601	6.94596	6.10589	6.28311	6.49562	6.17411	6.24207	7.65137	6.58792	6.03925	10.2759	6.36121	7.01451	6.42762	6.93062	6.59324	6.45886	6.82598	5.7992	6.46661	7.10075	6.53523	6.0392	6.08354	6.23712	6.35563	6.03447	5.97644	6.66195	6.452	7.07024	7.76396	6.34466	6.26828	7.53736	5.72664	6.44313	6.14657	6.26083	6.23291	7.00134	7.91077	5.92388	6.2907	6.33847	6.94522	6.08812	5.99475
HOTAIRM1	8.11743	7.45272	7.27215	9.04581	7.68521	7.34723	9.94629	8.74303	7.53419	8.53998	7.36961	7.607	7.6388	7.68978	8.20706	7.3087	7.67281	7.41018	8.02781	8.87447	7.72715	7.73619	8.63168	7.38825	7.91514	7.31055	8.38503	8.95361	8.18252	8.53267	7.033	8.36429	8.22927	8.58405	8.52921	8.14143	8.01291	8.15656	7.71115	8.25425	7.32745	8.83412	9.02959	7.5941	7.81538	7.43309	8.09351	8.54059	7.64511
HOXA-AS2	6.1869	6.24054	5.97201	6.94274	7.55347	5.74206	6.97579	7.64038	6.85927	8.25846	6.40886	7.48269	6.00589	7.64426	6.92394	5.87676	6.24077	6.29227	6.44286	5.7603	7.06444	6.90924	7.402	5.75173	6.58835	6.56486	5.90019	6.87262	7.3087	6.43385	5.38983	7.47777	6.56033	6.44116	6.55576	6.68547	5.5875	6.33809	6.36491	6.58861	6.05893	7.80833	6.93198	6.81774	6.49271	6.61424	7.24913	6.8702	6.14516
HOXA10-AS	8.70469	7.09534	7.89134	4.85489	6.32025	6.24333	5.43333	6.84349	5.92999	5.34407	6.21075	6.56465	5.87568	5.81136	6.38856	6.78532	6.03828	6.68404	7.22035	6.53512	7.3095	7.46275	6.81253	5.86736	5.82621	5.71581	6.46761	7.47489	5.10553	6.84127	4.85489	6.84623	7.04082	6.2825	5.87347	7.35454	6.30084	6.14595	8.05487	5.5784	8.47432	7.36011	6.16602	5.78576	6.63237	6.21282	6.56752	7.33669	4.85489
HOXB-AS1	6.20128	6.6139	6.45478	6.14711	5.28868	6.19505	6.40852	5.85392	6.54551	6.19629	5.94085	5.94143	6.14711	5.97149	6.3343	6.51605	5.51559	5.76111	5.49614	6.24265	6.48621	6.58404	6.76429	6.39618	6.26061	6.02678	5.7253	5.51339	6.67551	5.81834	5.65173	5.91547	6.13205	6.0709	7.13164	5.93446	6.17907	7.04762	5.96063	6.03983	6.09006	6.50284	6.35324	6.15033	6.35518	6.51668	6.58839	5.54453	5.22379
HOXC13-AS	7.23669	7.67206	6.45478	7.01269	8.37177	8.15489	5.76067	7.32395	9.55372	9.88741	8.09309	6.37392	9.96242	9.10025	8.63111	7.83956	9.39857	8.34041	7.40224	6.11591	8.70473	8.47233	7.55227	7.41722	7.22994	8.63498	9.7487	8.55716	7.16072	9.13304	8.42279	8.7777	9.40242	8.26629	7.2476	8.31187	8.55821	8.08319	7.45163	8.80813	8.04813	8.18397	8.46208	7.82733	7.11843	8.16258	8.75614	8.18984	7.78487
HOXD-AS2	7.06045	5.38569	7.77897	5.78338	5.20952	5.93336	5.19034	6.58631	7.1024	7.49207	6.06235	6.82425	6.55921	6.56849	7.2868	6.19033	7.08884	6.19852	5.54659	7.17128	5.53197	5.79031	6.15083	6.86647	7.16667	5.75654	6.79855	6.6375	5.80932	6.12499	5.87533	6.54136	5.58459	7.19288	7.19088	6.66812	5.33742	6.78917	5.96063	6.5329	5.43518	5.91847	6.35324	6.41777	6.41615	6.36776	5.98898	6.49417	5.58682
IGFBP7-AS1	6.75473	6.25653	6.4814	6.01796	5.64014	7.3917	6.03399	5.30878	6.39581	6.5599	7.31437	6.23187	6.14711	6.18485	6.77956	7.0433	6.22532	6.4114	5.88844	6.57146	6.63233	5.75737	6.06336	5.91982	7.86157	6.08359	6.09031	5.91552	5.41256	5.58886	6.07952	6.30432	5.96949	6.70548	7.04829	5.69869	6.45147	6.35989	5.80073	6.60214	5.76351	6.5962	6.53823	5.72342	7.25723	6.29303	7.0353	5.73977	5.7467
ILF3-AS1	8.27049	7.84996	9.42999	9.1208	8.32472	9.91486	8.32932	8.65749	8.25231	9.09698	9.08624	9.54529	8.16977	8.5376	8.97716	8.05295	8.16788	8.439	8.97368	8.63402	8.55839	8.62898	9.0134	9.59383	8.80904	8.80285	8.52991	10.2437	8.32049	8.64094	9.37346	8.69936	8.3953	9.39683	8.9263	9.28419	8.95794	8.63716	8.13425	9.4391	8.70628	8.8798	8.32704	9.0796	8.94766	9.43894	8.62635	9.69827	8.35048
INE1	6.14255	5.95468	6.71922	6.87962	6.42478	7.14561	6.45294	6.87221	5.8587	5.97897	5.8306	6.87419	6.5773	5.91475	6.03102	6.49762	6.28583	5.98087	6.64181	6.89939	6.71543	7.05031	7.16264	6.44326	6.20485	6.1632	6.09031	6.2364	6.94084	6.07607	6.22612	6.17522	6.33597	5.80054	7.11129	6.59617	6.56658	7.2528	6.12204	6.34785	6.35887	7.27464	7.52457	6.73543	6.72747	6.03118	7.00596	6.19827	6.23436
INTS6-AS1	6.29683	6.06571	7.02481	6.70655	6.98686	6.81432	6.55044	6.89101	6.87893	6.71906	6.45734	7.14699	6.54086	6.25638	6.48991	6.23816	7.07351	5.90473	6.59509	6.53512	6.96272	6.62789	6.84754	7.56001	6.01693	6.69978	6.58365	6.51855	7.21483	6.10083	6.88506	6.28384	6.36654	6.66013	7.11129	6.80053	6.75267	6.57582	6.51324	6.7176	6.59491	8.21119	6.89589	6.78312	6.47404	6.41032	6.74354	6.57174	6.25554
IQCH-AS1	7.39784	8.28527	7.92688	8.28724	7.67259	8.82229	8.09408	8.72336	8.60746	8.11578	8.43054	8.70964	7.84591	8.63022	8.30073	9.17444	8.59935	8.23446	8.55186	7.32909	7.95518	7.79092	7.64403	8.35905	8.21797	8.72138	8.43498	8.10678	7.87999	8.19579	8.11477	8.18344	8.36894	7.58705	8.21667	8.25371	7.94345	7.64469	7.1624	8.52251	8.26038	9.1127	7.96172	8.08637	7.84213	8.13649	8.76452	7.64168	8.14079
ITGA9-AS1	6.25691	7.0672	7.25082	6.0629	7.00777	6.16159	7.11116	7.26909	6.87405	5.929	6.59176	7.02208	5.94309	6.18485	6.80791	6.57837	7.24663	6.48945	7.62914	7.06678	7.19259	7.32771	5.99229	7.05797	6.70502	7.00967	7.041	6.30312	7.03529	7.03203	7.10111	6.66656	6.91285	6.30361	6.9821	6.87671	7.62497	6.71142	6.21685	6.9718	7.04668	7.06485	6.67659	6.55228	6.41615	6.32353	7.11958	6.49417	7.58793
ITGB2-AS1	6.36031	6.36949	6.24867	6.64307	6.93304	7.24673	6.73599	7.26909	7.05641	7.12095	6.72539	7.70002	6.79078	6.70757	7.63385	7.2889	6.12756	5.93082	6.44286	8.31075	6.94942	6.61345	7.08831	7.14851	6.33923	6.91898	6.04619	6.60469	7.82446	6.07607	7.09	6.52475	6.56033	6.40354	8.08161	6.80053	7.44257	7.90427	7.61013	7.42554	7.09997	8.14685	7.3674	7.43256	7.72471	7.83102	6.55695	6.72992	5.93892
JHDM1D-AS1	9.88839	9.95413	9.14155	8.85733	10.6282	8.52455	7.17804	9.86421	9.11005	10.6309	9.69732	8.10194	8.13663	8.93177	9.34121	8.61799	9.56884	10.2618	10.8376	10.7985	8.2057	9.03146	8.82289	9.48161	9.19575	9.35353	9.24719	10.2833	8.71467	11.64	9.34691	9.50452	8.77177	10.4997	9.52188	10.6447	9.63526	9.93304	9.92216	9.57515	10.1217	11.3272	9.36819	10.2716	10.4134	9.54806	8.77286	11.4618	10.9731
JPX	8.57257	8.75463	10.09	9.8291	10.3459	9.65273	9.50576	9.22041	9.32512	9.09254	9.11342	10.1245	9.28275	9.06844	9.46689	9.24579	9.64881	9.19398	9.29022	9.22962	9.72202	9.69352	10.1978	10.081	9.46506	9.08621	9.33206	8.56893	9.42248	9.74731	9.60578	9.143	10.0267	9.02544	9.81796	9.24428	10.2454	9.66841	9.30296	9.35594	9.36205	9.8015	9.94044	9.35031	8.91382	9.04883	9.74391	8.72129	9.03151
KANSL1-AS1	5.68508	6.1655	8.13825	6.83574	6.65115	6.48298	7.33193	5.60229	7.49485	6.5599	8.13382	6.89363	6.59511	5.71836	6.46539	6.70197	7.76383	7.31885	6.2243	6.11591	6.06652	6.06538	6.72685	6.89866	7.62398	6.58257	7.30192	6.38624	6.09588	6.02461	6.57554	6.28384	5.65258	6.17028	7.09062	6.43782	6.72086	6.33809	6.14657	7.31411	6.23291	7.32657	6.29434	6.06593	6.09709	7.28848	6.25556	7.35725	5.96725
KB-1460A1.5	6.49956	7.04672	7.47489	7.41996	6.16337	7.16053	6.95663	6.72156	6.28118	6.17654	6.85746	6.88395	6.76024	7.50822	6.59433	6.86349	7.48764	7.07798	6.40616	6.76925	6.88082	7.28529	6.83598	5.94494	6.92559	6.89185	7.73209	6.28133	7.16989	7.45573	6.91093	6.02781	7.58999	6.99584	7.38811	6.57749	7.3161	7.05989	6.59724	7.29068	6.47211	8.02925	7.17487	7.18218	7.04911	7.07045	7.90364	6.19827	5.87947
KB-1562D12.1	5.63276	6.0846	5.3644	5.99468	6.33836	5.17288	5.09236	6.784	6.1066	6.23473	6.03925	7.82156	6.093	5.8542	6.50198	6.6941	6.63748	7.25434	6.83909	6.03156	6.12219	6.81406	7.53865	6.34708	4.85489	6.47212	5.97603	7.21268	6.88523	7.03203	6.31365	7.76544	6.33597	6.98398	6.91236	6.53924	6.78368	6.55775	5.86822	6.69287	7.00524	6.53478	6.32418	6.8063	6.39619	6.79878	6.77946	6.88487	6.44758
KB-1732A1.1	6.86494	7.4343	8.63345	6.22495	7.67259	7.07628	6.94694	7.08958	9.3894	7.39176	9.79974	7.29001	9.06992	7.8935	8.05566	6.75565	9.74089	8.2627	8.23889	7.40626	7.60152	6.27969	6.10804	6.08308	8.13696	7.53957	7.52711	8.10136	6.82709	7.43127	6.96114	8.00916	7.77414	7.5248	7.30202	7.99372	8.12534	8.33221	8.32642	9.39547	8.6083	7.42482	8.45621	7.30534	7.66582	8.49077	7.57172	8.44555	9.09832
KB-318B8.7	6.24327	6.39077	6.4814	6.70655	6.69173	6.73432	6.55044	6.73218	6.43859	6.39263	6.4414	6.89363	6.55921	6.25638	6.18565	6.51605	6.54731	5.85015	6.36823	7.09072	6.76274	7.63988	7.09783	6.58773	6.01693	6.23712	5.78777	6.18949	7.44204	6.3786	6.79017	6.34416	6.01274	6.4225	6.42102	6.81614	6.75267	6.99734	6.3246	6.65481	6.65189	6.71042	7.06709	6.8403	6.69658	6.35321	6.92958	6.62677	6.35567
KC6	4.85489	4.85489	4.85489	8.07125	4.85489	7.46469	7.72697	5.08254	7.45435	5.10036	5.20561	8.96512	7.44191	5.06726	4.85489	7.49223	6.38431	4.85489	5.11847	4.85489	5.13342	8.4045	4.85489	6.82225	7.04458	5.40417	4.85489	6.65357	4.85489	4.85489	5.50821	4.85489	4.85489	5.12151	5.22155	6.89142	4.85489	6.55775	4.85489	7.26684	4.85489	6.93458	8.46793	5.09914	5.12758	6.89585	6.09127	6.71332	4.85489
KCNJ2-AS1	5.97879	5.3355	6.18189	6.01796	6.33836	5.95459	6.19264	6.42023	6.28118	6.39263	6.26842	6.56465	5.63326	5.98966	6.21707	6.14022	6.03828	5.72914	5.79011	5.87198	6.34144	5.82198	6.08595	5.81154	6.28745	6.0556	6.65085	5.7784	5.83948	5.85089	6.37503	6.83329	6.05413	6.36463	6.04059	6.20296	6.65468	5.9421	6.4228	7.51524	6.8878	6.40141	6.09544	6.71088	7.81538	6.61424	6.37347	6.64458	5.93892
KCNMB2-AS1	7.86297	4.85489	5.49741	6.98317	7.35284	6.97777	4.85489	5.1765	7.52821	8.01513	6.6604	7.53734	6.71298	6.79811	5.23609	7.49223	7.67775	4.85489	6.82598	5.24613	5.72385	7.34431	6.81253	6.97078	7.00122	5.13078	7.14272	5.84969	5.63879	7.31091	7.8977	5.91547	4.85489	7.31898	6.04059	6.12123	5.53418	6.17196	5.72725	7.21785	4.85489	7.90092	5.68928	5.1999	5.51798	5.36322	6.12315	6.88487	5.22379
KCNQ1OT1	10.4268	8.9769	12.1703	10.6173	10.5001	12.0042	12.5689	10.8624	9.88719	9.60545	10.8685	12.6583	10.4415	9.91492	10.2181	11.502	11.5452	9.43833	9.8256	11.4738	11.6156	11.7399	11.3597	9.18654	11.0693	10.8862	10.2112	10.599	11.0004	10.1304	11.2226	10.2151	9.60121	10.2418	11.7412	10.9239	10.7586	11.4808	9.8086	10.2368	10.1309	11.7534	11.6735	10.8158	11.0292	10.5436	11.0054	10.5416	10.1507
KCTD21-AS1	6.75473	6.39077	6.44124	7.54331	6.39099	7.04426	6.33041	6.74272	6.72341	6.5166	6.08492	7.53138	6.71298	7.03646	6.54905	6.71754	6.82832	6.70946	6.67199	6.69067	6.61501	5.60947	6.01656	7.05797	6.14598	6.1632	6.96174	5.39409	7.02513	5.94186	5.55958	7.09172	6.7045	6.72024	6.93603	6.73609	5.84452	7.09604	5.98948	6.60214	6.05893	7.22062	7.17487	6.92675	6.96332	7.31595	6.77946	5.82132	6.23436
KIAA1614-AS1	7.15475	7.32159	7.16956	7.11556	6.40801	6.7135	7.8865	7.36368	6.44557	7.08405	6.48856	6.66128	6.74469	6.25638	6.61635	6.84265	6.30044	6.82931	7.26818	7.1824	6.9889	7.45517	7.51099	7.62928	6.26061	6.52863	6.02337	6.87262	6.60642	7.87718	7.12306	6.60559	6.7045	6.72024	6.30848	7.32329	7.57527	6.90438	6.87235	6.62876	6.9331	7.79631	8.55282	6.50913	7.00078	6.54183	6.86503	6.82515	6.97028
KIF9-AS1	6.553	7.09931	6.35645	7.01269	7.05864	7.63179	7.37486	7.64038	6.53911	7.17444	7.10562	6.91278	6.71298	6.75366	7.04599	7.03125	7.07351	6.77082	7.41073	7.09072	7.4633	6.64216	7.04951	6.06138	7.61469	6.69978	7.40825	7.09382	6.82709	6.46925	6.65657	6.85904	7.90016	7.08707	7.22896	6.59617	6.30084	6.66232	6.40383	6.66762	6.74134	6.5962	7.05094	7.25743	6.39619	7.03736	7.55703	6.2739	6.98178
KLF3-AS1	5.99646	5.60143	6.16452	5.72119	5.74702	6.05411	5.47899	5.40966	6.2233	5.79026	6.08492	6.57716	5.40858	5.98966	5.80003	5.97293	6.19374	5.54466	5.59336	5.67623	6.85231	6.39037	6.53523	5.61626	5.86775	5.96642	6.06849	5.65799	5.86861	5.78447	6.0529	5.78706	5.96949	5.83495	6.30848	5.74298	6.07031	6.00484	5.68777	5.72054	5.76351	7.53115	6.35324	5.92388	5.82137	6.03118	6.91374	5.54453	5.81571
KLF7-IT1	6.92831	6.74599	6.86199	7.04155	7.40004	6.89864	7.30994	8.23152	6.46625	7.08405	6.24954	5.96372	7.31665	7.13431	6.36176	6.54316	6.42401	6.78273	7.23006	7.03001	6.82315	7.3109	6.45863	6.33022	6.26061	6.43286	6.68946	6.34546	7.7001	6.77531	6.64079	6.54136	6.30455	6.59692	6.86368	6.92033	6.56658	7.33477	6.77791	6.76564	6.42815	7.72195	7.28823	6.36921	6.71212	6.50391	6.67806	7.5562	7.58062
KLHL7-AS1	6.37259	5.36124	6.50742	6.29749	6.87688	5.62615	6.88724	6.82397	5.72482	6.68117	5.45941	6.45952	6.87821	5.4875	5.34608	6.86349	6.19374	6.61809	7.04356	5.87198	6.86664	6.97626	6.60719	6.85556	5.82621	6.80682	5.81729	7.07102	6.90777	6.41573	6.15542	6.30432	6.20444	6.44116	6.26828	6.53924	6.51043	6.2221	6.23928	5.89454	5.95905	7.25687	6.16602	6.41777	6.14896	5.57015	6.62906	6.99657	6.02147
KMT2E-AS1	6.59409	6.13924	8.27488	7.20259	7.39229	7.44681	6.57688	6.73218	6.66694	7.03643	6.61968	6.91278	6.76024	6.32346	7.22717	6.76313	7.03441	6.78273	7.38512	7.35855	7.11249	6.53853	6.48987	7.18307	6.45912	6.8358	7.08821	8.05161	7.11388	6.90397	6.68753	6.84623	7.23479	7.06485	7.15168	6.97628	7.56681	6.90438	7.05398	6.94137	6.80854	7.32657	6.82048	7.03688	7.01303	7.18017	6.83996	7.40732	6.42978
KRTAP5-AS1	6.17233	6.24857	6.79263	5.65356	5.60074	5.40346	4.85489	6.63308	5.80772	6.27183	5.88744	6.82425	5.67926	7.55836	6.70065	6.42087	7.18432	6.25574	5.67834	5.67623	6.80832	5.42013	8.01483	5.65252	7.05871	6.90548	7.42278	6.2132	6.20259	6.60109	6.80417	6.43799	7.05812	6.91042	5.74143	7.56412	5.68313	6.42288	6.83273	5.5378	7.03301	7.25687	6.19958	7.18218	6.58189	6.27745	6.59868	7.21767	7.27806
KTN1-AS1	7.19319	7.09136	7.98277	8.01633	8.71304	7.41031	7.82181	8.33276	8.27533	8.00561	8.28592	7.78221	8.07961	8.17004	8.40029	8.03563	8.54706	8.37034	7.73999	8.08813	7.36923	7.68566	7.33216	7.86067	6.66736	7.56464	7.96548	7.79964	8.22577	8.55868	8.25093	8.0146	7.41738	7.88695	8.12153	7.82133	8.3558	7.69911	7.19328	9.07739	8.44495	8.12792	7.62371	8.39764	7.61995	8.02296	8.09351	7.89136	7.79118
LA16c-313D11.12	6.99606	6.77183	6.70837	6.47557	5.60074	6.9606	6.76996	6.89101	7.20892	7.12095	6.59176	7.11482	6.46443	6.78052	6.94089	7.04928	6.94402	7.1424	6.97503	6.92659	7.4633	7.13976	6.53523	6.61463	6.70502	7.02213	7.28602	6.81784	6.88523	7.3464	7.52448	7.07024	7.21966	6.59692	6.5235	7.14313	7.39531	7.823	7.96496	7.6305	8.36877	6.86417	7.99469	7.68621	7.63541	7.90832	7.75398	7.02305	7.70674
LAMTOR5-AS1	5.78	5.91081	6.31154	6.33203	6.00345	7.19713	6.24638	6.30469	6.21477	6.21568	5.88744	7.03944	6.19852	6.16994	5.91239	6.27268	5.70306	6.05131	6.62644	6.31204	6.2732	6.90924	6.71412	7.04857	6.01693	6.30628	5.78777	6.38624	6.57765	5.78447	6.15542	6.00095	6.09385	5.86802	6.58718	6.06286	6.45147	6.17196	5.98948	5.78269	6.05893	7.74718	6.48831	6.35255	6.22218	6.32353	6.49148	6.02817	5.70983
LBX2-AS1	6.84035	5.93301	7.02481	6.34891	6.2048	6.61517	6.89739	6.64449	6.96388	7.35407	7.8259	8.19046	7.91954	6.56849	7.05374	6.93062	6.72143	6.13801	6.78583	6.78439	6.85231	6.42497	6.62108	6.94036	7.61469	6.08359	6.86635	7.405	6.40552	6.19425	7.26729	6.24171	6.20444	6.23901	6.30848	6.93454	6.72086	7.34468	6.70582	7.06837	6.20586	6.56588	7.08303	6.35255	7.08422	6.79878	6.74354	6.89937	6.14516
LENG8-AS1	6.45499	6.40474	7.23641	7.02238	6.78153	7.71327	6.64055	7.1055	6.64361	6.62876	6.57756	7.26842	7.15599	6.58936	6.73083	7.07295	6.80955	6.13801	6.70144	7.80268	7.37894	7.25036	7.43931	7.55354	6.87799	6.54688	6.85529	6.62121	7.15148	6.86672	7.41515	6.6516	7.05812	6.74923	7.11129	7.10646	7.00784	7.17672	6.53052	7.10509	7.2597	7.45605	7.72612	7.08403	6.61578	6.80882	7.59107	6.55281	6.0975
LHFPL3-AS1	5.15195	5.27918	4.85489	5.39706	4.85489	5.35616	4.85489	5.08254	5.46399	5.27904	4.85489	5.0866	4.85489	5.06726	5.07541	6.28394	5.51559	4.85489	4.85489	4.85489	4.85489	5.3611	5.86034	4.85489	4.85489	7.20687	5.20067	5.7403	6.1399	4.85489	5.23423	7.10234	6.23885	5.31539	6.81306	5.13972	7.88395	5.63253	6.44146	7.45377	6.74134	7.34345	5.74518	7.46782	6.41615	5.17738	6.66841	5.25557	6.23436
LIFR-AS1	5.75732	5.61783	6.64118	6.53406	5.55893	6.95193	6.01226	5.49419	6.16209	6.09352	6.17048	8.03691	5.72259	5.97149	6.08525	6.49762	5.58394	5.34493	5.49614	5.52847	6.7314	6.72446	7.52489	6.22325	6.94108	5.75654	5.81729	5.7784	5.8968	5.74915	5.65173	6.05394	6.48119	5.96042	5.81006	6.00082	6.22945	6.06372	5.68777	6.06203	5.56326	7.08535	6.58613	5.92388	5.89022	6.38213	6.56752	5.85929	5.37519
LINC-PINT	8.55367	7.40304	7.05838	8.42307	9.15367	10.2243	8.80767	9.15231	8.5303	9.23238	8.83706	9.32703	9.59645	8.24435	8.73388	8.95767	7.89644	7.22088	7.62191	9.78168	9.35516	8.13314	7.82231	8.50473	9.1988	8.19364	8.53971	8.78931	10.3766	7.98056	8.77236	8.12436	8.20708	7.99321	10.5404	9.01036	8.8831	9.45006	8.27612	8.93082	8.38948	11.1481	8.94443	9.09067	9.26785	8.86271	8.83787	8.22854	8.40861
LINC00106	6.37259	5.79057	6.34168	6.66886	6.50514	7.21861	6.50964	6.77381	5.89506	6.47165	5.99133	7.03944	6.29443	5.7662	6.21707	7.14705	5.89751	5.54466	6.28831	7.6853	6.89484	6.45856	5.99229	6.10432	6.14598	5.99708	6.04619	5.84969	6.81514	5.97026	6.24867	5.85365	6.93192	5.60171	7.0266	6.37241	6.12614	6.69527	5.96063	6.31386	6.45034	6.71042	7.16	6.88425	6.43577	6.38213	6.93742	5.69563	5.43583
LINC00115	5.96078	5.99656	6.19898	6.22495	5.81094	6.53276	6.17411	6.08597	6.17995	6.30771	5.94085	6.43169	6.22331	5.7662	6.23243	5.89351	6.05679	6.05131	6.67199	6.26628	6.42639	6.87438	7.43931	6.5177	6.33923	6.35007	5.97603	6.97561	6.62056	5.88226	6.33449	6.15209	6.05413	6.36463	5.87347	6.39463	6.51043	6.29316	5.93086	6.34785	6.1781	7.65679	7.21851	6.12988	6.17394	6.24562	6.28287	6.22407	5.93892
LINC00152	9.47388	9.7195	9.49278	10.1065	9.36302	10.3143	10.2895	9.58348	8.68593	8.73267	8.90354	9.67521	9.49857	8.34054	9.30606	8.86995	8.85486	9.70369	8.58518	9.67412	8.43218	8.06615	8.50675	8.94641	9.64342	8.59173	8.51673	8.76908	9.43351	8.70549	8.0553	9.30573	8.18454	9.29103	10.017	8.99118	9.00165	9.31243	9.61763	8.69718	7.91794	10.1906	9.04525	8.52112	9.80537	9.25021	8.03186	9.13398	8.65456
LINC00173	6.20128	6.55433	5.3644	6.12671	6.60918	5.97535	6.3623	6.76353	6.24849	5.49974	5.73741	6.85445	6.3394	5.52113	5.93325	6.38049	5.64597	5.40213	6.67199	6.39827	6.93599	6.15647	5.99229	5.49407	5.15279	6.08359	5.6921	6.11494	6.70209	5.43745	6.27077	6.05394	6.13205	5.55443	6.34726	5.78492	6.32363	6.44313	5.50355	6.50403	6.6142	6.91154	6.2321	5.99756	6.26834	6.22935	7.13312	5.54453	4.85489
LINC00174	6.32266	8.39979	8.08047	7.16846	7.64052	10.2063	8.25267	7.6457	6.70674	7.73813	7.30629	8.45514	7.49606	8.6371	9.53444	8.14459	7.26678	6.67113	8.99307	9.43362	7.48136	8.78202	6.68825	7.65363	9.82592	7.35954	7.06009	8.91427	7.73678	7.81004	7.93428	7.97603	7.04082	8.18431	7.46907	9.79919	6.98186	8.63324	8.38797	8.43166	8.66025	8.20218	8.14887	8.59475	7.21604	7.5863	7.9189	8.25554	7.1021
LINC00205	6.86494	7.02172	8.12688	6.33203	7.64699	7.62126	7.14502	7.37019	6.55822	6.28991	6.79914	7.7722	6.80578	7.08629	7.38671	7.98536	6.27102	6.74663	7.67175	6.7227	7.06444	7.44754	6.64839	7.122	7.78129	6.63419	6.21219	6.88595	6.80307	6.84127	6.85867	6.54136	6.91285	6.4776	6.86368	6.71944	6.91455	6.6789	6.4228	6.7053	7.38143	6.81498	6.87745	6.44903	6.45506	6.94175	6.99852	5.85929	6.70106
LINC00240	6.38473	6.71427	6.18189	7.26835	6.9656	6.52051	5.78939	6.36394	6.53267	6.71906	6.47305	7.31827	6.06481	6.75366	6.36176	6.7999	6.00016	6.19852	5.67834	6.00175	6.12219	6.61345	7.00953	6.70437	6.20485	7.25971	5.99999	6.11494	6.64835	5.91255	6.33449	5.8851	6.45358	5.89988	6.61779	6.59617	5.84452	5.6785	5.80073	6.47444	5.95905	7.48659	6.05821	6.12988	5.89022	6.01106	6.22754	6.32154	5.43583
LINC00265	7.482	6.47868	7.39352	7.33105	7.04863	7.37914	7.28758	7.20457	7.01756	7.09338	7.58386	8.02857	7.08589	6.75366	7.10671	7.16904	6.57049	7.02014	7.42754	8.17171	7.40764	8.23239	7.29174	7.17451	6.62849	7.24931	6.94114	7.02418	8.0099	7.237	7.44117	6.90905	7.36378	6.61304	7.70007	7.19049	7.37594	7.80898	7.58749	7.89281	6.90308	7.4714	8.48532	7.57491	7.50659	7.64097	7.6054	7.12393	7.52828
LINC00278	6.94367	5.96533	4.85489	5.99468	6.45759	6.19505	6.48163	7.2968	6.13472	8.67128	6.61968	4.85489	4.85489	6.29712	6.47771	7.01296	6.24077	6.39513	6.96324	7.26817	7.57664	6.52296	4.85489	5.09817	6.60859	6.54688	6.51247	5.88322	8.86916	7.82867	7.43255	6.87173	7.40418	6.38425	7.88645	6.03234	4.85489	4.85489	4.85489	7.56766	7.36009	7.39285	4.85489	6.99791	7.48961	8.22401	7.52213	6.57174	6.33635
LINC00299	5.86499	5.47348	5.17814	6.39806	6.56569	5.65687	5.38351	7.14448	6.06784	7.33869	6.54863	7.46397	6.3394	7.28089	6.24758	5.97293	5.85295	5.82151	6.08329	7.1824	6.52446	5.82198	6.35947	5.89397	5.86775	5.75654	6.02337	6.30312	7.02513	6.77531	6.43323	5.30865	6.2722	5.89988	6.26828	5.93446	6.73687	7.02272	7.03118	7.20111	5.886	7.04402	6.13134	6.60748	6.19834	6.71535	6.02429	5.64876	5.22379
LINC00310	6.09619	5.51277	6.12886	6.20602	5.92592	6.89864	6.76996	5.94514	5.95255	5.84845	6.79914	6.1067	6.093	5.78909	5.77565	6.42087	6.11033	6.0737	5.37989	6.11591	5.6344	7.15885	5.83143	6.33022	6.17583	5.83231	6.40497	5.91552	6.04984	5.63236	6.41416	5.49401	5.42249	6.26098	6.1831	6.25412	6.27756	6.46303	6.19395	5.89454	5.92326	6.62577	6.29434	5.84369	6.41615	6.36776	5.87423	5.78156	5.58682
LINC00313	6.47749	5.99656	7.79834	5.92118	6.47366	7.81344	6.76996	5.94514	5.50537	6.07166	6.23032	6.06793	5.33513	5.61256	6.38856	6.884	6.55895	6.39513	6.56291	6.39827	6.31916	7.40876	5.96737	6.16549	6.28745	6.18842	5.6921	6.18949	6.18211	5.43745	5.73343	6.36356	6.23885	6.01724	5.9326	6.17642	6.41043	6.24631	5.38599	6.14619	5.26659	7.45605	6.76083	5.65562	5.70609	6.03118	6.49148	5.82132	6.64251
LINC00319	7.67227	7.77958	10.6287	6.96311	7.39229	7.88082	6.22877	6.94581	6.17106	9.1768	6.6998	5.25536	6.91977	6.53648	6.16958	7.24327	6.68017	7.02014	7.98376	7.11425	7.86974	7.32771	7.67538	6.48849	6.01693	8.05501	7.37122	7.14917	6.50252	7.11786	7.33397	7.03734	8.27263	6.84572	5.58246	7.23624	6.43114	7.19891	8.12909	7.50854	8.0217	6.47	6.87745	7.38901	6.17394	6.55421	7.96003	6.71332	7.90026
LINC00324	7.23056	7.60548	7.28619	7.53675	6.67835	6.56877	7.48963	6.6558	7.99021	7.13902	7.41523	7.68939	7.28602	6.88257	7.63385	7.23291	7.58069	7.20384	7.18082	6.91307	7.21462	7.49267	7.92447	7.77489	6.54682	7.39749	8.01351	6.58795	7.49336	6.45169	7.18679	7.88367	7.65781	7.26225	8.7415	7.63303	7.54974	7.52034	7.54106	7.23438	6.97686	6.93458	7.21851	7.20773	8.20754	8.01887	7.70177	7.41711	7.07037
LINC00327	5.51454	5.63386	5.5357	5.61725	5.28868	5.48708	5.32823	5.1765	6.23176	5.58438	5.91454	5.54417	5.63326	5.52113	5.64097	5.74926	5.85295	5.27979	5.54659	5.40651	6.46661	5.72301	5.70451	6.22325	5.36906	5.75654	6.04619	5.56515	5.7455	5.30736	6.10546	6.00095	5.82591	5.80054	6.38474	5.96823	5.80707	5.87475	5.64609	5.9204	5.61877	6.56588	5.93709	5.78576	5.82137	5.83214	6.37347	5.59863	5.37519
LINC00339	7.97822	8.06191	8.59839	8.83652	9.06389	8.76703	8.72398	8.27289	9.15059	8.59459	8.68502	9.28604	8.57125	8.63481	8.87642	8.40203	8.97424	8.18047	8.39772	8.1444	8.655	8.31285	8.09516	8.29173	8.6121	7.9397	8.13122	8.24087	8.09184	7.87121	8.46889	8.15421	8.7617	8.02135	8.71582	8.28573	8.57074	7.72927	7.76574	8.58001	7.95339	8.12792	7.39279	7.76699	8.39847	8.34591	8.43173	8.4267	7.50523
LINC00342	7.06742	6.49163	7.36089	7.19414	6.922	7.65261	6.93718	7.13678	6.47984	6.60169	7.16995	7.73658	6.97318	6.55792	6.83564	7.26374	5.91898	5.93082	7.15039	7.52304	8.71596	8.53707	7.42451	6.57405	6.84524	6.77716	6.45227	6.53628	8.76221	6.69128	7.3058	6.89673	6.72696	6.64463	8.29714	7.10646	6.94189	7.42142	6.14657	6.83442	6.8878	7.95582	7.87574	7.38161	6.88497	6.8675	7.25529	6.62677	6.75696
LINC00346	7.64081	6.39077	6.91858	7.96888	7.10762	5.84305	6.97579	7.13678	7.51315	6.987	6.6058	6.1067	7.10967	6.44663	7.00657	6.20249	6.49953	7.3345	7.58517	6.96635	5.84137	6.15647	6.96828	6.69195	7.26651	6.49126	6.30401	6.88595	7.24109	7.10744	7.60302	6.71039	6.42529	7.65389	7.17142	7.09401	6.22945	7.43071	7.64706	7.14081	7.04668	6.25029	7.6343	6.19006	6.77241	6.47793	6.18407	7.33669	7.6521
LINC00426	6.20128	5.81601	5.3644	7.07907	6.5358	6.14445	5.69991	7.06533	6.73985	7.23424	7.55039	7.94229	7.62275	6.38672	7.11411	7.06117	5.61565	5.54466	6.54649	7.94314	6.22522	7.05031	6.78864	7.38091	6.0508	6.26067	6.11165	6.4061	8.01485	6.94017	6.92366	6.00095	6.23885	6.56403	8.14108	6.97628	7.4972	7.79482	7.37384	7.4112	6.72396	8.13742	6.85874	7.13846	7.69558	7.92591	6.39806	6.11678	5.30609
LINC00460	6.17233	8.42894	5.25037	8.93768	5.71304	9.33356	7.39583	6.76353	6.14393	7.22586	6.26842	4.85489	6.22331	7.61149	5.64097	6.34922	5.67506	7.91586	5.82416	6.2185	4.85489	5.4733	5.40789	5.44734	7.19234	6.11083	5.58242	5.84969	6.50252	5.99782	4.85489	6.19785	5.31932	5.83495	7.53055	5.13972	4.85489	6.2221	5.50355	5.34002	5.56326	6.25029	5.56282	5.65562	5.61838	5.31002	5.27823	5.48542	4.85489
LINC00467	7.40864	7.02172	7.22184	7.52351	8.3006	7.03613	9.27958	7.64038	7.73897	7.85983	7.94814	8.29472	8.29008	6.19955	7.46848	7.53865	7.98232	7.85318	7.84265	6.70679	6.5796	7.57174	7.76538	8.54054	5.90739	6.91898	6.88816	8.65239	6.9731	7.94126	7.39753	7.31666	6.39629	7.39985	8.27082	7.74595	7.34635	7.15417	7.26265	7.99105	6.35887	7.73462	7.39279	7.10242	7.69558	7.93462	6.89771	7.89136	7.63104
LINC00472	5.57628	7.31486	5.78318	6.24355	5.20952	6.85249	8.0031	6.88165	6.57704	5.54346	5.85948	5.76741	6.093	5.81136	6.27726	6.19033	5.78145	5.58565	5.75458	6.00175	7.80737	6.37266	6.15083	6.39618	6.75946	6.28371	5.39968	6.08883	6.48691	5.37665	5.55958	6.62112	5.92413	6.4954	7.31968	5.8994	6.01115	6.59362	5.86822	5.72054	6.12026	7.23886	6.35324	6.24697	6.22218	5.72658	7.07812	6.02817	6.4117
LINC00476	7.00337	6.90746	7.79352	8.65813	7.94264	7.05234	6.83528	7.96263	8.04502	7.6111	7.85339	9.50718	7.86637	6.67907	7.97929	7.55105	7.57006	6.88522	6.9867	7.87133	7.98671	8.35742	8.13143	8.26856	7.61469	8.01961	8.06906	8.00587	8.34811	8.07167	8.01042	7.54793	7.76396	7.45121	8.3315	7.33379	7.9239	7.97484	7.40027	7.93293	7.03301	8.51713	7.81224	7.61927	7.77426	7.56947	8.04232	7.79085	7.6521
LINC00491	7.84346	8.24954	5.0837	8.12842	4.85489	8.16209	7.06757	8.5526	8.12733	9.0148	7.61005	7.45135	8.3823	7.43478	7.71678	8.06438	6.48728	5.20223	8.65655	5.24613	7.50801	7.97505	4.85489	7.29741	7.47766	6.90548	9.35068	4.85489	5.2089	8.33165	8.33493	6.40138	7.85303	5.12151	4.85489	5.82481	5.13434	7.9873	5.12157	7.69647	5.43518	9.41718	4.85489	5.1999	5.23996	8.15888	7.31538	7.79827	6.48238
LINC00504	6.57372	8.60442	6.42754	6.73105	5.35517	8.57377	5.87006	6.34942	7.35941	7.45708	6.53389	5.79455	6.31714	9.01498	7.08427	9.29467	7.45323	8.57034	6.30884	6.47843	5.53197	6.72446	5.91544	6.87729	5.94536	7.488	7.19507	7.658	7.69389	9.15262	8.37073	6.92125	7.18889	7.8622	7.00454	6.63268	7.7788	8.16752	6.84608	7.32951	7.99477	9.75336	7.80293	7.88001	6.91162	7.43931	7.21157	7.54736	6.74322
LINC00511	10.3224	11.4046	9.6053	11.4694	9.54571	10.6723	10.1377	10.7477	11.3753	11.2966	10.1762	7.445	10.1564	11.3594	10.6786	10.5196	11.264	11.2326	10.3204	10.664	9.71646	11.0968	10.4864	9.83596	9.20488	10.4911	10.9421	10.6226	10.7141	10.1365	10.7316	11.2156	10.224	10.9899	10.769	11.5392	11.2842	10.6908	10.8237	10.5735	11.1401	10.177	11.0424	11.0075	10.9191	11.6983	10.4844	11.68	11.6611
LINC00518	6.21546	5.60143	5.0837	5.49491	6.62333	5.48708	5.73088	5.6658	6.01715	5.4526	5.45941	4.85489	5.53098	5.66736	6.01226	6.24979	6.00016	6.13801	5.88844	6.43905	5.13342	5.42013	5.83143	5.8399	5.15279	6.86413	6.28626	7.13829	6.43876	5.54236	5.50821	6.52475	5.71473	6.53022	6.42102	5.65166	7.48825	6.14595	7.1201	6.61552	7.08685	6.62577	6.29434	6.66027	6.41615	4.85489	6.25556	5.54453	6.64251
LINC00519	6.28369	7.78438	6.79263	6.16712	6.69173	5.52477	6.13601	5.96658	6.32845	5.97897	7.66724	6.37392	6.97318	7.818	6.85379	6.66214	7.05019	5.93082	7.24925	6.99219	7.71963	5.99112	6.10804	5.78218	5.27544	7.24931	6.15305	6.89915	6.43876	7.54942	6.83171	6.30432	8.72073	6.67543	6.86368	6.06286	6.81395	6.53941	5.80073	8.23043	6.65189	6.88807	7.30175	5.99756	6.45506	7.30228	7.60064	6.55281	5.7467
LINC00520	7.72459	6.9526	8.90662	6.38191	9.19545	8.76937	6.62808	6.59818	6.38119	7.94213	5.4074	4.85489	6.06481	8.40392	5.84674	5.94198	6.58192	8.56389	7.53975	7.86461	7.26815	5.29384	5.83143	5.53742	6.11524	7.23882	6.49771	6.87262	7.179	9.63015	6.59219	6.49082	6.33597	6.54724	8.19814	5.93446	8.44933	7.14274	8.51938	5.94553	6.68845	8.30673	7.46624	6.12988	5.61838	6.03118	6.29628	5.93062	7.80997
LINC00526	5.78	6.45234	7.55168	7.16846	6.60918	6.36248	6.07606	5.98754	7.24262	6.17654	6.77504	7.39307	6.17313	6.52562	6.52575	6.52515	6.9941	6.59067	6.44286	6.35598	6.97588	6.83853	7.53178	7.83443	6.43612	6.77716	6.59739	6.78953	6.31787	6.05068	6.68753	6.62112	6.93192	7.29091	6.73311	6.78473	6.41043	6.31585	6.23928	6.47444	5.92326	6.78964	6.53823	6.59392	6.35518	7.07045	7.04973	6.80977	6.67213
LINC00571	6.15755	6.00675	5.69978	6.61673	5.71304	5.91163	6.29756	6.77381	6.2731	6.21568	6.107	7.75196	5.94309	6.27013	6.16958	6.2951	5.91898	6.29227	6.1794	6.4589	6.34144	6.67021	6.01656	6.7647	5.63492	6.51009	6.8773	6.11494	7.04538	6.46925	6.73256	6.24171	6.09385	6.17028	5.9326	6.59617	5.8804	6.35989	6.14657	6.29647	5.92326	6.73739	6.6322	6.62089	6.49271	6.38213	6.45733	6.08812	7.38373
LINC00592	6.28369	6.44566	6.84256	6.36553	5.77961	6.07284	5.99002	6.58631	6.09705	7.62372	6.01559	5.46404	6.71298	5.87485	6.52575	5.97293	7.17007	7.43209	6.97503	7.19343	6.24948	6.73766	7.3401	6.08308	5.27544	6.9971	6.02337	6.83176	7.34127	8.11259	6.43323	6.66656	7.29365	6.70548	6.61779	6.12123	7.14217	6.24631	6.51324	6.61552	7.32745	7.88967	7.05094	6.91626	7.61216	6.9327	7.48633	8.909	8.54799
LINC00630	7.48709	7.6927	8.2118	8.04406	9.25697	8.84247	8.33287	7.79657	7.84064	7.92706	8.00303	8.27025	7.89984	7.68529	7.886	8.15531	8.15039	7.7187	7.91498	7.87801	8.92387	8.95216	8.75234	8.16354	8.323	8.39974	7.69701	8.48858	8.51389	7.89495	7.99897	7.74582	8.69979	7.82424	8.5439	7.74595	7.69631	8.08319	7.58749	8.06046	7.68403	8.6682	8.32059	7.63785	7.81538	7.56947	8.60547	7.74545	8.41672
LINC00638	5.97879	5.72325	6.41367	6.10589	5.84115	6.73432	6.19264	6.90031	5.88311	6.0493	7.09616	7.26842	6.42425	6.64002	6.72085	6.77797	5.70306	5.90473	7.19082	6.62399	6.9889	5.56719	5.50763	6.10432	6.50378	6.32839	5.7253	6.08883	5.83948	6.1486	6.80417	6.47347	6.79201	5.86802	6.1831	5.96823	6.49111	6.17196	5.80073	6.48933	7.0192	6.43622	6.13134	6.10901	5.82137	6.39631	6.89771	5.54453	6.25554
LINC00639	5.94241	8.38578	5.17814	5.72119	5.60074	7.08417	5.63386	5.7786	5.73925	6.6153	6.30523	9.13838	5.72259	5.71836	6.36176	7.50504	5.61565	6.05131	6.13247	5.58137	8.32835	5.85251	6.10804	7.03909	7.30212	5.99708	5.39968	6.1404	5.86861	5.67335	5.73343	5.71458	5.31932	6.01724	5.74143	6.09247	6.88661	6.4826	6.12204	6.16618	5.26659	7.00134	6.46254	5.7552	6.41615	6.46472	6.43399	5.89567	5.43583
LINC00640	6.09619	6.88894	5.85884	6.08463	6.65115	5.59403	5.73088	6.71084	6.53911	6.13587	7.93278	5.96372	5.53098	6.99218	7.60336	6.54316	7.04232	7.05898	7.31436	6.24265	5.97661	7.49267	7.65665	7.06731	5.51639	6.93233	6.26821	6.66944	7.12338	6.99834	6.43323	6.72465	6.39629	6.77756	7.5455	6.45882	7.11874	6.6789	6.07114	7.48143	7.30524	7.27464	7.21851	6.87341	6.52919	6.8675	6.88962	6.89937	6.44758
LINC00641	8.72803	7.8058	7.73941	9.25996	8.37177	8.53839	9.09241	9.27198	8.85227	7.88607	8.34478	8.92336	8.61182	8.59058	8.08144	8.27792	8.97819	8.45653	8.07578	9.78344	8.73816	9.44761	9.19009	8.33696	8.11759	8.78204	8.85418	8.35431	10.2254	7.90667	8.29355	8.32119	7.74337	8.95203	9.37419	9.34583	8.3558	9.09903	8.44696	8.85279	9.03906	10.4503	9.15034	9.5398	9.19808	8.38116	8.72424	9.09291	8.27208
LINC00649	10.1641	10.3428	8.41819	8.64621	10.0252	9.51737	9.37505	10.5485	9.23109	9.3818	9.31806	10.9523	8.8608	9.09528	9.70476	9.63822	10.1583	8.91963	10.2578	8.18249	7.82147	9.64726	9.61027	9.55475	9.86671	8.9058	5.99999	8.61127	9.42248	10.2118	10.7127	8.67226	7.58999	9.2279	8.82792	8.91856	9.13656	9.5959	9.11145	10.6732	8.29927	10.7551	9.11739	9.21527	8.35769	9.80175	8.8259	8.16154	10.3106
LINC00654	6.39674	6.28007	6.95496	6.56225	6.55084	7.17529	6.40852	6.60992	7.11466	7.64242	7.891	7.52538	7.03699	6.79811	7.14329	7.66544	6.39769	6.34489	6.30884	6.55343	7.60152	6.24017	7.30805	7.19157	7.60535	6.37134	7.14272	7.27331	6.83893	6.10083	6.17952	6.41983	6.79201	6.8189	7.45326	6.84679	7.26413	7.05989	6.81925	6.92068	6.14959	8.79888	6.76083	6.50913	7.55632	7.76399	7.16637	6.22407	6.21276
LINC00662	8.50285	8.66229	7.07485	9.02068	8.49365	9.26887	8.97077	8.63132	8.08778	8.81062	8.77874	9.09154	8.32964	9.12325	8.56259	8.96374	9.96961	8.65769	8.23422	8.95476	8.83746	8.93097	8.18415	8.40928	9.19269	8.909	9.00535	8.01167	9.02083	8.28779	8.59887	8.75852	8.61283	9.12639	9.43824	8.98149	8.36062	8.47097	8.36629	8.32715	8.8323	9.3005	8.83598	8.72297	8.30144	8.29302	8.87705	8.16724	9.39854
LINC00665	6.46629	7.19123	6.18189	9.68418	7.91627	9.18193	6.42352	6.87221	8.0635	9.92906	7.52992	9.56397	7.69354	6.68865	7.93949	9.50757	7.29317	8.78776	9.38541	6.51652	7.33969	8.85702	8.93919	9.54521	7.66051	9.93261	8.71425	7.78611	9.04502	5.99782	7.91	9.45783	7.24975	7.20301	8.55844	6.59617	7.13051	8.94632	7.75229	8.62925	7.89624	9.8015	8.75724	7.2245	8.27733	7.18017	8.54583	7.27308	9.68398
LINC00667	9.60644	11.0123	11.0983	10.3381	10.3133	10.0382	9.51044	9.8428	10.8215	10.8659	10.5131	11.0558	9.61644	10.5504	10.1849	10.2916	11.5488	10.0301	10.5202	9.91417	10.4886	10.5788	11.2004	11.1041	10.31	10.3303	10.3114	10.2129	10.0446	9.6714	10.5175	10.8121	10.4374	10.9464	10.251	10.4622	9.85331	10.7362	10.3406	10.5104	8.97908	10.1259	10.1857	10.2432	10.2945	10.7812	10.5444	10.4024	10.7586
LINC00668	5.06513	5.01576	4.85489	7.95919	4.85489	6.58054	4.85489	5.24837	7.63483	5.75956	4.85489	6.1622	7.35644	5.98966	4.85489	9.57833	7.15567	4.85489	4.85489	4.85489	4.85489	8.33328	8.18415	8.6548	7.22994	5.52564	7.96059	5.88322	5.3543	5.58886	5.12351	7.88963	5.42249	7.59464	5.87347	5.42183	5.33742	6.66232	4.85489	7.26684	5.26659	7.60235	7.45427	4.85489	6.12335	5.24945	5.61209	7.50225	7.20271
LINC00702	6.06406	7.8058	7.0077	6.26183	7.15484	7.19713	8.24891	6.24207	6.53267	6.69393	7.96332	6.24859	6.27124	6.34919	6.76996	8.54485	6.63748	7.74781	5.97692	6.53512	7.88992	7.43216	6.73946	7.67756	9.6186	8.36272	6.37232	6.32449	6.02599	6.02461	6.41416	7.25212	7.65781	7.06485	7.38811	6.14919	6.49111	6.19732	6.87235	6.4129	5.92326	7.68322	7.45427	6.5802	6.87143	6.35321	7.76673	6.17181	6.44758
LINC00704	6.57372	7.30469	7.69869	7.8427	7.05864	5.7685	10.1823	6.28937	6.30507	6.64207	6.17048	4.85489	6.72893	6.56849	7.86912	7.30378	6.96093	7.74781	6.79935	7.05464	6.52446	7.27664	6.19191	4.85489	9.3214	6.13735	7.15159	6.85914	6.81514	7.51889	5.50821	7.45357	6.79201	6.51294	7.09062	6.00082	6.36787	6.31585	5.80073	6.42859	6.51447	8.03943	7.16	5.89795	5.74639	5.57015	6.77058	6.41111	7.85283
LINC00707	11.0898	9.0187	11.1437	9.23438	6.97627	10.2175	7.99862	10.2909	8.26828	9.54014	6.76281	5.31682	7.6388	7.59241	7.93544	8.09813	7.73573	9.18981	10.4339	10.5491	6.5796	6.58404	6.62108	5.53742	5.27544	7.09447	9.71322	8.38575	9.52737	11.6317	9.24751	6.99214	7.46896	8.72319	10.1351	6.63268	7.76416	10.431	9.79415	7.64273	9.78169	11.797	10.7139	8.97349	8.67743	8.92676	6.76163	8.96864	9.93615
LINC00839	6.20128	7.4739	6.65264	8.82335	5.74702	6.7135	5.56101	5.60229	6.31292	6.27183	7.27348	8.83123	6.62996	5.55305	6.32032	7.44861	6.34316	7.06852	5.49614	7.70808	5.91153	7.91086	6.52031	8.07709	9.65899	6.13735	6.21219	6.32449	6.37127	5.63236	5.99736	6.43799	5.96949	6.17028	7.17142	6.20296	6.43114	7.04762	6.04467	5.97001	6.33481	6.78964	5.3053	6.08771	7.11843	7.02049	6.09127	5.85929	9.15975
LINC00847	7.56609	8.23743	8.95424	8.329	8.49365	10.0392	8.64365	8.22802	8.18279	8.98393	9.1246	9.78461	8.89401	8.40122	8.36489	8.4869	8.13979	8.12435	8.27576	8.5984	8.67433	8.67759	8.30399	9.01725	8.79699	8.37207	9.28252	8.10678	8.68105	8.43571	9.00565	8.25857	8.64606	7.83064	8.79765	7.68255	8.38924	8.45323	8.36629	8.69429	8.05465	9.02403	8.19909	8.45729	8.80723	9.00042	8.90195	7.12393	7.96853
LINC00852	6.32266	6.99193	6.03381	6.53406	6.26406	6.99471	6.92735	7.35057	6.35889	6.28991	6.77504	6.82425	6.22331	6.80682	6.75055	6.55206	5.98052	6.19852	6.65699	7.37783	6.63233	7.52195	6.83598	7.10402	6.68633	6.63419	6.73912	6.1404	7.24973	6.45169	6.67215	6.63646	6.36654	6.73482	6.81306	7.02991	6.76827	6.774	6.62926	6.64185	6.68845	7.00134	6.91406	6.81774	7.18429	6.75776	6.93742	6.9558	6.59668
LINC00856	5.99646	5.13323	5.66985	5.49491	4.85489	5.7685	5.69991	5.1765	5.34454	5.10036	5.20561	5.76741	5.33513	5.52113	5.54626	5.39965	5.58394	5.34493	5.37989	4.85489	5.33584	5.52202	5.20592	5.33974	5.98183	5.62714	5.27788	5.12567	6.38853	5.30736	5.38983	5.30865	5.58459	5.50342	5.37205	5.48774	5.53418	5.40805	5.44786	5.34002	5.35827	7.16432	6.09544	5.44967	5.98446	5.57015	5.7421	5.34484	5.37519
LINC00861	5.51454	5.21385	5.17814	6.5761	6.18429	6.10928	5.63386	6.40641	7.07752	6.27183	7.38498	7.56679	7.35644	5.69329	7.26722	7.0433	5.4784	5.1008	5.88844	7.6853	6.06652	6.71112	6.45863	6.42778	5.7364	6.18842	5.34274	6.2591	8.48224	6.34022	6.62481	5.91547	6.05413	6.4225	8.62211	6.93454	6.84351	7.83688	6.59724	7.096	6.84084	7.00134	6.32418	7.02725	7.92571	7.53518	6.34833	5.69563	4.85489
LINC00863	7.54677	7.00051	7.45036	7.46232	6.45759	8.2115	7.40275	7.59153	6.97751	7.78921	8.06058	8.1603	7.01184	7.30482	8.16642	8.09813	6.63748	7.02996	7.62191	7.39685	8.24778	7.21451	8.16679	7.71269	7.11379	8.04917	7.67913	7.8654	6.47108	8.05076	7.35244	7.67834	8.3216	7.94108	6.55576	7.87884	7.97545	7.53759	7.4176	7.67879	6.67031	7.37658	8.19909	7.78371	7.31674	7.6356	8.29029	7.69852	7.6381
LINC00865	5.40822	7.09534	5.85884	6.5898	5.60074	6.60373	5.89536	7.97107	7.17046	7.38431	7.64844	8.02438	6.80578	6.49242	6.81722	6.42087	6.77115	6.23701	5.22714	6.26628	6.52446	5.96502	6.72685	7.62928	7.81396	6.74679	6.17314	6.53628	6.94084	5.63236	8.03304	6.66656	6.23885	7.0308	7.0266	6.45882	6.25377	7.27376	6.30389	7.1756	5.67019	6.81498	7.01805	6.64729	6.49271	8.16995	6.74354	6.59036	6.04747
LINC00885	5.21839	6.40474	5.90582	5.44812	5.41353	6.4442	5.69991	5.96658	6.47306	5.75956	5.66858	6.04797	6.06481	5.8542	6.42762	6.70197	5.78145	6.27416	6.13247	5.63039	7.01457	7.21451	5.86034	6.88802	6.08354	6.02678	5.49799	5.91552	6.66201	5.74915	6.0529	6.10421	6.7045	6.01724	5.87347	6.34974	6.07031	5.87475	5.80073	5.99385	6.47211	6.40141	6.29434	6.36921	5.78474	6.61424	7.13312	5.69563	5.67109
LINC00886	7.62251	6.51079	6.31154	6.54824	6.71806	6.17845	6.87702	7.40228	6.99546	7.91693	7.76343	7.47024	6.59511	5.87485	7.12146	6.44054	8.45637	7.31885	7.54743	6.82875	6.36328	6.81406	6.68825	6.29571	6.01693	6.30628	6.52705	7.56551	7.77838	8.45959	6.43323	7.70573	6.58558	6.83238	7.37132	6.98989	6.34597	7.03523	6.54756	7.00153	7.07359	8.85142	7.46624	7.30534	6.41615	6.8385	6.76163	6.89937	7.44987
LINC00893	6.43204	6.1655	7.03328	6.60334	6.62333	7.1229	6.66511	6.67811	6.80873	6.83763	6.75046	7.43861	6.89221	6.43489	6.64865	7.05524	6.60445	6.59067	7.06563	7.38738	7.98671	7.8028	7.65035	7.13973	6.23309	7.11772	6.43672	6.70057	7.43454	6.21635	6.77601	6.43799	7.36378	6.61304	7.13164	7.26955	6.84351	7.32479	6.38454	6.89966	6.67031	7.57431	7.18958	7.14732	6.92474	6.60247	7.68841	6.29798	6.4994
LINC00894	6.74584	6.93923	8.14202	7.51685	8.14656	7.94092	7.47007	8.17078	7.18598	6.987	7.84794	8.42067	7.531	7.05089	7.27378	7.958	7.83612	7.05898	7.6577	8.3778	8.97457	8.09525	8.3698	7.90167	6.98645	7.9206	7.40825	7.47489	8.54825	6.89168	7.65546	7.26153	8.50821	6.93541	7.97655	7.66624	7.25349	7.9873	6.62926	7.84626	7.49313	8.93493	8.15615	7.98458	7.47241	7.39515	8.8239	6.55281	7.23146
LINC00899	6.64356	6.87488	8.00369	6.98317	7.14553	6.12701	7.04972	7.6457	7.53419	6.87114	7.28998	7.31827	7.14456	6.68865	7.29327	7.01909	7.0812	6.4114	7.53203	7.25775	7.26815	6.9543	6.72685	7.41722	7.00122	7.5729	6.75124	7.30263	7.38092	6.58539	6.71773	7.03734	6.81297	6.85893	7.92092	7.35454	6.98186	7.26332	6.62926	6.69287	7.43334	7.37658	7.21851	6.7595	7.22645	7.11859	7.6054	6.24927	6.581
LINC00900	6.24327	6.19111	5.69978	6.12671	6.16337	6.28954	7.87674	7.76767	7.03497	6.68117	6.61968	7.33908	6.31714	5.95296	6.32032	6.884	7.74045	7.91586	6.65699	7.12585	6.06652	6.19915	7.44665	6.87729	6.82854	6.41272	6.04619	6.03447	7.34929	8.08715	7.96993	7.98716	6.7707	7.3911	8.07145	7.78415	6.84351	7.42142	7.09842	7.14959	9.00271	7.20211	7.48987	7.10242	7.14074	7.48808	7.36726	7.12393	5.84818
LINC00909	8.04784	8.48111	8.4729	8.64021	7.42304	8.79262	7.76992	8.4574	8.79	8.70084	8.24116	10.0316	8.26988	8.93177	8.52037	8.32367	9.15406	8.0796	9.02032	8.49883	8.41385	8.50866	8.78664	9.90219	8.30033	8.95307	9.29603	8.19079	8.74161	8.73833	8.69001	8.53225	8.3216	9.12639	8.98654	8.56724	8.30661	8.60544	8.39226	8.82669	8.34774	8.7505	8.81784	8.78164	8.38501	9.28932	8.72209	8.65819	7.88266
LINC00910	8.40599	6.74076	7.37403	7.66253	7.46054	7.65261	8.13135	8.91538	7.76446	7.74965	7.30629	7.5784	7.98328	7.22543	7.8606	7.31849	7.15567	7.22088	8.50231	9.0659	8.7308	7.40087	6.62108	8.18435	6.84524	7.04669	7.03136	7.79964	7.9016	7.31091	7.69888	7.74582	8.48388	6.70548	8.07145	7.79914	7.91732	7.61261	7.31939	7.67879	7.83666	9.98981	7.78412	7.16486	7.82882	7.34287	8.42113	7.40732	7.44987
LINC00920	6.39674	6.66511	6.23236	7.08829	6.4413	7.78555	7.09389	6.68912	7.62649	6.6153	6.90227	7.19383	6.24754	6.56849	7.15764	7.10194	7.23304	7.04938	7.04356	6.4589	7.4903	6.65627	6.68825	7.1309	5.90739	6.63419	6.71454	7.14917	7.08495	7.11786	7.41515	6.36356	7.02329	6.92297	7.11129	6.45882	7.74936	6.99734	6.17053	6.81191	7.03301	7.34345	7.44219	6.7595	6.59895	7.30913	6.93742	7.12393	6.4117
LINC00926	5.84452	5.66487	6.07293	7.11556	5.77961	6.45727	6.61548	6.53765	6.12543	5.79026	6.75046	6.66128	6.14711	5.83305	6.65923	7.30378	5.91898	5.50087	6.44286	7.23665	6.40574	6.80165	6.34206	6.10432	6.0508	6.0556	5.65737	6.00611	7.13281	5.81834	6.02553	6.15209	5.58459	6.09667	8.06121	6.30297	6.09861	7.38359	6.12204	6.10498	6.28504	6.5962	6.58613	6.47947	6.24551	6.76814	6.78829	5.96428	5.7467
LINC00936	5.96078	5.76432	6.83273	6.3149	5.77961	6.88954	6.31411	5.85392	6.46625	6.8489	6.40886	6.69563	6.40362	6.6597	6.30615	6.4789	6.39769	6.31009	5.97692	6.82875	6.24948	6.13445	6.35947	6.57405	8.05102	6.54688	6.46761	6.65357	6.22268	5.85089	6.39476	6.10421	6.16888	7.38229	6.86368	6.87671	6.60259	6.42288	6.44146	5.97001	6.38244	8.891	6.53823	6.73543	6.97592	7.09474	6.52467	6.98312	6.12161
LINC00941	8.99067	7.58071	5.80916	7.39096	7.86751	9.86546	8.01202	7.92401	6.35136	6.80322	5.8306	5.54417	6.48401	7.31663	7.52403	6.80712	7.42388	7.78756	8.99032	8.9485	7.05215	5.3611	5.3501	5.94494	7.50819	6.37134	6.72689	7.43163	7.63023	7.98609	6.93628	7.31666	6.74902	7.94697	6.26828	6.45882	5.24948	7.75146	7.81827	6.38084	7.32745	7.44052	7.64481	8.35028	5.74639	6.8385	6.6489	6.11678	8.20796
LINC00944	5.32335	5.17612	6.19898	7.6198	5.89855	6.59219	4.85489	5.53229	6.93151	6.21568	7.34621	6.34389	8.00799	6.9618	6.52575	7.14149	6.0928	4.85489	5.11847	5.83636	7.06444	6.47499	5.99229	5.99324	8.73517	5.3313	6.11165	7.50854	6.00154	7.13848	5.77126	5.11759	6.48119	6.34466	6.55576	6.37241	5.80707	6.6789	5.72725	6.69287	5.35827	6.76379	5.40542	6.52369	6.26834	7.48208	6.53553	5.64876	4.85489
LINC00957	6.08026	5.8647	7.7192	6.62997	7.13615	6.25896	7.58348	6.34942	6.8543	7.18315	6.98746	7.7053	7.1214	6.05906	6.70065	6.6941	6.62657	6.67113	6.62644	6.37733	6.48621	7.20539	7.63129	6.39618	6.74158	7.56464	6.26821	6.92514	6.7536	6.90397	6.98554	7.62908	6.93192	6.99584	6.78697	7.01671	6.8724	6.90438	7.46833	7.03059	7.75842	6.56588	7.08303	7.13846	7.31674	7.26751	7.54218	7.13602	7.73327
LINC00958	11.4891	6.63121	9.13406	12.034	8.82676	5.30369	5.91996	6.40641	9.36911	8.74407	9.04447	8.51575	11.2844	10.1015	8.05937	8.62184	10.5346	10.7476	9.63992	11.2314	9.57608	6.17803	9.96272	9.4699	8.62581	9.5111	10.6787	10.1828	7.7001	11.5871	9.83148	7.85352	9.83204	10.8789	8.13134	8.17606	10.4207	7.93035	9.15739	10.4254	7.5782	8.83991	7.21851	6.97797	10.4767	9.95959	9.23739	9.80912	11.5701
LINC00960	7.67227	8.08532	5.31108	6.14711	7.83404	7.23274	5.52135	5.08254	8.85227	8.18891	7.96332	5.64835	7.31665	8.7786	5.72457	7.91752	7.68758	6.81783	5.44106	4.85489	5.58513	7.35254	9.10446	8.4948	5.7364	6.68371	5.45098	7.4491	7.68139	4.85489	8.07722	7.93061	5.92413	7.94108	7.79016	7.98068	6.75267	8.6682	5.23149	5.68751	6.1781	7.08535	7.64481	5.5401	7.81538	6.84824	5.66686	7.82031	7.16337
LINC00963	10.3479	10.5182	11.8348	11.3433	9.89935	10.5308	10.0979	10.0119	11.0571	11.2245	11.0671	12.2103	10.7103	10.1179	10.9308	10.6793	11.0303	10.1301	10.9584	10.2949	10.9521	10.9503	10.7435	11.3559	12.0886	10.0119	10.9909	10.3345	9.83214	10.1765	10.3717	10.1962	10.7465	10.7107	10.1896	10.4163	10.5532	10.7668	10.2647	10.5226	10.0684	9.90425	10.3692	10.4826	11.1221	11.3567	11.0208	10.8116	10.0059
LINC00964	6.36031	6.80214	5.45652	5.27583	6.07515	5.7941	5.91996	6.97236	5.75341	6.47165	5.80069	6.47319	5.53098	5.78909	6.24758	6.57837	6.0928	6.80624	7.24925	7.38738	5.6344	7.17766	6.84754	8.13388	5.27544	6.32839	5.49799	6.76058	7.30043	5.94186	6.33449	6.45587	6.01274	6.69055	6.38474	5.65166	5.91488	7.28413	5.80073	6.26083	7.00524	7.90092	7.01805	6.49439	5.98446	5.83214	6.42214	7.12393	7.31421
LINC00968	5.84452	5.40901	5.95047	5.57895	5.35517	5.30369	5.26527	5.6658	6.0275	5.65953	6.14975	9.26861	5.91002	5.95296	7.16476	6.56089	6.44973	5.76111	5.63712	5.83636	5.72385	5.60947	5.70451	7.09494	6.45912	6.08359	7.13379	5.70026	5.95065	5.91255	7.0788	5.30865	6.42529	6.45953	7.00454	6.34974	6.60259	5.87475	6.4779	6.44408	6.35887	6.50284	6.16602	5.87124	6.93773	6.10778	6.98351	5.64876	5.43583
LINC00969	9.29279	9.64023	9.06087	9.67398	9.9073	10.4199	9.09657	10.0847	8.0073	8.94746	9.43213	9.87136	9.51358	8.5228	9.11258	9.99208	9.18337	9.34026	8.63551	9.67601	10.3744	11.2036	10.9135	9.05364	9.3186	9.86355	8.83841	9.62542	10.9081	9.20982	10.0623	9.36177	9.66719	9.3515	10.2905	9.86551	9.0997	10.0825	8.94675	8.62015	9.53378	9.69084	10.1963	8.91485	9.03035	8.94606	10.3527	8.71742	9.6756
LINC00987	6.7004	5.51277	5.63866	6.22495	6.05183	7.17529	6.40852	6.79411	6.74529	7.22586	6.77504	6.23187	7.26521	6.43489	7.54026	6.70978	6.27102	6.31009	6.32899	6.53512	6.42639	6.61345	6.26958	6.60126	7.31378	6.23712	5.99999	5.94671	6.99416	5.71218	6.15542	7.28016	6.2722	7.22305	7.22896	6.84679	6.70465	7.24219	7.08745	7.14959	6.14959	6.81498	6.89589	6.60748	7.29719	7.38873	6.81439	6.88487	5.99475
LINC00992	5.06513	5.38569	4.85489	5.78338	5.51426	6.27436	5.59841	5.08254	5.46399	5.20162	5.20561	5.87107	5.473	5.22207	5.51139	5.54681	4.85489	5.98087	4.85489	4.85489	5.13342	6.27969	5.88832	6.82225	5.51639	5.71581	5.20067	5.12567	6.22268	4.85489	5.60719	6.41983	5.92413	5.76465	6.38474	5.69869	6.49111	5.58338	5.60186	5.49443	5.35827	5.91847	6.94966	5.97364	5.23996	5.69785	6.07495	6.02817	5.90968
LINC00996	6.51044	5.75086	5.25037	6.65603	5.77961	5.81893	5.78939	6.60992	6.70674	6.00299	7.40019	6.96858	7.81111	6.9618	6.91538	6.44054	5.23856	5.40213	6.05777	7.17128	6.31916	5.42013	5.70451	6.34708	6.26061	6.13735	5.97603	6.6851	7.07517	6.28004	6.10546	5.37814	5.92413	5.86802	6.86368	6.17642	7.3161	7.50288	6.36491	6.4129	6.33481	6.25029	6.38156	6.5802	6.37587	6.94175	5.8944	5.41974	5.22379
LINC01001	5.90453	6.32568	6.58222	6.82453	6.42478	6.74461	7.1282	7.31044	6.39581	6.97689	6.45734	7.00449	6.40362	6.54725	6.11982	6.80712	6.4749	5.85015	6.56291	7.09072	6.96272	7.20539	6.80065	6.50319	5.86775	6.66743	6.32149	6.4061	6.81514	6.85406	6.91093	6.17522	6.95072	5.83495	6.22654	6.87671	6.58472	7.07205	6.34494	6.39698	6.80854	8.18397	7.32839	6.92675	7.17353	6.39631	7.14652	7.36741	7.03785
LINC01003	6.9887	6.73551	6.72997	7.53014	7.1172	7.25367	6.56373	6.67811	7.18598	7.12095	6.9241	7.04803	6.62996	6.70757	7.17888	6.62098	6.97762	7.06852	7.24925	6.58922	7.5513	7.14934	7.06905	7.30522	7.25443	6.8358	7.041	7.62021	6.68888	6.61659	7.35244	7.34341	7.69052	7.71071	6.73311	7.08144	7.4972	6.78917	6.94809	6.72979	7.07359	7.29217	7.0346	7.23281	7.39222	7.02895	7.40629	7.60812	7.11251
LINC01004	6.45499	6.49163	6.37103	7.06045	6.79385	7.06037	6.43832	7.02389	6.6955	6.48682	6.42525	6.79331	6.40362	6.02498	6.20147	6.38049	7.29969	6.34489	6.40616	6.84319	6.9087	7.47029	6.56454	6.54621	6.26061	6.45266	6.49771	6.34546	7.53587	6.55335	6.77601	6.47347	6.74902	6.56403	7.17142	6.65053	6.73687	7.19891	6.84608	6.42859	6.6142	7.65679	7.31514	6.86247	6.47404	6.57858	6.95297	6.85536	6.23436
LINC01010	5.70992	6.70352	5.80916	6.46048	5.77961	5.93336	6.62808	6.06706	6.42451	6.73143	6.42525	6.02759	6.17313	6.16994	6.78908	7.24842	6.8376	6.23701	6.34878	6.39827	5.58513	6.29892	5.77046	6.06138	5.68738	6.97158	5.90019	6.97561	6.31787	6.39732	6.37503	5.8851	6.50816	6.4225	5.9326	5.74298	6.99491	6.38128	6.38454	6.78899	6.35887	6.95722	6.6322	6.96789	6.88497	7.78347	6.24164	6.17181	6.27631
LINC01011	6.21546	6.0752	6.92777	6.87962	7.06858	7.1229	6.33041	6.6558	6.0275	6.37615	6.61968	7.23164	6.66385	6.21404	6.53746	6.64584	6.0928	6.09559	6.67199	6.79935	6.7314	6.01651	6.90383	6.50319	6.70502	6.35007	5.90019	6.50054	6.99416	6.10083	6.39476	6.12843	6.2722	6.21659	6.61779	6.06286	7.11874	6.50184	6.30389	7.01129	6.67031	7.08535	6.56242	6.50913	6.19834	6.39631	6.59868	6.17181	5.58682
LINC01018	5.6051	5.47348	7.13091	5.57895	5.64014	6.31929	4.85489	5.24837	5.89506	5.69435	4.85489	5.50542	4.85489	5.15496	5.39245	5.66616	5.82978	7.02014	5.31017	5.33333	5.68046	6.64216	7.18948	9.68784	5.36906	5.86779	5.49799	5.32252	5.92412	5.11684	5.31882	5.75165	5.8764	6.0709	5.48662	5.65166	5.47593	6.11928	5.60186	5.5784	5.61877	7.60235	5.48933	5.5401	5.74639	6.90516	5.78852	5.99676	5.7467
LINC01024	6.38473	6.56042	7.06664	6.01796	6.89964	7.17529	6.50964	6.39243	6.68415	6.48682	6.86881	7.24647	6.36121	7.01451	6.50198	6.73293	6.19374	6.75878	6.77215	6.14253	6.68286	6.86254	7.32417	7.82379	8.33978	6.58257	6.52705	6.58795	6.68888	6.3786	6.27077	6.47347	6.30455	6.77756	6.6768	6.22885	6.65468	6.7431	6.36491	6.36447	6.14959	7.56007	6.32418	6.52369	6.64874	6.79878	6.44572	6.17181	6.12161
LINC01089	7.3139	6.82195	8.157	8.43005	7.3286	8.30542	7.28758	8.10347	7.97508	7.37681	8.16033	9.04722	7.75357	7.21279	7.95953	7.90163	7.44741	6.73437	8.54435	8.7467	8.6934	8.56492	7.8983	8.40928	7.21752	8.80285	7.96548	7.62021	8.53117	7.57188	8.1565	7.81017	8.04951	7.58705	8.79765	7.76135	7.71167	8.97138	7.92374	8.16488	8.02835	7.54569	8.79946	8.4119	8.35309	8.04721	8.59138	7.77588	7.53588
LINC01091	6.24327	6.13924	5.25037	6.54824	5.60074	6.36248	5.78939	5.6658	6.35136	5.79026	6.1286	5.79455	7.86637	5.91475	6.82646	6.35974	6.41093	5.90473	5.67834	6.11591	6.2732	6.06538	6.04024	6.12512	6.26061	6.21305	5.95143	6.55376	7.16072	6.28004	5.8074	6.12843	6.05413	6.53022	7.9982	6.41643	6.32363	5.87475	6.74957	6.20506	6.14959	7.82024	6.85874	5.99756	6.41615	6.01106	7.07812	6.29798	5.7467
LINC01094	8.47297	8.022	6.81284	7.02238	6.84196	7.1229	7.53423	8.04483	8.13705	8.69498	7.66724	8.00749	8.02624	7.84229	7.74953	8.01515	9.39416	9.54651	8.57047	7.8097	7.62597	7.20539	6.53523	7.61694	9.03089	8.1065	8.32571	7.9942	8.2215	7.95824	8.73178	7.71922	8.47773	9.13151	9.14862	7.39512	8.00673	8.76465	8.46745	8.06947	8.82853	9.15969	8.40838	7.88001	8.59816	8.46713	8.27269	8.50961	9.33821
LINC01106	6.38473	6.27228	7.02481	7.04155	7.24453	7.33426	6.61548	6.98109	6.47984	6.69393	5.73741	7.16279	6.61266	7.57792	6.42762	6.8772	6.90074	6.37863	6.59509	6.79935	6.2004	7.09082	6.57892	6.50319	6.01693	6.47212	6.09031	6.96317	6.35376	6.55335	6.15542	6.24171	6.45358	6.45953	5.58246	5.96823	6.47146	6.24631	6.14657	6.72979	6.05893	7.29217	6.56242	6.97797	6.22218	6.19603	6.32261	6.08812	6.02147
LINC01116	8.76746	9.32272	8.80163	7.4413	6.24467	7.2257	9.4337	8.4242	8.70684	9.35425	7.92245	5.82083	8.21279	8.72797	9.17154	8.81729	9.08262	8.36663	8.10174	9.23733	8.42762	7.65968	8.66896	9.24078	9.49016	6.69978	8.58144	8.67795	7.89084	8.56968	7.23766	7.24264	8.4083	9.09789	8.58709	8.291	6.76827	8.22632	8.30378	8.59868	6.51447	8.36434	8.53067	8.54069	7.57251	8.39376	8.33902	8.07306	6.39333
LINC01117	6.20128	6.01683	6.71922	5.68813	5.20952	5.81893	6.45294	5.87761	5.97458	6.5599	6.14975	5.54417	5.91002	6.19955	6.54905	6.56966	6.0928	6.25574	5.97692	6.76925	6.09474	6.76365	6.30642	6.45853	6.45912	5.52564	6.30401	6.03447	6.22268	6.1486	5.99736	5.85365	5.96949	6.64463	6.49033	6.25412	5.72664	6.26999	5.80073	6.45936	5.71826	6.97947	6.48831	6.40181	5.92273	6.08918	6.45733	5.78156	5.30609
LINC01123	6.40863	6.30311	6.71922	7.44835	7.17327	7.27427	6.26371	8.06071	6.61982	6.9251	5.8306	6.56465	6.48401	6.67907	6.74073	7.32821	6.52366	6.73437	6.96324	6.95323	6.69925	6.56906	6.45863	6.45853	5.63492	6.51009	5.6921	7.29293	6.77858	6.41573	6.73256	6.82021	6.85386	6.51294	5.87347	6.30297	6.52944	5.97399	6.49571	7.21785	6.90308	6.93458	6.2321	6.8403	5.85648	6.57858	6.88962	5.82132	6.14516
LINC01128	8.6278	9.71394	8.3613	9.17561	8.52169	8.99445	9.40551	8.78158	8.77276	8.82678	9.09763	8.46747	9.22658	8.92243	9.07855	9.1494	9.03798	9.64408	9.09655	8.59036	9.01145	10.0723	11.007	9.02643	8.90942	9.02266	9.91159	9.14867	8.77385	9.04932	8.98568	8.39785	9.13321	9.30015	8.66973	9.28419	9.12814	8.75746	9.00936	8.93327	8.78634	9.87643	9.04135	8.98066	9.20826	9.15949	8.94682	9.51525	9.99116
LINC01132	5.97879	5.96533	5.69978	6.2798	7.91627	5.62615	5.89536	6.3198	6.79317	6.5166	6.53389	7.15491	6.03579	6.16994	6.60539	6.54316	6.27102	6.37863	6.28831	6.62399	6.76274	6.04125	7.61195	7.61073	5.86775	6.18842	5.7253	6.87262	6.45503	6.238	5.8074	6.10421	6.91285	6.14632	6.34726	6.06286	6.78368	6.6455	6.64496	6.34785	6.77539	7.40893	6.80091	6.19006	6.31261	6.49099	6.84837	5.99676	5.93892
LINC01133	9.5718	9.54384	6.12886	6.20602	6.67835	5.30369	5.32823	7.71815	8.88471	6.97689	6.50387	8.06573	5.2476	6.79811	7.63887	7.02518	9.44342	8.03339	9.00403	7.10254	10.1849	8.04641	6.10804	6.48849	5.7364	8.38135	9.0402	8.77247	8.2215	7.88313	10.2349	7.27087	9.95595	8.64996	8.0509	8.20986	10.4581	6.6455	8.63969	8.09613	9.23404	9.18717	8.93184	9.10821	7.12963	8.75972	9.62844	7.73773	8.60227
LINC01137	9.30691	9.23558	10.0958	7.95432	8.29247	8.69728	8.35746	8.73568	9.32512	9.84189	7.84246	7.61827	7.84591	9.12651	8.54164	8.49532	9.43342	9.29055	9.37491	9.10017	8.02969	8.12376	8.88222	8.32952	8.41553	8.68819	8.38503	9.24441	8.07772	9.61789	9.09887	8.72266	8.33529	9.11609	8.55119	8.61409	9.11114	8.78601	9.11145	8.48954	8.70215	9.43637	8.26114	8.99959	9.14873	9.53115	8.48102	9.47249	8.60582
LINC01139	6.59409	7.99337	5.90582	7.94453	4.85489	7.99046	8.48084	8.4303	6.78269	5.87612	4.85489	8.85014	7.45109	7.33995	8.59345	7.70279	7.72146	7.64004	7.94979	5.24613	7.79313	6.71112	4.85489	5.78218	8.05782	7.39749	5.92617	8.14941	8.62748	8.17665	8.99142	7.05936	8.0743	8.14912	7.46907	6.76872	6.45147	7.37396	5.60186	8.77574	4.85489	8.25542	7.84888	6.95773	7.6507	7.02895	8.25187	7.40732	6.784
LINC01160	5.73397	5.21385	5.0837	7.25221	5.28868	5.52477	5.09236	5.30878	8.62268	6.09352	5.94085	5.91858	7.70879	8.19837	5.47443	6.42087	5.85295	5.40213	5.63712	5.87198	5.53197	7.91632	7.37912	5.27528	5.51639	5.83231	8.40307	5.56515	5.8968	5.43745	5.31882	6.07939	5.71473	6.17028	6.04059	5.69869	5.76786	7.50288	5.86822	7.73118	5.26659	6.53478	5.62888	5.34166	6.09709	5.75429	5.45147	7.99804	5.37519
LINC01181	5.92367	5.6799	5.3644	5.0985	5.28868	5.62615	5.59841	5.30878	6.03774	6.27183	5.59263	4.85489	5.40858	6.15482	6.32032	5.84225	5.34924	5.6958	4.85489	4.85489	5.13342	5.96502	5.20592	6.26009	5.7364	7.00967	5.27788	5.51339	7.22364	4.85489	5.87533	6.58985	7.49403	7.0536	5.98814	5.60135	6.07031	7.02272	5.64609	6.74185	6.25929	6.07437	6.29434	9.37405	7.37374	7.57511	7.55703	6.55281	6.21276
LINC01184	9.59384	9.77339	8.93279	9.55989	8.84625	8.82229	9.6356	9.91801	9.1695	9.25242	9.6063	9.97802	9.35121	9.87104	9.3076	9.35468	8.96433	9.63951	9.57902	9.71333	9.93652	9.24172	8.77245	9.68639	9.47264	9.59479	9.82116	9.12767	9.78991	8.95204	9.36907	9.48913	9.66988	9.13916	9.95276	9.48014	9.87357	9.48305	8.81586	9.63639	9.96939	10.0458	9.72444	9.73142	9.26541	9.48359	9.77424	9.39985	8.85838
LINC01206	6.11188	5.27918	4.85489	4.85489	5.10597	4.85489	5.09236	6.64449	6.44557	5.81985	5.2839	5.76741	5.33513	6.07567	5.29464	5.43227	6.63748	5.93082	5.75458	5.7603	5.13342	5.56719	5.77046	5.68705	4.85489	6.28371	5.27788	6.08883	7.08495	5.97026	6.87193	6.93334	7.14135	5.50342	5.66624	6.20296	6.63757	7.33477	6.38454	7.76504	8.67295	8.90211	6.19958	7.03688	7.14074	6.64888	7.1059	7.63337	7.0045
LINC01214	6.24327	6.05613	4.85489	5.0985	4.85489	4.85489	5.26527	6.71084	7.09002	5.62296	5.2839	5.18222	6.093	6.2837	5.51139	5.82446	6.80955	8.39602	7.46868	6.67433	5.24818	6.13445	5.40789	5.578	4.85489	6.74679	6.68946	6.50054	7.72466	8.59861	7.14464	7.23309	6.87383	8.11303	8.244	7.48223	6.54815	7.75146	7.43472	7.37467	6.9331	8.78694	8.35257	7.75574	6.6649	8.24158	6.83996	9.13398	8.84646
LINC01235	7.70303	5.4528	5.90582	5.75289	5.92592	6.16159	6.70106	7.88877	7.04359	5.84845	6.23032	8.89406	6.44451	6.1239	8.91554	6.71754	6.01941	6.45886	5.82416	6.88557	7.36923	5.4733	5.40789	6.45853	7.72222	6.02678	6.15305	6.34546	6.28079	5.49221	6.41416	6.89673	5.82591	6.58059	8.11165	7.47282	6.09861	6.81897	6.79184	6.36447	6.05893	6.88807	6.26367	6.28331	7.24705	5.72658	6.578	7.39745	6.29669
LINC01269	7.16123	6.98762	5.78318	5.27583	5.74702	5.30369	5.26527	7.15214	6.1975	5.27904	5.45941	5.0866	5.97501	6.10808	6.72085	5.62085	6.39769	6.9699	7.40224	7.20436	5.13342	5.52202	5.55187	6.22325	4.85489	5.86779	5.81729	7.68019	6.70209	8.25627	7.51637	6.32442	6.45358	6.59692	6.93603	6.17642	6.54815	7.04762	7.69012	6.29647	7.98796	7.08535	6.26367	7.6501	6.77241	6.81879	5.58301	7.84201	9.35511
LINC01270	6.48857	6.52339	7.68832	7.81604	6.91087	7.28107	6.55044	7.27607	7.32159	7.73234	6.86881	6.94099	7.39509	6.79811	7.12878	6.70197	6.90074	6.32762	6.51295	6.85748	5.97661	6.26011	6.3766	6.5177	6.87799	6.52863	6.61098	7.00012	6.71517	6.52043	5.9074	6.19785	5.82591	6.26098	6.93603	6.20296	6.47146	6.53941	6.3246	6.58861	6.72396	8.79292	6.09544	6.12988	8.00458	7.35613	5.8536	6.51404	6.48238
LINC01272	7.05345	6.84145	6.69742	7.032	6.50514	7.46469	8.1756	8.78632	7.14285	8.5851	7.91205	7.28285	7.66253	6.69815	7.64387	7.74632	6.79049	7.22933	7.07653	7.87801	7.14741	6.52296	6.62108	6.74092	8.03732	7.52259	7.38615	8.206	7.38092	6.86672	6.27077	7.27087	6.95072	6.30361	7.9656	6.61456	8.01291	7.16549	7.65433	7.07764	7.18835	11.027	6.05821	7.40368	9.98897	8.83304	6.89771	7.99804	8.01226
LINC01278	7.8513	5.97585	6.55781	8.62813	9.01311	8.88633	8.57357	8.73814	7.70512	7.87039	8.48032	9.24385	7.66253	7.80157	7.84342	8.4869	7.30618	7.50267	8.57784	8.34467	9.38119	9.15763	8.52043	7.9415	8.5367	7.72846	7.69701	8.5806	8.40179	7.81004	8.37514	8.04684	9.0897	7.45958	8.7415	8.20428	7.80047	8.05982	7.30074	8.44893	8.13073	8.75663	8.49679	8.16873	8.03377	7.84034	9.09862	7.94572	7.96853
LINC01290	5.54615	5.89951	5.95047	5.78338	6.28311	5.17288	5.59841	6.88165	5.84624	5.75956	5.73741	6.31303	5.58407	5.8542	5.91239	5.90996	5.43869	5.54466	5.9189	6.92659	6.09474	7.44754	6.17157	6.72885	4.85489	6.37134	5.27788	5.51339	6.99416	6.05068	6.48864	6.22001	5.96949	5.80054	6.09036	5.8994	6.81395	6.42288	6.07114	5.65296	6.05893	7.29217	6.2321	6.66027	6.89836	5.926	6.66841	5.73977	5.54045
LINC01311	6.56341	6.31068	6.59425	6.92204	6.4413	6.88038	6.01226	6.30469	6.38852	5.84845	6.06235	6.51326	6.24754	5.93406	6.40173	5.95758	6.42401	5.90473	6.71591	6.2894	6.5615	6.8861	6.84754	6.3131	6.60859	6.30628	6.38876	7.01221	6.90777	5.81834	6.41416	6.40138	6.05413	6.56403	6.38474	6.37241	6.41043	6.29316	6.07114	6.31386	6.23291	6.78964	6.58613	6.46435	6.47404	6.21282	6.61902	6.19827	6.19071
LINC01315	6.15755	7.67206	6.2158	8.34388	5.97832	5.65687	5.26527	7.38954	5.95255	5.87612	6.24954	6.44569	5.97501	6.49242	6.48991	6.28394	5.82978	6.27416	7.80503	5.67623	6.46661	7.43216	7.04951	6.53204	6.84524	6.43286	6.43672	6.2364	6.18211	6.71992	7.84739	6.24171	6.7707	6.26098	6.9821	6.89142	7.32626	6.17196	7.31939	5.75222	7.0602	7.06485	5.56282	6.28331	6.85775	6.47793	7.16637	6.64458	5.67109
LINC01322	9.13073	5.63386	5.45652	5.49491	5.20952	5.62615	8.33994	7.60801	5.4194	5.65953	5.34967	4.85489	6.61266	4.85489	7.77701	5.74926	7.7022	9.16879	5.11847	8.77177	4.85489	4.85489	5.45994	5.09817	5.36906	5.4681	5.20067	8.96254	9.15577	6.56948	9.24272	6.92125	5.184	6.67543	7.5455	6.55852	6.60259	7.85744	7.57219	4.85489	5.43518	9.51791	7.59145	6.98798	5.32581	5.08316	4.85489	7.36741	8.87901
LINC01341	5.06513	5.98626	5.5718	5.86865	5.10597	5.71471	6.01226	5.69559	6.09705	5.81985	5.66858	7.6733	5.53098	6.18485	5.91239	6.32789	5.4784	5.45365	5.44106	5.52847	6.06652	7.03999	5.45994	7.5405	6.0508	5.86779	5.5416	5.61312	6.16122	5.30736	5.73343	5.75165	5.71473	5.60171	6.78697	5.13972	5.47593	5.9421	5.31548	5.72054	5.43518	7.12543	6.16602	5.65562	5.82137	6.30838	6.2693	5.41974	5.22379
LINC01355	7.08123	7.38713	7.32066	8.26001	8.10528	8.78105	8.19135	8.09579	7.89229	6.82627	7.89629	8.67557	7.46925	7.44016	7.84773	7.92067	8.19543	6.32762	7.65061	8.35422	8.08309	9.91563	9.4857	8.05915	7.53807	8.40885	7.73209	7.17068	9.6924	7.03203	8.27477	8.02543	7.56662	7.5248	9.57269	8.16461	7.54974	8.49717	7.1093	7.79264	7.91074	9.57443	8.47954	8.35398	7.7812	7.02895	8.75614	7.24011	7.0045
LINC01359	5.57628	5.66487	5.5718	6.16712	5.89855	6.65985	5.99002	6.15826	6.09705	6.09352	6.56318	6.88395	6.27124	5.87485	6.10268	6.81431	5.78145	5.50087	5.54659	6.19378	7.49918	7.29388	6.32438	6.47361	5.90739	6.60002	6.46761	5.97688	6.90777	5.85089	6.64079	5.85365	6.30455	5.31539	7.28412	6.37241	6.25377	6.35989	6.19395	6.86746	6.40552	8.15623	6.83976	6.35255	6.72747	5.99051	6.80575	5.96428	5.22379
LINC01376	5.54615	6.36949	5.78318	7.37623	6.60918	6.90768	6.71281	5.49419	5.8587	6.27183	6.1286	6.32857	6.59511	5.8542	5.75052	6.84265	6.71124	6.05131	5.7174	5.87198	6.17498	7.25918	6.21187	6.34708	6.26061	5.57832	6.33869	6.34546	6.29949	5.91255	5.96833	5.97332	5.50891	5.96042	5.98814	5.93446	6.22945	6.2221	5.68777	6.54707	5.71826	7.00134	6.29434	6.20937	6.0424	6.14399	6.39806	5.85929	5.78193
LINC01410	6.5425	5.49345	5.60604	6.64307	6.93304	6.84305	6.84584	7.26207	6.66694	6.53121	7.23985	8.60209	6.61266	6.88257	6.96591	6.4789	6.37076	5.62429	5.82416	6.99219	6.06652	6.75072	6.45863	6.79954	6.45912	7.30053	6.06849	6.2591	7.97472	5.74915	5.96833	6.60559	6.2722	6.69055	7.90952	6.47945	6.38935	6.87654	6.28277	6.24256	5.886	8.90211	6.78103	6.66027	6.45506	6.52932	6.33554	6.19827	6.62742
LINC01415	6.06406	6.93923	6.01365	5.94633	5.55893	6.34827	6.62808	6.85313	6.47984	6.83763	6.84601	5.98549	6.06481	6.89882	6.92394	6.31707	6.24077	5.90473	5.82416	6.67433	5.6344	5.52202	5.70451	5.75173	6.33923	6.51009	5.78777	5.91552	6.83893	5.85089	6.79017	6.60559	5.8764	6.4776	6.64765	6.63268	6.17907	6.59362	6.4779	6.42859	6.67031	7.04402	6.9671	6.55228	6.41615	6.41032	6.25556	6.59036	5.70983
LINC01422	5.97879	6.29548	5.49741	7.17707	4.85489	6.30452	6.13601	6.24207	6.04788	6.21568	6.6058	7.10666	6.24754	5.81136	6.10268	7.11336	5.82978	6.05131	6.24606	6.2894	6.69925	7.46275	6.71412	6.48849	6.14598	5.96642	6.04619	5.97688	7.16989	5.97026	6.7617	6.26298	5.92413	6.09667	7.97655	6.22885	6.98186	6.83361	6.14657	6.48933	6.59491	7.87834	7.18958	6.7595	6.64874	6.52932	7.28567	5.64876	5.81571
LINC01426	7.02507	7.9429	6.34168	5.49491	5.64014	5.91163	7.30252	6.22583	7.47007	6.75582	6.6058	5.3708	6.97318	5.98966	6.42762	7.18529	7.68268	6.70946	6.8902	5.7992	6.88082	5.4733	5.3501	6.26009	7.01583	5.83231	6.06849	6.1404	7.44949	6.70568	5.65173	5.94485	7.44341	6.4776	6.55576	6.43782	5.47593	6.31585	5.50355	6.36447	5.67019	6.71042	6.78103	5.5401	6.43577	7.23902	6.43399	7.56499	6.0975
LINC01436	7.7955	5.72325	5.78318	5.75289	5.64014	5.35616	5.09236	5.36183	6.36637	5.34407	6.99772	7.13902	5.2476	5.41378	7.08427	5.72931	5.98052	5.40213	5.31017	5.33333	5.80403	6.06538	5.40789	8.56919	6.77709	5.52564	5.09969	5.56515	6.1399	5.94186	5.73343	5.63455	5.65258	6.69055	7.45326	6.84679	5.84452	7.07205	6.92333	8.80278	6.02678	6.68285	5.84649	6.28331	6.8158	8.04319	5.98898	5.59863	5.30609
LINC01468	6.43204	9.65062	4.85489	5.81277	5.35517	7.84978	5.89536	6.02812	6.60167	5.62296	5.66858	5.61535	7.72388	8.13464	5.95364	5.52014	6.0928	6.89612	5.31017	4.85489	5.4094	4.85489	5.10341	6.42778	5.27544	5.57832	5.39968	5.61312	5.97644	7.54942	5.23423	6.92125	6.36654	5.23141	6.42102	5.25706	5.80707	5.53035	6.21685	6.14619	5.886	7.06485	5.74518	5.9491	5.39787	5.57015	5.41343	5.41974	6.21276
LINC01473	5.78	5.99656	5.66985	6.29749	5.74702	6.47019	6.07606	6.34942	6.36637	6.40888	6.19081	6.78283	6.093	6.05906	6.18565	6.50687	6.48728	6.29227	6.2243	6.35598	6.7314	7.33604	6.45863	6.54621	6.17583	6.43286	6.56975	6.1404	7.52184	5.91255	6.59219	6.30432	5.82591	5.96042	7.56029	6.41643	5.84452	6.4826	5.98948	6.22397	6.1781	7.65679	6.67659	6.8063	6.14896	6.08918	7.01336	6.36722	5.7467
LINC01481	6.87304	6.40474	7.03328	7.12452	6.26406	8.09216	6.91744	6.68912	6.819	6.62876	6.50387	7.67869	6.62996	6.44663	6.76029	6.83562	7.04232	6.69681	7.46055	6.53512	6.7314	7.68566	7.54547	6.75286	6.48166	7.22826	6.70206	6.66944	7.18805	6.537	7.23766	7.12331	7.04082	7.08707	7.13164	6.81614	7.23196	6.72736	6.44146	7.03059	6.9331	7.83206	7.05094	6.7595	7.16269	6.96853	7.22421	7.35725	6.68668
LINC01503	7.64535	7.95781	10.5417	8.51459	10.1488	7.78555	7.90582	8.15609	9.20384	8.43819	8.34862	7.445	9.65561	8.03681	9.3814	9.44186	9.73392	8.43547	8.2106	7.45236	7.33969	7.71745	7.10729	8.45097	8.5367	8.45792	8.94285	8.56893	7.9899	8.76088	7.42388	9.07495	8.19209	7.84335	8.64271	7.66624	8.7465	7.90427	9.17486	9.57984	10.302	7.56007	7.77462	8.63777	7.90686	8.3164	9.19777	7.84201	8.98064
LINC01504	5.96078	5.60143	5.45652	6.08463	5.35517	5.62615	6.33041	5.69559	6.23176	5.87612	6.19081	6.31303	6.31714	5.8542	6.37524	6.61257	5.93995	7.18657	6.56291	6.14253	5.53197	6.27969	6.3766	5.91982	5.98183	6.1632	5.7253	7.21268	6.70209	7.36381	5.93837	5.5443	5.50891	6.36463	7.51544	6.51965	7.0333	6.24631	6.19395	6.42859	6.09006	6.43622	6.35324	6.50913	6.45506	5.9695	5.64	5.41974	5.54045
LINC01515	6.95886	7.95569	5.25037	8.95948	6.02795	8.53287	6.70106	8.27628	7.20892	7.68511	7.28176	9.08159	6.22331	7.14103	7.51857	6.83562	6.91823	7.1424	8.55186	6.96635	8.12891	9.44388	8.03415	8.69287	6.41266	8.11769	7.51365	7.41393	8.94057	7.75909	7.95222	7.5094	7.65781	7.0308	7.51544	7.51923	6.17907	7.6526	6.97237	7.70232	8.2146	9.27086	8.99371	8.12598	7.08422	7.67276	8.50128	6.66213	8.14569
LINC01518	7.61326	5.24791	5.25037	7.6745	4.85489	7.81803	4.85489	5.08254	6.77212	7.25908	7.0674	8.10194	7.17856	5.45184	5.39245	7.90482	7.48196	5.27979	5.63712	5.13196	4.85489	5.21375	7.30805	8.60344	6.94108	5.13078	5.6921	5.8148	5.10553	6.80211	7.24761	5.43911	5.184	6.89774	4.85489	5.82481	5.13434	6.83361	6.44146	7.80353	5.1465	7.18335	5.74518	6.62089	4.85489	7.22455	5.06713	7.06179	6.8364
LINC01521	5.96078	6.43894	6.94596	6.14711	6.05183	7.8042	6.21086	6.00804	6.2892	6.13587	6.57756	6.73999	6.40362	6.21404	6.41475	6.78532	5.98052	5.98087	6.38735	6.08858	6.5615	6.4078	6.04024	6.12512	7.41445	6.02678	5.75715	6.48226	6.00154	6.05068	5.93837	5.63455	6.16888	6.34466	6.45619	6.14919	6.45147	6.24631	6.17053	6.03983	6.20586	6.68285	6.32418	5.9491	6.47404	6.61424	6.37347	6.0586	6.04747
LINC01534	5.63276	5.81601	5.41246	5.84117	6.33836	6.28954	6.65289	6.44737	6.17995	6.60169	6.39224	6.51326	6.00589	5.91475	6.24758	6.56966	6.0928	6.74663	6.20209	6.11591	6.50549	7.43987	7.01964	7.26572	6.50378	6.65092	6.09031	6.2132	6.71517	5.71218	6.33449	6.26298	6.16888	6.09667	6.55576	5.8994	6.45147	6.35989	5.80073	6.26083	6.5351	7.56007	6.78103	6.04367	6.3341	6.55421	6.44572	5.82132	5.87947
LINC01547	7.47176	7.52111	7.0417	6.81321	6.98686	6.92556	6.3623	7.13678	6.87405	6.8489	7.3224	7.9904	7.39509	6.96946	7.46848	7.60745	6.80955	7.9311	7.75982	7.49696	7.38857	7.46275	6.95776	6.83345	7.10024	6.87807	6.30401	7.47489	6.63453	7.07565	7.4751	7.03734	7.63557	7.13041	7.28412	7.41496	7.60034	7.0841	7.45163	7.56121	7.54104	7.10554	7.3674	7.10242	6.88497	7.69871	7.23673	7.04901	6.29669
LINC01550	7.34246	8.97483	5.25037	7.29221	6.89964	7.78555	6.17411	8.69586	7.96418	9.38362	9.67168	7.72103	7.73136	8.36844	8.0294	8.21283	7.85362	8.41768	8.05466	7.71559	7.25762	8.04143	6.75194	6.82225	5.63492	8.94062	8.32192	7.11624	8.50342	7.83483	8.57227	7.34341	7.95471	8.19912	8.31442	8.13557	8.94839	7.80192	8.01624	8.59868	8.48397	9.15969	9.38057	8.53745	7.71748	8.479	8.37793	8.11504	8.91084
LINC01554	5.68508	5.38569	5.63866	5.19899	5.55893	6.36248	5.69991	5.4535	6.38852	6.44069	5.4074	5.79455	6.55921	5.97149	5.75052	6.85658	5.3959	5.6958	5.63712	5.58137	8.45026	6.53853	5.3501	6.10432	5.51639	7.82783	5.27788	5.12567	8.65609	5.49221	6.29242	6.90905	6.65831	7.31898	6.45619	5.82481	6.09861	7.04762	6.12204	7.39671	6.12026	7.54569	7.05094	7.85392	7.36441	7.17262	7.59586	7.45561	7.3407
LINC01559	7.43001	8.60038	6.66399	5.19899	4.85489	4.85489	5.32823	6.48692	8.09578	5.20162	5.34967	5.18222	5.72259	6.64002	5.51139	6.4883	10.9703	8.57355	6.46078	5.13196	4.85489	4.85489	4.85489	6.64095	4.85489	4.85489	10.2729	5.45687	7.99994	6.10083	7.12306	5.94485	5.31932	7.5007	7.57493	5.13972	6.98186	6.94504	10.1165	5.09831	6.5351	8.78093	5.48933	7.50219	6.22218	7.84034	4.85489	5.64876	6.33635
LINC01560	6.1869	6.38372	6.54541	6.60334	7.21825	6.88038	6.90745	6.98977	6.93151	6.6153	6.63341	7.14699	6.76024	6.50359	7.10671	6.62098	6.85596	6.50445	7.11924	5.93916	6.83782	6.67021	7.10729	6.90921	7.42519	6.8358	6.85529	7.49181	6.1399	6.48656	6.85867	6.89673	6.79201	6.88493	6.49033	6.70257	6.76827	6.61116	6.14657	6.61552	6.5351	6.86417	6.09544	6.72322	6.75761	6.42417	7.01336	6.38938	6.21276
LINC01572	7.01064	5.6799	6.99036	7.34628	7.23583	7.41031	6.62808	7.61888	6.48657	6.79154	6.50387	7.73141	6.90606	6.44663	6.52575	6.89076	5.73007	6.0737	6.6868	7.41561	6.83782	7.13012	7.42451	6.77642	6.26061	6.86413	6.48276	6.2591	7.81308	6.35958	7.02129	6.45587	6.30455	6.4225	7.11129	6.70257	6.54815	6.89053	5.76483	6.61552	5.61877	7.62984	6.9843	6.7595	6.52919	6.45136	6.65869	6.51404	6.59668
LINC01578	10.1587	9.92179	9.07267	10.9467	11.1423	9.77529	9.98262	10.2324	11.2362	10.7672	10.1059	10.7115	10.1767	11.0531	10.7192	10.2668	11.2568	9.5914	9.63112	9.31229	10.2376	10.9588	10.2062	10.3354	9.84355	10.8097	10.3943	10.0161	10.7365	9.97163	10.5234	10.0611	9.95815	10.5164	11.1823	10.6477	9.9487	10.2577	10.0905	10.0515	10.2733	11.1188	10.4373	10.5704	9.88037	9.63769	10.2781	10.6814	10.1782
LINC01588	6.73688	7.24205	7.95296	6.62997	7.8227	7.68327	7.19425	7.1055	6.70674	6.76784	7.47377	7.57261	6.94675	6.53648	7.254	7.06707	6.61556	7.60855	7.21058	8.02352	7.15885	7.4244	6.63481	9.17214	6.28745	7.40682	6.59739	7.78611	7.6751	7.09693	7.033	6.55775	7.45625	7.07601	7.4847	6.63268	7.39531	7.27376	7.42619	6.92068	7.17608	8.12792	7.27458	6.93716	6.82994	7.17262	7.04973	6.98312	6.92319
LINC01605	8.90774	10.2856	6.99036	7.54985	7.94785	6.19505	7.99862	9.2804	8.51406	8.99826	9.09763	6.21487	9.77067	9.33075	8.13515	8.68388	9.73159	10.3474	9.72173	9.26527	8.99313	6.96533	6.68825	6.12512	8.73938	10.3207	9.78743	9.83394	9.09915	9.41214	9.76123	8.30801	9.32614	8.69573	9.54388	8.71125	9.17522	9.67032	8.8536	8.6171	8.54057	9.41331	9.89372	8.54393	8.11244	7.98577	9.08699	9.63029	10.0059
LINC01612	5.15195	5.01576	4.85489	4.85489	4.85489	4.85489	4.85489	4.85489	5.08658	4.85489	4.85489	5.0866	6.00589	5.15496	5.69773	5.76872	5.16846	5.1008	4.85489	5.13196	4.85489	5.10897	5.28428	6.20435	4.85489	6.18842	4.85489	5.12567	6.54816	5.11684	5.12351	5.11759	4.85489	5.12151	5.48662	5.13972	4.85489	4.85489	5.12157	4.85489	4.85489	5.57268	5.17402	5.44967	5.51798	4.85489	5.52072	4.85489	5.22379
LINC01615	6.21546	6.92117	8.70616	7.27635	6.59486	7.68327	8.87225	5.60229	8.00518	6.97689	9.1598	5.96372	8.1141	8.15406	6.56053	7.5674	7.45902	8.02396	6.2243	7.13735	6.36328	7.50739	6.21187	6.97078	9.65677	7.1292	7.19507	6.34546	6.38853	6.64702	6.41416	7.16428	6.48119	6.58059	6.61779	6.53924	6.67157	6.33809	6.56435	7.08685	5.56326	6.56588	6.51354	6.4335	6.49271	6.70452	6.51371	5.54453	6.784
LINC01619	6.60415	6.55433	6.26473	7.88944	7.07845	7.01972	6.56373	6.784	7.33892	7.87564	6.95617	8.3624	7.531	6.57897	7.05374	6.77057	6.77115	6.11702	6.03157	8.12775	6.77812	8.00095	7.59891	6.90921	6.75946	7.94601	6.71454	6.83176	8.01979	6.82835	7.11213	6.69595	6.42529	7.25255	7.60373	7.90673	7.76416	7.72927	6.94809	7.4112	6.91818	7.87834	7.50154	7.52908	7.01303	7.43309	6.89771	8.21208	5.84818
LIPE-AS1	7.15475	7.79632	8.49948	7.06979	6.73101	6.60373	6.81388	8.58024	7.65684	6.71906	6.67367	6.29727	7.54814	6.69815	7.39272	7.11336	8.9034	8.58633	8.04398	8.28601	7.63402	7.57174	6.82431	6.72885	6.0508	7.39749	7.54043	8.61883	7.99493	10.0217	7.98162	8.7358	8.13049	7.82424	9.12447	8.50531	9.06482	8.2625	8.82539	7.90295	9.08087	8.90763	7.87574	8.01308	8.25774	8.69771	7.7497	9.27174	9.48356
LL0XNC01-237H1.2	6.8568	7.07126	7.22914	6.91157	7.67892	7.93671	7.6193	6.97236	7.2352	6.893	7.0674	7.40624	6.96003	6.76268	7.10671	7.33786	7.17722	7.27076	6.91501	7.06678	7.81444	7.5577	7.79414	7.48025	7.66051	7.54797	6.94114	7.2332	7.54975	7.27446	7.3058	7.04839	7.90016	6.95992	7.70007	6.98989	6.95535	7.18786	7.05398	7.28278	6.84084	7.85539	7.51311	6.78312	6.88497	7.0034	7.84888	6.60871	7.58793
LL0XNC01-7P3.1	6.14255	5.95468	6.74063	6.79028	6.35618	6.9432	6.29756	6.86271	6.41025	6.1564	6.48856	7.38644	6.44451	6.07567	6.13668	6.23816	6.30044	5.58565	6.51295	6.79935	7.05215	6.97626	7.24159	7.122	6.28745	6.61723	6.42095	6.1404	7.25831	6.07607	6.50654	6.15209	6.45358	6.4776	6.70527	6.30297	6.41043	7.01009	6.28277	6.45936	6.68845	6.78964	6.69819	6.71088	6.74263	6.79878	7.02803	5.96428	6.14516
LL22NC03-86G7.1	7.16123	6.34047	6.83273	7.06045	6.07515	8.09968	6.94694	7.09756	7.19367	7.32314	7.29816	6.68429	6.7756	7.15437	7.68323	6.84265	7.39993	6.17874	7.15039	6.55343	7.71206	6.90924	6.72685	6.91968	6.72343	6.43286	7.25366	7.92821	6.51793	7.30189	8.07177	6.36356	7.73296	8.27563	6.49033	7.60759	7.27469	7.43994	7.06523	7.75384	6.31021	7.51646	7.70623	7.56846	6.91162	7.17262	7.76673	7.92558	6.65741
LMCD1-AS1	5.73397	6.51079	5.3644	6.64307	6.42478	6.22748	6.37792	5.56822	6.71787	6.28991	5.96643	6.70687	6.29443	6.63005	6.18565	6.45025	5.75617	6.0737	5.44106	5.13196	6.31916	6.3364	6.57892	6.06138	5.90739	5.86779	6.33869	5.84969	5.86861	5.30736	5.65173	6.22001	6.2722	6.04444	6.58718	5.54706	5.80707	6.55775	5.98948	5.9204	5.5026	6.93458	6.29434	5.78576	6.14896	5.72658	6.58839	5.64876	5.37519
LOXL1-AS1	7.10844	7.86815	8.157	6.42969	8.25947	8.02254	7.92488	7.05714	7.62649	6.64207	8.5618	7.72103	6.83525	6.6597	7.42821	7.81937	8.51747	6.91763	6.6868	6.2185	7.18144	8.07104	7.65035	7.1309	7.90005	7.4435	6.58365	7.05946	6.67551	7.47976	8.99998	7.55551	6.61031	7.25255	7.09062	7.2913	7.17655	7.41206	7.20341	6.69287	7.04668	7.64338	6.94966	6.91626	7.20554	7.63021	7.22421	7.06179	6.16819
LPP-AS2	6.94367	6.9746	6.86199	6.97318	6.74384	7.45279	7.00401	7.06533	6.93618	7.25085	6.79914	7.80694	7.35644	6.71693	7.31882	7.88232	7.01037	6.95961	7.3324	6.65778	7.47236	6.56906	7.126	7.122	7.81396	6.74679	6.70206	7.05946	6.72811	6.48656	7.73405	7.10234	7.07519	7.20301	6.78697	7.06874	6.96867	6.94504	6.54756	6.62876	6.75848	7.58841	6.9671	7.19075	7.33601	7.4455	7.00596	7.17163	6.51618
LRRC75A-AS1	13.9554	13.3088	14.1795	14.9412	13.3147	13.2801	13.0563	13.1876	13.1438	13.6501	12.2665	12.4374	13.5947	14.2832	13.4096	13.5343	13.0894	14.119	14.1222	13.4299	13.1184	13.1879	13.4423	14.8212	12.6986	13.9187	13.6945	12.4955	13.0234	13.221	12.9998	14.8728	13.6852	13.1893	15.3044	13.0095	13.9695	13.2096	13.2904	13.6502	14.1922	11.666	12.6983	13.5557	13.2432	13.0872	13.6692	13.1201	13.4697
LUCAT1	6.27038	6.9526	8.03247	7.00292	8.47942	8.43854	7.86197	8.08031	7.34578	8.38443	6.01559	5.87107	7.30652	7.44016	6.3343	6.67823	6.80006	6.39513	6.91501	8.41018	6.31916	6.26011	7.21579	6.0392	7.60535	6.49126	7.71466	6.91221	8.3125	5.99782	6.02553	7.12331	6.50816	6.2825	7.2476	7.41496	8.02517	6.97145	7.28183	7.22614	7.90351	12.5013	6.89589	7.86963	9.17751	8.73276	6.93742	8.02979	8.13586
MAFG-AS1	6.08026	6.30311	7.16192	6.22495	5.60074	7.39793	7.28005	6.20934	6.4525	5.95432	6.99772	7.15491	6.84973	6.67907	7.0767	7.00063	6.19374	6.57673	7.05464	6.75393	7.3095	6.52296	6.17157	6.47361	7.46732	6.21305	6.35563	6.32449	5.63879	6.35958	7.72708	6.43799	7.45625	6.32432	6.09036	7.33379	7.71929	6.7431	6.74957	6.36447	6.75848	6.16606	6.19958	6.55228	6.8158	7.48808	7.02803	6.59036	7.6521
MAFTRR	5.44592	5.89951	6.75121	6.08463	6.14202	5.48708	5.96725	6.24207	6.61982	5.97897	6.47305	6.43169	5.83995	5.7662	5.57933	5.66616	6.63748	6.17874	6.77215	5.7603	6.00752	6.27969	6.25068	7.13973	5.27544	6.28371	5.90019	5.97688	6.28079	6.34022	7.14464	5.82101	6.05413	5.76465	6.22654	6.22885	6.54815	6.19732	5.98948	6.27879	5.95905	6.5962	6.32418	6.33564	5.85648	6.49099	6.25556	5.73977	6.27631
MAGI1-IT1	6.17233	5.93301	5.63866	6.47557	5.71304	5.86651	6.56373	7.28993	6.1975	5.75956	5.85948	6.06793	6.31714	6.25638	6.2918	5.97293	6.28583	5.54466	6.82598	6.79935	6.97588	6.67021	5.77046	5.78218	5.86775	6.02678	6.26821	6.32449	7.34929	5.63236	6.47046	6.95718	6.13205	5.6876	7.11129	7.04298	6.84351	7.02272	6.34494	6.78899	6.6142	7.04402	7.28823	7.00776	6.77241	5.69785	7.15979	6.0586	6.84916
MAGI2-AS3	7.96747	6.66511	7.50494	7.54985	7.26177	7.33426	7.30252	7.03228	8.24335	7.36169	8.59764	8.57104	7.60652	7.70757	8.94569	8.84715	7.36939	6.99023	6.56291	7.63859	8.9652	8.27107	8.08131	8.28019	11.1336	8.78204	7.45845	6.81784	7.83011	6.3786	7.38863	7.71922	7.48155	8.69919	9.81796	8.09389	8.06135	8.59336	7.85641	7.48826	7.27123	8.6419	8.4325	8.08637	8.79036	8.00655	8.26677	8.03605	6.8235
MALAT1	17.3929	16.2125	15.6262	17.4553	17.1263	18.004	17.938	18.6793	17.1376	17.6685	17.2417	17.2661	18.5403	17.7576	17.1445	17.3381	18.7774	16.3116	17.4668	18.683	18.0468	18.6025	17.8861	17.6199	16.4577	18.0753	18.4249	17.282	19.7028	17.9453	18.5292	17.895	17.4325	17.1944	19.2625	18.6693	16.9435	18.3961	17.8448	17.9954	17.6132	20.7262	18.9833	18.2401	17.8206	17.203	18.2224	18.6015	17.9713
MANEA-AS1	6.14255	6.05613	5.69978	6.36553	5.60074	6.34827	5.78939	6.28937	6.64361	6.21568	6.4414	6.41752	6.31714	5.81136	6.01226	6.24979	6.19374	5.50087	6.20209	6.14253	6.29642	6.90924	6.71412	6.20435	6.08354	6.47212	6.32149	6.11494	7.47889	5.54236	6.77601	6.28384	5.77223	5.76465	7.37132	6.27882	5.84452	6.31585	6.01747	6.1858	5.95905	7.53115	6.69819	6.63416	5.66355	5.926	6.43399	6.0586	5.7467
MAP3K14-AS1	6.30982	7.3775	7.7192	6.64307	6.88831	7.59457	8.10662	6.59818	6.9593	7.12095	7.16995	7.51332	6.72893	6.98465	6.76029	7.11336	7.33816	6.75878	6.20209	6.85748	7.39814	6.83853	7.15358	7.24146	5.86775	5.99708	6.82155	6.48226	6.62056	6.46925	7.32465	5.82101	6.81297	6.44116	6.91236	6.68547	7.0706	6.4826	6.74957	6.5329	6.40552	6.81498	7.30175	6.8403	6.37587	7.15741	6.67806	6.02817	5.99475
MAPKAPK5-AS1	7.2549	7.49179	8.46092	8.60675	8.05313	7.95347	7.35356	7.33733	7.87606	7.49207	7.23131	7.51332	7.72388	7.33416	7.50208	7.99735	8.03679	7.77632	7.59998	7.31912	7.53415	7.79092	8.19703	7.93165	7.5673	7.5311	7.59887	7.81304	7.13281	7.73949	7.50001	7.90146	7.76396	7.75184	8.0509	7.26955	8.07909	7.2528	7.39151	7.85151	7.38143	7.23886	7.11436	7.19927	7.53995	7.53518	7.59107	7.78338	7.42544
MATN1-AS1	6.5425	6.59634	7.45036	6.84685	6.91087	7.55078	7.00401	6.17557	6.9031	6.74369	7.00791	7.99469	7.03699	7.05089	6.60539	6.96927	6.80955	6.54834	6.87761	6.92659	7.03974	7.92176	8.35841	7.52734	7.12721	6.52863	6.86635	6.73094	6.72811	6.537	7.18679	6.69595	7.05812	6.59692	6.83862	6.73609	7.29555	6.95831	6.21685	7.10509	7.30524	7.4714	7.06709	6.97797	7.02517	6.92359	7.29166	6.64458	6.27631
MBNL1-AS1	7.80361	7.71556	7.44416	7.65651	7.91627	7.13808	7.02248	6.93684	7.98158	8.06635	8.14271	7.15491	6.90606	7.74679	8.4906	8.37715	8.0137	7.9311	7.52427	7.4614	8.45922	7.57871	8.22244	8.26856	9.74696	8.43136	8.59404	9.50455	7.7001	8.01879	8.94194	7.63623	7.32214	9.57076	8.04052	8.52774	8.88643	7.20986	8.17982	8.18982	7.83666	9.07886	7.89336	8.23455	8.09595	8.10991	7.97833	8.08518	7.12284
MCM3AP-AS1	7.87455	7.24205	7.90031	8.1498	8.03367	8.09968	7.22609	7.60254	6.38852	6.5599	6.6058	7.32524	6.94675	6.67907	6.93244	7.15258	7.09643	6.72197	7.29608	7.66991	7.0018	7.47779	7.69995	7.7582	5.57829	7.23882	5.99999	6.92514	7.41944	8.01879	7.88529	7.04839	6.50816	6.77756	6.61779	7.42478	6.17907	6.774	6.73515	6.81191	7.08685	7.20211	7.35452	6.96789	6.88497	6.92359	7.07812	6.9558	7.18319
MEG3	10.9793	9.52207	8.61468	11.3159	7.72851	12.4621	6.91744	8.5414	8.95948	8.14635	9.14231	8.02438	7.85276	9.03937	9.36961	10.5656	7.80496	7.76499	6.70144	9.79218	11.7746	8.48697	8.32757	8.62784	6.14598	8.4224	7.02163	6.08883	9.10607	6.60109	7.52448	9.22667	8.16163	7.28142	11.5144	8.29625	8.01291	9.6569	6.87235	7.79264	9.26782	9.59848	9.51863	7.84864	8.96879	8.26238	10.194	6.66213	6.44758
MEG8	7.482	7.01751	5.78318	8.48808	5.77961	8.94556	5.38351	5.98754	6.21477	5.58438	6.26842	5.87107	5.87568	6.18485	6.63798	6.90419	6.01941	5.79187	5.11847	6.58922	7.41708	5.93818	5.66929	5.99324	5.44757	6.1632	5.39968	5.23727	6.54816	5.11684	5.60719	6.49082	5.58459	5.50342	8.75417	5.8994	5.47593	6.44313	5.12157	5.65296	6.14959	7.23886	6.40919	5.65562	5.66355	5.63686	6.37347	5.34484	5.22379
MFI2-AS1	5.80206	5.49345	6.66399	6.29749	6.79385	7.66803	6.58988	6.42023	5.97458	5.84845	6.28698	6.87419	6.093	5.66736	6.16958	6.52515	5.64597	5.58565	6.71591	5.97098	6.77812	6.50719	7.20707	6.34708	6.68633	6.63419	5.6921	6.32449	6.33596	5.63236	6.15542	6.12843	6.01274	6.34466	6.26828	5.93446	5.91488	6.33809	5.90009	5.72054	5.80635	6.32842	5.79739	6.08771	6.01387	6.32353	6.24164	5.54453	5.67109
MGC16275	6.96638	5.88806	6.32672	6.01796	5.51426	5.71471	6.19264	6.28937	6.09705	6.11491	6.23032	6.24859	6.38262	6.22834	7.06909	7.19602	6.01941	6.32762	7.03239	6.37733	7.64202	5.68706	5.91544	5.94494	5.86775	6.43286	7.1248	7.62021	6.45503	6.97539	8.10946	5.75165	7.69052	6.14632	5.81006	5.60135	6.49111	6.26999	6.53052	6.36447	6.65189	7.08535	6.35324	6.20937	5.92273	7.82164	7.07812	5.69563	5.70983
MIAT	8.04444	7.5182	8.33527	9.15268	8.77539	8.51057	8.86738	9.1357	9.9638	10.0089	10.2257	10.6947	10.6428	8.27123	10.1422	9.53832	8.66947	7.10598	8.59611	11.5203	8.48138	9.46059	9.3301	9.92687	8.38894	8.63885	7.3098	8.59218	11.4389	9.22608	8.83434	7.71249	7.7537	9.35806	10.2927	10.2235	9.52852	10.5987	9.8863	10.4443	9.23404	9.68122	9.6675	10.1711	10.6608	10.7554	8.58666	8.46415	6.67213
MIATNB	7.51725	7.8199	8.26456	8.05318	7.86199	7.53398	7.14502	8.04083	7.51617	7.74965	7.72813	7.7971	7.51364	7.09326	8.03318	7.78158	7.79138	7.61491	8.03861	8.61434	8.02969	8.25401	7.53865	7.86586	7.68729	7.41608	7.85893	7.68019	8.55164	7.74605	7.90386	7.51719	7.76396	7.50878	8.49936	8.1119	8.38924	8.21052	7.78567	8.23842	7.96732	8.60832	8.24758	8.0819	8.33452	8.23458	8.42379	8.16724	7.60966
MIF-AS1	6.95129	7.6325	7.24363	7.00292	6.4895	7.5452	6.09644	5.63476	6.40305	6.48682	6.73799	7.38644	6.22331	6.93069	6.60539	6.9756	6.57049	7.62123	5.54659	7.78142	6.29642	5.93818	6.34206	6.99066	6.60859	6.54688	6.48276	6.74584	7.02513	6.734	5.77126	6.72465	5.92413	5.76465	7.11129	5.65166	7.11874	6.11928	5.60186	6.66762	6.14959	6.29005	7.31514	7.40368	7.35501	6.57858	6.65869	6.22407	6.25554
MINCR	5.68508	6.26443	7.45036	7.43423	7.57405	7.55633	7.34639	6.22583	7.25733	6.02642	6.75046	7.73658	7.6308	6.18485	6.94929	6.67021	7.64783	6.09559	6.73021	6.55343	7.06444	6.83853	6.92567	6.78803	6.41266	6.41272	6.49771	6.73094	7.08495	5.85089	6.54154	6.88429	6.95072	6.36463	6.91236	7.04298	6.94189	6.71142	6.58091	7.02097	6.5351	7.16432	6.26367	6.49439	6.47404	6.56646	7.15979	6.51404	5.96725
MIR100HG	7.89363	7.44047	8.2118	7.48302	7.20044	9.9819	10.5829	8.28305	8.31858	8.76939	9.561	7.62945	9.3631	7.33995	9.20347	8.8323	8.34115	7.50953	6.56291	8.12775	8.94309	7.50005	6.41012	9.1534	9.71326	6.89185	9.00535	7.62785	8.55502	6.71992	7.50822	7.04839	7.9094	8.57653	10.3746	8.40704	8.58727	9.19515	7.20341	8.37495	7.63213	8.73192	8.0584	8.18963	8.10696	7.98158	8.50379	8.18422	8.49539
MIR142	7.05345	5.95468	5.60604	7.47616	5.81094	7.16053	6.11642	7.70294	7.16655	8.02928	8.28592	8.44893	7.93897	7.12077	7.91915	7.7746	6.00016	5.6958	6.6868	8.92637	7.12423	7.21451	6.98907	7.1659	6.92559	6.76207	7.49321	6.62121	8.72371	7.05402	7.37065	5.97332	6.09385	6.76348	8.1699	7.60759	8.01905	8.43527	7.40027	8.31965	7.54104	8.12792	8.07389	8.39405	8.27733	8.56221	6.78829	6.91371	5.58682
MIR155HG	6.45499	5.82844	5.75634	6.91157	6.39099	6.28954	7.5529	6.30469	6.53267	7.30741	6.84601	7.68939	7.16733	6.29712	6.98233	6.56089	5.70306	5.45365	5.97692	6.91307	6.5796	6.13445	6.70125	6.6539	6.11524	6.35007	5.6209	6.03447	7.92288	5.91255	6.10546	6.40138	5.82591	6.38425	7.50016	6.43782	7.05829	7.47626	6.87235	6.5329	5.76351	6.88807	7.09879	6.55228	6.98841	6.79878	5.98898	6.14466	5.67109
MIR17HG	7.91992	7.46788	6.71922	8.45765	8.36791	8.22873	7.45687	8.39956	7.90605	7.72068	6.63341	7.85983	7.40458	7.71638	7.37462	7.76406	6.96093	6.31009	7.17076	7.5144	7.29928	8.35742	6.90383	8.51131	6.64808	7.88817	6.93072	6.66944	8.76513	6.43385	7.12306	7.37826	6.85386	6.56403	8.9263	7.22495	7.09489	7.47626	7.4432	7.14081	7.68403	8.69403	7.70623	7.78371	7.25723	6.43784	7.81251	6.76247	7.26887
MIR181A1HG	6.12733	5.82844	5.92842	6.76693	6.59486	7.42259	6.95663	6.9278	6.93151	6.75582	6.42525	8.05345	7.17856	6.41106	6.84475	7.32336	6.07496	6.17874	6.2243	7.27852	6.93599	6.89772	6.3766	6.41209	7.65147	6.76207	6.02337	6.42562	8.01485	5.81834	6.27077	6.83329	6.7707	6.44116	8.19814	6.43782	7.17655	7.33477	7.28183	6.86746	6.67031	7.29217	7.55842	6.90568	6.95058	6.45136	6.8315	6.43244	6.37465
MIR193BHG	6.6628	7.4343	6.2158	7.21934	6.37372	6.4176	7.6193	7.51777	7.67312	6.5018	6.67367	6.24859	6.74469	6.9228	7.44561	6.95009	8.56558	8.79877	7.75982	7.80268	7.35946	7.3109	6.95776	7.0005	6.08354	6.9971	8.14419	8.67432	7.6237	7.42301	7.0561	7.25212	7.54285	7.84966	7.5894	6.84679	7.59204	7.10787	6.85928	7.32951	6.85669	8.22015	8.40228	6.93716	7.08422	6.95967	7.76673	8.13848	7.64511
MIR205HG	13.5368	12.7396	12.5562	13.2492	14.137	11.8635	12.8478	13.8844	13.0874	12.388	12.0663	11.0031	13.4565	12.8905	14.463	13.3157	13.8805	13.1003	14.0414	14.1	14.4636	13.3244	13.7162	13.768	11.3612	14.0098	14.8954	13.6557	14.1008	13.2037	13.4465	13.4848	14.2954	13.4396	12.6239	13.9982	12.5679	13.4616	11.6743	14.2107	13.8873	13.9624	14.1137	13.6612	12.8307	12.4948	14.4673	13.181	13.0132
MIR210HG	7.8552	9.52065	9.93728	9.17768	9.53206	7.83173	9.90664	8.47224	9.04803	9.56438	7.8259	9.6048	8.31985	7.94291	8.12457	7.50929	9.44627	9.44883	9.93681	8.67637	8.91091	9.34134	10.5762	8.74674	7.34818	9.60467	9.45239	8.98315	8.77095	8.6164	8.28419	9.69096	9.24557	9.70719	8.42983	9.37322	9.19417	9.08189	8.6252	7.8197	9.34633	8.78093	9.94877	8.82213	9.5576	9.28596	10.0596	10.3425	9.54741
MIR2117HG	6.74584	5.92198	5.60604	6.87962	5.97832	5.30369	5.56101	5.56822	5.48504	5.27904	5.94085	5.18222	5.2476	5.4875	5.72457	5.54681	5.29748	6.80624	7.5926	5.7603	5.58513	5.29384	4.85489	5.09817	4.85489	5.24446	5.6921	7.2534	6.31787	7.30189	5.12351	5.75165	5.184	5.89988	5.74143	7.48223	5.84452	5.53035	5.68777	5.75222	5.84709	6.86417	5.17402	5.44967	7.03719	6.46472	5.55262	5.59863	5.70983
MIR222HG	8.59815	8.17527	6.83273	8.3912	8.66677	8.86457	9.49005	9.07889	7.9859	7.38431	7.0674	7.84083	9.27522	7.68079	7.30611	7.38511	7.74985	6.6449	8.41844	9.33643	9.46986	7.16829	7.19831	6.34708	9.17111	8.48828	9.00299	8.2797	10.047	8.40733	9.35582	8.04684	8.8162	7.33737	8.43773	7.82133	8.60361	9.3026	8.25265	7.99105	8.62583	11.3506	8.9486	8.59786	7.6277	7.42056	9.40061	7.58241	7.79118
MIR22HG	10.026	9.44053	9.53175	9.77014	9.02537	9.65526	9.91842	9.81297	10.1228	10.1942	9.76165	8.67291	10.4086	10.1138	11.0026	10.3366	11.2564	11.0987	10.4227	11.056	11.3764	9.76248	10.1765	10.033	9.88006	9.69253	12.1056	9.77618	11.3204	10.6933	10.5065	10.3023	11.7054	11.4045	11.2305	10.7659	10.6237	10.6186	10.0039	10.834	10.2829	10.1609	11.1672	10.7574	10.7197	10.721	11.1938	10.8922	10.6084
MIR24-2	8.85865	8.20046	9.20906	9.05933	8.9164	9.70008	8.95939	9.19748	8.41411	10.0472	8.99901	8.43015	10.0546	8.76611	9.15617	8.83396	9.06233	9.41889	9.61872	10.7643	11.84	9.29239	8.57058	8.43721	8.56069	9.60467	11.026	9.27575	9.14014	8.85367	9.01131	9.10812	12.3329	9.77084	9.30716	8.90495	9.30039	9.42764	8.24791	9.8072	8.52195	9.75336	9.63429	9.22736	9.37106	9.28764	11.2521	8.10912	8.54799
MIR3142HG	6.17233	7.28068	6.14684	6.65603	6.4895	6.21139	6.37792	6.37828	6.819	6.42489	7.10562	7.04803	7.1214	7.01451	6.76996	6.51605	6.19374	6.11702	6.10818	7.63065	6.34144	6.4078	6.52031	6.10432	6.86172	6.65092	6.19285	6.62121	7.97472	6.34022	6.80417	5.94485	5.58459	6.61304	7.7133	6.55852	7.33634	7.91084	6.72057	7.10509	6.59491	6.68285	7.05094	7.38161	7.70292	7.0786	6.15406	6.02817	5.67109
MIR31HG	8.84902	8.62838	8.19014	6.33203	8.09594	5.48708	9.55035	8.68063	8.27005	8.098	9.32195	8.22365	9.24469	8.35456	8.65812	7.19067	9.12768	8.97159	8.96529	8.26083	10.6787	6.37266	7.19831	5.99324	4.85489	8.17235	10.334	7.65053	9.05934	7.75259	7.50822	8.33426	10.5797	7.10892	9.45381	8.70733	5.98015	8.37527	8.0711	7.91802	8.74687	5.6554	8.85834	7.68026	7.32641	7.16504	10.3486	8.00445	8.49539
MIR3945HG	8.24414	5.92198	7.45654	5.97082	6.24467	5.40346	6.53699	8.4303	6.82411	6.91449	6.76281	5.46404	5.83995	6.9541	7.16476	6.58701	6.22532	9.2491	7.03239	7.33898	5.4094	4.85489	6.21187	6.20435	6.77709	5.57832	7.00197	6.81784	6.43876	7.04307	5.69369	7.10234	6.79201	6.4225	6.5235	6.65053	8.13668	6.35989	8.81267	9.40254	7.67552	9.30468	6.53823	6.53807	9.6103	7.48208	7.17292	7.03609	7.44178
MIR4435-2HG	9.88652	9.86325	10.6472	11.1255	10.0708	11.4062	11.024	10.375	9.30218	9.59765	9.61107	10.6074	10.2178	8.92055	9.8811	10.0031	9.29184	11.1584	9.3728	10.4642	9.3623	8.91486	9.37013	9.38864	11.4392	9.49205	9.40688	9.599	10.2619	9.46982	8.78893	9.61323	8.99851	9.5033	10.6287	8.80223	9.69911	9.75195	10.2053	9.08621	9.07451	10.8539	9.82295	9.2453	10.3745	9.6534	8.99211	9.25589	9.15975
MIR4453	7.17411	6.91661	7.32066	8.0802	7.27879	7.5396	6.67721	7.48831	7.13486	7.14797	7.27348	8.00324	7.29631	6.67907	7.48538	6.81431	8.07815	7.21239	7.42754	7.35855	7.81444	7.70482	8.53734	7.7069	7.93008	7.73579	7.32542	8.40779	8.2427	6.6319	7.7952	7.17433	7.73296	7.45958	7.7133	7.32329	8.18657	7.7441	6.66046	8.0099	7.47349	8.67471	7.98652	7.46782	7.21604	7.61936	7.75824	8.14428	6.8364
MIR4458HG	6.03085	10.2914	5.95047	5.81277	8.16453	8.67992	8.52487	8.24891	8.89385	7.47818	6.51898	5.84632	8.02018	7.3798	8.30385	8.19478	8.44783	8.71406	8.48279	7.79563	9.10823	9.14159	9.49434	9.0715	8.63487	7.98329	8.11813	9.77112	8.48224	5.49221	6.10546	8.43468	9.04483	8.02135	8.65628	6.92033	6.34597	7.97484	7.7181	8.83719	7.8593	9.06905	8.28787	8.43652	7.49813	7.98577	9.0116	9.56538	8.19383
MIR497HG	5.86499	5.51277	5.95047	6.26183	6.14202	5.86651	5.63386	5.85392	6.28118	5.69435	6.99772	6.77225	5.91002	5.93406	6.95763	6.66214	5.58394	5.66092	5.63712	6.14253	6.88082	6.44188	6.59314	6.27805	5.36906	6.02678	5.5416	5.56515	6.35376	5.49221	6.02553	6.12843	6.36654	6.14632	7.92092	6.43782	6.81395	6.59362	5.72725	6.1858	6.1781	6.93458	6.69819	6.24697	6.59895	6.32353	6.93742	5.69563	5.70983
MIR503HG	6.44357	6.25653	6.64118	6.5197	6.55084	6.45727	7.0407	7.1898	6.82919	6.34245	6.57756	6.44569	6.61266	5.66736	6.52575	6.82856	6.34316	6.65808	7.15039	7.45236	7.05215	5.72301	6.44269	6.27805	6.74158	7.02213	7.66708	6.65357	7.76071	5.11684	6.02553	6.55775	6.93192	6.66013	6.70527	5.8994	5.8804	7.63674	6.56435	7.20111	5.886	5.57268	8.18492	6.08771	6.22218	6.01106	6.43399	5.64876	6.51618
MIR568	6.74584	6.78707	6.95496	7.15106	6.35618	7.78555	7.45687	6.64449	8.1884	7.54625	9.09308	8.41112	8.10269	7.69425	8.49606	8.67094	7.47626	6.23701	6.6868	7.45236	8.73449	8.30459	7.91927	8.27245	8.59362	7.84823	8.18659	7.09382	7.89623	7.21787	7.75473	7.13367	7.9812	7.50878	9.16765	7.89285	7.60034	8.23154	7.32862	8.05594	7.20051	8.37238	8.04274	7.96038	8.0567	7.57511	8.33902	7.87042	6.581
MIR600HG	7.28472	7.27025	7.32066	7.71561	7.05864	6.63771	6.80304	8.31967	8.49463	7.33869	7.60355	9.04313	7.3466	7.76812	7.52946	8.07006	7.87091	7.82076	6.90267	7.87133	7.84926	9.43263	8.98909	8.55334	6.64808	7.9397	8.22775	7.42281	8.42419	8.06125	7.71305	7.37826	7.26454	7.59464	7.42107	7.87178	8.31161	7.97484	7.54891	7.53513	7.70091	8.38833	8.1634	8.04561	8.17655	8.17362	8.42379	7.56499	8.06509
MIR646HG	7.83953	7.74054	5.88264	5.72119	6.63732	8.26259	6.07606	6.84349	6.72891	6.34245	6.30523	5.84632	6.3394	5.93406	5.72457	7.57954	5.91898	5.62429	6.00463	7.96836	7.53415	6.04125	5.59327	5.89397	7.08654	5.79529	6.98201	5.7784	7.22364	5.11684	5.73343	6.69595	7.10868	5.89988	6.73311	7.02991	6.17907	7.79482	6.19395	7.24257	5.5026	7.82024	6.29434	5.7552	6.77241	6.17897	7.78772	6.38938	7.19298
MIR663AHG	17.2018	14.2231	17.5473	13.3496	13.821	17.6464	13.0305	14.5451	14.6137	14.4025	15.2838	17.5069	15.0524	14.7726	14.798	15.6611	12.0087	14.58	15.545	17.6617	15.0105	16.6636	15.8945	12.3186	16.0366	14.9231	14.2934	14.9321	12.9042	13.9585	15.1324	15.3777	15.7778	14.8924	16.061	15.2342	15.3463	15.8217	13.7789	16.0286	13.9105	13.6689	15.2218	15.1547	16.9489	14.484	16.2425	13.3007	15.271
MIR762HG	6.33535	6.79211	7.68832	7.87404	7.19144	7.65777	7.86197	7.16734	7.15475	7.29947	7.7041	8.31194	6.97318	7.02918	7.42236	7.71745	7.19139	7.34998	7.46055	6.8716	7.11249	7.1204	7.18948	7.39555	7.10024	7.30053	7.08821	7.62021	6.95168	6.92822	7.0446	7.20403	7.27917	7.65389	7.61791	7.39512	7.33634	6.86239	7.1201	7.45377	6.67031	6.93458	7.50154	6.88425	7.04911	7.61936	7.29763	7.82758	6.784
MIR99AHG	6.21546	5.3355	6.42754	7.54331	5.4661	6.34827	5.43333	6.63308	7.71301	6.90379	7.97835	9.05742	7.92604	6.31037	7.54026	8.37487	6.30044	5.90473	5.22714	6.00175	8.46368	7.24149	6.23145	7.08579	8.10452	8.76446	6.65085	5.7403	7.85804	5.43745	8.9596	6.75271	6.56033	7.45958	7.77764	7.81397	6.30084	7.96857	6.84608	6.51855	7.89624	8.05958	8.22007	7.12955	7.40137	6.88647	7.75398	6.96953	6.53272
MIRLET7BHG	10.5235	9.76505	9.11135	10.1184	9.16257	9.86655	10.362	10.8511	10.3806	8.94253	8.79565	9.4496	9.63616	9.43412	9.5078	9.57438	9.56753	9.66523	10.04	11.0311	10.9323	10.4295	9.69071	8.22508	9.58406	10.2318	10.982	9.35689	10.3899	9.68489	10.218	10.1383	10.5509	9.92602	10.1181	10.8479	9.87022	10.3712	9.79576	10.2554	10.6348	9.3938	11.4284	10.728	10.5534	9.66637	11.7424	9.20451	9.16695
MKLN1-AS	6.51044	6.48517	6.69742	6.93243	6.79385	6.81432	7.3678	6.77381	6.85927	8.26642	6.6604	6.95025	7.01184	7.41852	6.81722	6.98818	6.54731	7.12431	7.54743	6.75393	7.3095	6.42497	6.08595	6.81094	6.66736	7.09447	6.8101	7.33132	6.83893	7.33762	6.73256	6.71039	7.07519	7.01925	6.6768	6.89142	6.96867	6.78917	6.36491	6.98178	7.03301	7.42482	7.20412	6.77137	6.47404	6.97734	7.09901	7.25119	7.1021
MLIP-IT1	6.39674	5.8407	5.49741	5.44812	6.18429	6.10928	5.26527	6.3198	5.72482	5.58438	5.20561	6.0875	5.13301	5.4875	5.64097	5.39965	5.85295	6.36188	5.82416	5.40651	5.68046	6.24017	5.70451	6.01649	4.85489	6.18842	5.5416	5.51339	6.54816	6.50362	6.33449	6.34416	5.42249	6.44116	6.13778	5.82481	6.04118	6.09188	6.34494	6.27879	6.25929	7.72195	6.05821	5.99756	6.22218	5.72658	6.30952	6.02817	6.14516
MMP25-AS1	6.36031	5.87646	6.64118	6.82453	6.89964	7.57285	6.37792	6.88165	6.58942	6.99704	6.97711	7.92888	6.68044	6.56849	7.00657	7.1799	5.93995	6.13801	6.85206	8.32538	7.23629	7.16829	6.57892	6.66671	6.38871	6.11083	5.97603	6.91221	7.29211	6.52043	6.91093	6.49082	7.12512	6.4954	7.38811	6.63268	6.70465	7.91084	6.80562	7.27484	6.9331	7.04402	7.50154	6.99791	7.23679	6.79878	7.18593	6.11678	5.70983
MSC-AS1	6.78968	6.54821	7.86867	7.53675	8.37177	8.71929	8.57058	7.16734	7.58973	7.37681	8.73849	8.10194	10.4017	8.45163	9.04925	8.94086	9.93156	6.9801	6.71591	8.65728	7.17019	7.34431	7.04951	7.80768	10.5193	7.83466	8.20732	7.77929	7.50768	6.32052	6.79017	7.09172	6.81297	7.5007	8.97577	8.08175	7.3161	8.67585	7.06523	7.20111	6.74134	8.97229	8.11188	7.50219	9.0503	7.8122	7.05688	7.87744	6.581
MYLK-AS1	6.56341	6.35508	5.49741	7.18564	5.97832	6.01553	6.53699	6.88165	6.17106	6.02642	6.1286	7.08185	6.093	5.8542	6.27726	6.77057	6.20965	6.65808	7.21058	7.17128	6.94942	6.37266	5.73817	7.0005	5.7364	6.30628	6.26821	6.85914	7.10431	6.64702	6.73256	6.40138	6.72696	6.32432	6.83862	6.17642	6.88661	6.46303	6.34494	6.51855	6.49348	6.97947	6.56242	6.81774	6.12335	6.55421	6.66841	5.69563	6.56512
MZF1-AS1	6.24327	6.0752	6.80277	6.20602	6.02795	7.47649	6.13601	6.89101	6.60167	6.58792	6.82279	6.88395	6.03579	6.16994	6.63798	6.58701	5.93995	6.56262	6.13247	6.53512	6.80832	6.42497	6.52031	7.17451	6.5255	6.58257	6.23119	6.36603	6.18211	6.34022	6.67215	6.12843	6.48119	6.4954	6.58718	6.63268	7.71929	6.55775	7.04263	6.22397	6.8878	7.84377	6.7403	6.8403	6.74263	6.78865	6.69712	6.80977	6.14516
NAPA-AS1	5.86499	5.81601	6.66399	6.76693	6.86534	6.31929	6.65289	6.6558	5.88311	6.91449	6.39224	6.79331	7.02447	6.49242	7.03037	6.80712	6.60445	5.87786	6.46078	6.69067	6.71543	5.64931	5.70451	6.54621	6.11524	6.08359	6.26821	7.54947	5.7455	5.67335	5.65173	6.41983	6.36654	5.96042	6.5235	6.63268	7.0706	6.14595	5.96063	6.22397	6.20586	6.62577	6.13134	6.24697	6.39619	6.77844	6.51371	6.36722	6.581
NBR2	7.37596	6.85588	8.64142	8.26785	7.96338	8.60566	8.36094	8.2385	7.60965	7.78921	7.69192	8.05345	7.47825	7.92033	7.9635	7.92382	7.68758	7.05898	8.2803	7.85109	8.03572	7.89434	7.07871	8.69287	7.40363	7.18514	8.47984	7.2023	7.61055	7.39795	8.79222	7.67141	8.23659	7.44278	8.01952	7.72251	7.87038	7.80898	7.7988	7.89281	8.27718	7.53115	7.69618	7.34402	7.28731	7.46391	8.28445	7.03609	8.06509
NCK1-AS1	7.1351	7.26676	6.76169	7.2843	6.93304	6.62649	6.88724	7.30364	7.17824	7.35407	7.115	7.70002	7.10967	6.89882	6.58317	7.31849	6.84681	6.54834	7.04356	7.10254	6.79331	6.80165	7.07871	7.03909	6.98645	7.07079	6.21219	7.36866	7.16989	7.10744	7.20737	6.57391	6.95072	6.76348	7.64584	6.76872	7.32626	7.15417	6.26124	7.04961	7.00524	7.4714	6.48831	6.95773	7.10712	8.32301	6.65869	6.64458	6.93512
NDUFA6-AS1	6.88108	6.82685	7.79834	6.60334	6.33836	7.96177	6.42352	6.75317	7.08586	7.15685	7.33038	7.50115	6.69682	6.63005	7.47414	7.6114	6.81897	7.36528	7.32341	7.13735	7.56825	7.73619	7.32417	7.1659	6.77709	7.11772	6.73912	7.26339	7.11388	6.56948	7.44117	7.32563	7.63557	7.37342	7.06962	7.13102	7.80047	6.94504	6.64496	7.13197	7.16369	7.60235	7.84888	7.30534	7.34554	7.48208	7.94148	7.30526	6.97028
NDUFV2-AS1	6.0476	6.25653	6.4814	6.49046	6.28311	6.28954	6.3623	6.17557	6.6955	6.45627	6.50387	6.87419	6.03579	6.04217	6.30615	6.66214	6.35704	6.36188	6.49582	6.26628	6.68286	6.83853	6.859	7.04857	6.60859	6.52863	6.33869	6.38624	6.53314	5.97026	6.35494	6.55775	6.30455	6.94772	6.88825	6.80053	6.68822	6.33809	6.04467	5.9204	6.25929	7.37658	6.58613	6.46435	6.88497	6.73674	6.58839	7.20631	6.59668
NEAT1	15.5647	15.2777	13.7618	15.9616	15.324	16.986	16.7029	17.037	14.2199	14.7328	14.7669	15.0856	16.4812	14.556	14.7803	15.6668	15.867	13.1152	15.0483	17.3923	16.1759	16.5694	15.5196	15.1202	15.4789	15.0694	16.5272	14.8424	17.3759	15.9382	15.3866	16.6471	15.9082	14.1978	16.6583	16.2252	14.9868	16.4781	15.0164	15.8948	16.2793	18.8834	17.3151	16.5151	16.4822	15.7915	16.9344	15.7488	16.1685
NFYC-AS1	6.15755	6.0846	5.97201	7.16846	6.59486	7.34076	6.28077	6.49981	6.68415	6.00299	6.61968	7.13902	6.86405	6.10808	6.48991	6.42087	6.44973	5.79187	6.20209	6.57146	6.74717	7.44754	7.7241	6.41209	6.43612	7.10615	6.30401	6.18949	7.16989	5.67335	6.452	6.38263	5.82591	6.40354	7.26599	6.25412	6.52944	6.55775	6.21685	6.03983	6.55537	7.16432	7.20412	6.71088	6.74263	6.35321	6.84837	6.17181	6.3167
NIFK-AS1	6.43204	6.41854	7.27215	7.61358	7.12671	8.19405	7.10255	6.93684	7.37961	7.10263	7.0674	7.61264	7.02447	7.06517	7.28031	7.40355	7.32545	6.67113	7.20073	7.13735	7.10064	6.82636	6.60719	7.2496	7.55763	7.0588	7.22886	7.2023	7.3652	6.99834	7.1553	6.90905	7.12512	6.73482	7.61791	6.92033	7.38566	6.91808	6.72057	7.33714	7.2245	7.54569	6.91406	7.20773	7.04911	7.02049	7.11276	6.41111	6.29669
NNT-AS1	7.55162	6.45234	9.34338	7.38362	7.92688	8.16568	9.28505	8.08807	8.75781	8.27828	9.15108	8.77049	8.20216	8.60001	8.31627	8.17649	8.46203	7.38792	7.19082	7.50571	8.39062	8.89584	8.16679	8.89215	8.87164	8.55944	8.38503	8.2749	7.71244	6.56948	8.4523	8.00369	7.95471	7.35552	8.95947	8.27514	8.04939	8.16752	7.53317	7.86195	7.40243	8.18397	7.90209	8.0684	7.6507	7.96043	8.12336	7.47446	8.42478
NOP14-AS1	11.1532	10.7717	10.7076	10.4533	9.45817	10.5177	9.96343	10.3929	10.5231	11.1772	9.15544	10.0409	10.8117	10.0182	10.835	9.45589	11.1215	11.6136	11.774	11.4933	9.37884	8.60236	8.5306	8.58797	8.41553	10.2112	11.7224	10.6291	10.3025	11.3852	10.3902	9.3702	9.79318	11.1615	9.83291	11.0859	10.0634	10.8915	11.1782	10.6674	11.2891	11.1837	10.8896	10.6269	10.2717	10.6737	9.37215	11.8965	11.4716
NORAD	13.6365	14.2844	13.5252	13.2236	13.9783	15.2122	14.1838	13.3769	14.5153	13.9605	14.3696	14.0062	14.2741	14.3018	14.2467	14.2061	15.1042	13.1851	13.5191	13.1148	14.1313	15.2262	14.4863	14.8059	14.57	14.5545	14.9258	14.355	13.597	14.1127	14.3904	14.2329	14.437	14.0765	14.0614	14.1776	14.2274	13.9076	13.9902	14.3992	14.0301	13.8919	13.9268	13.9601	13.6406	13.468	14.3195	14.5453	13.8161
NR2F1-AS1	6.12733	6.27228	6.81284	6.70655	6.12022	8.34384	8.56457	6.43388	6.77212	6.1564	7.39261	6.359	8.19144	6.94634	7.4628	7.84954	7.73573	6.31009	6.32899	6.73841	7.92293	6.71112	6.88161	7.93658	9.80008	6.79208	7.45845	7.11624	6.51793	6.69128	6.74721	7.08102	7.74337	7.19288	7.5894	6.37241	6.43114	7.24219	5.64609	6.33099	6.40552	8.62856	6.40919	6.52369	6.52919	7.27453	7.77095	6.45339	5.81571
NR2F2-AS1	5.57628	5.5497	5.25037	6.39806	5.51426	6.01553	7.31731	6.15826	6.17106	5.84845	6.107	5.50542	5.53098	5.58346	6.32032	6.52515	5.43869	5.6958	5.8569	6.2185	6.7314	6.15647	6.17157	6.99066	6.11524	5.96642	5.39968	5.88322	6.38853	5.11684	5.9074	6.10421	5.71473	5.96042	7.00454	6.14919	5.68313	6.72736	5.60186	5.75222	5.95905	7.18335	6.38156	6.35255	6.26834	5.99051	6.53553	5.85929	5.43583
NRAV	9.10508	8.57594	9.51744	9.13364	9.50435	7.97824	8.71858	9.36672	9.25695	9.50216	8.37896	9.03489	9.24983	9.57169	9.41477	8.79534	10.16	10.128	10.1792	9.25518	8.84429	8.17004	8.21402	8.4268	8.84068	8.94062	8.81173	9.45067	9.13789	9.38344	9.6095	8.96222	8.99422	9.56321	9.48067	9.13791	9.95664	9.23962	8.66116	9.40957	9.89938	8.85142	9.21058	9.68695	9.0246	9.16682	8.79554	9.78358	9.70058
NRSN2-AS1	6.15755	6.93473	7.48095	6.83574	6.55084	7.0031	6.91744	6.64449	6.79838	7.29947	7.38498	6.97766	6.89221	6.6597	7.05374	7.16357	7.06579	6.68404	6.71591	6.24265	7.19259	7.15885	6.56454	6.64095	7.08654	6.95863	6.66385	6.36603	6.42226	6.39732	7.3058	6.71039	7.14135	6.56403	6.83862	6.93454	6.96867	6.33809	6.3246	6.64185	6.28504	6.76379	6.46254	6.69842	6.54702	6.51668	6.98351	6.94193	6.56512
NUP50-AS1	9.23044	9.76265	8.10773	9.17768	8.98076	8.06549	8.705	9.3299	9.72308	9.47513	8.43415	8.70185	8.61182	8.52032	8.68462	8.76958	9.83287	10.2707	9.09142	9.35782	8.74549	8.46495	8.3698	9.23485	9.60488	8.2404	9.89141	9.89103	9.19734	9.95085	9.58322	8.94819	9.08164	9.55752	9.89408	9.24428	9.52852	9.13826	9.34984	9.68792	9.07769	9.57443	9.33356	9.08404	9.14873	9.42374	8.98675	9.0039	10.2789
NUTM2A-AS1	9.53151	8.23569	7.87323	9.94268	8.28839	10.0849	9.34567	9.63424	8.67403	8.89989	8.89572	8.90766	9.05238	8.63939	9.35323	9.39781	8.45353	9.18773	9.07072	9.43138	9.93492	9.31299	9.24035	9.27583	8.51229	9.26651	9.63648	8.9977	8.64344	9.53648	8.50955	9.22202	9.9821	8.93747	9.17237	9.12916	9.11399	9.17644	9.38242	9.41832	8.49833	9.82788	9.69749	9.12984	9.10036	8.81914	10.063	9.13687	9.09077
NUTM2B-AS1	7.27881	7.99131	8.10387	8.11977	7.54654	8.15128	7.60151	7.73817	7.12682	7.68511	7.42268	7.69472	7.94538	7.39098	7.76334	7.95493	7.50452	7.43931	7.81137	8.06497	7.72715	8.22803	7.81672	8.21703	7.79772	7.40682	8.03692	7.58922	7.83011	7.67899	7.21755	7.82891	7.9094	7.70373	7.26599	7.46334	7.63308	7.83688	7.50921	7.99578	7.59641	8.20218	7.76506	7.77816	7.91317	7.39515	8.02484	7.59103	7.88266
OGFRP1	7.12848	6.73551	7.01628	6.5898	7.14553	7.23976	5.91996	6.88165	6.51968	6.97689	6.1286	6.21487	6.5773	6.46975	6.24758	6.4789	6.42401	7.0397	7.53975	7.06678	6.63233	6.06538	6.17157	6.20435	6.56776	5.96642	6.17314	6.93794	6.67551	7.04307	6.47046	6.43799	6.72696	6.93541	5.98814	7.05593	6.67157	6.52077	6.74957	6.64185	6.90308	7.06485	6.13134	6.86247	6.54702	6.63744	6.62906	6.7463	7.03785
OIP5-AS1	12.7455	13.6754	12.0157	12.4783	12.6973	13.1524	12.8282	12.7475	13.6457	12.6785	12.5572	13.1342	12.2098	13.0653	12.8022	12.8226	13.1703	12.5564	12.0857	11.878	12.6721	12.4233	12.4072	12.5439	12.312	13.1592	13.2472	12.464	13.0673	13.1899	13.1765	12.6362	12.9103	12.8028	12.9051	12.6031	12.8973	12.3475	12.5496	12.5481	12.8789	13.5132	13.1019	12.7148	12.4738	12.5495	12.825	12.5079	12.7551
OLMALINC	6.57372	7.0672	8.09221	7.73856	6.76909	7.13808	6.97579	7.48234	6.38852	7.24257	7.59702	7.31827	6.7756	6.50359	7.15048	7.01909	6.39769	6.63157	8.25744	6.60673	7.70445	6.4078	6.28815	7.74696	6.5255	7.15186	6.43672	7.37784	6.94084	6.76169	6.22612	6.87173	7.46896	6.40354	6.61779	6.66812	6.92829	6.90438	6.59724	7.00153	7.33842	6.71042	6.6322	6.86247	6.85775	7.42056	7.24913	6.49417	7.17332
OR2A1-AS1	7.81568	6.44566	7.34761	7.27635	7.74064	6.16159	6.81388	7.59705	7.46694	7.82768	6.56318	7.22416	7.81111	7.84229	7.05374	7.26881	7.87091	6.84069	7.75324	7.20436	7.45418	8.31696	7.35584	7.74131	6.5255	7.4435	7.34086	8.26526	7.06531	6.48656	7.20737	7.15416	7.48155	6.38425	6.91236	7.23624	7.19899	7.07205	7.66156	8.10053	7.6925	7.5016	8.74768	6.87341	7.12963	6.16163	7.57172	6.14466	7.59521
OSER1-AS1	6.32266	7.56113	6.99906	7.08829	7.10762	7.73778	7.5529	6.93684	7.64037	6.60169	7.24834	8.59369	7.3759	7.12077	7.21355	7.35221	6.91823	7.21239	6.79935	6.19378	7.19259	8.45753	7.64403	9.49819	8.13696	7.35954	7.18648	6.74584	6.62056	6.60109	7.38863	6.99214	6.91285	6.91042	7.45326	6.94861	7.15373	6.87654	6.56435	7.11411	6.77539	7.97719	6.32418	6.74752	7.20554	7.25334	6.93742	6.59036	6.8235
OSMR-AS1	6.21546	6.84628	7.02481	7.30788	6.74384	7.03613	6.37792	6.79411	6.16209	6.27183	5.99133	6.75084	6.61266	6.37435	6.23243	6.56966	6.81897	6.29227	6.65699	7.27852	6.92242	6.75072	7.05932	5.99324	6.11524	6.68371	6.40497	6.96317	7.42701	7.29281	6.65657	6.90905	6.72696	6.51294	6.9821	6.41643	6.67157	6.75865	6.26124	6.54707	6.80854	7.58841	7.11436	6.92675	7.01303	6.57858	7.2736	7.087	7.03785
OTUD6B-AS1	9.41123	9.67055	9.38497	10.1065	9.82436	9.70008	9.25189	9.38401	10.2568	9.71632	9.8624	10.0623	10.9542	10.3792	10.2131	9.91533	10.7706	9.40458	9.09142	9.20884	9.72017	9.78622	9.88203	9.7638	9.82	9.73093	10.3386	10.365	9.8772	9.58047	9.96103	9.83788	9.56128	10.7361	10.0609	10.1391	9.67814	9.50676	9.09318	10.2427	9.02265	10.3648	9.56004	9.91052	9.31097	9.21532	9.45459	10.3782	9.29509
OVOL1-AS1	5.06513	5.47348	5.31108	5.0985	5.10597	5.17288	4.85489	5.30878	5.44214	5.72763	5.45941	4.85489	5.83995	5.58346	5.72457	5.36484	5.58394	5.34493	5.59336	5.33333	5.53197	5.56719	5.55187	5.19854	4.85489	6.11083	5.39968	5.97688	6.07313	5.30736	5.65173	5.8851	5.92413	5.64594	5.66624	5.48774	5.68313	5.80179	5.98948	5.72054	5.71826	6.02518	5.84649	5.9491	5.70609	6.03118	6.37347	6.11678	5.58682
PAN3-AS1	5.21839	6.05613	5.88264	6.39806	5.77961	6.74461	6.09644	6.12276	6.40305	6.07166	5.94085	6.89363	6.17313	5.87485	6.38856	6.11422	6.12756	5.93082	6.47843	6.43905	6.36328	6.26011	6.28815	6.33022	5.94536	6.18842	6.11165	6.1404	6.57765	6.1486	6.33449	6.12843	6.20444	5.89988	6.42102	6.12123	6.09861	6.26999	5.93086	6.10498	6.20586	7.00134	6.2321	6.17038	6.45506	6.10778	5.9523	6.47396	5.81571
PARD6G-AS1	5.78	6.20785	7.64067	6.3149	5.74702	7.21149	6.52339	6.08597	5.64829	5.929	5.91454	7.09017	5.94309	5.89502	5.61084	6.39072	6.27102	5.79187	6.59509	6.31204	6.54312	6.67021	7.23304	6.71667	6.48166	6.56486	5.90019	5.7784	6.50252	6.10083	6.31365	5.49401	6.09385	6.17028	6.1831	6.3266	6.20456	6.33809	5.83514	6.03983	6.20586	7.62984	6.7403	6.44903	6.01387	5.72658	6.43399	5.96428	5.90968
PART1	8.64128	5.81601	5.97201	6.26183	5.89855	5.35616	5.47899	5.90069	8.08376	5.81985	8.32153	6.43169	6.3394	6.04217	6.99854	7.74274	7.89222	7.42483	8.81768	6.97933	9.68072	6.45856	5.66929	7.19157	6.95638	7.43442	10.1573	8.95062	7.5635	6.61659	10.0555	7.59278	8.7617	9.0554	6.93603	8.06951	7.68856	7.99349	6.72057	7.44676	8.58608	8.82831	8.04274	8.16873	7.77426	7.57511	7.97469	8.88168	7.07037
PAX8-AS1	7.81167	8.54549	12.0691	10.7624	11.0769	11.9255	8.37821	12.2562	7.63206	7.6911	8.67286	10.975	10.8652	7.97613	11.1697	7.92067	11.1126	8.73714	11.8908	6.88557	10.7108	10.1781	10.83	9.48993	11.3618	11.1953	11.1312	9.94744	10.9302	10.9646	11.163	9.84394	10.9956	11.4384	10.601	8.15885	8.68646	10.2829	11.7481	8.30453	7.70927	11.6356	9.04914	10.1784	9.90557	8.75242	11.059	7.53845	12.3933
PAXBP1-AS1	6.30982	6.36949	6.14684	5.97082	6.33836	6.88954	6.01226	6.27383	6.32845	6.65524	6.32318	6.90324	6.22331	6.57897	6.42762	6.91084	5.70306	6.36188	6.6868	6.69067	6.79331	6.93197	6.63481	7.19157	6.41266	6.30628	5.87342	6.57098	7.26684	6.1486	6.29242	6.24171	6.45358	6.4954	6.76033	6.14919	6.94189	6.78917	6.87235	6.72979	6.5351	7.64338	6.67659	7.08403	6.8158	7.0867	6.53553	6.24927	5.90968
PAXIP1-AS1	6.56341	7.50946	7.68832	8.329	8.55598	8.1294	7.2182	7.08958	7.73123	7.6111	7.18777	7.86924	7.01184	7.34571	7.5131	6.84265	8.10749	7.72457	7.50862	7.06678	7.65789	8.4045	9.30867	8.5597	8.26562	8.14529	7.56019	8.206	7.18805	7.7062	8.10414	7.86566	7.78425	8.85928	7.9656	7.79914	8.44025	7.48519	7.33778	7.5417	7.5125	8.38038	7.40531	7.68026	7.86838	7.93895	7.98197	8.35871	7.35808
PAXIP1-AS2	7.4247	7.60548	7.72934	7.8427	7.66623	7.44079	7.69943	7.87532	8.02838	7.94711	8.25351	8.37556	7.83902	7.87403	8.31007	8.02981	7.66287	7.23772	8.2803	7.83743	9.02052	6.59883	6.87036	7.52071	8.20581	7.77192	7.76066	7.6048	8.29639	7.84096	8.0663	6.94532	8.63507	7.17238	8.15075	7.47282	8.192	7.7367	7.70418	8.10491	7.8593	7.70916	7.69618	7.5941	7.79497	7.66225	8.48102	7.27308	7.27806
PCAT1	7.26092	6.66511	6.09192	6.54824	6.26406	5.97535	5.52135	6.64449	6.6138	6.0493	6.24954	7.89708	7.70119	6.1239	6.97415	6.83562	6.07496	6.45886	7.26818	6.8716	6.50549	6.76365	6.59314	5.94494	5.68738	6.08359	6.6377	6.62121	7.21483	6.84127	6.27077	6.57391	6.16888	6.32432	6.55576	6.43782	6.58472	7.31474	6.4228	7.13197	6.49348	8.18397	7.31514	6.52369	6.45506	6.24562	6.86503	6.59036	5.93892
PCAT19	7.02507	6.06571	6.57008	7.06979	7.22707	7.05234	6.73599	7.15214	7.77453	7.72653	7.35405	6.21487	7.3759	6.9228	8.64591	8.93315	7.2601	7.49577	6.73021	7.48816	7.08869	6.92066	7.48276	7.68348	7.32534	6.8358	6.70206	6.66944	7.19704	6.39732	6.99757	7.75239	7.36378	7.51681	8.93744	7.82133	7.91071	7.59629	8.76062	6.69287	7.38143	7.14502	7.23275	7.19075	8.09041	7.15741	7.5372	7.41711	6.8364
PCAT6	5.88498	6.51711	6.92777	6.5197	6.4413	6.17845	7.79091	6.76353	6.41025	5.95432	6.1286	6.28129	6.19852	5.98966	6.37524	7.12469	6.8376	6.37863	6.93935	6.39827	6.12219	6.65627	6.62108	8.59418	6.0508	6.37134	5.81729	7.15997	6.02599	6.05068	6.02553	6.73876	6.53453	7.20301	5.81006	7.01671	7.45183	6.35989	5.80073	6.85654	6.68845	6.81498	6.56242	6.60748	6.61578	6.47793	6.54629	7.11174	7.07037
PCAT7	5.92367	7.26326	6.28056	7.41996	5.28868	6.09122	5.19034	6.49981	8.18091	7.15685	6.94557	6.28129	6.8206	5.32807	5.47443	8.06438	7.96636	4.85489	5.79011	5.7603	7.84926	7.47029	5.3501	6.69195	7.14049	5.71581	7.46547	8.22603	5.63879	7.36381	6.452	5.30865	7.74337	6.99584	4.85489	5.8629	5.24948	6.2221	6.09691	7.79264	5.61877	7.04402	5.40542	6.02089	5.70609	6.82869	7.28567	6.55281	5.37519
PCBP1-AS1	8.77766	8.62441	9.30722	9.94146	8.11918	11.0772	8.50302	9.14495	9.23199	9.2722	9.11791	9.89651	8.96761	8.5953	9.23794	9.28986	9.02469	8.71406	9.47862	9.53927	9.12234	9.68407	9.13136	9.51131	9.87245	8.87011	9.08539	9.3433	9.96584	9.12315	8.90898	8.92258	8.85456	8.56519	10.3457	9.17236	9.74933	9.77165	9.1649	9.23436	9.28717	10.0877	9.57358	9.51702	9.8946	9.4344	9.53866	8.88512	8.98336
PCED1B-AS1	6.96638	6.51079	6.50742	7.17707	6.9656	6.81432	6.61548	7.24793	7.57822	8.25045	8.62947	9.2295	8.66289	7.07225	8.39445	7.67675	6.24077	6.47425	6.90267	8.1444	6.92242	7.15885	7.53178	8.80669	7.51822	6.90548	6.11165	7.46634	8.26773	7.3895	7.11213	5.97332	6.53453	7.69672	8.6082	8.82771	8.27626	8.76823	8.45519	7.97674	6.75848	7.36011	7.20412	7.86963	8.96579	9.58677	6.53553	8.27679	5.70983
PDCD4-AS1	6.17233	5.99656	6.11056	6.44519	6.02795	6.60373	6.07606	6.36394	6.28118	6.45627	6.67367	6.73999	6.66385	6.18485	6.56053	6.51605	5.87552	6.11702	6.90267	6.75393	5.87715	5.99112	5.91544	6.24183	6.36424	6.41272	6.19285	6.78953	6.11813	5.97026	5.69369	6.43799	6.20444	6.38425	6.30848	6.34974	6.75267	6.46303	6.28277	6.12579	6.1781	6.62577	6.09544	6.19006	6.75761	6.64888	6.25556	6.43244	5.96725
PDXDC2P	7.09491	6.81702	7.1847	7.65651	7.42304	7.88957	8.03846	7.41491	6.96844	7.21743	7.40019	8.427	6.98619	7.16758	7.02248	7.27386	7.13376	6.59067	7.31436	8.39177	7.86294	8.00607	7.15358	8.05009	6.94108	6.89185	6.99203	6.92514	8.4964	6.84127	7.43255	7.25212	6.7045	7.13041	8.04052	7.76135	7.0706	7.8777	6.85928	7.37467	7.32745	7.80833	7.70623	7.49539	7.98677	7.45167	7.47592	7.48378	7.12284
PINK1-AS	8.66346	9.07002	8.38687	8.53415	7.89481	9.57198	8.74537	8.5526	8.76904	8.65627	8.34862	9.07157	8.26478	8.95944	8.39152	8.68388	9.28867	8.44604	8.81144	8.90389	8.83059	10.2244	8.83113	8.87444	8.40496	8.44912	9.17589	8.13887	8.40179	8.45167	9.79106	7.85352	9.19796	9.33384	8.32298	9.05415	8.7017	8.71352	8.94383	8.34573	8.87684	8.30673	9.20362	8.83273	8.52651	8.98806	8.9133	9.51525	8.48772
PITPNA-AS1	7.09491	7.34159	8.7387	8.55664	7.51847	7.62653	7.8962	7.89322	7.74411	7.85453	7.37732	7.26114	7.85276	6.67907	7.93949	8.11195	7.77308	7.52315	8.35105	7.59843	7.82847	7.99581	8.37358	8.48481	7.30212	7.28027	7.31763	7.37784	7.23239	7.57928	7.36158	7.98716	7.91858	7.97028	8.49936	7.30205	7.79329	7.50288	6.72057	7.41838	7.58734	7.45605	7.40531	7.65618	7.18429	7.67276	7.61958	7.51139	7.84679
PKI55	8.76746	7.74794	7.0417	8.45423	6.24467	8.83129	8.8178	7.59705	8.50811	7.18315	8.36007	7.58417	7.32671	8.55224	8.05194	8.25573	6.79049	8.0796	8.59974	7.86461	7.49918	7.74854	8.13143	8.29937	7.70486	7.97715	8.37043	7.14917	8.3125	8.19579	7.85378	7.73258	7.79428	7.86843	8.19814	7.80658	8.22419	7.87098	8.51545	7.74821	8.89139	8.59467	7.21851	8.01308	8.60976	7.72922	8.23073	7.90515	7.07037
PLBD1-AS1	6.8568	6.05613	5.60604	6.46048	6.52057	5.59403	5.63386	7.30364	7.30051	7.29947	6.63341	7.445	6.62996	7.47199	6.89808	7.27386	6.84681	7.21239	6.54649	6.57146	6.34144	6.8861	6.9148	7.23327	6.60859	7.37865	6.04619	6.78953	7.51478	7.29281	7.87904	7.67141	6.96925	7.63932	6.83862	7.19049	6.63757	8.04204	7.1201	7.31411	8.16126	8.58088	7.76506	7.80023	7.35501	7.8122	7.19881	8.4916	8.49922
POLR2J4	6.67231	7.22412	7.38056	7.84797	6.16337	6.85249	6.87702	6.86271	7.01756	6.48682	6.83446	7.33908	6.27124	6.34919	6.84475	6.93714	6.12756	7.07798	6.74435	6.2894	7.247	9.08997	8.12694	7.38825	6.48166	6.69978	6.42095	6.88595	7.10431	6.98692	7.34324	6.12843	6.81297	7.07601	6.13778	6.68547	6.90065	6.4826	6.40383	6.27879	6.35887	7.06485	7.79356	6.44903	6.85775	7.10274	7.31538	6.47396	6.84916
PP7080	8.97835	11.5851	11.5292	9.98571	9.98947	10.5044	8.73204	8.5775	9.64089	9.06104	9.95532	9.88513	9.05532	9.71463	9.56577	9.09797	9.54647	9.85986	10.9528	9.95055	9.70152	9.91294	10.8875	9.65422	9.61176	10.0208	9.86837	10.5006	8.861	9.30254	9.47707	9.64829	9.9427	9.80804	8.9263	9.86551	9.76388	9.22668	9.1346	9.78979	10.1247	8.8798	9.11739	9.29207	9.25563	9.59764	10.1023	10.6555	9.88041
PPP1R26-AS1	6.42039	7.09931	7.45036	7.08829	7.18239	6.84305	6.81388	6.76353	6.29716	5.90295	5.80069	7.85511	5.83995	6.3364	6.91538	6.32789	6.69062	5.95619	6.54649	6.26628	6.89484	7.03999	7.45395	7.08579	5.90739	5.86779	6.28626	6.85914	5.97644	7.11786	6.62481	6.50791	6.81297	5.96042	6.42102	5.96823	7.14217	6.09188	6.49571	6.7053	6.40552	7.83206	6.35324	6.10901	6.49271	6.0509	7.05688	5.59863	6.14516
PPP3CB-AS1	7.60862	7.16884	8.26801	8.08909	8.40982	7.63702	7.64845	8.28978	7.51011	7.89126	7.69192	7.88323	8.42853	8.07472	8.08508	8.08697	6.93548	7.46783	8.82078	7.90442	8.23737	7.53636	7.05932	7.83443	7.01583	7.73579	7.37122	8.17025	8.29639	7.38099	7.60302	7.3522	7.58999	6.91042	7.92092	7.66624	8.04338	7.823	7.54891	7.80894	8.00155	8.09904	7.95336	7.58134	7.73905	7.68839	7.69733	7.33669	7.27806
PRKAR2A-AS1	5.68508	5.69463	6.49448	6.10589	6.30184	6.25896	6.61548	6.19259	6.82411	7.20894	6.6604	7.03944	6.62996	6.39895	6.81722	6.55206	6.20965	5.50087	7.17076	6.49763	6.36328	6.39037	6.6751	6.66671	6.74158	6.30628	6.45227	6.58795	5.92412	5.71218	6.39476	6.15209	6.09385	6.4954	6.42102	6.34974	6.32363	6.24631	5.90009	6.75381	5.71826	6.5962	6.35324	6.08771	6.75761	6.9327	6.21324	6.41111	6.23436
PRKCQ-AS1	9.11154	9.26465	6.05357	8.17505	7.37664	8.37508	6.84584	8.89795	7.79197	8.18472	8.10224	8.50084	8.41482	9.05995	8.95164	8.79874	8.15741	8.55741	9.63992	8.31564	8.63145	6.4912	7.40954	6.67939	6.87799	6.54688	8.13122	8.26526	8.44624	8.5176	7.67734	8.52089	8.87337	7.99321	8.58709	8.25371	7.58368	8.12317	7.60263	8.6914	9.05851	8.4655	7.38015	8.60717	7.84213	8.73029	8.55069	8.33866	7.91187
PRR34-AS1	8.71322	9.22343	8.25764	8.52766	8.03856	7.59995	8.40541	9.30206	8.19027	8.29782	7.10562	7.25383	8.62773	7.85427	7.43983	7.66922	7.48764	8.40689	8.50618	8.44184	7.82147	7.83783	7.47562	6.45853	8.00247	7.93336	8.46619	8.5611	8.43525	7.79747	7.20737	8.26769	7.70125	7.91728	8.77918	8.58873	8.34122	8.12879	7.99368	7.58046	8.39973	8.2813	8.56377	8.04561	7.99273	7.64097	7.97469	8.30806	7.93481
PRRT3-AS1	6.37259	6.25653	6.45478	5.78338	7.06858	7.73778	6.21086	6.67811	6.51313	6.74369	6.26842	6.21487	6.64702	6.51465	6.51392	6.40086	6.07496	5.93082	6.78583	5.52847	6.17498	5.93818	6.28815	4.85489	6.45912	5.62714	5.97603	6.6375	6.09588	5.37665	6.41416	6.93334	6.09385	6.01724	6.1831	6.78473	6.20456	6.69527	5.83514	6.12579	5.84709	5.47809	5.84649	5.9491	5.95411	5.60431	6.48021	5.99676	6.12161
PSMA3-AS1	9.92817	10.1161	9.42693	10.6097	9.97945	10.3997	9.40383	10.5408	10.5754	10.0042	9.94528	10.4581	9.92446	10.3941	10.1081	10.072	10.2947	9.01703	9.57168	10.3217	10.423	10.4621	9.77117	9.76517	9.23193	10.0134	9.91033	9.52875	10.8143	9.79475	10.1248	9.96008	10.1101	10.0419	11.1788	10.1187	10.1406	10.2978	9.6625	10.1387	10.0588	11.1574	10.5332	10.3917	10.0268	9.61111	10.3262	10.126	9.85986
PSMB8-AS1	8.36587	8.14035	8.38687	9.82121	9.00324	7.37282	8.78978	9.39024	9.25075	9.41596	9.7122	10.254	9.6283	9.52933	9.45439	8.78338	7.87947	8.07048	9.21444	9.12812	9.21215	8.21926	8.68117	9.81098	8.50241	8.40885	9.0356	8.91733	8.81105	8.52138	8.90898	7.42061	9.00704	8.49913	9.17707	8.71516	9.21552	9.27271	8.82855	9.45449	8.3264	8.4197	8.4325	8.92232	9.73857	9.67023	8.87705	8.16724	7.17332
PSMD6-AS2	6.62402	6.19111	6.35645	7.32337	7.10762	7.0998	6.90745	7.76767	7.14683	6.91449	7.05767	7.47024	7.35644	6.63005	6.93244	6.84265	6.61556	6.09559	7.34133	7.83055	7.51678	7.66622	8.14922	7.27372	6.9715	7.25971	6.6377	6.4061	9.04262	6.66195	7.11213	7.09172	6.68162	6.93541	7.80256	7.43452	7.32626	7.56305	7.32862	7.50854	7.48335	8.42744	8.20612	7.50897	7.7319	6.95967	7.3729	7.21767	6.65741
PSMG3-AS1	6.59409	6.62547	6.9639	7.53014	7.2956	7.58917	7.52163	6.98109	8.04502	7.44998	7.92245	8.35245	7.3759	6.98465	8.00264	7.62705	6.71124	7.31095	8.45499	7.13735	7.96154	7.56474	7.60545	7.25768	7.78129	7.36913	7.63649	7.17068	7.28374	7.69266	7.43255	7.40383	8.04951	6.99584	8.26194	7.47282	7.82182	7.86423	7.36491	7.25071	7.56901	7.64338	7.21851	7.65618	7.98078	8.20979	8.1299	7.4365	6.89899
PTOV1-AS1	5.84452	5.98626	6.37103	6.47557	6.39099	7.092	5.87006	5.96658	6.32071	5.84845	6.63341	7.09844	6.22331	6.16994	6.38856	6.93062	6.66964	6.15857	6.00463	6.24265	7.26815	6.65627	6.62108	6.56021	7.16667	6.66743	6.28626	6.98792	6.29949	5.49221	6.59219	6.22001	7.14135	6.38425	6.95927	6.43782	6.62021	6.31585	5.50355	6.51855	6.28504	7.32657	6.65459	6.44903	6.49271	6.33847	7.12637	5.82132	5.43583
PTOV1-AS2	7.31966	6.51079	7.35426	7.65651	6.91087	7.89826	7.0764	7.46428	7.11873	7.39176	6.93488	7.32524	7.33669	6.59966	6.83564	7.54693	6.19374	6.70946	7.11924	8.77177	7.75686	8.30044	7.37912	7.51405	7.00122	6.95863	6.77511	6.6851	7.15148	7.32877	7.32465	7.12331	7.18889	7.10892	7.53055	7.58167	6.8724	7.93035	7.39151	7.34473	7.23634	7.30948	7.97004	7.85918	7.59643	7.47605	7.62896	6.7942	6.48238
PTPRG-AS1	5.48123	6.0268	5.41246	5.68813	6.89964	6.48298	7.40963	6.68912	7.42235	6.5599	6.23032	6.31303	5.91002	5.41378	6.34812	6.08754	6.76136	6.60446	6.00463	6.06048	5.6344	7.50005	6.70125	7.61694	6.17583	6.54688	6.02337	6.30312	6.66201	5.11684	6.22612	6.95718	5.96949	6.17028	6.22654	6.12123	7.33634	6.11928	6.28277	6.12579	6.28504	6.50284	6.60939	6.4335	6.41615	6.39631	6.05835	6.76247	6.77055
PVT1	9.58923	8.78097	9.89587	9.80126	10.2637	9.87634	8.87951	9.56018	8.62268	9.09254	9.01352	9.67786	10.701	9.3573	9.07855	9.31495	9.35985	9.24509	8.89043	9.76223	9.20686	9.25455	9.00373	9.34164	8.78076	9.14163	8.3143	8.91427	9.93389	8.5806	8.71799	9.60076	8.37558	8.6818	9.56554	9.70833	9.68962	9.05578	8.91438	10.0197	7.48335	8.53155	8.67895	9.36315	9.36425	9.02685	9.22834	9.58242	9.12074
PXN-AS1	6.6911	6.39077	7.50494	8.46447	6.62333	6.85249	6.61548	7.32395	7.23148	7.39176	6.64698	7.91987	7.21171	6.52562	7.0382	7.958	7.00226	7.31095	7.31436	6.95323	6.97588	8.15171	6.70125	8.03639	6.54682	7.22826	6.76323	6.73094	6.98367	6.48656	6.54154	7.19421	6.95072	7.18267	7.76501	7.09401	6.88661	6.95831	6.49571	6.87828	6.49348	6.81498	6.65459	6.95773	7.02517	7.4578	7.30949	7.18329	6.44758
PYCARD-AS1	6.96638	7.09136	6.61794	6.34891	6.32025	7.01144	5.38351	6.44737	6.61982	6.8148	7.40773	6.26506	5.94309	6.44663	6.32032	7.19067	6.19374	6.80624	7.06563	6.73841	6.03747	6.19915	6.06336	6.24183	5.44757	6.21305	6.21219	6.6851	6.35376	6.19425	6.50654	6.57391	6.61031	6.21659	6.64765	6.17642	6.8724	6.6789	6.53052	6.38084	7.07359	6.56588	6.13134	6.4335	6.64874	7.09474	6.44572	6.84034	6.8235
RAB11B-AS1	7.09491	6.59634	7.38056	7.54985	6.71806	7.81803	6.80304	7.31722	7.50403	8.08	6.96668	7.68405	6.68044	7.36286	7.75415	7.75344	7.01843	8.1847	8.29384	7.31912	7.3297	7.96981	8.2474	7.48025	7.00122	7.62935	7.54705	7.01221	7.41944	7.76556	8.11477	8.49789	7.62432	7.54848	8.10171	7.64974	8.00053	7.71427	7.93564	7.70232	8.01502	7.37658	7.38015	7.82195	7.74616	8.14773	7.77517	7.46506	7.44178
RAB30-AS1	7.91992	7.77958	7.58573	8.77494	7.9002	9.38939	8.51866	8.72088	7.81164	8.37342	7.39261	8.60488	8.70847	7.47723	7.91094	8.68939	8.53905	7.46076	8.44695	8.6183	8.778	7.89434	7.75956	8.01326	7.38172	8.50958	7.7493	8.63384	8.75047	7.72627	8.10946	8.03082	8.19961	7.66831	9.21415	8.45468	8.12534	8.18919	7.493	7.61194	8.12455	8.4655	8.30105	8.05477	7.52337	7.80269	8.40509	7.98514	7.96853
RAD51-AS1	6.67231	6.57251	6.99906	7.30006	7.46791	7.75228	6.61548	7.35057	7.1024	6.90379	6.75046	7.66247	6.93333	6.38672	6.85379	6.99442	7.14111	6.0284	6.96324	6.91307	7.52549	7.63988	7.24159	7.32837	6.36424	7.07079	6.51247	6.91221	7.57032	6.6319	6.83171	6.84623	6.7707	6.93541	7.68671	7.26955	7.04585	7.17672	6.30389	7.23438	6.68845	7.85539	7.54723	6.92675	7.08422	6.87702	7.37853	6.72992	6.48238
RAMP2-AS1	5.57628	5.17612	6.90932	5.99468	6.56569	5.81893	5.43333	5.85392	5.76733	5.81985	5.94085	5.79455	5.87568	5.4875	6.20147	6.50687	5.78145	5.58565	5.49614	6.06048	6.24948	7.29388	6.76429	6.72885	5.90739	6.02678	5.39968	5.7784	5.63879	5.37665	5.96833	5.97332	5.8764	5.93065	6.38474	5.74298	6.04118	5.80179	6.23928	5.78269	5.56326	7.16432	5.74518	5.72342	6.22218	6.03118	5.78852	5.89567	5.58682
RAP2C-AS1	6.45499	6.57251	6.2158	7.00292	7.33673	6.78491	7.99862	6.6558	6.85927	7.26725	7.7041	7.41928	6.90606	7.14103	6.83564	7.43525	6.46238	6.95961	7.03239	6.78439	6.68286	8.06615	7.75371	7.1309	7.03028	7.56464	6.8773	7.05946	7.25831	6.39732	7.27702	6.807	6.09385	7.10892	7.33712	7.22495	6.91455	7.18786	6.59724	7.24257	6.49348	7.25687	7.50154	6.91626	6.98841	6.69359	6.78829	7.29462	6.3167
RARA-AS1	7.00337	6.41854	6.9639	6.89036	6.33836	7.15309	6.49572	6.73218	6.71232	7.23424	6.19081	6.55201	7.02447	7.00711	6.48991	6.79263	6.24077	6.31009	5.59336	6.31204	6.71543	5.4733	6.81253	5.91982	6.54682	5.93472	6.23119	5.88322	6.1399	6.17167	5.96833	6.60559	6.42529	6.4776	6.95927	6.47945	6.34597	5.97399	6.61336	5.94553	5.80635	7.16432	6.26367	6.79476	7.10712	7.20254	6.7159	6.32154	6.23436
RASAL2-AS1	5.82356	5.75086	5.72857	6.10589	6.69173	7.01144	6.22877	6.30469	6.2892	6.02642	6.03925	6.81402	6.36121	5.7662	6.41475	6.27268	6.52366	6.34489	5.54659	5.87198	6.24948	6.42497	6.12966	6.24183	6.95638	6.9971	6.17314	6.70057	6.50252	6.28004	5.96833	6.54136	6.36654	6.83238	6.22654	5.93446	6.38935	6.44313	6.17053	6.1858	5.84709	6.47	6.19958	6.55228	6.22218	6.16163	6.36097	6.14466	6.88671
RASSF8-AS1	6.74584	7.07126	7.85026	7.04155	5.97832	8.68738	8.48403	7.31722	7.03929	6.39263	7.68579	7.16279	7.93897	6.98465	7.57742	7.82276	7.57538	6.67113	7.21058	7.27852	7.445	7.47029	6.34206	7.17451	10.1271	6.86413	6.93072	7.04781	6.79088	6.45169	6.65657	7.12331	7.32214	7.53274	8.34836	6.92033	7.16519	7.37396	6.58091	6.9718	6.51447	7.65679	7.69618	7.10242	7.64308	7.40155	7.42809	7.33669	6.581
RBM26-AS1	6.81527	6.43894	6.4814	7.53675	7.59433	6.68159	7.54671	6.52517	7.22025	6.44069	6.6998	7.50115	6.38262	7.17413	6.58317	7.00681	6.9941	7.60855	7.95551	6.79935	6.46661	7.50005	6.95776	7.95128	6.45912	6.61723	7.21207	7.29293	7.37308	7.04307	7.033	6.84623	6.56033	6.51294	7.95456	6.63268	6.82882	6.87654	6.21685	6.64185	6.75848	6.68285	6.87745	6.93716	7.16269	7.50593	6.73439	7.22893	6.44758
RFX3-AS1	5.78	5.3355	5.92842	6.0629	6.22492	5.97535	5.94391	6.10453	5.72482	5.90295	6.42525	8.79753	6.66385	5.97149	5.97358	6.41091	5.34924	5.93082	5.37989	6.55343	5.87715	6.81406	6.75194	6.83345	5.7364	6.21305	5.92617	5.8148	7.40416	5.71218	5.99736	5.97332	5.50891	5.86802	6.64765	6.20296	6.36787	6.4826	6.14657	6.03983	5.84709	6.95722	6.85874	6.85143	6.45506	6.42417	5.93341	5.89567	5.96725
RGS5	6.44357	5.91081	6.32672	6.69411	6.69173	6.59219	6.72445	7.03228	6.32071	6.23473	6.35824	6.97766	6.36121	6.2837	6.76029	6.59559	6.66964	6.00493	6.8902	6.70679	6.22522	7.21451	6.52031	7.56646	6.20485	6.87807	6.38876	6.46368	7.63023	6.61659	6.55866	6.38263	5.96949	6.58059	7.21005	6.83155	6.65468	6.7431	6.34494	6.58861	6.42815	7.90092	6.87745	6.96789	6.43577	6.46472	6.46883	6.47396	6.25554
RHOXF1-AS1	4.85489	4.85489	5.17814	8.78584	5.28868	5.7941	4.85489	7.16734	6.72891	5.20162	5.20561	5.79455	5.33513	5.4875	5.54626	5.43227	6.62657	4.85489	5.11847	5.24613	5.13342	4.85489	5.50763	5.27528	6.45912	5.3313	5.27788	5.56515	5.80932	5.11684	5.31882	6.85904	5.184	6.34466	5.48662	7.14313	5.24948	6.42288	8.23838	5.09831	6.72396	6.25029	5.40542	5.58083	5.51798	5.41117	5.27823	5.93062	5.81571
RNASEH1-AS1	6.47749	5.88806	8.06066	9.01144	7.27031	7.52268	7.98054	7.00694	6.63177	7.04609	7.3224	7.9904	7.31665	6.2837	7.26722	7.02518	7.14841	7.02014	7.60733	6.39827	7.0018	6.26011	6.53523	7.18307	7.57691	7.03446	6.42095	6.08883	6.90777	7.18865	6.57554	7.60012	7.00552	7.0536	8.14108	6.80053	7.46102	6.83361	6.69088	7.1756	7.70091	7.39285	6.7403	7.50897	6.97592	7.20254	7.12637	7.13602	7.4172
RNF139-AS1	6.48857	6.49805	7.42539	7.41996	6.87688	7.01972	6.42352	6.58631	6.7668	6.68117	6.98746	8.15265	6.96003	6.70757	6.59433	6.79263	7.2193	6.05131	6.54649	6.76925	6.9889	8.30044	7.04951	6.99066	6.68633	6.97158	6.56975	7.08247	7.80736	6.21635	6.81802	6.47347	6.45358	6.73482	7.37132	6.96252	6.60259	6.7431	6.09691	7.14081	6.63319	7.92314	7.31514	6.94748	6.97592	6.88647	7.01336	6.67943	6.44758
RNF144A-AS1	6.62402	5.66487	7.60797	6.12671	5.84115	6.87115	6.3623	6.06706	6.51313	6.58792	7.5161	5.73932	7.31665	6.59966	6.99854	7.32821	7.73573	6.11702	5.94836	6.75393	7.14741	6.53853	7.62487	7.29741	9.1397	6.30628	6.84415	6.44481	6.51793	7.0209	6.27077	6.45587	6.95072	8.47101	7.9656	6.25412	5.76786	7.20986	6.19395	6.7176	6.6142	6.73739	7.26078	6.35255	7.48104	7.03736	7.07108	7.50225	5.78193
RNF216P1	9.72677	9.47896	9.26327	9.04807	9.84796	9.90851	9.73484	9.27704	9.04701	9.91279	9.54447	9.2295	9.11565	9.03937	9.60274	9.59597	9.65866	9.37737	9.18827	9.43808	9.40214	9.53784	9.8541	8.7101	9.64565	9.04319	9.19868	8.71369	9.32521	9.09559	8.69706	9.22202	9.16404	8.98071	9.32845	9.40734	9.3398	9.19515	9.70087	9.18597	9.1184	9.47029	9.29154	9.14692	9.3597	9.36608	9.31207	9.41658	9.46618
RNF217-AS1	6.90491	8.02806	6.11056	7.56284	6.30184	6.56877	7.30252	6.75317	7.08586	7.38431	6.9241	7.27565	6.42425	7.26876	7.03037	6.56966	8.0444	7.11518	6.85206	7.01753	7.29928	7.53636	7.66292	6.74092	7.03028	8.48828	7.51365	7.81304	7.99493	7.00967	7.89151	7.13367	7.30797	6.93541	7.33712	6.87671	7.27469	6.61116	6.64496	7.42554	7.13857	7.96655	7.44219	7.32095	6.41615	6.38213	7.81251	6.22407	7.23146
RNU11	8.06137	7.79156	8.73125	8.79126	8.55598	8.90564	8.32576	8.09194	7.99664	9.16627	8.44852	8.47969	8.84049	9.64607	8.81021	8.48055	7.2193	8.24663	9.0013	9.54963	8.43672	9.51669	8.52043	9.59844	8.76022	8.08385	9.58714	8.63384	10.0325	8.07685	8.90898	8.1689	8.9148	7.58705	10.6132	8.61827	8.06729	8.34671	8.17982	8.16907	8.79797	10.3708	8.96517	8.44	8.38951	8.60341	8.28152	9.32082	6.91115
RNU12	9.12914	7.94076	7.95725	9.85384	8.65733	8.66234	7.86691	8.45142	8.54346	9.96104	7.95322	8.63794	9.74002	10.8672	8.41767	8.65414	7.5101	9.01232	9.52305	9.79914	7.85612	8.27107	7.65665	10.2401	10.4935	7.67598	8.64637	9.08746	11.7256	7.99159	8.65425	8.23087	9.10567	8.21379	10.5073	9.206	8.3016	9.42538	7.69717	7.57407	9.1759	12.8532	7.66559	8.6317	9.14609	8.42479	7.98559	9.24255	6.8618
RP1-102E24.8	6.36031	6.74599	6.18189	6.96311	6.93304	6.76492	6.31411	7.28993	6.20617	6.17654	6.59176	6.23187	6.3394	6.64002	6.24758	6.43075	6.03828	5.79187	7.45237	7.73788	6.44668	6.55389	6.66182	5.72007	5.86775	6.39222	5.97603	6.62121	6.91889	6.60109	6.50654	6.62112	6.45358	6.21659	6.34726	6.57749	5.91488	6.99734	6.34494	6.48933	6.80854	8.14685	6.51354	6.41777	6.93773	6.51668	6.80575	6.14466	6.0975
RP1-151F17.2	6.09619	7.13067	6.16452	6.65603	6.91087	6.83355	6.42352	6.55001	6.88865	5.97897	6.83446	7.11482	7.08589	6.91485	6.52575	6.62098	7.11896	6.23701	6.82598	7.01753	6.63233	6.65627	7.32417	6.6539	7.12721	7.17414	7.06009	6.83176	7.24973	6.45169	7.0561	6.79364	6.13205	6.93541	7.61791	7.14313	6.36787	7.24219	6.80562	6.81191	6.55537	7.70916	6.91406	6.93716	6.47404	6.22935	6.96067	6.82515	7.19298
RP1-178F15.4	5.86499	5.91081	6.58222	6.71886	6.75653	7.13051	5.99002	6.66701	6.09705	6.80322	5.4074	6.26506	6.27124	6.21404	6.11982	6.65402	6.256	6.32762	6.28831	6.19378	6.24948	6.08894	6.89277	6.5177	6.08354	6.39222	6.21219	6.16523	7.07517	6.17167	6.59219	6.50791	6.30455	6.1218	6.34726	6.00082	6.30084	6.11928	6.45982	6.48933	6.35887	6.73739	6.35324	6.55228	6.17394	6.12605	6.54629	6.2739	5.7467
RP1-191J18.66	6.84035	6.45234	6.39964	6.99309	6.16337	6.24333	6.34647	6.6558	6.79317	6.68117	6.90227	6.45952	6.19852	6.21404	6.93244	6.80712	7.09643	6.74663	7.36777	6.79935	6.7314	6.21986	6.19191	7.43148	6.87799	6.89185	6.54146	7.22298	6.43876	7.08633	7.0788	6.17522	6.81297	7.94108	6.45619	6.81614	6.34597	6.31585	6.19395	7.35228	6.49348	7.02285	6.19958	6.74752	6.35518	7.20254	6.34833	7.31582	6.71527
RP1-197B17.3	6.48857	6.13924	6.61794	6.46048	5.89855	6.24333	6.15523	6.33471	6.15305	6.07166	6.08492	7.07348	6.72893	5.64048	6.24758	6.1273	6.46238	6.11702	7.02111	6.39827	6.66625	6.17803	5.6323	6.33022	5.63492	6.41272	6.40497	6.28133	7.10431	6.66195	6.22612	5.91547	6.50816	5.96042	6.38474	6.55852	6.63757	6.29316	5.98948	6.08374	5.95905	7.42482	6.01952	6.22834	6.35518	6.52932	6.29628	6.2739	5.67109
RP1-206D15.6	6.68174	5.81601	6.44124	6.16712	6.42478	6.24333	6.07606	6.48692	7.65684	6.87114	6.73799	7.11482	6.14711	6.63005	6.59433	6.81431	7.53768	6.9801	6.03157	6.57146	6.89484	6.92066	5.83143	8.02719	5.98183	6.80682	7.74359	7.68751	7.07517	7.00967	7.85378	6.69595	7.30797	7.10892	6.38474	7.23624	6.68822	7.0841	7.31939	7.30635	7.17608	7.73462	7.26078	7.23281	6.54702	7.05401	6.8315	7.36741	6.59668
RP1-228H13.5	6.89702	7.57793	6.23236	7.20259	6.55084	6.19505	7.90102	6.99838	6.87405	7.24257	7.00791	6.89363	7.06166	7.32834	7.13605	7.06707	6.65901	6.81783	6.95135	6.79935	6.74717	7.82042	7.81111	6.70437	8.10452	6.91898	6.59739	6.88595	6.92991	6.90397	6.89806	6.83329	6.39629	7.15156	7.31968	7.28047	7.19899	7.1196	6.62926	6.93107	5.84709	7.32657	7.46624	6.78312	6.77241	6.66021	6.77058	6.85536	7.05962
RP1-232P20.1	5.70992	5.4528	4.85489	5.0985	6.00345	5.24395	5.32823	6.06706	6.11606	6.07166	5.10319	7.57261	4.85489	5.74264	5.97358	6.4883	5.16846	7.25434	6.05777	4.85489	5.68046	6.61345	6.63481	5.19854	5.27544	6.80682	4.85489	6.03447	7.32508	6.99834	7.23766	7.12331	6.48119	6.61304	7.64584	6.73609	6.67157	6.50184	6.84608	6.31386	8.51255	6.25029	6.40919	7.31317	6.77241	6.87702	7.01336	7.66632	7.6381
RP1-239B22.5	6.49956	5.5497	6.58222	6.20602	6.12022	6.7135	7.49609	6.12276	6.1066	6.0493	5.55127	6.14403	6.90606	5.87485	6.0675	5.97293	7.53768	5.79187	6.61087	6.14253	6.36328	6.35468	5.99229	5.49407	6.31364	7.09447	7.0789	6.32449	6.16122	5.99782	5.55958	5.91547	6.7045	6.54724	5.9326	5.8994	6.41043	5.83904	6.38454	6.22397	5.71826	6.97947	6.32418	6.56632	6.51109	6.75776	6.48021	6.84034	7.39218
RP1-257A7.4	6.1869	6.09392	5.97201	6.26183	6.50514	6.39038	6.40852	6.47388	6.01715	5.75956	5.99133	6.89363	6.36121	5.81136	5.82371	6.11422	5.73007	5.82151	6.59509	6.43905	6.46661	7.33604	6.99934	6.72885	6.14598	6.08359	6.11165	6.34546	6.53314	6.10083	5.87533	5.94485	5.71473	6.14632	6.38474	6.17642	6.22945	6.03472	6.12204	6.33099	5.99352	8.44278	6.51354	6.30103	6.43577	6.59059	6.52467	6.14466	6.0728
RP1-261D10.2	5.54615	6.26443	5.5357	5.97082	6.09794	6.55689	6.34647	6.64449	5.90685	5.62296	5.73741	6.1622	5.72259	5.91475	5.77565	6.14022	5.80597	6.13801	6.05777	5.4707	5.76494	5.91052	5.73817	5.89397	5.7364	5.93472	5.49799	6.65357	6.16122	5.88226	5.65173	6.19785	5.82591	5.89988	6.04059	5.78492	5.8804	5.6785	5.55457	5.68751	5.67019	5.47809	5.74518	6.20937	5.51798	5.88032	6.0068	5.89567	6.14516
RP1-272L16.1	7.49217	7.4588	5.0837	5.39706	6.24467	6.14445	7.57742	7.61888	7.33201	5.20162	5.45941	4.85489	5.91002	5.37277	7.65876	8.06722	6.64829	6.23701	7.53203	6.16847	8.02363	5.21375	5.40789	4.85489	5.78254	5.52564	7.26994	7.42281	6.92991	6.25923	7.25749	6.38263	8.45913	6.83238	5.81006	6.3266	6.78368	6.14595	6.97237	6.98178	6.31021	7.14502	7.06709	6.73543	6.47404	6.16163	7.95264	6.32154	7.44987
RP1-27K12.4	4.85489	5.21385	5.25037	4.85489	4.85489	5.17288	5.52135	4.85489	4.85489	5.20162	4.85489	4.85489	4.85489	4.85489	5.23609	5.64386	4.85489	5.20223	4.85489	4.85489	4.85489	5.29384	4.85489	6.48849	4.85489	5.6728	4.85489	4.85489	5.86861	4.85489	5.31882	5.11759	5.184	4.85489	5.37205	5.25706	5.13434	4.85489	5.12157	5.09831	4.85489	5.86005	4.85489	5.09914	4.85489	4.85489	5.45147	5.25557	5.22379
RP1-283E3.8	6.553	8.41827	8.02839	7.96404	6.93304	8.52455	7.63687	7.81079	7.3146	7.46415	7.90682	9.06552	7.64675	8.10832	7.54563	8.08416	8.31632	7.3267	7.79227	8.34467	7.94879	8.07104	8.37358	9.61373	7.08654	7.67598	8.22369	6.2132	7.50768	7.3895	7.87277	7.76544	7.79428	7.84966	7.79016	7.99372	7.26413	8.19989	7.84381	8.24239	8.04157	6.81498	7.84888	7.72141	7.71022	8.37163	8.21237	7.46506	7.96853
RP1-29C18.8	5.63276	5.40901	4.85489	6.12671	4.85489	6.25896	6.21086	5.49419	5.48504	5.75956	6.24954	7.14699	6.54086	5.52113	6.26252	7.39436	5.29748	5.27979	5.22714	6.82875	5.6344	5.64931	6.90383	5.68705	5.51639	5.99708	5.58242	5.7784	7.5635	5.71218	5.73343	5.37814	5.58459	5.83495	7.75226	6.55852	6.25377	6.11928	6.26124	6.01712	5.99352	7.32657	6.7403	5.92388	5.66355	5.83214	5.71783	5.73977	5.1161
RP1-30M3.5	6.27038	6.8936	5.69978	6.39806	7.16408	6.49562	6.72445	6.34942	6.78794	6.27183	6.72539	6.44569	6.46443	6.79811	6.46539	6.46943	6.55895	5.98087	5.97692	6.33423	6.77812	6.4912	6.60719	6.22325	6.50378	6.58257	6.59739	6.28133	6.88523	6.30047	6.64079	6.36356	6.58558	6.0709	7.0266	6.47945	6.49111	6.75865	6.79184	7.01129	7.13857	7.32657	6.51354	6.52369	5.89022	5.63686	6.77946	6.11678	6.53272
RP1-39G22.7	6.92831	7.46183	7.85488	8.36227	8.15557	8.48792	7.64267	7.787	8.09378	7.44998	7.661	8.27377	8.24938	7.05805	7.9949	7.36169	7.79138	7.16908	7.49278	7.38738	7.74209	7.99064	9.09766	8.78789	8.05102	7.90123	7.84303	8.73471	7.87454	7.237	8.14099	7.72592	7.46896	7.51681	8.3978	8.01305	7.86355	7.39314	7.00797	7.89281	7.42311	7.95582	7.40531	7.85918	7.34554	7.61936	7.70177	7.60812	7.09161
RP1-68D18.2	6.89702	6.59042	6.12886	7.01269	6.74384	6.92556	7.51529	7.59705	6.48657	6.71906	6.40886	6.55201	7.70119	6.88257	6.59433	6.65402	6.70097	6.17874	6.91501	7.85109	7.25762	7.36884	7.3714	6.34708	6.72343	6.95863	6.71454	5.7403	8.46435	6.537	6.80417	7.09172	6.7045	6.34466	7.85111	7.38509	7.00784	7.24219	6.3246	7.03059	7.08685	8.99321	7.83068	7.3667	7.38301	7.06226	7.61487	6.89937	7.04878
RP1-69D17.4	6.24327	7.23491	5.66985	5.94633	5.77961	6.84305	7.08518	6.60992	6.35136	6.42489	6.17048	7.13902	6.36121	6.16994	6.52575	6.57837	5.58394	6.23701	6.34878	6.62399	6.14892	6.29892	6.19191	6.41209	7.30212	6.41272	5.6921	6.28133	7.25831	5.94186	5.96833	6.17522	5.8764	6.04444	7.42107	5.96823	6.82882	6.61116	6.45982	6.22397	5.99352	7.62984	6.60939	6.19006	6.64874	6.51668	5.93341	5.82132	5.67109
RP1-79C4.4	6.20128	5.69463	6.07293	7.10653	5.89855	7.20433	5.89536	6.48692	6.42451	5.72763	7.62297	5.89514	6.22331	6.45824	6.93244	8.35878	5.98052	6.0737	6.42465	6.88557	7.80027	7.52918	5.86034	6.1455	7.11379	6.74679	6.52705	5.8148	6.9731	5.81834	6.59219	7.16428	6.23885	6.4225	8.99189	6.96252	6.65468	7.93679	5.23149	6.64185	6.75848	7.37658	7.32839	6.41777	7.17353	6.46472	7.24913	6.38938	5.70983
RP1-80N2.3	6.40863	6.12135	6.65264	7.6745	7.63401	6.77496	6.07606	6.36394	6.6955	6.86007	6.42525	7.62945	6.00589	6.46975	6.59433	6.884	6.37076	6.05131	6.34878	6.70679	6.82315	6.53853	6.42652	6.12512	5.44757	7.34988	6.21219	8.0232	6.62056	6.94017	6.93628	5.8851	6.48119	6.61304	5.9326	6.59617	6.95535	6.14595	6.04467	7.03059	6.31021	8.09904	6.01952	6.62089	6.17394	6.33847	6.84837	5.48542	5.43583
RP11-1006G14.4	7.23056	7.78917	7.75933	7.39827	7.37664	8.71686	8.30423	7.53515	7.95759	7.16567	8.03688	7.77722	7.32671	7.78076	7.42236	8.33076	7.80945	7.41018	7.39371	7.1824	7.92293	8.36141	8.17983	7.31298	8.01651	7.95229	8.14849	7.2023	8.27598	7.58665	7.50822	7.49368	7.69052	7.14103	7.77764	7.85038	7.14217	7.9873	7.725	7.56121	8.13689	8.4655	7.51311	7.93575	7.82212	7.55814	7.9892	7.64168	7.36668
RP11-1007O24.3	6.22946	6.11229	6.53288	6.62997	6.00345	7.70831	5.94391	6.48692	6.48657	6.73143	6.56318	6.93165	6.03579	6.39895	6.24758	6.73293	6.20965	6.45886	6.49582	6.41884	6.96272	6.44188	6.57892	6.53204	6.48166	6.45266	6.33869	6.55376	6.82709	6.25923	6.35494	6.47347	6.72696	6.62894	6.83862	6.65053	6.75267	6.61116	5.98948	6.61552	6.42815	7.30948	6.7403	6.96789	6.68084	6.67144	6.84837	6.69649	6.4994
RP11-1017G21.5	6.45499	6.49805	6.90932	6.12671	6.75653	7.01144	6.64055	6.58631	6.53267	6.70656	6.85746	7.31126	6.44451	6.13948	7.02248	6.67823	6.78086	6.53389	7.23969	6.70679	6.80832	6.47499	6.12966	7.01994	6.62849	6.74679	6.8101	7.81304	6.66201	6.70568	6.85867	6.82021	6.7707	6.26098	7.04829	6.80053	7.14217	6.71142	6.49571	6.89966	6.5753	6.78964	6.40919	6.73543	6.95058	6.89585	7.15317	7.19485	6.51618
RP11-1020A11.2	5.80206	5.80338	5.5357	5.57895	6.32025	6.69232	5.89536	6.34942	5.67985	5.34407	6.01559	6.29727	6.24754	5.52113	5.6699	6.08754	5.61565	5.34493	5.94836	5.40651	6.40574	6.47499	6.15083	5.81154	5.78254	5.57832	5.58242	5.65799	6.00154	5.30736	5.84204	6.00095	5.50891	4.85489	6.34726	6.03234	5.94809	6.26999	5.31548	6.24256	5.76351	6.47	6.09544	5.72342	5.89022	5.57015	6.77946	5.59863	5.54045
RP11-1024P17.1	6.1869	6.86066	5.60604	6.94274	5.74702	6.4442	7.33193	6.59818	7.34235	6.17654	6.6998	6.18005	6.52221	6.72621	6.70065	6.87036	6.256	5.87786	6.54649	6.75393	6.5615	6.26011	6.52031	6.26009	6.36424	6.69978	6.73912	6.1404	7.31691	5.91255	5.99736	6.02781	6.13205	6.38425	8.27082	6.51965	6.51043	6.71142	7.14142	6.87828	6.5351	6.91154	7.28823	6.55228	6.49271	6.10778	6.59868	6.38938	5.99475
RP11-1038A11.3	6.22946	6.04645	6.9369	7.33105	5.77961	6.43098	5.19034	6.30469	7.11466	7.33094	6.61968	7.65155	6.12041	7.10019	6.38856	6.39072	7.28662	6.60446	5.63712	5.7992	5.53197	6.97626	7.24159	6.67939	6.70502	4.85489	6.17314	6.16523	5.63879	6.6767	8.30748	6.34416	5.58459	6.04444	6.30848	5.96823	6.41043	6.19732	5.12157	6.72979	5.5026	7.08535	6.80091	5.99756	6.14896	6.12605	5.61209	5.59863	5.22379
RP11-1055B8.4	5.80206	5.8647	5.80916	5.94633	6.2048	6.9606	5.87006	6.17557	6.12543	5.4526	6.53389	6.83439	6.06481	5.91475	6.10268	6.17803	6.16118	5.54466	6.78583	6.31204	6.92242	6.9871	6.96828	6.64095	6.36424	6.23712	6.15305	6.00611	6.31787	5.43745	6.37503	5.94485	6.30455	6.09667	6.30848	6.20296	6.12614	7.22072	5.72725	6.47444	6.38244	6.76379	6.91406	6.33564	6.17394	6.19603	6.96067	6.29798	6.0975
RP11-1060J15.4	4.85489	4.85489	6.72997	5.19899	6.95483	5.17288	4.85489	7.45211	5.13849	6.69393	4.85489	4.85489	6.91977	4.85489	4.85489	5.0485	5.16846	4.85489	4.85489	4.85489	6.71543	4.85489	4.85489	4.85489	4.85489	4.85489	7.0789	4.85489	5.10553	4.85489	4.85489	5.11759	6.7707	6.45953	4.85489	4.85489	4.85489	4.85489	5.23149	5.19873	5.1465	5.86005	5.40542	4.85489	5.46108	4.85489	6.77058	6.38938	6.59668
RP11-1069G10.1	5.15195	6.0846	5.41246	5.61725	5.28868	6.27436	5.43333	5.1765	5.08658	5.65953	5.4074	7.11482	4.85489	5.06726	5.39245	5.72931	4.85489	4.85489	5.11847	5.13196	5.6344	5.60947	5.10341	5.53742	5.27544	5.71581	5.09969	5.70026	6.26177	5.30736	5.12351	5.22589	5.50891	5.60171	4.85489	5.13972	5.24948	5.47242	5.50355	5.78269	5.26659	7.06485	5.40542	5.72342	5.32581	4.85489	5.8536	5.13867	4.85489
RP11-1081L13.4	5.36762	5.5315	5.5357	5.53832	5.10597	5.44683	5.26527	6.49981	5.97458	5.4526	5.50706	5.79455	4.85489	5.61256	5.54626	5.64386	6.11033	5.93082	5.75458	6.00175	5.76494	5.88199	5.83143	5.578	5.36906	6.37134	5.49799	5.70026	6.70209	7.03203	6.54154	6.15209	6.61031	6.04444	5.37205	5.96823	5.8804	6.61116	6.28277	6.26083	6.67031	6.88807	6.2321	6.50913	6.41615	6.56646	7.14652	7.11174	8.04945
RP11-108K3.1	6.86494	6.29548	5.0837	7.07907	6.84196	6.55689	7.26485	6.90031	7.26825	6.40888	5.34967	5.91858	7.02447	6.49242	6.66971	6.37016	7.25338	5.90473	7.14008	6.33423	4.85489	6.45856	6.70125	6.54621	7.05871	5.79529	6.37232	6.08883	6.20259	6.238	6.10546	6.24171	5.77223	6.69055	5.87347	6.34974	5.47593	6.53941	6.04467	6.60214	5.35827	6.32842	6.60939	5.72342	6.17394	5.80699	5.7421	6.14466	6.581
RP11-108M9.4	6.32266	6.05613	7.37403	7.82677	7.03853	7.70334	6.68919	7.74807	7.0649	6.66827	6.86881	6.19761	6.74469	5.66736	6.52575	7.14149	7.18432	6.73437	6.10818	6.14253	7.58499	5.91052	8.00507	8.30317	8.16239	7.25971	6.90962	7.01221	6.31787	6.56948	6.74721	6.87173	7.91858	6.70548	7.86299	5.65166	6.88661	6.61116	6.36491	7.04961	6.63319	6.20901	7.0346	6.26529	6.17394	7.16504	7.89595	6.85536	6.4117
RP11-1094H24.4	6.17233	6.11229	7.44416	6.73105	6.69173	6.59219	6.93718	6.51256	6.3738	5.49974	6.30523	5.46404	6.12041	5.8542	6.26252	5.97293	6.61556	5.90473	6.75833	6.00175	6.14892	6.11195	6.01656	5.72007	6.14598	5.62714	6.38876	6.06203	6.29949	6.89168	6.10546	6.05394	6.20444	5.98926	6.13778	6.61456	5.80707	6.44313	6.09691	5.99385	5.92326	7.51646	6.82048	6.20937	5.78474	5.9695	6.28287	6.34461	5.93892
RP11-1094M14.11	8.12066	8.0795	8.67027	9.60662	8.53207	8.72897	8.10662	8.15609	8.31858	8.22616	7.78647	7.9731	7.7388	7.36853	8.24982	7.46184	7.75453	8.04741	8.03861	8.51591	8.68199	8.65187	8.81184	9.031	7.39272	7.50541	7.90048	8.86432	7.5771	7.58665	8.42704	8.32119	8.60721	8.72997	8.72872	8.23743	8.44933	7.64469	7.56447	8.07841	7.47349	7.90092	7.6343	8.24257	8.6059	8.40625	8.31916	8.558	7.94049
RP11-109J4.1	8.76541	7.50653	6.44124	5.65356	6.4895	6.17845	5.94391	6.79411	7.97291	8.85069	8.70007	7.90624	7.64675	8.50282	5.75052	7.14149	9.57405	6.32762	9.10675	6.19378	5.87715	8.23674	6.63481	7.17451	5.68738	8.80972	11.9025	7.09382	8.86644	6.6319	10.2648	8.24479	7.24975	6.872	6.70527	7.33379	8.903	7.31474	7.32862	8.58314	8.92004	7.12543	6.51354	8.21023	7.7812	9.00042	7.33289	8.02349	6.4994
RP11-10C24.3	7.29061	8.16616	7.09111	6.98317	7.72241	7.2257	6.85632	7.62429	8.1601	7.02669	7.21406	6.6018	8.31985	7.72514	7.86487	7.16357	8.24239	7.60217	8.2803	7.33898	7.247	7.09082	8.60306	7.22503	6.75946	7.29044	9.7332	7.83291	7.9334	7.58665	7.69888	7.96481	7.21966	8.09728	7.2476	8.44528	8.20282	7.78052	7.75903	8.46599	7.64965	8.91861	7.82149	8.02711	7.25723	6.9327	7.17292	8.32854	8.2987
RP11-10L12.4	5.99646	6.18264	6.66399	6.87962	6.37372	6.61517	6.42352	6.76353	6.44557	6.6153	6.39224	6.63784	6.99908	6.59966	7.05374	6.70197	7.14111	6.73437	6.95135	6.2894	6.5615	6.11195	6.04024	6.87729	7.03028	6.69978	6.98201	6.70057	6.74092	6.76169	6.59219	6.49082	7.09204	7.30969	6.73311	6.78473	6.54815	6.78917	6.70582	6.98178	6.65189	6.81498	6.56242	6.72322	6.54702	6.8675	7.064	6.96953	7.8285
RP11-110G21.1	6.93601	7.02592	7.72428	7.69227	7.42304	7.71327	6.61548	7.2119	7.01317	7.65475	8.12037	8.78284	7.71636	7.15437	7.17184	7.25865	7.44156	7.18657	7.7131	7.12585	6.96272	7.58564	7.64403	8.16773	7.10024	7.61346	6.8329	7.68019	6.82709	6.60109	7.59537	7.75239	6.68162	7.90523	7.2476	7.64141	7.04585	7.20986	6.85928	8.12231	7.00524	7.08535	7.43001	7.24927	7.14074	7.70384	7.15979	7.3263	6.784
RP11-110I1.12	6.29683	6.34047	6.76169	6.5761	6.26406	5.84305	6.97579	7.09756	6.43157	6.73143	6.77504	6.62594	6.50326	6.13948	6.51392	6.6941	6.05679	6.44325	7.72661	6.70679	7.21462	6.67021	6.19191	6.72885	5.51639	7.00967	6.02337	7.56551	6.62056	6.41573	6.92366	6.41983	6.85386	6.0709	6.45619	6.78473	7.10687	6.53941	6.59724	6.38084	7.24807	6.5962	6.80091	6.67312	6.82994	6.47793	6.95297	6.67943	6.8364
RP11-1112J20.2	6.27038	5.91081	4.85489	4.85489	4.85489	5.07997	5.09236	6.04778	5.89506	5.34407	4.85489	5.0866	5.13301	5.83305	5.29464	5.39965	5.87552	6.21794	5.67834	5.4707	4.85489	4.85489	5.20592	5.09817	4.85489	6.49126	5.65737	5.84969	6.563	6.64702	6.50654	6.78015	6.39629	5.96042	6.83862	5.48774	6.36787	6.69527	5.76483	7.08685	6.42815	7.5016	6.19958	6.69842	6.77241	7.19513	5.58301	7.34701	7.40057
RP11-1114A5.4	5.94241	5.8647	6.29616	6.2798	6.69173	6.60373	6.37792	6.70003	5.76733	6.02642	6.75046	6.95025	5.97501	6.68865	6.16958	6.68619	5.82978	6.00493	6.95135	6.93998	6.42639	7.00851	6.82431	5.65252	6.20485	7.31055	5.92617	5.7784	6.38853	6.12499	6.71773	5.85365	6.36654	5.72708	7.17142	6.51965	6.07031	6.42288	6.07114	6.03983	6.02678	7.22062	6.35324	6.52369	6.2907	5.99051	6.89771	5.59863	6.19071
RP11-111M22.3	6.57372	6.59042	6.72997	8.27175	7.3286	9.22861	7.27247	7.45821	6.94548	6.62876	6.23032	7.6679	6.98619	6.29712	6.91538	7.46622	6.91823	6.88522	8.20104	7.0788	7.02722	6.59883	6.75194	7.1659	5.98183	6.8358	6.58365	7.17068	6.81514	6.35958	6.31365	7.12331	7.29365	6.8189	7.70007	6.65053	7.27469	6.53941	6.49571	6.4129	6.67031	7.25687	6.38156	6.77137	7.04911	7.37578	7.05688	6.60871	7.01571
RP11-1149O23.3	7.72886	6.93923	8.81343	8.69621	8.27193	8.06933	7.68265	8.68827	7.58687	8.55626	7.76343	8.61875	7.33669	8.08826	7.41058	7.48793	6.60445	7.92604	8.05997	8.24036	8.02363	7.50739	7.86624	7.27372	7.6695	7.87498	7.56671	6.73094	7.09467	8.37	7.99321	7.75239	8.50217	7.11971	6.93603	7.79914	7.48825	8.21052	8.005	7.32183	7.9251	7.40893	6.91406	8.0502	7.35501	7.52938	8.19688	7.85629	7.88266
RP11-114H23.1	7.03934	6.05613	5.41246	5.53832	5.71304	5.65687	6.80304	7.91528	5.76733	5.97897	5.50706	6.31303	6.19852	5.4875	5.86917	5.39965	5.4784	6.15857	6.64181	7.94314	7.75686	5.29384	4.85489	5.19854	5.90739	5.57832	5.27788	7.49181	8.12881	6.94017	5.50821	5.59093	7.82396	5.64594	5.87347	5.13972	6.01115	7.02272	6.44146	5.5784	6.35887	6.68285	6.53823	5.78576	5.78474	5.99051	6.18407	5.78156	6.74322
RP11-115C21.2	7.20576	6.49163	7.77409	7.76114	8.06754	8.06549	7.4233	7.33066	7.3492	7.49896	7.33038	7.81183	6.97318	7.11395	7.41058	6.96291	6.22532	7.45365	8.20583	7.20436	7.15885	6.55389	6.98907	7.29741	7.74784	7.66061	7.041	7.73063	7.31691	6.82835	7.23766	7.48575	7.23479	7.26225	7.5894	7.25853	8.20819	7.46727	7.00797	6.68031	7.31639	7.62984	6.91406	7.75574	7.35501	7.05401	7.40078	7.47446	7.6381
RP11-115H15.2	6.09619	5.49345	5.49741	6.04069	6.26406	6.07284	5.73088	6.76353	5.73925	5.58438	6.03925	6.26506	6.093	5.64048	6.03102	6.15298	5.89751	5.34493	5.59336	6.70679	6.17498	6.29892	5.86034	5.72007	5.51639	5.79529	5.78777	5.70026	6.72811	5.78447	6.0529	6.19785	5.92413	5.64594	7.06962	6.3266	6.15294	6.46303	5.50355	6.12579	6.28504	6.81498	6.48831	6.49439	6.49271	5.88032	6.44572	5.78156	5.58682
RP11-116G8.5	8.60962	7.64846	7.89584	6.04069	6.14202	5.59403	7.05867	6.96357	6.91738	8.42049	7.42268	5.41944	6.99908	7.70314	7.51857	7.90801	6.24077	8.49096	7.49278	8.38248	7.59328	6.75072	7.68772	7.122	5.63492	7.56464	7.22886	7.14917	7.3332	7.03203	7.17638	7.37826	8.04951	7.20301	8.10171	7.32329	6.72086	8.33706	7.19328	8.06497	7.76644	7.14502	8.6433	7.96038	7.77426	8.67214	8.65598	9.02278	8.20796
RP11-119F7.5	7.49722	7.18008	5.3644	6.22495	5.95249	5.7685	6.64055	6.10453	6.07767	5.87612	7.04787	6.34389	6.36121	6.2837	6.54905	6.64584	6.37076	5.34493	5.37989	5.7603	6.42639	6.37266	6.44269	6.16549	6.48166	6.21305	5.7253	5.84969	6.2424	5.85089	6.02553	6.07939	6.01274	6.56403	6.45619	6.30297	5.72664	6.06372	5.68777	5.89454	5.5026	6.76379	6.51354	6.02089	5.74639	5.94801	6.32261	6.43244	5.54045
RP11-119J18.1	6.09619	5.70907	5.25037	5.53832	5.28868	4.85489	5.09236	5.40966	6.07767	5.10036	6.73799	6.06793	5.13301	5.37277	7.28031	6.20249	6.3291	5.66092	6.75833	5.4707	6.77812	6.17803	4.85489	5.19854	5.15279	5.99708	9.45583	5.7784	5.67607	5.37665	7.59537	5.37814	7.57836	5.64594	6.22654	6.06286	5.8804	5.80179	5.68777	7.04014	5.71826	6.12125	8.05059	5.44967	5.92273	6.35321	7.67039	5.41974	5.49043
RP11-120D5.1	6.20128	5.80338	6.86199	6.49046	6.71806	6.85249	6.07606	6.53765	5.97458	6.40888	6.19081	6.56465	5.87568	6.21404	6.20147	6.28394	6.52366	6.17874	6.49582	6.641	6.9087	6.61345	6.06336	6.33022	5.51639	6.56486	6.02337	6.2591	6.83893	6.17167	6.60861	6.19785	6.53453	5.93065	6.34726	6.45882	6.15294	6.2221	6.07114	6.27879	6.02678	6.78964	6.53823	6.60748	5.92273	6.29303	6.58839	6.11678	5.90968
RP11-121C2.2	8.05124	7.88387	7.52265	8.32525	7.7764	8.1585	8.01646	8.26266	7.68921	7.67909	8.18205	8.33571	7.76089	8.16367	7.78605	7.96107	7.86661	7.85318	8.01146	8.29595	7.5598	8.96264	8.06263	8.45439	8.07132	7.91417	7.35613	7.76556	8.48224	7.9526	7.74098	7.65744	7.73296	7.46791	8.3315	8.39243	7.56681	8.10618	7.9533	7.89281	8.2716	9.31717	8.15615	8.50791	8.10696	7.87248	8.11678	8.20101	8.45266
RP11-1246C19.1	6.43204	7.50946	7.07485	6.73105	7.09797	8.14038	7.32463	6.27383	6.65533	6.70656	7.04787	7.03079	6.48401	6.68865	6.70065	7.21196	6.19374	6.50445	6.61087	6.51652	7.37894	8.24108	7.34799	6.97078	7.74784	7.39749	6.71454	6.77514	6.04984	7.08633	6.55866	6.32442	7.49403	6.64463	6.26828	6.57749	6.58472	6.4826	6.85928	6.66762	6.5753	7.25687	6.78103	6.72322	7.03719	6.89585	7.23048	6.60871	6.4994
RP11-1260E13.4	5.40822	5.24791	5.17814	5.65356	5.28868	5.30369	5.09236	6.55001	7.02193	5.4526	6.54863	5.25536	6.84973	5.87485	8.31627	6.24979	5.4784	5.45365	5.22714	5.67623	5.76494	6.01651	5.10341	6.06138	6.54682	5.40417	4.85489	5.23727	6.80307	5.49221	5.65173	7.14395	6.42529	6.21659	6.30848	5.82481	5.91488	6.17196	6.96029	6.47444	6.8878	6.12125	7.77462	5.7552	6.6649	6.10778	6.62906	5.96428	5.58682
RP11-1275H24.1	6.60415	6.68172	6.37103	6.41399	6.50514	6.80459	5.89536	6.39243	7.3628	6.54564	5.8306	7.68939	6.14711	6.46975	7.04599	6.56089	7.17722	6.50445	7.08734	6.60673	7.05215	6.64216	6.96828	6.20435	6.56776	6.82139	7.42999	6.83176	6.20259	6.64702	7.0675	6.89673	6.7045	6.83238	6.45619	7.14313	7.24277	6.53941	6.40383	6.4129	6.6142	6.95722	6.60939	6.74752	6.80151	6.50391	6.75262	7.14799	6.75696
RP11-1275H24.3	6.93601	6.24857	6.65264	6.65603	6.14202	6.88954	6.29756	6.75317	6.86914	6.88211	5.94085	6.82425	6.31714	5.87485	7.13605	7.04928	6.76136	6.54834	6.79935	6.58922	7.12423	7.05031	7.61195	6.38005	6.58835	6.71565	7.41553	7.47489	6.563	6.8153	7.27702	7.36095	6.81297	7.17238	6.83862	7.20208	7.3161	7.10787	6.40383	7.13197	6.79207	6.76379	7.17487	7.05595	6.92474	6.98608	6.90575	8.35871	6.95866
RP11-1277A3.1	6.24327	6.78201	6.4814	7.6198	6.5358	7.59457	7.78045	6.75317	6.60167	6.32522	6.90227	7.4322	7.04938	6.98465	6.50198	6.95009	5.98052	6.53389	6.54649	6.4589	7.06444	7.15885	7.23304	7.03909	6.9715	7.20687	7.56671	5.8148	6.89655	6.89168	6.41416	6.75271	7.05812	6.88493	6.70527	6.47945	6.62021	6.95831	6.53052	6.50403	6.87234	7.16432	7.05094	7.32095	6.89836	7.2462	7.56195	6.64458	6.59668
RP11-1299A16.3	5.84452	5.30825	5.25037	5.86865	4.85489	5.24395	6.26371	6.24207	6.0275	5.49974	5.59263	6.53923	6.03579	5.71836	6.08525	5.97293	6.76136	5.45365	6.36823	6.03156	6.40574	6.29892	6.44269	6.16549	6.58835	6.26067	5.87342	6.66944	7.12338	5.74915	6.33449	5.67564	6.13205	6.04444	6.1831	5.48774	6.15294	6.24631	5.83514	5.81206	6.35887	7.22062	6.82048	6.67312	5.89022	6.38213	6.73439	6.08812	6.04747
RP11-130F10.1	5.36762	5.73718	5.88264	5.97082	5.77961	5.93336	5.32823	5.7786	5.69514	6.34245	5.63163	6.62594	5.40858	5.98966	5.77565	5.94198	6.03828	5.95619	5.67834	5.93916	5.53197	6.06538	5.77046	6.48849	5.7364	6.28371	5.81729	5.70026	5.97644	5.67335	6.10546	5.75165	5.71473	5.76465	6.09036	5.69869	5.91488	6.09188	5.76483	6.14619	6.23291	6.78964	5.89295	6.41777	5.98446	6.24562	5.9523	5.85929	5.37519
RP11-132A1.4	9.0304	6.78201	7.56881	9.36704	9.44183	6.90768	7.31731	8.35538	6.62581	8.08452	7.71617	6.82425	8.4056	8.13138	7.31248	8.45701	6.97762	8.28646	8.48279	8.3964	7.06444	7.13976	6.42652	5.75173	5.44757	8.16159	7.02163	7.34076	6.86229	7.81004	6.74721	8.32556	7.87207	6.4776	6.95927	7.89285	7.71167	6.90438	7.48483	8.39292	7.75842	5.91847	7.27458	7.28956	7.53995	6.96853	7.2736	8.16154	8.04945
RP11-134G8.10	9.05405	8.69163	7.05838	7.43423	7.20044	6.63771	8.08567	7.91965	8.07164	7.41388	7.76343	5.98549	8.53372	7.68978	8.64591	7.71014	8.70804	8.58633	8.43886	7.63065	7.84236	7.3109	7.42451	7.37353	8.09134	7.70621	8.55268	7.5002	7.47889	8.61993	7.97579	8.03618	7.69052	8.14402	7.70007	8.30668	7.93045	7.86423	8.24315	7.6906	7.65832	7.69625	8.14887	7.13846	7.50659	8.04319	7.3729	8.93582	9.0183
RP11-134L10.1	7.24886	5.94391	5.80916	6.24355	6.5358	6.28954	6.73599	6.93684	6.71232	8.33234	7.47377	7.65702	7.1214	7.33995	7.15048	6.9756	5.96046	5.76111	6.28831	7.50571	8.08309	6.15647	6.17157	6.95058	7.34818	6.61723	6.95148	6.98792	7.61055	7.16881	7.10111	6.19785	7.36378	6.32432	6.42102	6.57749	6.95535	6.61116	7.98798	8.11798	6.25929	7.58841	7.71621	7.03688	8.10696	7.46391	7.16637	6.17181	6.0975
RP11-138A9.1	7.66782	6.62547	6.12886	7.7499	7.44566	8.56568	7.62518	8.47519	7.08586	7.47818	7.36185	8.00324	7.93897	7.11395	7.23393	7.49651	6.48728	6.45886	6.59509	8.1109	7.77148	6.86254	6.71412	6.95058	7.61469	7.15186	7.06009	7.10508	9.10146	7.07565	7.59537	7.30763	6.79201	6.36463	9.12933	7.88586	7.71167	7.98109	7.40896	7.74256	7.40243	9.61541	7.99469	8.01777	8.04528	7.32947	7.79603	7.03609	7.25962
RP11-138I1.4	6.30982	6.51711	7.0077	6.12671	5.81094	6.76492	5.94391	5.80447	6.70113	6.88211	7.40773	6.68429	5.97501	7.68529	6.36176	7.10194	5.75617	7.30301	5.94836	7.14876	6.69925	5.52202	6.56454	5.89397	6.48166	5.99708	6.21219	5.32252	6.09588	6.10083	6.35494	5.8851	6.42529	6.04444	7.26599	6.06286	7.21007	6.55775	5.60186	6.9516	5.80635	6.40141	6.38156	6.68584	7.14074	6.71535	6.82297	6.59036	6.35567
RP11-140K17.3	6.12733	6.45898	6.62962	6.71886	7.21825	6.36248	7.30994	6.84349	7.04359	6.57399	6.64698	6.95945	6.74469	6.45824	6.87169	6.61257	7.2601	7.3267	7.56265	6.82875	6.63233	6.47499	7.24159	7.19157	6.41266	6.8358	6.61098	7.26339	6.66201	6.52043	6.31365	6.82021	6.65831	6.8189	7.22896	7.23624	7.57527	6.31585	6.53052	6.36447	6.99113	7.36011	6.19958	6.71088	6.56458	6.46472	6.87328	6.96953	6.77055
RP11-145A3.1	7.3924	6.70891	6.05357	6.3149	6.16337	5.99565	5.32823	6.20934	6.6138	5.65953	5.88744	5.41944	7.3466	6.43489	7.09927	6.45025	7.85797	7.70094	6.2243	6.26628	6.74717	6.29892	5.28428	5.19854	7.50819	6.32839	7.22049	6.08883	6.02599	5.43745	6.88506	5.59093	7.35004	8.18926	6.30848	6.59617	6.63757	6.24631	5.64609	6.82321	5.92326	7.08535	6.67659	5.58083	6.0424	6.43784	6.25556	6.08812	5.7467
RP11-14N7.2	9.16215	6.24054	7.30008	7.7998	6.16337	7.56186	7.09389	7.08958	8.21797	6.73143	7.97835	8.18298	6.50326	6.02498	7.75415	8.23065	8.37159	8.83397	8.67385	7.38738	6.96272	7.07072	8.22663	7.4456	8.6075	7.98941	7.3098	7.07102	7.20596	7.05402	7.4751	6.89673	7.27917	8.25689	8.06121	6.51965	6.15294	7.24219	8.5808	8.29691	7.61439	7.56007	9.28497	7.76138	6.72747	7.52356	7.01336	6.49417	6.72933
RP11-152N13.16	6.63383	6.26443	6.34168	6.5197	7.43062	7.01144	6.58988	6.9187	6.21477	5.90295	6.30523	5.84632	6.61266	5.95296	6.18565	6.54316	5.96046	6.60446	7.18082	6.96635	6.79331	6.80165	6.35947	5.78218	6.56776	6.60002	6.02337	6.85914	7.25831	6.48656	6.35494	6.36356	6.30455	5.93065	7.40469	6.71944	6.25377	6.7431	6.28277	6.31386	6.85669	7.27464	7.0346	6.50913	6.63237	6.17897	6.49148	6.08812	6.16819
RP11-156E6.1	9.57647	9.11206	7.96154	9.69863	9.54571	8.76703	9.67223	9.49662	9.74779	9.00774	9.14011	8.2525	9.44591	9.735	9.53708	9.33144	10.0047	8.38873	8.64607	8.5984	9.09684	9.62109	8.94679	9.25451	8.95348	9.05767	9.08093	9.65686	9.29329	8.75447	9.47911	9.29691	9.52911	9.61525	9.44993	9.62591	9.06776	9.18181	9.64293	9.03246	9.42326	9.5143	9.44685	9.49055	8.30144	8.29638	9.25383	9.44247	9.62951
RP11-156P1.3	7.47176	7.57514	7.59132	8.29492	7.98889	8.42369	8.26015	8.02472	8.01577	7.8168	7.72216	8.43958	7.62275	7.3854	8.38859	8.05295	8.41899	7.79872	8.20583	8.04144	8.44576	8.08077	7.57245	7.95128	7.77301	7.72108	7.71466	8.752	7.9645	7.52659	8.43973	7.62908	8.21452	7.58705	7.75226	7.76135	7.82886	8.11186	7.45163	8.24239	7.83666	8.23789	8.20612	8.09083	8.06238	8.25548	8.48865	7.67444	7.97959
RP11-157P1.4	6.61412	6.68172	8.45187	6.10589	7.2956	6.88038	5.73088	7.05714	6.75609	5.929	6.59176	6.87419	6.50326	6.85782	6.42762	6.49762	6.05679	6.74663	6.67199	7.32909	6.59744	7.83783	5.94177	6.50319	6.01693	6.80682	6.66385	6.6851	6.28079	6.91615	6.52417	6.72465	6.53453	6.4954	5.9326	7.09401	6.32363	7.01009	6.21685	7.31411	6.8878	6.53478	7.12975	6.7595	6.35518	6.49099	6.99104	6.62677	6.42978
RP11-158H5.7	7.40325	7.61364	7.77897	8.07573	7.47525	8.07316	7.23393	7.1055	7.81408	7.72068	6.83446	7.65702	7.7462	7.64888	7.12878	7.08462	8.82667	7.75356	7.69945	7.67763	7.41708	7.53636	7.18059	8.58486	6.72343	7.9206	7.91575	7.88454	8.40929	7.30189	7.74098	7.90146	7.09204	8.44646	8.253	7.47282	7.80762	7.84377	7.54106	7.80353	7.84424	7.84377	8.07389	8.13464	8.21772	7.79791	7.77936	8.48251	7.15336
RP11-158K1.3	6.92056	7.46788	6.42754	7.31564	6.14202	7.01972	7.0764	6.96357	7.1508	6.54564	7.27348	6.76159	7.26521	6.93854	7.28031	7.25354	7.04232	6.6449	6.54649	6.78439	7.12423	7.52918	7.27523	7.09494	7.82201	7.42528	6.97191	7.01221	7.3087	6.74792	7.22764	7.28938	6.91285	7.32821	7.45326	7.06874	7.32626	7.48519	7.17278	7.76504	7.08685	7.34345	7.18958	7.3667	7.24705	7.11069	7.37853	6.94193	6.8618
RP11-159D12.2	8.59121	8.74127	7.11514	8.68751	8.13294	9.10985	8.71588	9.07114	8.09976	7.1918	7.48092	8.25607	8.14777	7.93543	7.55098	8.02103	8.49555	7.27889	8.5139	8.50312	8.24778	9.63587	9.27492	7.81307	6.82854	7.87498	7.65492	7.24334	9.42248	7.43947	8.02742	8.12436	7.46896	8.04346	9.26803	8.28573	7.96911	8.33221	7.725	8.34941	9.07133	10.2993	8.86718	8.63777	8.13951	8.0552	8.61711	7.93904	7.3231
RP11-159F24.5	6.32266	6.32568	6.9639	5.94633	5.41353	5.56032	5.32823	6.9278	6.32845	5.90295	6.21075	5.46404	6.52221	6.48114	5.82371	5.78772	6.30044	5.87786	7.1297	6.57146	6.61501	6.77644	6.04024	6.08308	6.45912	6.11083	6.59739	6.60469	6.00154	6.30047	6.55866	6.12843	6.72696	6.14632	6.04059	6.39463	5.80707	6.46303	5.44786	5.94553	5.84709	6.47	6.16602	5.7552	5.39787	5.66798	6.70655	6.88487	6.65741
RP11-159F24.6	7.57088	7.77958	8.32868	6.36553	5.92592	5.68635	5.52135	7.27607	7.33547	7.15685	7.26515	5.71019	7.31665	7.3798	6.71079	6.62932	6.90952	6.90692	8.71453	8.18249	7.82147	7.4244	7.03963	6.48849	7.75628	6.91898	8.10933	7.68751	6.16122	6.70568	7.76156	7.09172	7.97243	7.31898	6.34726	7.57292	6.63757	7.19891	6.07114	7.03059	6.12026	6.07437	7.17487	6.17038	6.2907	6.96853	7.8998	7.63337	8.03363
RP11-160E2.6	7.62251	7.59177	7.74941	6.61673	7.85088	6.36248	6.62808	7.16734	7.43844	7.77802	6.45734	6.69563	8.55469	8.0679	6.63798	7.47929	7.02645	7.50953	7.77938	12.0645	7.41708	6.81406	6.77653	7.91173	7.78953	7.32049	9.07647	7.56551	8.74161	6.60109	7.1553	8.00916	7.30797	7.57175	9.19109	9.44303	7.26413	6.09188	6.83273	6.9718	7.33842	6.68285	7.66559	7.96525	7.40137	7.6356	6.79705	8.10317	6.62742
RP11-161I6.2	7.06045	5.38569	5.17814	7.30006	8.05795	5.84305	6.85632	6.30469	7.17824	7.66088	5.34967	5.0866	6.36121	7.58277	6.87169	6.37016	5.73007	5.20223	5.22714	7.11425	7.10064	6.06538	5.10341	6.45853	7.33681	5.24446	5.27788	5.23727	5.86861	6.74792	6.7617	6.32442	7.33616	6.51294	5.74143	5.42183	5.53418	6.52077	5.50355	7.07764	4.85489	8.01899	6.85874	5.7552	6.24551	5.78107	7.01336	5.54453	6.12161
RP11-161M6.2	5.36762	5.64953	6.70837	5.84117	5.77961	6.03501	5.63386	5.53229	5.87099	5.65953	6.01559	5.61535	5.87568	5.58346	6.03102	6.37016	5.61565	5.76111	5.67834	5.93916	8.52467	5.3611	6.71412	5.578	6.20485	5.86779	5.45098	5.39409	5.67607	6.21635	5.45213	6.10421	6.09385	5.60171	5.74143	6.14919	6.45147	6.42288	5.72725	5.68751	5.67019	6.65464	6.29434	6.08771	6.22218	5.78107	6.82297	5.78156	5.30609
RP11-162A12.2	6.28369	6.36231	6.29616	6.22495	6.12022	6.49562	6.42352	6.30469	6.17995	6.80322	6.51898	6.98666	6.3394	6.02498	6.70065	6.38049	6.57049	6.23701	6.6868	6.641	6.54312	6.15647	6.39349	6.53204	6.26061	6.39222	6.6377	5.97688	6.02599	6.28004	6.73256	6.92125	6.48119	6.94772	7.04829	6.65053	6.91455	6.61116	6.49571	6.54707	6.72396	6.43622	6.6322	6.33564	6.91162	6.73674	6.81439	6.24927	6.16819
RP11-164P12.3	6.51044	6.41166	5.95047	6.38191	5.89855	5.81893	5.63386	6.4607	5.94134	5.90295	5.59263	5.76741	5.63326	6.32346	5.86917	5.72931	6.55895	5.87786	6.34878	6.93998	6.00752	7.65968	6.35947	6.1455	5.27544	6.77716	6.65085	5.91552	7.18805	6.05068	7.10111	6.34416	6.16888	6.19369	6.09036	6.39463	6.43114	6.62845	6.17053	6.75381	6.28504	7.98776	7.09879	6.36921	6.8158	6.12605	6.29628	6.85536	6.02147
RP11-166B2.3	6.1869	5.66487	5.99306	6.73105	6.55084	6.65985	5.84401	6.58631	5.96363	6.19629	5.85948	6.37392	5.97501	5.7662	5.95364	6.19033	6.24077	5.93082	6.08329	7.24724	6.06652	6.83853	5.94177	6.01649	5.63492	6.13735	5.45098	5.65799	6.60642	5.67335	5.9074	6.02781	5.92413	5.86802	7.22896	6.43782	5.72664	6.33809	5.90009	6.44408	6.35887	7.20211	6.67659	6.5802	6.07012	5.78107	6.37347	6.14466	5.87947
RP11-166P13.3	6.09619	6.11229	6.34168	6.3149	5.77961	6.4176	6.84584	5.92319	6.51968	6.1564	6.1286	6.73999	6.093	6.00748	6.62721	6.43075	6.44973	6.54834	6.8649	5.58137	6.36328	6.55389	6.54998	7.34359	5.36906	6.56486	6.61098	6.2364	6.1399	5.67335	6.47046	6.68135	6.09385	6.51294	7.11129	6.41643	7.0333	6.31585	5.72725	6.06203	6.35887	6.65464	5.97921	6.40181	6.47404	6.82869	6.29628	6.59036	5.90968
RP11-16C1.2	6.8486	6.12135	6.24867	6.97318	6.33836	7.19713	6.83528	7.35714	6.24849	6.76784	6.83446	7.47648	7.13303	6.18485	6.76996	7.16357	6.256	5.76111	6.59509	7.95581	7.11249	7.03999	6.59314	6.54621	6.64808	6.43286	6.42095	6.2591	8.19127	6.48656	6.55866	6.57391	6.36654	6.30361	8.21667	7.23624	7.16519	7.6526	6.59724	7.12307	6.96244	9.31717	7.3674	7.34402	7.71748	7.03736	7.23673	6.67943	6.75696
RP11-16E18.3	6.48857	6.52965	5.90582	6.5197	5.84115	6.39038	6.22877	6.57433	6.49993	5.929	6.32318	6.21487	6.5773	6.04217	6.50198	6.54316	6.66964	5.82151	6.00463	6.14253	6.06652	6.52296	6.60719	6.22325	6.20485	6.52863	6.33869	6.51855	6.92991	6.52043	6.50654	6.28384	6.13205	6.30361	7.09062	6.61456	6.30084	6.35989	6.74957	6.74185	6.90308	7.18335	6.9843	6.55228	6.07012	5.63686	6.07495	6.38938	6.56512
RP11-171I2.2	6.45499	6.49805	6.74063	7.30006	6.47366	6.63771	6.37792	6.88165	6.38852	7.05569	6.6604	7.39307	7.14456	6.82405	6.73083	6.68619	5.70306	6.15857	7.56265	5.9062	6.66625	6.71112	6.64839	7.28166	7.12721	6.82139	5.78777	6.77514	7.79584	7.00967	6.62481	6.50791	6.13205	6.56403	7.09062	6.96252	6.98186	7.14274	6.99622	7.33714	6.40552	7.99825	6.94966	6.74752	7.18429	6.9327	6.68763	6.38938	5.81571
RP11-173A16.2	6.27038	5.96533	5.5357	5.99468	6.33836	6.21139	6.11642	6.84349	6.05791	6.13587	5.91454	6.4867	5.83995	5.95296	6.0675	6.19033	6.31487	5.45365	6.28831	6.70679	6.22522	7.23255	6.41012	6.62786	5.51639	6.69978	5.99999	6.18949	7.76071	5.97026	6.52417	6.73876	6.01274	5.89988	7.42107	6.83155	6.32363	6.87654	6.21685	6.39698	6.85669	7.73462	6.89589	6.81774	6.41615	5.90345	6.37347	6.57174	6.14516
RP11-174G6.5	7.92363	7.21325	6.28056	7.47616	6.69173	7.3917	6.3623	8.35538	8.19213	7.82225	7.57723	9.2349	7.44191	7.12077	7.38068	7.1799	8.2974	6.80624	6.97503	7.48816	7.07662	7.47779	7.07871	7.80768	6.5255	7.75036	8.40665	7.53324	8.74161	8.32733	8.99713	7.57799	7.02329	8.54607	9.15816	8.62244	7.47016	8.3077	7.99935	8.58626	8.00155	9.3213	7.96172	8.5632	8.19213	7.83569	7.58626	8.54932	8.17956
RP11-175K6.1	5.94241	5.73718	5.83436	6.01796	5.64014	6.33388	5.91996	5.7786	6.47984	6.17654	6.03925	7.61264	6.06481	5.74264	6.75055	6.68619	5.93995	5.79187	5.79011	5.97098	6.29642	6.19915	6.34206	7.17451	7.48791	6.28371	5.75715	5.65799	5.97644	5.63236	6.13074	6.43799	5.8764	6.38425	6.64765	6.37241	6.41043	6.59362	5.80073	6.12579	5.80635	7.04402	6.46254	6.17038	6.91162	6.32353	6.25556	6.19827	5.37519
RP11-182L21.6	6.36031	6.54821	6.31154	6.85787	5.4661	7.78084	6.24638	6.36394	6.24849	6.42489	6.6998	7.10666	6.64702	6.39895	6.61635	6.56966	6.12756	6.32762	6.59509	6.35598	6.76274	6.67021	7.08831	6.78803	7.33681	6.32839	6.66385	6.6851	6.09588	6.35958	6.0529	6.94532	6.81297	6.64463	6.1831	6.43782	6.65468	6.774	6.38454	6.24256	6.09006	6.78964	6.48831	6.8403	6.52919	6.47793	6.69712	6.69649	6.33635
RP11-18H21.1	7.6271	6.56042	6.01365	5.19899	5.77961	5.30369	4.85489	6.17557	6.23176	5.75956	6.17048	6.04797	6.19852	5.61256	6.37524	5.74926	6.01941	6.34489	7.18082	5.97098	5.53197	5.64931	5.55187	5.72007	5.27544	6.47212	6.37232	6.50054	6.57765	6.66195	5.60719	5.49401	5.8764	5.72708	6.49033	5.8994	6.78368	6.4826	6.62926	5.86791	7.0192	7.92314	7.05094	6.40181	6.47404	6.90516	5.93341	6.08812	6.64251
RP11-18H7.1	6.6911	6.84145	6.83273	6.64307	7.01811	7.1229	6.15523	6.6558	6.47306	6.25344	6.39224	7.31126	6.52221	6.45824	6.64865	6.44054	7.05801	6.39513	6.67199	6.67433	6.46661	6.89772	6.90383	6.5177	6.81162	6.94554	6.46761	7.15997	7.10431	6.90397	6.89806	6.6516	6.05413	6.70548	7.21005	6.25412	6.70465	6.93163	6.07114	6.77737	6.45034	7.70916	6.83976	6.7595	6.41615	6.70452	6.69712	6.08812	6.3167
RP11-191L9.4	7.65887	8.65583	8.06066	8.17921	7.67259	8.55755	8.92235	8.02472	7.3995	7.16567	7.16094	7.85983	7.40458	7.40206	6.61635	7.27889	8.23246	7.74204	8.05997	7.25775	7.33969	9.15763	8.23081	7.9267	8.41553	7.0588	8.1613	7.405	7.38092	7.40636	8.04421	7.79754	7.30797	7.16201	7.33712	7.94755	7.95634	7.70671	6.99622	7.79264	7.5782	8.4504	8.62774	6.94748	7.5885	7.14202	8.22464	7.30526	7.73983
RP11-195F19.9	5.75732	5.69463	7.28619	5.84117	6.70496	6.25896	6.33041	6.62156	6.13472	5.54346	6.57756	8.09796	5.72259	6.13948	6.86278	6.78532	6.16118	6.77082	6.62644	5.83636	6.82315	5.88199	5.99229	5.578	6.41266	6.35007	6.21219	5.56515	5.92412	5.99782	5.65173	6.32442	6.83358	5.96042	6.78697	6.37241	6.45147	6.09188	5.96063	5.75222	6.47211	5.79741	6.16602	6.68584	6.47404	6.66021	6.98351	5.82132	5.81571
RP11-1D12.1	5.57628	5.01576	5.31108	5.72119	5.97832	6.21139	5.09236	6.04778	6.0275	5.49974	5.85948	7.13902	5.58407	5.98966	6.04943	6.95652	5.58394	5.1008	5.37989	6.41884	6.14892	6.59883	5.94177	6.27805	5.27544	6.11083	5.6921	5.23727	6.96243	5.49221	5.84204	6.22001	5.65258	5.89988	8.08161	6.70257	6.22945	6.774	5.68777	6.45936	6.42815	7.36011	6.83976	6.82907	6.51109	5.49592	6.44572	6.0586	5.30609
RP11-206L10.9	5.99646	6.44566	6.16452	6.5898	6.09794	6.40407	6.66511	6.59818	6.29716	6.57399	6.23032	6.94099	6.22331	6.25638	6.13668	6.53419	6.43694	6.17874	6.38735	6.69067	6.85231	8.07591	7.37912	6.88802	6.26061	6.58257	6.17314	6.1404	7.47889	6.25923	6.37503	6.38263	6.81297	6.1218	7.63195	6.83155	6.47146	6.55775	5.98948	6.61552	6.49348	8.68762	7.79356	6.87341	6.47404	6.14399	6.96067	6.43244	6.12161
RP11-20D14.6	5.51454	5.38569	5.45652	5.27583	5.55893	5.81893	5.32823	5.30878	5.9961	5.34407	5.2839	5.96372	5.40858	5.32807	5.69773	6.35974	5.43869	6.13801	5.44106	5.7194	5.47391	5.68706	5.66929	5.86736	5.36906	6.37134	5.27788	6.16523	8.80539	5.37665	5.45213	5.43911	5.184	5.64594	5.58246	4.85489	5.53418	6.14595	6.34494	5.61668	4.85489	6.07437	6.7403	7.33637	6.91162	5.926	5.32778	5.82132	7.1021
RP11-20G13.1	6.58395	5.99656	7.92688	5.44812	6.05183	4.85489	5.52135	6.27383	6.93618	5.81985	7.02804	4.85489	5.72259	6.1239	7.04599	7.06707	6.88302	6.32762	6.95135	5.52847	5.72385	5.75737	5.50763	5.72007	5.44757	6.9844	6.28626	6.77514	6.20259	6.85406	7.87904	6.17522	6.93192	6.44116	5.66624	7.06874	6.32363	6.6455	5.72725	6.75381	6.77539	5.36504	7.30175	5.69028	6.63237	7.2954	6.73439	6.36722	7.03785
RP11-212I21.4	6.51044	7.03011	5.31108	6.5197	6.26406	6.36248	6.94694	6.99838	6.46625	6.25344	6.34085	6.43169	6.59511	6.59966	6.53746	6.42087	6.37076	5.50087	6.38735	6.92659	6.17498	7.38495	6.59314	6.1455	6.20485	6.63419	6.11165	6.32449	7.79005	6.10083	6.452	6.26298	5.77223	6.17028	7.06962	6.66812	6.43114	6.774	6.83273	6.47444	6.09006	7.85539	7.09879	6.66027	6.47404	5.88032	6.48021	6.32154	5.7467
RP11-212P7.2	7.79142	8.31189	8.6546	8.51459	9.04235	8.66234	8.23379	8.24545	8.41888	8.89989	8.34093	8.39183	8.78489	8.21694	8.80144	8.57694	7.93799	9.44534	8.63904	7.87133	8.63541	9.63096	10.6866	8.48481	9.52943	9.30341	8.45931	9.26618	7.94904	8.11762	9.42937	8.3515	9.08568	9.49538	8.97036	8.89122	8.27114	8.7718	7.79225	8.46938	8.74286	8.60151	9.09875	9.17007	8.45108	9.44045	8.98137	10.3867	8.94477
RP11-214O1.2	6.89702	6.47868	6.86199	6.86879	6.4895	7.64744	7.14502	6.43388	6.88865	6.64207	6.17048	7.12294	7.83902	6.81546	6.53746	6.67823	6.58192	6.45886	6.90267	7.12585	7.05215	6.9543	6.32438	7.74131	6.31364	6.08359	7.00197	6.38624	7.80736	6.86672	6.71773	6.52475	6.2722	7.11971	6.70527	6.87671	7.71929	7.6526	7.15195	7.21785	7.08685	6.65464	7.24684	7.30534	7.7881	7.21725	6.67806	7.49305	6.0728
RP11-216L13.19	6.22946	5.98626	6.54541	6.87962	6.4413	6.28954	5.99002	6.24207	6.38119	5.72763	6.107	7.06505	6.093	6.10808	6.34812	6.40086	6.30044	5.87786	6.49582	6.88557	6.40574	6.93197	6.92567	6.82225	5.86775	6.30628	5.90019	6.6375	6.57765	6.45169	6.13074	6.17522	6.39629	6.30361	7.38811	6.45882	6.41043	6.75865	5.80073	6.45936	6.20586	6.43622	6.80091	6.55228	6.49271	6.12605	6.73439	5.96428	6.3167
RP11-218E20.3	7.41937	6.85109	7.23641	6.24355	6.75653	6.43098	6.97579	6.88165	6.93618	6.58792	6.61968	6.51326	6.71298	7.63031	7.36241	7.7746	7.08884	7.31885	7.26818	7.35855	6.69925	6.39037	7.14445	6.16549	6.74158	6.65092	7.41553	7.58922	6.22268	6.74792	7.20737	6.7665	6.83358	8.64637	6.30848	7.38509	5.94809	7.63674	6.4779	6.9516	6.5753	7.22062	6.85874	7.68026	6.52919	6.60247	6.60889	8.27679	7.26887
RP11-218F10.3	6.06406	5.77755	5.60604	7.15106	5.97832	5.91163	6.21086	6.22583	5.67985	5.72763	5.8306	5.87107	5.91002	5.7662	5.89105	5.78772	5.89751	5.27979	6.03157	6.06048	5.84137	6.80165	6.52031	5.94494	5.57829	6.23712	5.5416	5.7403	7.179	5.37665	5.96833	5.97332	5.42249	5.44774	6.64765	6.09247	5.8804	6.14595	5.72725	6.16618	5.99352	7.80833	6.51354	6.4335	5.78474	5.80699	5.9523	5.99676	5.70983
RP11-218M22.1	8.51755	8.02604	8.70869	8.44392	8.83236	9.26057	7.2182	8.21038	8.83932	9.38725	8.23286	9.67654	8.41482	8.98479	8.62863	8.27792	9.08078	8.50786	9.39584	7.44327	8.10045	8.07104	8.79789	7.88132	8.39964	9.15246	8.3143	9.20488	8.58511	8.75768	8.0553	8.76173	8.57305	9.4242	7.77764	8.92868	7.80047	8.7098	8.84113	8.62622	8.51255	9.34993	9.26171	8.78711	8.78015	8.71284	8.81988	8.70187	7.56587
RP11-21B23.2	6.87304	7.26326	7.28619	6.10589	6.87688	5.30369	5.38351	7.08154	6.94084	6.27183	6.56318	5.0866	5.63326	5.74264	6.84475	5.87676	7.65788	7.66472	8.06526	6.41884	6.79331	5.72301	5.45994	5.65252	4.85489	6.43286	7.42999	7.2023	6.60642	7.39795	6.70272	6.28384	6.7707	6.69055	7.21005	5.65166	7.48825	6.66232	7.3101	6.47444	7.33842	7.64338	7.26078	6.95773	6.17394	6.08918	6.75262	7.18329	7.67284
RP11-21L23.2	7.17411	6.70891	6.67523	6.68155	7.15484	8.03438	7.91538	7.06533	6.63771	5.54346	7.40019	7.30421	6.79078	7.26266	7.66369	7.46622	7.2193	7.05898	6.24606	6.81413	7.19259	7.09082	7.16264	6.41209	7.69611	7.52259	6.30401	6.4061	7.7428	6.80211	6.43323	6.93334	7.39084	7.46791	7.31968	7.33379	6.68822	7.43071	6.56435	6.1858	7.31639	7.65679	6.80091	7.02725	7.31674	6.95967	7.65672	6.71332	6.29669
RP11-221N13.3	6.36031	7.44047	5.45652	6.87962	6.56569	6.85249	6.98526	6.62156	5.9185	5.90295	6.14975	4.85489	6.94675	5.8542	6.18565	5.57241	6.37076	6.78273	7.51647	6.19378	5.33584	5.10897	5.59327	5.09817	7.30212	6.13735	5.34274	6.08883	6.43876	6.89168	4.85489	6.12843	5.31932	6.14632	6.95927	5.42183	5.24948	6.09188	5.93086	5.09831	6.12026	6.36551	6.29434	5.34166	5.39787	5.31002	5.37245	6.19827	7.05962
RP11-228B15.4	5.99646	6.12135	7.48699	6.53406	6.47366	6.72395	6.09644	5.96658	6.60167	6.02642	6.88006	7.56095	6.61266	6.2837	6.48991	6.65402	6.12756	5.66092	6.75833	7.16007	7.43575	7.43216	6.73946	6.86647	6.60859	6.52863	6.30401	6.30312	6.47108	6.17167	7.17638	6.28384	6.74902	6.19369	6.61779	6.51965	6.63757	7.14274	5.83514	6.60214	6.5351	6.76379	7.18958	6.66027	6.52919	6.79878	7.01336	5.99676	5.90968
RP11-22C11.2	5.99646	6.22432	6.52022	6.18675	7.09797	5.35616	4.85489	6.28937	6.38119	6.00299	6.72539	6.69563	6.093	6.51465	6.56053	5.94198	6.3291	6.09559	6.46078	6.06048	6.29642	6.24017	6.59314	6.88802	5.15279	6.21305	6.46761	7.49181	5.83948	6.41573	6.54154	6.36356	6.13205	6.77756	5.66624	7.13102	6.54815	5.97399	5.76483	6.31386	5.886	7.00134	6.19958	6.56632	6.07012	6.67144	6.21324	7.15986	6.25554
RP11-22H5.2	7.02507	6.51711	6.03381	6.83574	5.95249	8.47068	7.94368	7.34396	6.38852	5.34407	5.99133	5.3708	6.46443	6.68865	6.21707	6.03192	6.64829	5.50087	5.97692	6.99219	6.06652	6.69763	5.94177	5.19854	6.31364	6.21305	6.02337	5.65799	6.82709	5.30736	6.43323	6.58985	6.45358	6.09667	6.42102	6.63268	6.20456	6.33809	5.90009	6.69287	6.51447	7.65679	7.34152	6.46435	5.95411	5.78107	6.53553	6.60871	6.04747
RP11-231D20.2	6.43204	6.84145	5.95047	6.16712	6.97627	6.01553	6.46737	7.31044	6.41025	6.5599	6.85746	5.41944	6.66385	6.82405	6.56053	6.53419	5.87552	7.57633	7.11924	7.05464	5.84137	5.79031	5.91544	6.22325	5.63492	6.37134	6.37232	7.35012	6.54816	7.17876	6.17952	6.55775	6.45358	6.09667	7.4847	6.3266	6.82882	6.57582	6.64496	5.99385	7.32745	6.83981	6.6322	6.77137	6.59895	6.71535	6.48021	6.64458	6.46511
RP11-235E17.6	6.27038	6.27228	6.77209	7.10653	6.42478	6.79479	6.09644	6.47388	6.0275	6.19629	6.37537	6.23187	6.52221	5.97149	6.18565	7.34266	6.35704	5.6958	6.42465	7.22597	7.3297	7.14934	6.57892	6.33022	6.48166	6.08359	6.56975	6.36603	6.11813	6.21635	6.48864	6.26298	7.27917	6.26098	6.04059	6.43782	5.84452	6.95831	6.04467	6.14619	6.38244	5.97334	7.12975	6.53807	6.35518	6.14399	7.11958	5.73977	6.0728
RP11-23J9.5	5.68508	5.21385	5.25037	6.18675	6.07515	6.03501	5.52135	5.63476	6.52619	6.02642	6.24954	6.76159	5.63326	5.78909	5.77565	6.1273	6.48728	5.85015	5.31017	5.7992	6.34144	7.43216	6.34206	6.26009	6.0508	6.32839	5.49799	5.56515	6.45503	5.22483	5.96833	6.24171	5.184	5.76465	6.55576	5.82481	6.07031	6.29316	5.80073	6.06203	5.76351	6.81498	6.43617	5.78576	5.95411	5.80699	5.97082	5.82132	5.37519
RP11-242D8.1	6.20128	5.76432	6.42754	6.70655	6.47366	7.32772	6.49572	6.49981	6.8983	6.87114	6.47305	7.16279	6.74469	6.84946	6.69042	6.90419	6.88302	6.21794	6.70144	6.76925	7.12423	7.57871	6.30642	7.25768	6.48166	6.21305	6.42095	6.71585	7.02513	6.45169	6.59219	6.63646	6.68162	6.59692	6.83862	6.51965	6.78368	7.01009	6.19395	6.99169	6.65189	7.30948	6.6322	6.67312	6.52919	6.55421	7.24294	6.64458	6.19071
RP11-244M2.1	6.87304	6.7667	7.23641	8.49142	4.85489	7.37282	6.71281	7.11339	5.28718	7.25908	7.14276	8.2525	5.2476	6.93854	6.01226	6.54316	6.44973	7.00027	7.04356	5.24613	7.07662	7.67273	6.77653	8.32204	6.08354	7.82096	6.65085	6.1404	7.7488	7.11786	6.88506	6.38263	6.87383	5.60171	6.76033	6.49972	6.60259	7.05989	6.04467	5.89454	7.21256	7.80833	7.32839	7.30534	6.43577	6.07022	6.96833	7.02305	6.33635
RP11-247L20.4	6.48857	5.76432	6.18189	6.94274	6.8301	5.91163	6.3623	6.25806	6.29716	6.17654	6.01559	5.96372	6.22331	6.10808	6.52575	6.50687	6.20965	6.56262	6.40616	6.39827	7.12423	6.58404	6.34206	6.01649	6.08354	6.11083	5.95143	5.91552	6.22268	6.39732	6.60861	6.66656	6.87383	6.4225	6.81306	6.14919	6.01115	6.14595	6.70582	5.94553	5.56326	5.79741	6.48831	6.08771	6.52919	6.39631	6.73439	6.62677	6.56512
RP11-248J18.2	5.84452	6.54821	6.12886	6.08463	6.71806	6.40407	6.46737	6.17557	6.61982	6.09352	5.80069	6.23187	6.42425	6.58936	6.34812	6.16558	6.4749	5.72914	6.00463	6.11591	6.42639	6.17803	6.60719	6.01649	6.45912	5.99708	5.87342	6.30312	6.48691	5.91255	6.02553	6.10421	5.8764	6.32432	6.34726	6.41643	6.09861	6.17196	6.54756	5.99385	6.5351	6.93458	6.19958	6.36921	5.92273	5.88032	5.69278	6.59036	6.16819
RP11-248J18.3	6.1869	6.09392	5.5718	5.72119	6.35618	5.86651	6.72445	6.02812	6.42451	5.87612	6.28698	5.82083	6.19852	6.45824	6.18565	6.00288	6.28583	5.6958	6.00463	6.06048	5.68046	6.61345	6.50519	5.81154	5.68738	6.26067	5.92617	5.97688	6.26177	5.91255	6.50654	6.00095	5.96949	6.1218	6.38474	6.3266	6.17907	6.29316	6.28277	5.78269	6.45034	6.86417	5.97921	6.50913	5.89022	5.9695	6.02429	6.49417	6.16819
RP11-251G23.5	6.67231	6.96585	5.83436	6.66886	6.4895	6.49562	7.1197	6.53765	6.32845	6.11491	6.85746	6.91278	6.17313	6.6597	6.41475	6.67823	6.59324	6.05131	6.13247	6.43905	6.52446	6.61345	5.96737	6.08308	6.87799	6.39222	6.19285	6.73094	6.48691	6.07607	6.48864	5.82101	6.63455	6.2825	6.95927	6.57749	6.22945	6.55775	6.61336	6.29647	6.65189	7.10554	6.43617	6.38563	6.37587	6.10778	6.53553	6.57174	6.46511
RP11-253E3.3	9.16371	8.81496	8.36774	9.29655	8.47942	9.28858	8.1835	9.12638	8.60746	7.98638	8.62316	8.08596	8.18065	9.17604	8.58067	8.3213	7.84927	8.43193	8.63551	9.0159	7.68137	8.58886	8.74072	7.75259	8.43125	8.75024	8.44197	7.83291	8.21722	8.9008	7.87277	8.48625	7.69052	8.75013	7.22896	8.80223	8.60361	8.70607	9.11663	8.07395	8.73077	7.90092	7.9783	8.93221	9.0811	8.40314	8.159	8.39311	8.37152
RP11-254F7.2	6.67231	6.76156	8.03653	7.30788	7.39229	6.58054	6.65289	6.784	6.58324	6.28991	7.12432	7.00449	6.79078	6.70757	7.03037	6.78532	7.62239	6.09559	7.3502	6.79935	7.08869	7.96981	8.10431	7.3207	7.77301	7.20687	6.8101	6.36603	6.43876	6.85406	6.57554	7.22347	6.98751	6.67543	7.26599	6.84679	7.22106	6.66232	6.51324	7.05902	6.67031	6.40141	6.85874	6.87341	7.52337	6.76814	7.09901	6.43244	5.93892
RP11-255H23.4	6.08026	7.05084	4.85489	4.85489	5.10597	5.24395	4.85489	6.27383	6.08741	5.27904	5.10319	5.41944	5.53098	5.58346	5.61084	7.13031	6.22532	7.51636	5.75458	5.13196	5.13342	5.60947	5.50763	9.09569	4.85489	6.52863	6.8101	5.39409	7.85804	5.63236	6.92366	5.49401	6.58558	5.55443	8.3733	6.97628	6.47146	7.37396	8.57704	5.5378	6.23291	8.97755	7.86684	6.66027	5.85648	6.70452	6.54629	6.45339	7.12284
RP11-256L6.3	5.36762	5.3355	5.17814	4.85489	5.28868	5.97535	4.85489	5.6658	5.59819	5.87612	4.85489	5.18222	5.13301	5.78909	5.39245	5.62085	5.16846	5.58565	5.54659	5.40651	4.85489	5.21375	5.40789	5.44734	5.15279	6.1632	5.34274	5.51339	6.42226	5.74915	5.9074	6.7665	6.56033	6.17028	5.87347	5.25706	6.15294	6.03472	5.44786	6.34785	6.99113	7.56007	6.09544	6.89501	6.56458	7.20992	7.27965	6.29798	6.4117
RP11-259N19.1	7.14823	7.18752	6.83273	7.83741	7.52554	7.91548	6.62808	8.05675	7.25366	7.36927	7.23985	7.36635	7.4602	8.1379	7.67349	7.24842	7.31906	7.73624	8.40605	7.21521	7.11249	6.55389	6.32438	7.07659	6.64808	6.97158	6.76323	6.70057	6.74092	7.18865	7.00948	7.07024	6.83358	7.38229	6.9821	7.50085	7.09489	7.51164	7.1201	7.26684	8.09953	7.23886	6.9843	7.92578	7.22645	7.59187	7.24294	7.63337	7.25962
RP11-259O2.1	6.06406	9.11957	6.77209	6.50517	5.55893	7.38543	6.66511	6.90954	7.11873	7.13002	6.23032	6.28129	6.00589	6.72621	6.51392	6.37016	6.14451	6.37863	7.74663	6.53512	6.5796	7.25918	5.59327	5.99324	6.79448	6.54688	7.16915	5.97688	6.22268	5.49221	6.98554	6.63646	6.61031	5.93065	6.83862	6.45882	6.45147	6.06372	6.01747	5.89454	5.95905	6.68285	6.69819	6.74752	6.12335	6.88647	7.26142	7.48378	6.93512
RP11-25K19.1	6.37259	7.1726	5.60604	6.83574	5.51426	6.17845	6.84584	5.49419	6.67844	6.09352	6.64698	6.58954	7.83902	6.3364	6.95763	6.38049	7.71667	5.72914	5.59336	6.24265	6.80832	5.64931	7.09783	6.01649	5.51639	5.75654	6.43672	6.38624	6.07313	5.81834	6.33449	5.5443	6.09385	7.0536	6.42102	6.27882	6.30084	6.80415	6.17053	7.24257	5.35827	6.20901	7.21851	6.15033	6.31261	6.8675	6.07495	6.34461	5.1161
RP11-260M2.1	5.88498	5.98626	5.60604	6.26183	5.67748	6.19505	5.87006	6.47388	6.16209	5.87612	6.01559	6.14403	5.83995	5.78909	5.89105	5.84225	5.4784	5.50087	5.79011	6.2185	6.2004	6.4912	6.41012	6.08308	5.94536	5.83231	5.5416	5.56515	7.3652	5.63236	6.22612	6.02781	5.71473	5.93065	6.83862	6.14919	5.80707	6.33809	6.30389	5.99385	6.02678	6.95722	6.38156	6.36921	5.70609	5.31002	6.2693	5.89567	6.04747
RP11-262H14.3	5.32335	5.17612	5.17814	5.86865	7.41542	5.07997	5.43333	7.02389	5.61529	5.20162	7.18777	6.1067	5.33513	5.06726	5.29464	5.28651	7.33816	5.27979	5.22714	5.40651	6.22522	5.64931	5.45994	5.53742	5.36906	8.43136	5.20067	5.51339	7.63023	5.22483	5.8074	5.11759	6.2722	5.44774	5.22155	7.05593	7.11874	5.40805	4.85489	6.33099	5.43518	6.71042	5.3053	5.44967	7.00078	5.24945	6.6489	7.24011	7.18319
RP11-262H14.4	5.73397	6.12135	5.5718	7.032	6.24467	6.01553	5.91996	6.55001	6.5708	5.79026	6.28698	7.02208	6.24754	6.57897	6.40173	6.32789	6.20965	5.95619	6.26739	6.03156	6.31916	5.99112	5.66929	6.1455	5.94536	7.29044	6.17314	5.7784	6.70209	6.17167	6.17952	6.28384	6.20444	6.34466	6.6768	6.34974	6.41043	6.62845	6.4228	6.29647	5.67019	6.29005	6.43617	6.30103	6.45506	6.78865	6.39806	6.51404	6.48238
RP11-266K4.9	5.27426	5.3355	7.35426	5.61725	7.36082	6.56877	6.11642	5.60229	6.40305	7.12095	5.80069	7.78221	5.87568	5.87485	5.69773	7.08462	5.75617	5.95619	5.63712	5.87198	6.46661	5.42013	7.42451	7.29741	5.57829	5.6728	5.34274	5.39409	5.83948	5.22483	5.69369	5.63455	5.82591	5.72708	5.98814	6.09247	5.76786	6.06372	5.90009	6.54707	5.67019	6.12125	6.56242	5.9491	6.8158	6.07022	7.01336	5.73977	6.4117
RP11-266L9.5	5.54615	5.43134	5.85884	5.68813	6.00345	6.55689	6.13601	5.94514	5.9961	6.44069	6.17048	6.57716	6.00589	5.61256	6.0675	5.98802	5.51559	6.09559	6.05777	6.53512	6.00752	6.59883	6.66182	6.1455	5.94536	6.26067	5.7253	6.38624	6.40552	5.91255	6.35494	5.67564	6.16888	6.19369	6.13778	6.09247	6.32363	6.50184	5.80073	6.16618	5.76351	7.02285	6.43617	6.28331	6.31261	6.21282	6.24164	6.53359	5.93892
RP11-269F19.2	6.27038	6.24857	7.23641	6.22495	6.4895	6.79479	6.22877	6.06706	6.2731	6.71906	6.40886	6.52632	6.31714	6.71693	6.45294	6.87036	6.07496	7.18657	6.42465	6.69067	6.5615	6.06538	7.47562	6.71667	6.28745	6.52863	6.23119	5.8148	6.18211	5.81834	5.93837	6.60559	5.92413	6.14632	8.11165	6.00082	7.0828	6.03472	6.17053	6.86746	6.23291	6.56588	6.13134	6.88425	7.06092	6.38213	6.61902	6.9279	6.19071
RP11-26J3.3	6.60415	6.40474	6.89999	6.08463	6.98686	6.53276	6.49572	6.83376	6.59556	6.47165	6.6604	6.73999	7.45109	6.2837	6.56053	6.7999	7.37556	6.36188	7.27754	6.60673	6.44668	7.13012	7.22444	6.72885	6.08354	6.8358	6.59739	6.50054	7.38871	7.03203	7.13389	6.90905	6.45358	7.19288	6.76033	7.09401	7.64916	6.774	6.49571	7.28278	6.80854	7.64338	7.05094	7.02725	6.69658	6.72609	6.69712	7.27308	6.8618
RP11-26L20.3	4.85489	5.01576	5.0837	5.19899	5.20952	5.07997	4.85489	4.85489	5.01881	5.10036	4.85489	4.85489	5.13301	4.85489	4.85489	5.6878	5.16846	5.20223	4.85489	4.85489	4.85489	5.10897	5.10341	5.27528	4.85489	5.75654	4.85489	4.85489	6.40552	5.30736	5.12351	4.85489	4.85489	5.12151	5.22155	4.85489	4.85489	5.13274	5.12157	5.19873	5.35827	5.91847	5.3053	5.39848	5.23996	5.17738	5.7421	4.85489	4.85489
RP11-273G15.2	5.88498	6.6139	6.95496	6.46048	7.16408	5.68635	6.01226	6.20934	5.94134	5.58438	6.97711	7.9904	7.5818	5.87485	6.64865	6.32789	5.85295	5.79187	6.38735	6.2894	7.26815	6.47499	5.73817	5.94494	5.98183	6.18842	5.39968	6.77514	6.87381	6.50362	6.24867	6.10421	6.87383	6.40354	6.45619	5.74298	6.41043	5.9421	5.93086	7.02097	5.84709	6.78964	6.40919	5.89795	5.39787	5.9695	6.95297	5.73977	5.58682
RP11-274B21.14	9.48881	9.40642	9.58074	9.82779	10.6638	10.5425	9.52129	9.99358	8.86858	10.0609	9.95781	10.5774	9.58635	9.33497	9.78791	9.94622	9.45053	8.95694	9.90507	10.8901	10.3531	10.8762	10.202	9.57676	9.57001	9.83026	9.74449	9.41649	10.2505	9.58767	9.85678	9.92335	9.88612	9.27261	10.5764	10.2439	9.99721	10.1373	9.30069	10.2891	9.8464	10.6325	10.2326	10.1374	10.3216	9.63241	10.3269	9.59086	9.80717
RP11-275I14.4	5.80206	6.41166	5.5357	5.0985	6.18429	5.44683	5.26527	6.33471	6.16209	6.28991	5.2839	5.31682	5.2476	5.83305	5.75052	6.07392	5.58394	7.0397	6.44286	5.7194	5.58513	5.60947	5.86034	5.61626	5.15279	6.1632	5.39968	7.43163	7.02513	6.32052	6.02553	7.6219	6.45358	5.93065	7.17142	6.3266	6.62021	6.11928	5.55457	6.54707	6.96244	6.25029	6.19958	6.89501	6.0424	6.64888	7.40629	6.49417	8.77905
RP11-276H19.2	5.51454	7.96415	5.0837	10.2836	9.17361	7.47649	5.19034	5.1765	10.3203	5.10036	9.29846	10.749	9.18966	9.55731	5.84674	9.0317	5.43869	4.85489	8.29832	4.85489	5.13342	8.49061	7.64403	5.09817	6.94108	5.40417	5.09969	5.8148	6.54816	8.31864	4.85489	5.22589	5.184	5.50342	4.85489	5.42183	5.24948	5.33467	8.06571	8.20213	5.43518	8.58779	4.85489	7.97977	6.80151	5.36322	5.8944	6.34461	7.27806
RP11-276H7.2	6.58395	6.49163	6.91858	6.3149	5.95249	6.50813	5.59841	7.26909	6.12543	6.79154	5.2839	5.71019	5.63326	6.18485	6.08525	5.98802	6.4749	6.70946	6.71591	7.52304	6.46661	7.01909	6.57892	5.94494	5.68738	6.43286	6.30401	6.89915	6.42226	6.6767	6.31365	6.54136	6.65831	6.74923	5.87347	7.21356	6.41043	6.84808	6.77791	6.16618	6.75848	6.68285	6.43617	6.81774	6.51109	6.8675	6.50265	7.61659	6.92319
RP11-277P12.20	8.47548	8.59228	6.62962	8.64621	6.52057	5.44683	7.8962	8.15609	8.13898	7.60475	7.87501	5.73932	7.84591	8.5425	8.39445	9.27166	8.43636	8.5378	8.05466	7.77425	6.38471	6.27969	6.12966	6.06138	7.79772	8.22498	8.98641	7.08247	8.16484	8.30109	8.95667	9.24053	7.99859	9.33162	9.10978	8.04469	7.34635	8.14552	8.61789	6.82321	9.18477	7.87834	8.69893	8.52112	7.66582	8.43092	7.74111	7.50225	7.6521
RP11-278A23.1	5.99646	5.91081	5.92842	7.32337	5.95249	6.31929	5.73088	6.06706	5.78102	5.84845	6.14975	6.87419	6.27124	5.71836	6.11982	6.24979	5.78145	6.0737	5.94836	6.39827	6.14892	6.94319	6.60719	6.7647	5.7364	6.23712	6.15305	6.18949	5.95065	5.78447	5.84204	5.82101	5.92413	6.30361	5.87347	6.39463	6.70465	6.4826	6.4779	6.34785	5.95905	6.65464	6.40919	6.41777	6.31261	6.27745	6.60889	5.82132	5.70983
RP11-27M24.2	5.54615	5.24791	5.78318	5.19899	5.55893	5.52477	5.26527	6.22583	5.39565	5.40117	5.55127	5.71019	5.58407	5.55305	5.51139	5.54681	5.07684	5.27979	5.63712	6.16847	5.47391	6.3364	5.99229	5.86736	5.44757	5.86779	5.20067	5.12567	6.26177	5.49221	5.77126	5.85365	5.50891	5.50342	5.22155	5.74298	5.68313	5.87475	5.44786	5.49443	5.80635	6.43622	5.68928	5.99756	6.43577	5.63686	5.87423	5.54453	5.54045
RP11-282K24.3	7.79956	7.04259	6.16452	6.96311	7.43816	8.87549	7.21026	8.82605	6.85927	5.97897	6.6058	7.09844	7.72388	6.45824	6.77956	7.33786	7.23304	5.98087	7.24925	8.10524	7.58499	7.13976	7.20707	6.45853	6.56776	7.07079	6.96174	6.50054	8.64344	7.07565	7.44973	7.57799	6.79201	6.2825	7.93222	7.6246	6.67157	8.05392	6.72057	6.96174	8.23768	9.08375	7.84888	7.78924	7.18429	6.0509	7.67943	7.65816	7.75931
RP11-283I3.6	7.8707	8.06191	7.53434	7.94944	7.05864	8.03831	8.10245	7.58044	8.32368	7.46415	8.42692	8.36899	7.89321	8.03681	7.84773	7.70647	7.48196	6.78273	7.53975	7.74523	7.98046	8.09044	8.17115	7.45956	7.91514	7.72846	8.07359	7.46634	8.28008	7.78479	7.74787	7.62908	7.9812	7.45121	8.62901	7.72251	7.58368	8.05982	7.85641	8.2224	7.93932	8.33993	8.25438	8.11728	8.22783	8.02296	8.26083	7.51139	7.48964
RP11-284F21.10	5.70992	7.87491	7.65674	6.54824	6.56569	7.14561	6.90745	6.36394	7.74667	6.32522	5.85948	7.53138	6.27124	6.32346	5.51139	7.52195	6.256	6.31009	7.20073	6.24265	7.83543	5.3611	5.6323	7.09494	5.27544	6.08359	5.34274	6.55376	6.66201	7.47179	5.73343	5.71458	8.11467	5.96042	6.45619	6.09247	6.15294	5.72178	7.17278	5.68751	7.32745	6.73739	6.2321	7.48855	5.95411	6.46472	7.75398	5.93062	5.70983
RP11-290D2.6	7.7203	8.19689	7.8316	6.3149	6.32025	6.98626	6.66511	6.28937	7.60965	7.37681	6.96668	6.97766	6.61266	7.58277	6.75055	7.11904	5.91898	7.86912	6.08329	6.92659	6.93599	6.06538	6.45863	7.25768	6.58835	6.77716	6.43672	5.8148	6.54816	5.94186	6.64079	7.48575	6.20444	6.34466	8.91507	6.22885	7.72687	7.15417	7.7181	6.88901	6.65189	6.95722	6.91406	7.15612	8.21772	6.91441	7.19239	7.5996	7.85885
RP11-290F5.1	7.06742	5.5497	5.25037	6.34891	5.89855	6.12701	5.76067	6.82397	5.66424	6.87114	7.76922	9.02454	7.23337	5.27849	5.64097	6.44054	5.4784	5.54466	6.08329	7.98699	7.07662	5.75737	6.04024	7.87104	5.78254	6.18842	5.78777	6.98792	7.15148	5.99782	5.45213	5.5443	5.82591	5.96042	8.11165	8.05716	6.82882	7.03523	5.86822	6.78899	5.67019	7.61616	6.29434	6.99791	7.84874	7.28848	5.66686	7.19485	5.99475
RP11-291B21.2	5.86499	5.13323	4.85489	5.65356	7.17327	5.07997	5.26527	6.80414	6.24015	6.86007	7.23985	7.95998	6.93333	6.04217	5.97358	5.64386	5.07684	5.40213	5.75458	7.50571	6.00752	5.52202	6.32438	6.41209	5.57829	5.75654	5.5416	6.62121	7.41944	7.47179	6.07952	5.11759	5.8764	5.98926	5.98814	5.78492	6.38935	6.2221	7.71115	6.75381	5.67019	6.07437	5.40542	5.61923	6.39619	7.26044	5.76564	5.25557	4.85489
RP11-293M10.6	7.27881	7.28414	6.05357	5.94633	5.87032	6.43098	5.84401	6.98109	7.3628	7.007	7.68579	7.03079	6.38262	7.25036	6.80791	6.82856	7.05801	6.13801	7.24925	6.4589	7.06444	5.82198	6.42652	6.60126	6.81162	6.79208	6.66385	6.53628	6.64835	6.537	7.69173	6.02781	6.89349	7.08707	6.26828	7.10646	7.18782	7.07205	6.76382	6.83442	5.95905	6.91154	6.94966	6.55228	6.80151	7.66225	6.53553	7.19485	5.37519
RP11-295D4.1	6.6628	6.14807	6.2158	7.33868	6.2048	7.0031	6.33041	7.08154	6.30507	6.62876	6.37537	6.81402	6.44451	6.10808	6.53746	6.60411	6.43694	6.36188	6.83909	7.13735	6.36328	6.53853	6.50519	6.26009	6.28745	6.45266	6.38876	6.44481	5.97644	6.74792	6.43323	6.00095	6.48119	6.45953	5.58246	6.47945	6.49111	6.50184	6.45982	6.44408	6.05893	6.40141	6.2321	6.73543	6.68084	6.27745	6.58839	6.24927	6.23436
RP11-295G20.2	8.15255	9.12144	6.91858	8.00227	8.41731	7.13051	7.08518	9.69841	9.87861	9.26826	6.73799	7.1784	8.6038	9.165	9.08217	9.41449	9.43628	11.1251	8.80832	8.27599	7.445	8.05137	9.43986	8.48146	6.95638	9.50055	9.65605	10.1636	9.92611	10.4065	9.22824	11.1008	9.54382	9.3493	10.081	9.48927	10.5247	9.35345	9.83549	10.4237	10.5586	8.73814	7.97004	10.1235	10.0007	10.3927	9.78968	10.3362	9.93615
RP11-296O14.3	6.45499	6.10315	6.71922	6.50517	6.02795	7.44079	6.72445	6.83376	7.00876	6.68117	6.84601	7.07348	6.87821	6.27013	6.83564	6.77797	6.17759	5.95619	6.82598	7.14876	6.61501	6.9871	6.19191	6.87729	6.72343	6.73131	6.15305	6.34546	7.23239	6.43385	6.94877	6.41983	6.42529	6.32432	7.5894	6.65053	7.0706	7.0841	6.38454	6.84553	6.67031	7.08535	6.9843	6.74752	6.98841	6.79878	7.02803	6.22407	5.87947
RP11-297D21.4	6.1869	5.47348	6.34168	6.04069	5.71304	6.48298	6.31411	6.17557	6.25675	6.71906	6.06235	7.06505	6.36121	5.8542	6.44035	6.54316	5.80597	6.25574	6.34878	6.62399	6.5796	6.17803	6.21187	6.58773	6.14598	6.1632	5.92617	6.42562	6.87381	5.37665	6.31365	5.82101	5.8764	6.04444	7.21005	5.78492	6.65468	6.59362	5.98948	6.10498	6.12026	7.02285	6.51354	6.28331	6.01387	6.55421	6.44572	5.89567	6.02147
RP11-297P16.4	5.6051	5.96533	5.5357	8.65516	4.85489	5.62615	5.19034	4.85489	8.1677	5.10036	5.45941	4.85489	5.58407	7.00711	5.07541	7.15258	7.20542	5.27979	5.31017	6.33423	4.85489	5.21375	8.5474	4.85489	5.27544	4.85489	7.09745	8.35884	4.85489	5.85089	5.73343	4.85489	4.85489	7.18267	7.04829	6.14919	10.326	7.45822	5.68777	8.56744	5.95905	10.7196	5.3053	5.39848	5.98446	5.08316	4.85489	5.93062	4.85489
RP11-298I3.4	6.43204	6.27228	6.89999	5.8953	6.35618	5.95459	6.15523	6.06706	6.46625	6.65524	6.51898	6.51326	6.14711	6.18485	6.18565	6.86349	6.88302	5.98087	6.74435	6.60673	6.38471	6.06538	5.91544	5.72007	5.51639	6.47212	6.65085	7.26339	5.86861	5.88226	6.87193	5.97332	6.50816	5.80054	6.13778	6.27882	6.07031	6.33809	5.80073	6.44408	6.47211	7.42482	6.09544	6.15033	5.89022	6.32353	6.25556	6.32154	6.02147
RP11-299H21.1	6.03085	6.21612	6.8906	6.3149	6.28311	6.22748	5.99002	6.67811	6.50655	6.70656	6.30523	6.79331	5.87568	6.37435	6.45294	6.61257	5.91898	6.25574	6.73021	6.35598	6.31916	6.58404	5.80151	6.66671	5.90739	6.32839	6.32149	6.18949	6.26177	5.99782	6.48864	5.91547	6.45358	6.58059	5.66624	6.06286	6.52944	6.2221	5.64609	6.08374	6.09006	6.73739	6.09544	6.24697	6.17394	6.56646	6.18407	6.2739	5.90968
RP11-299J3.8	6.5425	6.27228	6.38542	7.29221	6.94398	7.03613	6.53699	6.80414	6.60167	6.40888	6.47305	7.13902	6.89221	6.32346	6.75055	6.44054	7.03441	5.95619	7.10869	6.65778	7.21462	7.4166	7.07871	6.78803	6.14598	6.87807	7.00197	6.76058	7.68139	6.46925	6.98554	6.58985	6.7045	6.58059	7.21005	6.55852	6.98186	6.4826	6.62926	6.84553	6.70633	7.57431	7.17487	6.72322	6.72747	6.6259	6.96833	6.80977	6.25554
RP11-29G8.3	6.65322	6.31068	7.34761	6.22495	7.64699	6.54489	5.63386	8.6908	6.30507	5.72763	7.18777	6.90324	6.12041	6.51465	6.30615	6.65402	5.98052	6.47425	6.9867	8.71012	6.38471	7.17766	6.59314	7.04857	5.94536	6.30628	6.04619	6.73094	8.81668	7.03203	6.93628	6.7665	6.05413	6.38425	6.38474	5.93446	6.94189	8.81054	7.4176	6.64185	7.33842	12.1869	8.40228	7.04645	6.80151	6.07022	6.43399	6.36722	8.44078
RP11-2B6.2	7.50226	6.97896	7.01628	8.33273	8.48299	7.91548	7.3607	8.13752	7.73382	6.893	7.83144	8.91441	7.75357	7.16099	7.37462	7.32821	7.82285	6.50445	7.36777	7.87133	7.4633	8.53707	7.46843	7.50063	7.00122	8.00157	7.82694	7.08247	8.7854	7.65822	7.39753	7.65744	7.21966	7.08707	8.35672	7.59901	6.98186	7.92387	6.87235	7.92798	7.33842	9.06412	7.92796	7.86441	7.65828	7.2318	8.36968	7.36741	7.4172
RP11-303E16.2	8.44245	8.18432	7.88232	8.67876	8.68854	8.51338	8.11077	8.35858	8.06961	8.20559	8.49423	7.7053	7.59833	7.49797	8.28185	7.93323	8.07072	8.2098	7.98934	8.09386	8.38592	7.15885	7.58574	7.65363	7.87709	8.62331	7.66708	8.04032	7.63673	8.27886	8.28419	7.11286	8.46536	8.28952	7.51544	7.37498	7.44257	7.75878	7.56447	7.30635	8.13073	7.87834	7.62371	8.03639	7.6277	7.73924	7.934	7.69852	7.75285
RP11-304F15.3	6.17233	5.66487	5.92842	6.74312	5.41353	6.36248	6.31411	6.47388	5.92999	6.27183	6.03925	6.28129	6.03579	5.55305	6.11982	6.28394	5.4784	5.40213	6.13247	6.53512	6.66625	7.23255	6.72685	6.29571	5.86775	5.62714	5.6921	5.7403	6.76615	5.94186	6.43323	6.02781	5.8764	5.93065	6.61779	6.3266	6.60259	6.57582	5.98948	6.47444	5.92326	6.93458	7.01805	6.50913	6.92474	6.36776	6.77058	6.02817	5.96725
RP11-304F15.7	5.88498	5.47348	5.92842	6.22495	5.55893	6.33388	6.13601	6.17557	5.58065	5.72763	5.85948	6.04797	5.76362	5.52113	5.84674	6.20249	5.55067	5.58565	5.79011	6.37733	6.38471	6.71112	6.41012	5.94494	5.63492	5.93472	5.95143	5.65799	6.43876	5.81834	5.87533	5.67564	5.65258	5.80054	6.81306	6.47945	6.04118	6.31585	5.64609	5.97001	6.35887	6.68285	6.58613	6.20937	6.2907	6.10778	6.16917	5.96428	5.90968
RP11-304L19.1	5.32335	5.08227	8.44581	8.47126	5.89855	5.74206	5.09236	7.35057	5.54411	7.27538	5.80069	5.96372	4.85489	5.06726	5.47443	7.94876	4.85489	6.72197	4.85489	5.52847	6.06652	6.65627	7.50399	5.81154	4.85489	8.15074	9.48812	7.82632	6.18211	6.25923	5.12351	5.85365	5.42249	8.6853	6.49033	7.38509	5.33742	5.47242	5.60186	5.81206	5.1465	5.72964	5.40542	5.09914	5.61838	6.55421	6.09127	6.17181	5.30609
RP11-305E6.4	6.92831	6.88427	5.97201	6.83574	5.74702	6.40407	6.34647	6.9187	6.14393	6.17654	6.1286	6.31303	5.97501	6.38672	6.24758	6.84963	6.34316	6.27416	6.1794	6.88557	6.17498	6.82636	6.25068	6.33022	6.33923	6.32839	6.59739	6.1404	6.43876	6.45169	6.62481	6.79364	6.65831	6.45953	7.28412	6.65053	6.04118	6.50184	6.59724	6.16618	6.85669	7.48659	6.9671	6.97797	6.39619	6.32353	6.87328	6.0586	6.59668
RP11-305K5.1	6.3479	6.64828	6.03381	6.56225	5.35517	6.43098	7.14502	6.48692	6.06784	6.02642	6.56318	6.85445	5.83995	5.8542	5.82371	6.50687	6.74156	6.17874	6.08329	5.7992	5.80403	7.69846	7.30805	6.27805	6.20485	6.23712	6.52705	6.08883	6.20259	6.05068	6.22612	6.38263	5.58459	6.95992	7.09062	6.41643	6.04118	6.40227	5.80073	5.89454	5.95905	6.93458	6.80091	6.08771	6.78704	6.64888	5.8536	7.03609	6.54903
RP11-305L7.7	5.75732	6.48517	5.88264	6.60334	5.64014	5.95459	5.69991	5.7786	6.23176	6.11491	6.48856	6.71801	6.27124	5.89502	6.18565	6.01751	6.48728	5.79187	5.59336	5.7603	6.94942	6.15647	5.99229	5.89397	6.20485	6.26067	6.93072	6.44481	6.18211	6.17167	6.20307	6.24171	6.48119	5.12151	6.58718	6.3266	6.47146	6.00484	5.55457	6.62876	6.23291	7.44052	6.13134	6.28331	5.78474	6.08918	7.09208	5.59863	5.49043
RP11-305O6.3	5.73397	5.27918	5.25037	6.04069	5.28868	6.16159	6.03399	6.00804	5.63198	5.58438	5.76967	5.89514	5.33513	5.37277	5.6699	6.10097	5.16846	4.85489	5.49614	6.03156	6.93599	5.93818	5.55187	5.94494	6.20485	5.90188	5.27788	5.45687	6.26177	5.22483	5.45213	6.05394	5.42249	5.31539	7.04829	5.93446	5.47593	5.97399	5.50355	5.75222	5.43518	7.51646	6.26367	5.81522	6.09709	5.69785	6.12315	5.73977	5.30609
RP11-307C12.11	5.88498	6.13924	7.65674	6.77866	7.08825	6.12701	6.73599	6.80414	6.93151	6.68117	6.78715	6.78283	5.87568	6.22834	6.59433	6.99442	6.55895	6.4114	7.92084	6.49763	6.66625	7.75467	7.86082	8.35172	5.98183	7.14058	6.09031	6.57098	6.63453	6.6319	6.62481	7.16428	6.87383	6.872	6.88825	7.02991	6.95535	6.52077	6.76382	6.96174	7.18835	6.5962	6.76083	6.55228	6.72747	6.80882	7.05688	6.53359	6.74322
RP11-307C12.12	6.08026	6.26443	6.53288	6.04069	6.07515	6.33388	5.66763	5.85392	6.5708	6.40888	6.32318	7.52538	6.22331	6.2837	6.2918	6.42087	6.22532	6.0737	6.08329	5.97098	6.31916	6.65627	6.83598	6.57405	6.14598	6.60002	6.06849	5.88322	5.86861	5.94186	6.62481	6.38263	5.96949	6.70548	6.64765	6.61456	6.81395	6.26999	5.68777	6.5329	6.02678	6.29005	6.26367	6.20937	6.41615	6.19603	6.13872	6.08812	5.7467
RP11-30P6.6	6.46629	6.57251	6.11056	5.97082	5.60074	6.63771	6.56373	6.66701	6.24849	5.62296	6.28698	4.85489	5.83995	5.78909	6.76029	5.49228	6.94402	6.23701	6.1562	6.33423	5.72385	4.85489	5.45994	5.09817	5.94536	5.79529	6.11165	6.00611	5.97644	6.74792	5.45213	6.28384	5.50891	6.32432	6.09036	5.8629	5.84452	6.00484	6.44146	5.5784	5.5026	7.06485	6.67659	6.38563	5.39787	5.60431	5.37245	6.11678	7.11251
RP11-311F12.1	7.33111	5.81601	8.81343	6.10589	6.00345	5.24395	5.32823	7.08958	8.23975	5.62296	6.37537	5.25536	5.76362	6.15482	7.02248	7.00681	6.91823	6.25574	8.91969	6.2185	5.84137	5.99112	5.88832	5.61626	5.44757	5.96642	7.85365	6.62121	5.92412	7.9526	7.37065	6.75271	5.96949	6.44116	5.37205	8.28573	6.09861	7.14274	5.98948	6.83442	6.12026	6.68285	6.6322	6.49439	7.00078	7.96893	6.78829	6.7463	7.05962
RP11-317N8.5	6.61412	7.12679	7.36748	6.0629	6.39099	6.36248	6.11642	6.77381	6.59556	6.75582	7.115	6.40317	6.22331	6.60988	6.94089	6.82856	6.52366	6.57673	6.90267	6.31204	6.24948	7.20539	6.57892	7.27372	5.86775	7.33036	6.66385	7.30263	6.54816	6.07607	7.13389	6.60559	6.58558	6.36463	6.30848	6.93454	5.84452	6.6789	5.93086	6.88901	6.72396	6.86417	6.01952	6.8403	6.56458	6.51668	6.65869	6.72992	7.04878
RP11-319G6.1	6.32266	6.23246	7.0077	7.04155	6.8301	7.06835	7.57133	6.86271	6.5708	6.68117	6.63341	7.33908	7.03699	6.3364	6.59433	7.40355	7.40596	6.79454	7.14008	6.73841	7.07662	7.79092	7.2669	7.58561	6.77709	7.00967	7.00197	7.33132	6.9731	7.08633	7.60302	6.55775	7.07519	7.16201	7.38811	7.31271	7.21007	6.44313	6.26124	7.06837	6.63319	8.20218	6.91406	6.66027	6.75761	7.6356	7.26752	6.9558	6.46511
RP11-321G12.1	5.40822	5.36124	5.41246	5.72119	5.10597	5.07997	5.26527	5.30878	5.34454	5.34407	5.66858	5.3708	5.13301	4.85489	5.16644	5.59706	5.23856	5.54466	5.54659	4.85489	7.82847	5.10897	5.20592	5.53742	5.15279	5.90188	5.27788	5.45687	6.63453	5.37665	5.45213	4.85489	5.184	4.85489	5.22155	5.42183	5.24948	5.40805	5.31548	5.19873	5.26659	5.79741	5.68928	5.39848	5.70609	5.36322	5.64	5.13867	5.22379
RP11-324I22.4	5.97879	6.11229	6.26473	6.86879	6.24467	6.30452	6.45294	6.68912	5.88311	5.72763	6.91323	7.26842	6.06481	6.13948	6.2918	6.58701	6.19374	5.93082	6.71591	6.41884	6.44668	6.67021	6.19191	6.70437	6.33923	6.0556	6.17314	5.84969	6.92991	6.6319	7.1553	5.97332	6.81297	5.86802	7.15168	6.09247	6.43114	6.2221	6.14657	6.62876	6.35887	6.53478	6.53823	6.17038	6.09709	6.10778	6.85673	6.24927	6.42978
RP11-325K4.3	6.3479	5.8647	6.18189	6.20602	6.4413	6.4176	5.99002	6.51256	6.41025	6.6153	6.59176	7.5784	6.99908	5.87485	6.50198	6.86349	6.48728	5.90473	6.30884	7.25775	6.68286	6.55389	6.52031	6.89866	6.50378	5.99708	5.90019	6.60469	6.86229	6.537	6.20307	5.85365	5.92413	6.04444	8.4842	7.51007	6.73687	6.69527	6.66046	6.62876	6.51447	6.95722	6.29434	6.59392	6.56458	6.73674	6.38583	6.94193	6.33635
RP11-326C3.2	5.80206	6.19111	5.5357	5.99468	8.36791	5.97535	5.43333	6.30469	6.44557	6.79154	6.63341	9.33374	6.64702	6.75366	6.3343	6.83562	7.12638	5.20223	5.63712	7.04238	7.2255	6.21986	7.29174	5.81154	5.51639	5.57832	5.75715	6.16523	6.33596	5.58886	6.47046	5.59093	6.68162	6.44116	6.22654	6.3266	6.32363	7.1196	7.15195	6.68031	5.92326	6.65464	5.89295	7.03688	6.26834	7.28152	7.31538	5.89567	4.85489
RP11-326I11.3	7.10844	6.87488	7.05838	7.89962	7.35284	7.42868	6.37792	7.51777	7.0649	7.25908	7.00791	7.93337	8.04425	6.59966	7.37462	6.95652	6.60445	6.37863	7.41073	7.40626	7.41708	6.85059	7.40954	7.76935	6.90992	6.77716	6.72689	7.10508	7.37308	6.43385	7.69888	6.96894	6.79201	6.72024	7.7133	6.90595	7.47016	6.95831	7.03118	7.89281	7.03301	7.90092	7.34152	7.50897	7.7881	7.94758	6.84837	7.41711	6.33635
RP11-326K13.4	5.88498	5.93301	5.72857	5.84117	6.12022	6.19505	5.76067	6.27383	6.18876	6.53121	5.63163	6.26506	6.093	6.07567	6.54905	6.04612	6.14451	6.56262	6.46078	6.00175	6.12219	6.24017	5.99229	6.3131	6.81162	7.04669	6.35563	6.2132	6.92991	6.89168	6.96114	7.10234	6.63455	7.22305	6.49033	6.00082	6.68822	7.37396	6.49571	6.87828	6.28504	6.50284	6.93198	7.30534	6.89836	7.17262	7.02071	7.53845	7.15336
RP11-327F22.6	5.94241	6.17411	5.75634	5.97082	5.71304	5.86651	6.07606	6.3198	5.80772	6.02642	5.63163	6.44569	6.17313	6.27013	5.95364	5.92611	6.0928	6.0284	6.1794	6.62399	5.72385	6.62789	6.12966	6.44326	5.68738	6.26067	5.84582	6.34546	7.22364	5.81834	5.96833	6.05394	5.92413	6.14632	6.61779	6.61456	6.01115	6.6789	6.36491	6.24256	6.6142	8.36434	6.69819	6.82907	7.37374	6.90516	6.15406	7.36741	6.51618
RP11-327P2.5	6.22946	5.8647	6.84256	6.12671	6.2048	6.37651	5.81714	5.96658	6.14393	6.40888	6.06235	6.45952	6.12041	6.1239	6.24758	6.03192	5.91898	6.19852	6.65699	6.03156	6.64941	6.13445	6.6751	6.38005	5.90739	6.28371	6.6377	6.78953	6.07313	5.99782	6.24867	6.45587	6.05413	6.1218	6.38474	6.43782	7.0828	6.24631	6.12204	6.56108	6.02678	6.16606	5.84649	6.63416	6.49271	6.07022	6.18407	6.47396	6.35567
RP11-332H14.2	6.88108	6.54821	6.85231	7.80523	7.32043	8.0265	6.39332	7.38312	6.60167	7.04609	6.56318	7.7053	7.03699	6.57897	7.03037	6.78532	7.0812	6.47425	6.95135	7.05464	7.13587	7.3109	7.19831	7.68348	6.33923	7.28027	6.45227	7.56551	7.61055	7.17876	6.74721	6.40138	6.7707	7.63932	7.15168	7.16702	7.23196	6.83361	6.70582	6.78899	6.31021	8.21119	6.71942	7.06537	7.16269	7.34951	7.2736	7.07446	6.48238
RP11-332M2.1	8.47548	8.1625	7.15423	8.57878	9.18676	7.53398	8.39866	8.8602	7.84064	8.24643	8.2494	7.76717	8.28505	8.30919	8.61115	7.958	8.41899	7.00027	8.38935	8.10524	7.84926	8.07591	9.31845	7.75259	7.73081	8.32472	7.7263	8.4295	8.45351	8.43972	8.68648	8.45075	7.70125	8.66065	9.1534	8.76125	7.78606	8.21581	8.2992	7.62434	8.47915	9.27513	8.90633	8.00364	7.61995	7.30913	7.7497	8.99756	9.18833
RP11-333E1.1	5.86499	6.09392	6.09192	6.5761	6.93304	6.33388	6.22877	6.33471	6.14393	6.5166	6.63341	6.91278	6.19852	6.07567	6.44035	6.79263	6.00016	6.05131	6.47843	6.70679	7.20365	7.39293	6.62108	6.84455	6.17583	6.0556	5.7253	5.7784	6.59212	6.21635	6.50654	6.68135	6.20444	6.01724	7.30202	6.06286	6.38935	6.66232	6.28277	6.4129	6.12026	6.47	6.67659	6.68584	6.47404	6.35321	6.73439	6.29798	5.63021
RP11-334C17.5	6.3479	6.11229	6.76169	6.99309	6.40801	7.55633	7.05867	7.52938	6.4174	7.08405	6.96668	7.98177	7.21171	5.95296	6.87169	7.63482	6.24077	6.47425	7.50072	7.61463	8.02363	7.16829	6.94715	7.85024	6.56776	6.52863	6.70206	6.81784	7.41944	7.27446	6.85867	6.19785	7.07519	5.86802	7.33712	6.92033	7.16519	7.33477	6.94809	7.99578	6.70633	7.93412	7.17487	6.98798	7.19495	6.98608	7.42809	5.85929	6.33635
RP11-337C18.8	6.88108	6.35508	6.65264	6.83574	6.84196	6.33388	6.49572	6.75317	6.97298	7.06521	7.03799	8.12557	7.22258	7.3798	7.14329	6.98818	5.93995	6.19852	7.28684	6.96635	7.33969	6.72446	6.83598	7.18307	6.82854	7.03446	6.89894	6.96317	7.41944	6.94017	7.14464	6.72465	7.30797	7.24279	7.70007	7.26955	6.84351	7.24219	6.51324	7.74821	6.70633	7.61616	7.24684	6.78312	6.63237	7.01197	7.2179	6.88487	6.37465
RP11-342K6.1	8.4654	8.64021	8.27145	8.26001	8.46505	8.70955	8.94561	8.82143	9.05923	7.66698	8.65133	7.88786	7.66253	8.57871	8.23353	8.3425	8.00592	7.92096	7.70629	8.31564	8.24258	8.74906	8.16242	7.89661	8.60289	7.80015	8.01822	8.46776	8.29233	8.44371	8.35741	8.3515	8.23659	7.84335	8.44558	8.14726	7.72687	8.45768	8.43452	8.23842	8.656	8.76275	8.00281	8.56001	8.03377	7.72922	8.56759	7.5996	8.62691
RP11-342M1.3	6.3479	5.47348	6.72997	6.2798	6.94398	5.99565	6.03399	6.4607	6.06784	6.09352	6.26842	6.72905	7.27565	6.04217	6.3343	6.43075	6.14451	5.66092	6.34878	5.7992	6.24948	6.50719	6.06336	6.82225	6.17583	6.13735	5.20067	6.6375	6.07313	5.78447	5.77126	6.47347	6.05413	5.72708	6.42102	6.25412	6.12614	6.11928	5.96063	5.9204	5.84709	6.65464	5.97921	6.26529	6.88497	5.90345	6.04147	6.02817	5.84818
RP11-343L5.2	6.61412	6.18264	6.60615	6.65603	6.07515	6.53276	6.75874	6.43388	6.26495	6.0493	5.94085	6.44569	5.80266	5.93406	6.01226	6.46943	6.31487	6.23701	6.13247	6.641	6.17498	7.06056	6.75194	6.82225	6.0508	6.74679	5.92617	6.28133	7.01489	6.238	6.74721	6.00095	5.82591	6.23901	6.64765	6.81614	6.17907	6.33809	6.36491	6.16618	6.63319	7.96655	6.69819	6.62089	6.45506	6.14399	5.98898	6.91371	5.37519
RP11-344B5.2	5.40822	5.30825	5.49741	5.34038	5.55893	5.93336	5.63386	5.69559	6.12543	6.1564	6.48856	6.12553	5.97501	5.66736	5.99312	6.43075	5.78145	5.72914	5.7174	5.7603	7.03974	5.60947	5.6323	6.22325	6.5255	7.16304	5.58242	5.65799	6.63453	5.43745	5.65173	5.67564	5.82591	6.26098	6.45619	5.34665	6.25377	6.44313	5.96063	6.39698	6.02678	5.79741	6.29434	6.99791	6.59895	7.02895	6.88148	5.54453	5.63021
RP11-344N10.5	6.01381	6.04645	5.5718	6.70655	5.84115	6.7135	6.49572	6.42023	5.82075	6.0493	6.6998	6.31303	6.29443	5.69329	6.34812	6.64584	6.3291	5.62429	5.9189	6.65778	6.50549	6.99785	6.6751	6.3131	5.94536	6.02678	5.95143	5.8148	6.87381	6.05068	6.15542	6.40138	6.09385	6.04444	7.22896	6.22885	6.32363	6.61116	5.83514	6.44408	5.71826	7.20211	6.43617	6.38563	6.47404	6.12605	6.62906	5.59863	5.93892
RP11-345P4.9	7.38146	7.87266	7.74941	7.71561	7.06858	8.54389	7.16986	7.37667	7.66229	8.00083	7.23985	8.74039	6.97318	6.88257	7.82601	7.3711	8.06699	7.6338	7.8853	7.58203	7.52549	9.23525	10.2528	8.04554	8.18116	8.67695	8.03227	8.00005	7.40416	8.12763	8.10414	8.32556	7.73296	9.06346	7.09062	7.97412	8.25047	7.79482	7.4766	7.9863	8.04157	7.97719	8.02691	8.55681	8.65523	8.51113	8.38067	9.25057	7.76574
RP11-348P10.2	6.33535	6.75639	6.19898	6.74312	6.05183	6.85249	6.72445	7.04062	6.36637	6.60169	6.28698	6.57716	6.46443	6.89072	6.47771	6.57837	6.17759	6.19852	6.87761	6.58922	6.36328	6.85059	7.23304	6.61463	6.38871	6.43286	7.00197	6.83176	7.00456	6.41573	6.452	6.62112	6.2722	7.15156	6.26828	6.66812	6.22945	7.13122	6.87235	6.44408	7.3493	6.91154	7.40531	7.12955	7.06092	6.79878	6.69712	7.45561	6.8364
RP11-34P13.13	6.06406	6.19111	6.14684	6.26183	6.42478	6.14445	6.75874	7.28993	6.35889	6.35943	6.03925	6.64962	6.27124	6.59966	5.61084	6.81431	5.87552	5.72914	5.44106	6.2185	6.54312	6.45856	6.28815	6.29571	6.33923	5.90188	6.09031	5.88322	6.54816	7.0209	6.33449	6.26298	6.13205	5.60171	6.1831	6.30297	6.07031	6.774	5.83514	5.72054	6.23291	7.37658	6.9671	6.68584	6.89836	6.75776	6.75262	7.20631	7.54344
RP11-350F16.1	5.06513	4.85489	4.85489	5.0985	4.85489	5.07997	4.85489	4.85489	5.13849	4.85489	5.10319	5.0866	5.2476	4.85489	5.16644	5.59706	4.85489	5.27979	5.11847	4.85489	4.85489	5.21375	4.85489	4.85489	4.85489	5.3313	4.85489	4.85489	6.83893	4.85489	5.23423	4.85489	4.85489	5.23141	4.85489	4.85489	5.13434	5.47242	4.85489	4.85489	4.85489	5.91847	5.17402	5.44967	5.32581	5.17738	5.22184	4.85489	5.1161
RP11-350J20.12	6.25691	6.69267	5.17814	4.85489	5.28868	7.52834	6.37792	6.34942	6.82919	7.33869	4.85489	5.18222	5.53098	6.99967	5.97358	6.90419	6.256	7.16908	6.64181	5.7194	5.33584	6.11195	5.6323	5.68705	6.38871	8.04917	5.49799	7.8525	8.05867	7.59397	7.0446	9.17705	7.07519	7.20301	8.09169	6.73609	8.20819	8.13997	7.27227	7.67879	8.44989	6.56588	7.21851	8.41545	7.90686	8.38116	8.51379	7.95236	8.74733
RP11-351D16.3	5.54615	5.5315	5.80916	5.97082	5.4661	5.88936	6.15523	5.7786	5.69514	5.87612	5.59263	6.00677	5.83995	5.74264	5.72457	5.89351	5.55067	5.79187	5.44106	5.7992	5.72385	5.82198	6.06336	5.578	5.57829	6.11083	5.49799	5.56515	6.35376	5.63236	6.13074	6.60559	6.36654	6.44116	5.98814	5.69869	6.32363	6.4826	5.80073	6.82321	5.84709	5.91847	6.09544	6.85143	6.37587	6.99477	6.69712	6.66213	7.1021
RP11-352M15.2	7.55162	8.2409	7.79834	8.92295	7.62748	8.49077	7.44354	8.1487	8.63501	7.91183	7.94304	8.79021	8.0912	7.97613	8.58835	8.12564	8.91167	7.79872	8.02781	7.49696	8.19498	8.56492	8.75812	8.63988	8.73938	8.59572	8.69977	8.63757	8.56176	8.29667	8.31669	8.56948	8.63507	9.46124	8.38151	8.56291	8.76113	8.394	7.81181	8.63529	8.2146	8.49523	8.59078	8.73716	8.52243	8.44612	8.77908	8.86084	8.14569
RP11-355B11.2	6.22946	6.04645	6.24867	6.24355	6.30184	6.28954	6.34647	6.40641	6.34378	6.23473	6.24954	6.28129	6.19852	6.27013	6.53746	6.27268	6.69062	6.50445	6.64181	6.24265	6.82315	6.42497	6.32438	6.24183	6.28745	6.08359	6.30401	6.73094	6.53314	6.52043	6.65657	6.26298	6.65831	6.44116	6.88825	6.55852	6.52944	6.50184	6.26124	6.27879	6.23291	7.02285	6.40919	6.44903	6.61578	6.17897	6.56752	6.11678	6.25554
RP11-355F16.1	5.84452	5.5497	5.3644	6.46048	5.35517	6.24333	5.99002	6.14066	5.79448	5.62296	6.14975	6.73999	6.54086	5.52113	7.19979	6.84265	5.4784	5.34493	5.22714	5.97098	7.15885	6.73766	5.83143	6.57405	6.43612	6.02678	5.6209	6.34546	6.53314	5.94186	5.69369	5.78706	5.92413	5.60171	6.64765	6.39463	6.17907	6.38128	5.96063	6.44408	6.09006	6.73739	6.43617	6.30103	6.07012	5.66798	6.66841	5.34484	6.14516
RP11-355O1.11	6.30982	6.30311	6.05357	7.08829	6.52057	6.55689	6.26371	6.71084	6.32071	6.34245	6.34085	6.88395	6.24754	5.89502	6.66971	6.26129	6.61556	6.0284	6.77215	6.49763	6.88082	7.1204	6.73946	6.6539	6.41266	6.69978	6.13256	7.2534	6.64835	6.60109	6.54154	6.47347	6.36654	6.74923	7.2476	6.51965	6.63757	6.6789	6.04467	6.31386	6.25929	7.72195	6.60939	6.55228	6.49271	6.26165	6.72518	6.19827	6.25554
RP11-356I2.4	7.6767	7.67206	6.83273	6.95297	6.76909	6.73432	6.33041	8.1073	8.12538	7.44284	7.95322	7.86924	7.67035	7.55343	7.92732	7.30378	8.10021	8.5509	7.93829	8.98566	7.71963	7.50005	7.74195	6.97078	7.16667	8.10087	8.11813	8.9112	8.9354	8.53642	7.58767	7.51719	8.4961	8.7831	8.6082	7.58167	8.67104	8.1838	9.93245	8.38217	8.31018	8.62185	8.96517	9.16588	8.27245	9.02079	8.65372	8.67821	8.68839
RP11-356J5.12	7.9384	6.80214	6.03381	8.16248	6.73101	6.60373	7.39583	7.82487	7.30757	7.23424	7.3224	7.38644	7.55664	6.83257	6.74073	7.10194	8.21239	8.86833	7.84265	7.66214	7.12423	7.38495	6.94715	6.47361	6.95638	7.16304	6.52705	6.6851	7.50768	7.38099	6.84526	8.19784	7.20437	7.63197	8.23495	7.2913	7.09489	7.49406	6.64496	7.096	7.0192	8.07945	8.43846	7.08403	7.07262	6.87702	7.41723	6.34461	6.4117
RP11-359B12.2	6.21546	6.23246	7.21449	6.64307	6.95483	7.63702	6.52339	6.58631	7.28627	6.70656	6.77504	7.6733	6.84973	7.22543	6.89808	6.74812	6.63748	6.27416	7.10869	6.53512	6.92242	7.17766	6.63481	7.28956	7.47766	6.71565	6.8773	6.46368	6.70209	6.21635	6.70272	6.38263	6.72696	6.74923	6.88825	6.39463	7.04585	6.774	6.07114	6.9718	6.70633	7.00134	6.51354	6.8403	6.85775	6.73674	6.54629	7.00987	5.81571
RP11-359E3.4	6.03085	6.22432	6.49448	6.5761	5.81094	7.29457	6.46737	6.66701	6.16209	6.07166	6.53389	7.01332	5.94309	6.07567	6.57191	6.67823	6.35704	6.13801	6.51295	6.641	6.76274	7.31933	6.73946	6.66671	6.68633	6.54688	6.02337	6.4061	6.71517	6.02461	6.13074	6.30432	6.20444	6.8189	6.86368	6.30297	6.51043	6.72736	5.96063	6.10498	6.55537	7.4714	7.21851	6.41777	6.39619	6.55421	6.78829	6.66213	6.33635
RP11-35G9.3	6.15755	6.05613	6.91858	6.34891	6.16337	6.7135	6.40852	6.4607	6.39581	6.5599	6.95617	6.95025	6.61266	6.89072	6.57191	6.84963	6.48728	6.05131	6.78583	6.91307	6.89484	6.67021	5.86034	7.23327	6.20485	6.61723	6.32149	6.30312	7.14218	6.45169	6.59219	6.69595	6.7045	6.1218	7.7394	6.76872	7.13051	7.01009	6.79184	6.76564	6.70633	7.08535	6.32418	6.7595	6.75761	6.35321	6.95297	6.22407	5.84818
RP11-363E6.3	6.33535	5.91081	6.81284	5.86865	6.33836	6.52051	5.52135	5.7786	6.44557	7.29947	6.17048	6.75084	6.48401	7.76388	6.21707	6.56089	6.16118	7.70689	5.75458	6.70679	5.91153	5.93818	6.57892	6.24183	6.23309	6.56486	6.09031	6.50054	6.09588	6.1486	6.17952	6.19785	6.23885	6.67543	7.21005	6.25412	5.84452	7.07205	5.96063	6.77737	6.20586	6.50284	6.87745	6.69842	6.51109	6.51668	6.65869	7.21767	5.84818
RP11-363E7.4	8.1899	7.43121	6.61794	6.85787	7.55347	6.77496	8.8625	7.83418	7.20892	7.06521	6.89122	7.1784	9.4051	7.44016	7.75415	7.79199	7.28004	7.0397	7.60733	7.19343	7.42645	6.94319	7.61195	9.45639	6.86172	7.90123	7.77193	7.42281	8.11506	7.18865	6.77601	8.31681	7.7119	7.14103	7.7133	7.01671	8.46732	7.2528	8.51151	7.61816	8.29378	7.54569	8.28123	7.91574	6.98841	7.05401	7.32124	7.63337	8.17477
RP11-365O16.6	5.21839	5.27918	5.5357	5.44812	5.87032	5.65687	5.26527	5.6658	6.1066	5.72763	5.59263	5.31682	5.40858	5.87485	6.46539	6.08754	5.78145	5.50087	6.28831	5.4707	5.47391	6.21986	5.45994	7.74696	5.44757	6.91898	5.58242	6.2364	6.9731	5.63236	6.43323	6.54136	6.93192	6.76348	6.04059	5.42183	6.73687	7.1196	5.96063	6.45936	6.63319	7.44052	6.38156	7.86963	6.84392	7.30913	7.99281	6.17181	6.3167
RP11-367F23.2	5.51454	6.64262	6.35645	5.27583	5.55893	5.52477	6.84584	5.08254	6.82411	6.1564	5.20561	5.0866	5.13301	6.05906	6.45294	6.60411	5.64597	6.13801	5.44106	5.13196	5.4094	5.85251	6.04024	5.19854	5.78254	7.4435	5.6209	5.23727	7.91228	6.61659	6.48864	6.71039	6.39629	6.69055	6.70527	5.74298	6.63757	6.91808	5.96063	7.25071	7.07359	7.39285	6.51354	7.18218	6.52919	7.25334	6.75262	6.85536	6.581
RP11-367G18.1	6.48857	6.84145	6.57008	6.76693	7.49703	5.62615	6.53699	6.15826	7.50708	6.90379	6.57756	7.29713	7.42338	7.15437	7.26063	6.79263	8.49279	7.27076	7.5702	7.17128	8.43672	7.73619	7.38679	6.36369	6.26061	7.74309	8.75124	6.98792	7.53587	6.89168	7.48346	6.85904	8.8307	6.93541	7.26599	6.43782	6.98186	6.81897	6.44146	7.34473	7.17608	7.39285	7.26078	6.78312	6.24551	6.54183	8.22158	6.7942	7.39218
RP11-368L12.1	6.14255	4.85489	4.85489	4.85489	4.85489	6.85249	5.26527	4.85489	6.49993	5.20162	5.10319	5.46404	5.2476	6.31037	5.16644	5.85967	5.67506	5.40213	4.85489	4.85489	5.87715	6.71112	7.22444	7.5405	6.28745	6.32839	6.21219	5.12567	6.35376	4.85489	6.55866	5.49401	5.65258	7.0076	5.66624	7.11879	5.41121	6.6455	5.83514	6.01712	4.85489	5.6554	6.09544	5.89795	5.95411	6.46472	6.18407	5.25557	5.54045
RP11-370I10.12	5.6051	5.17612	5.45652	6.50517	5.77961	5.86651	5.78939	6.48692	6.23176	5.929	6.107	6.28129	6.03579	5.69329	5.84674	6.03192	6.03828	5.62429	5.44106	6.16847	6.17498	6.27969	6.19191	5.8399	5.86775	6.39222	5.92617	5.61312	7.12338	5.30736	5.87533	5.82101	5.58459	5.6876	6.88825	5.82481	6.12614	5.97399	5.60186	5.99385	5.76351	7.00134	6.65459	6.22834	6.54702	6.30838	6.25556	5.69563	5.43583
RP11-372M18.2	5.73397	5.5497	5.41246	5.53832	6.00345	5.44683	5.19034	5.63476	5.9961	5.87612	5.50706	5.3708	5.33513	5.37277	5.6699	5.59706	6.46238	5.76111	6.44286	5.58137	5.68046	5.93818	5.28428	6.20435	5.36906	5.4681	5.58242	5.65799	6.1399	6.05068	5.77126	5.30865	5.96949	5.60171	5.37205	5.60135	5.72664	5.53035	5.31548	5.94553	5.5026	6.56588	5.56282	5.84369	5.32581	5.41117	5.41343	5.34484	5.49043
RP11-373D23.2	6.06406	5.97585	6.42754	6.16712	7.06858	6.53276	6.19264	7.27607	6.21477	6.91449	6.08492	5.96372	6.84973	6.71693	6.32032	6.56089	6.69062	5.95619	6.26739	6.8716	6.42639	7.00851	6.63481	6.24183	6.58835	6.35007	6.54146	6.38624	6.87381	5.71218	6.41416	6.62112	6.42529	5.96042	7.38811	7.02991	6.34597	7.24219	6.09691	6.93107	6.63319	9.17807	6.7403	6.78312	6.59895	6.57858	6.92168	6.29798	6.27631
RP11-378A13.1	7.3368	8.03609	6.69742	7.45535	6.33836	6.7135	7.51529	7.28993	7.23891	6.77974	7.23985	6.89363	6.97318	7.52345	7.09179	7.22248	6.76136	8.18891	6.78583	7.30909	6.80832	7.20539	7.29174	7.07659	7.69611	7.10615	8.1824	6.91221	7.75476	7.54185	7.58767	7.45357	6.61031	7.4343	8.33995	7.28047	7.86355	7.17672	8.56949	7.5219	8.47432	7.88967	7.82149	7.30534	7.79497	7.0786	7.26752	7.50225	7.22195
RP11-378J18.8	6.7004	6.9437	5.90582	6.5898	5.84115	6.64883	7.69943	6.52517	6.50655	6.13587	6.71266	6.32857	7.13303	6.59966	6.59433	6.55206	6.9693	5.95619	6.13247	6.60673	6.42639	7.25036	6.73946	6.7647	6.89405	6.68371	6.54146	6.34546	7.05538	6.77531	6.94877	6.49082	6.30455	6.77756	7.17142	7.08144	6.36787	6.42288	6.40383	6.82321	6.20586	7.32657	6.87745	6.56632	6.68084	6.38213	6.38583	7.03609	7.04878
RP11-379B18.5	7.88221	7.26676	9.59307	7.98805	7.1172	7.52268	7.84203	8.29313	6.16209	6.82627	6.9241	7.06505	7.14456	7.39098	6.63798	7.64254	7.05801	7.24605	8.15226	8.77177	7.73464	7.49267	7.35584	6.75286	6.98645	7.14058	6.99203	7.34076	7.29211	8.43972	7.87277	7.18431	8.13049	6.91042	7.85111	7.74595	6.78368	8.57299	7.03118	6.82321	7.6925	9.71303	8.36516	7.32868	6.78704	6.59059	7.97469	6.59036	8.10092
RP11-379B8.1	6.6628	5.87646	5.3644	7.85322	5.97832	6.34827	6.19264	6.27383	6.1975	8.18472	6.26842	6.62594	7.13303	6.13948	6.52575	6.11422	6.05679	6.91763	6.36823	7.42489	7.03974	6.56906	8.20555	7.02955	6.74158	7.25971	7.50005	5.8148	5.83948	6.6767	7.28668	6.45587	6.96925	5.89988	6.49033	6.70257	5.98015	6.06372	6.34494	6.03983	5.84709	8.2641	7.00129	6.79476	6.37587	6.96853	6.67806	6.38938	5.90968
RP11-379F4.4	6.52123	6.31068	6.05357	7.51685	6.28311	6.89864	6.85632	7.43982	6.77741	8.2424	7.12432	7.92888	6.46443	6.6597	7.06144	7.46622	6.38431	6.05131	6.73021	6.82875	8.10045	7.16829	7.43193	8.05915	6.82854	6.9844	6.24986	6.58795	8.9354	6.8153	7.11213	7.09172	6.30455	6.40354	7.95456	6.65053	6.96867	7.78052	6.88529	6.61552	6.9331	7.65679	7.06709	7.84864	7.41948	6.81879	7.32708	6.11678	6.21276
RP11-379H18.1	8.04444	8.12161	9.18026	8.67876	8.71	10.4377	9.23691	9.33637	9.64629	9.16416	10.0141	9.27561	9.55146	8.97939	9.64857	9.24081	8.5444	9.04731	9.54195	8.86119	8.93031	8.73994	9.58782	9.1555	9.08797	9.40875	9.54576	10.3091	9.12661	9.37514	9.63166	8.94537	9.34978	9.20136	9.04434	10.0324	9.72723	8.9176	9.09055	10.0826	9.39298	9.46656	8.96517	9.65751	9.5576	9.36925	9.42324	10.2173	8.80701
RP11-37B2.1	7.47176	7.12679	8.45187	8.32149	8.749	8.39655	8.01646	8.4574	7.8478	8.36974	8.15595	10.917	8.52949	8.41198	7.78605	8.56098	7.39388	7.61491	8.28482	8.73946	8.75278	8.38508	8.99154	7.9415	8.95709	8.48398	7.34851	8.10678	9.52221	7.92407	8.20201	7.98161	7.61297	8.02691	8.71582	7.87884	7.41441	8.8278	7.35593	7.79264	6.55537	9.15969	8.86277	8.38685	8.46393	8.19543	8.30768	7.38751	8.04419
RP11-380J14.1	6.36031	6.56648	5.31108	5.65356	6.52057	5.35616	6.97579	7.15214	5.95255	5.49974	6.76281	4.85489	5.473	5.7662	5.80003	5.80629	7.01843	5.85015	7.82397	6.51652	5.72385	6.86254	6.01656	5.39634	5.15279	6.08359	5.78777	6.80376	6.37127	5.63236	6.02553	5.49401	5.50891	6.0709	5.66624	5.65166	6.15294	5.76278	5.64609	6.12579	6.59491	8.22015	6.51354	5.65562	5.32581	6.22935	5.98898	6.47396	5.49043
RP11-381K20.2	6.36031	6.31068	5.25037	6.85787	6.66482	7.37282	7.26485	6.784	6.68415	7.64242	7.04787	7.41278	6.90606	6.62001	6.37524	6.17803	6.42401	6.69681	5.22714	6.51652	6.74717	6.9543	6.56454	6.48849	7.21752	6.65092	6.59739	6.4061	7.14218	5.78447	6.96114	6.43799	6.48119	6.30361	6.64765	5.82481	6.25377	6.91808	5.83514	6.7053	5.71826	6.36551	6.7403	6.56632	6.17394	6.80882	6.87328	6.38938	6.89899
RP11-384L8.1	5.6051	5.92198	5.49741	5.27583	5.35517	5.52477	5.43333	5.6658	6.2892	5.4526	5.50706	6.63784	5.94309	5.71836	6.69042	6.2264	6.12756	5.85015	5.7174	5.93916	5.97661	6.37266	6.23145	8.35172	5.98183	6.87807	5.78777	5.70026	7.21483	5.49221	6.20307	6.85904	6.50816	6.98398	6.04059	6.25412	6.47146	7.18786	6.14657	6.48933	6.23291	6.47	6.35324	7.43256	7.11843	7.76399	6.91374	7.22893	6.7973
RP11-386B13.4	5.90453	6.1655	5.0837	4.85489	4.85489	5.35616	5.09236	5.49419	6.62581	5.4526	4.85489	5.25536	5.2476	5.69329	5.82371	6.03192	5.07684	5.90473	5.82416	4.85489	5.24818	7.70482	5.6323	8.69576	4.85489	7.27003	5.09969	5.23727	7.19704	6.82835	5.65173	6.54136	6.56033	6.92297	4.85489	5.82481	6.25377	6.09188	6.38454	6.10498	7.77442	6.53478	6.65459	7.53573	7.41948	7.32273	7.35019	6.85536	6.39333
RP11-389C8.2	7.3368	6.50444	6.28056	7.3688	7.43816	6.55689	6.76996	7.42118	8.11164	7.33094	8.32543	8.49784	7.56508	7.52345	8.64591	7.8295	7.45902	7.06852	7.20073	8.02352	6.85231	6.8861	7.89301	7.40281	7.37063	7.41608	7.32542	7.2023	8.07772	6.92822	8.0553	7.42893	6.98751	7.91127	8.244	7.98722	8.84929	8.74296	8.81586	8.22642	7.59641	7.12543	8.24758	8.16873	7.98677	8.37799	7.3897	7.14799	7.09161
RP11-38L15.3	6.71877	6.0268	6.7824	7.02238	6.35618	5.93336	6.90745	7.28302	6.15305	5.95432	7.68579	8.98021	6.29443	5.37277	6.88935	6.42087	6.60445	6.74663	7.19082	6.641	9.0175	7.65311	7.126	6.08308	6.08354	6.23712	7.28602	6.48226	7.05538	7.24647	7.28668	6.24171	9.31931	7.24279	6.09036	5.74298	6.63757	6.57582	6.51324	6.61552	6.42815	6.71042	7.43001	6.12988	6.31261	7.48808	9.17754	6.08812	5.63021
RP11-390E23.6	7.82766	8.1625	7.38706	8.43005	9.04957	7.21149	8.01646	8.04881	8.42995	8.2343	7.30629	7.17061	8.03227	7.77234	8.20372	7.63482	8.59678	8.02868	7.54743	7.57375	7.67359	7.70482	8.09056	8.12098	8.04418	8.49257	7.84835	8.67795	7.97472	8.58422	8.32584	8.75529	8.13049	8.91088	8.29714	8.84563	8.25566	8.40328	8.06571	7.76504	7.73406	8.62185	8.0968	8.66773	8.18695	8.144	7.934	9.49965	9.00228
RP11-390F4.3	6.78103	5.6799	7.16192	6.8018	7.04863	7.46469	5.66763	6.36394	6.76145	6.5018	6.06235	8.55092	6.03579	5.74264	5.34608	6.64584	5.16846	7.42483	5.44106	5.7992	5.80403	6.4912	5.99229	7.08579	5.86775	5.4681	6.73912	6.18949	5.8968	5.71218	6.7617	6.17522	5.96949	5.64594	5.66624	6.55852	5.5875	6.19732	5.38599	7.68471	5.35827	6.93458	5.97921	5.99756	6.0424	7.09474	6.12315	6.24927	6.48238
RP11-390P2.4	7.01064	6.6139	6.29616	7.80523	6.55084	6.82397	7.82181	6.784	7.05641	7.80583	7.01801	6.32857	7.06166	6.58936	6.71079	6.87036	7.05801	7.46076	7.37647	6.2894	6.63233	6.4912	6.70125	6.72885	7.19234	7.08268	6.70206	7.27331	6.79088	6.46925	6.9734	7.05936	7.09204	6.84572	7.53055	6.27882	6.95535	6.774	6.83273	6.83442	7.11296	6.83981	6.69819	6.46435	6.3341	6.94175	6.8315	7.36741	7.34942
RP11-392P7.6	8.86057	8.3889	8.42129	8.81805	8.33268	7.69334	7.50252	8.99742	7.70248	7.76107	7.05767	7.95998	8.14221	8.33772	7.9832	8.33782	8.14686	9.37187	9.34508	5.7603	9.07669	8.26683	5.77046	7.98975	7.52818	8.57568	5.6921	7.90342	8.11045	8.50618	8.93302	7.28016	8.98561	8.25216	8.57998	7.80658	7.86355	7.09604	8.08716	8.76477	7.93223	9.25796	6.67659	7.98458	7.88775	8.31971	8.82189	8.15006	8.93355
RP11-395A13.2	6.53191	6.18264	6.62962	6.2798	6.16337	7.10754	5.81714	5.60229	6.51313	6.25344	6.28698	7.03079	6.74469	6.37435	6.61635	6.40086	6.46238	6.54834	6.46078	6.19378	6.64941	5.99112	6.47436	5.9694	7.15365	6.56486	6.42095	6.50054	6.11813	5.97026	6.41416	6.84623	6.2722	7.37342	5.9326	6.27882	6.49111	6.50184	6.14657	6.47444	6.20586	6.29005	6.09544	6.26529	6.75761	6.69359	6.53553	6.17181	6.25554
RP11-395I6.3	5.80206	5.81601	5.5718	6.29749	5.64014	6.60373	5.78939	5.92319	6.05791	5.4526	5.94085	6.29727	5.72259	5.89502	5.99312	5.76872	6.44973	5.58565	5.75458	6.2185	6.24948	6.9543	6.56454	5.75173	5.98183	6.11083	5.87342	5.84969	6.35376	5.63236	5.73343	6.07939	5.71473	5.98926	7.04829	6.03234	6.22945	6.03472	5.55457	5.81206	6.1781	7.5016	6.56242	6.17038	5.61838	5.57015	6.09127	5.89567	5.93892
RP11-398K22.12	9.30269	8.68784	7.45654	8.1067	7.40775	7.58375	7.43682	9.10378	9.22658	6.8489	8.5618	8.29125	7.76818	7.76388	8.4906	8.00924	9.5075	9.55625	9.21915	9.56809	8.9652	8.75209	8.47899	7.32837	6.79448	7.95855	9.78333	9.89724	8.49991	9.11818	9.80086	8.31681	9.6564	9.5326	8.4842	9.19487	8.19742	8.28779	7.85641	8.55474	7.93932	8.45797	9.15395	8.57274	8.18176	8.8098	9.62385	8.22854	8.36733
RP11-400F19.18	6.42039	5.64953	6.23236	6.33203	6.28311	6.67077	6.68919	6.81409	6.04788	6.54564	6.107	6.29727	6.52221	6.24245	5.91239	6.62098	6.63748	5.95619	6.44286	7.35855	6.80832	7.02958	6.15083	6.50319	6.36424	6.28371	6.58365	6.1404	7.12338	6.35958	6.67215	6.30432	6.2722	5.86802	6.93603	6.68547	6.58472	7.1196	6.21685	6.96174	6.96244	8.44278	6.91406	6.69842	6.72747	6.46472	6.62906	6.55281	6.23436
RP11-400F19.6	9.05573	8.72286	9.10561	8.07125	7.9374	9.46494	9.63131	8.88916	9.14008	9.16416	8.93438	8.83598	9.17893	9.5561	9.44036	8.94853	8.57083	9.02173	9.2654	9.22704	9.37178	8.36538	8.52043	8.33696	8.84068	8.34385	9.44375	9.46329	8.13337	8.65821	8.94489	9.28581	9.20909	8.68878	8.28842	9.70638	8.64366	9.0587	9.09842	9.48811	9.47477	8.14685	9.03744	9.33737	9.28477	9.29435	9.38034	9.03212	9.43673
RP11-400K9.4	7.02507	8.56495	7.40636	5.99468	7.75266	5.84305	7.38888	8.27967	10.0143	6.73143	8.52503	10.3086	8.70097	9.3123	8.77927	9.1692	8.38658	6.17874	7.49278	7.9746	9.35992	6.87438	6.26958	9.90094	7.88478	5.62714	8.862	8.42086	8.61457	8.81111	8.25573	7.61467	9.1371	7.21307	7.0266	7.05593	8.31161	8.15656	8.98123	11.5554	7.73406	6.36551	7.45427	7.70978	7.09572	8.8962	8.55312	6.76247	5.96725
RP11-400N13.3	6.60415	9.21469	6.4814	5.44812	6.24467	6.45727	9.07775	6.43388	6.97298	5.49974	5.91454	4.85489	6.7756	6.89882	6.21707	6.32789	7.84927	7.79315	6.90267	7.39685	5.72385	6.53853	7.35584	5.33974	8.46219	5.96642	6.11165	6.87262	6.81514	10.0137	7.22764	6.57391	6.36654	7.54063	7.75226	7.06874	6.8724	7.95595	7.78567	5.84044	7.5782	9.23621	6.51354	6.15033	6.45506	6.12605	5.37245	6.59036	6.81047
RP11-404P21.5	6.61412	6.18264	5.85884	6.08463	5.71304	5.48708	5.59841	6.82397	6.2233	5.54346	6.06235	5.41944	6.31714	5.89502	6.11982	5.6878	6.61556	5.79187	7.06563	6.88557	6.5796	5.72301	5.66929	5.72007	6.23309	6.02678	6.21219	5.88322	6.86229	6.12499	6.74721	6.10421	6.50816	6.01724	5.74143	6.55852	6.58472	7.14274	6.14657	6.29647	6.47211	6.78964	6.71942	6.35255	6.26834	6.22935	6.94522	6.47396	6.42978
RP11-405O10.2	7.16768	6.19111	5.78318	6.36553	6.42478	7.32772	6.53699	7.34396	6.1975	6.48682	6.42525	6.97766	6.50326	6.2837	6.36176	6.62932	6.0928	6.15857	7.02111	7.53162	7.0018	7.34431	6.50519	6.3131	5.7364	6.76207	6.45227	6.28133	7.83574	6.3786	6.85867	6.90905	6.56033	6.09667	6.88825	7.24743	6.62021	7.35451	6.3246	6.76564	7.00524	8.09904	7.12975	7.26553	7.00078	6.35321	7.3559	6.7463	6.65741
RP11-407B7.1	5.51454	5.88806	5.69978	5.27583	5.35517	5.56032	5.19034	5.4535	5.78102	5.54346	5.50706	5.3708	5.13301	5.71836	5.54626	5.70883	5.64597	5.98087	5.59336	5.40651	5.58513	5.82198	5.50763	5.49407	5.15279	6.21305	4.85489	6.11494	6.63453	5.49221	5.8074	7.3522	6.53453	6.66013	6.13778	8.54103	6.01115	7.04762	5.60186	7.54823	6.05893	8.07945	5.84649	6.94748	6.35518	6.71535	6.49148	5.54453	7.24091
RP11-411K7.1	9.34162	9.41254	7.09917	8.13272	9.44183	7.49399	5.81714	8.65489	8.26298	7.89126	6.32318	6.82425	6.06481	7.92033	8.33164	7.67299	8.41022	10.0566	8.45499	7.52304	6.7314	8.60571	7.3401	7.39555	5.27544	9.13345	8.76521	9.06278	9.0522	10.8094	8.65787	9.61501	8.27263	9.3227	10.4149	8.33754	8.22949	8.56476	10.1968	8.26211	10.2125	10.6702	8.95276	9.35399	8.27733	7.34951	9.20547	8.62144	9.2461
RP11-418J17.1	8.17756	8.52009	7.56881	8.45765	7.87301	9.14814	8.38164	9.3918	8.65533	8.35862	7.98332	8.92559	9.08436	8.89785	8.5858	8.24324	7.63771	8.64248	9.15425	8.57007	8.80629	9.2025	8.15363	9.03556	8.08469	8.72138	8.75404	7.36866	9.08289	9.06749	8.48937	8.62357	8.51423	8.21864	8.55119	8.06951	8.49827	8.02403	8.55042	8.55793	8.68554	9.13168	8.74288	8.4504	8.54678	8.34591	8.87705	7.73773	8.87901
RP11-420A23.1	6.45499	5.5497	6.42754	6.36553	6.62333	6.25896	6.13601	7.04891	6.47984	6.45627	6.28698	7.48269	6.31714	6.36184	6.77956	6.30614	7.24663	6.45886	6.46078	6.4589	6.9889	7.67273	6.3766	7.53394	6.17583	7.09447	6.88816	6.73094	8.3442	7.59397	7.0675	7.24264	6.7707	6.58059	7.61791	6.90595	7.68077	7.2528	6.17053	7.19266	7.15119	8.27273	7.28823	7.50219	6.85775	7.25334	7.57658	6.77844	6.89899
RP11-420L9.5	7.53209	7.51529	8.31209	7.42711	7.90558	7.14561	8.44853	7.01544	7.54607	8.02458	7.61653	8.58806	7.1214	8.53514	7.96746	7.94567	8.08185	7.57633	8.31169	7.47038	8.50319	7.61979	8.39604	7.81844	9.34636	8.50535	8.48323	7.58136	6.48691	7.98609	7.76156	7.61467	8.47156	8.6783	7.61791	8.06951	6.68822	7.50288	7.74552	7.77614	8.01502	7.86691	8.30759	8.05477	7.87487	7.36926	8.1875	8.20101	7.46592
RP11-421E14.2	6.33535	6.26443	5.72857	6.77866	6.35618	6.74461	6.49572	7.17487	6.24015	5.90295	6.51898	6.38864	6.22331	6.34919	6.37524	6.60411	6.03828	5.62429	6.51295	6.84319	6.80832	7.25918	6.53523	6.34708	5.78254	6.58257	6.15305	6.2591	7.42701	6.25923	6.7617	6.24171	5.8764	6.19369	8.11165	6.78473	6.04118	6.80415	6.09691	6.29647	6.5753	7.97719	7.12975	6.74752	6.49271	6.22935	6.98351	6.66213	6.33635
RP11-421L21.3	7.35372	7.09534	6.4814	8.13272	7.83404	7.84529	7.52163	7.42118	7.67042	7.68511	7.48092	7.85511	7.78264	7.29888	7.3439	7.76759	7.51566	7.87964	7.41073	7.31912	7.02722	7.24149	7.46843	7.34359	7.03028	7.82096	7.30192	7.29293	8.07298	7.0209	7.09	7.57799	7.04082	7.3645	8.8339	7.68255	6.94189	7.37396	6.98435	7.10509	7.09997	7.72195	7.35452	7.38901	7.17353	7.28152	7.49665	6.77844	7.29626
RP11-423H2.3	6.27038	5.47348	5.92842	6.16712	5.41353	6.10928	5.69991	7.11339	5.58065	6.02642	5.73741	6.31303	5.94309	5.66736	5.57933	6.74055	5.64597	6.85197	6.20209	6.24265	6.48621	6.99785	6.12966	5.65252	6.0508	6.0556	5.90019	5.45687	6.28079	6.05068	5.69369	6.17522	6.53453	5.80054	6.49033	5.60135	5.76786	6.50184	6.21685	5.89454	5.92326	6.36551	6.69819	6.5802	6.09709	6.03118	6.82297	5.99676	5.81571
RP11-423P10.2	5.94241	5.85278	5.92842	6.56225	6.2048	6.48298	6.50964	6.06706	6.24015	5.90295	6.39224	6.82425	5.76362	6.05906	6.34812	6.45988	6.44973	5.93082	6.03157	6.39827	6.44668	6.89772	6.83598	6.22325	6.0508	6.28371	6.26821	6.08883	6.87381	5.99782	6.54154	6.02781	6.13205	5.98926	7.61791	6.3266	6.25377	6.29316	5.86822	6.20506	6.23291	7.68322	6.69819	6.30103	6.22218	5.85657	6.84837	6.14466	5.70983
RP11-426C22.4	5.94241	5.96533	6.29616	6.24355	5.77961	6.79479	5.59841	5.60229	6.08741	5.929	7.10562	5.50542	6.38262	6.21404	6.45294	7.33786	6.30044	5.76111	6.03157	6.47843	6.79331	7.02958	6.06336	5.78218	9.10108	6.13735	6.52705	5.94671	6.38853	5.49221	5.96833	6.58985	6.33597	6.72024	6.91236	6.22885	6.34597	6.7431	5.38599	5.86791	6.12026	7.02285	6.43617	5.72342	5.89022	6.12605	6.60889	6.22407	5.90968
RP11-428J1.5	6.8486	6.53587	6.60615	7.48986	7.53957	6.22748	7.30994	6.9187	6.58324	6.65524	7.10562	6.95945	6.84973	7.01451	6.70065	7.01296	7.14841	6.99023	6.49582	6.39827	6.93599	7.35254	6.80065	7.55354	6.41266	7.11772	6.43672	5.97688	6.563	6.50362	6.7617	6.88429	7.14135	6.91042	6.45619	7.02991	6.32363	6.35989	6.3246	6.72979	6.79207	8.00866	7.05094	6.49439	6.8158	6.38213	7.11958	6.85536	6.70106
RP11-430H10.2	7.37596	5.27918	6.92777	6.89036	7.22707	5.17288	5.38351	7.61346	6.51968	6.45627	5.85948	4.85489	7.08589	5.66736	6.80791	7.03125	7.01037	6.0284	7.93829	6.7227	5.94464	5.82198	7.09783	5.33974	5.27544	6.87807	6.26821	6.77514	6.51793	6.94017	7.14464	7.57054	6.61031	7.0076	6.5235	8.08175	7.10687	6.11928	7.25296	6.7053	7.61439	7.12543	6.93198	7.34402	6.63237	7.20992	7.83283	6.34461	5.78193
RP11-432J22.2	5.96078	5.75086	6.24867	6.5197	6.65115	6.25896	6.13601	6.52517	6.36637	6.62876	6.08492	6.53923	6.91977	6.1239	6.59433	6.62932	6.19374	6.13801	6.1562	6.53512	6.9889	6.55389	6.32438	6.20435	5.94536	6.1632	6.17314	6.92514	6.37127	6.21635	6.10546	6.05394	6.58558	6.04444	5.66624	5.8629	6.34597	6.19732	6.07114	5.99385	6.5351	6.20901	6.09544	6.30103	5.57009	6.63744	6.81439	6.19827	6.25554
RP11-434P11.2	6.32266	5.82844	6.12886	6.14711	5.81094	6.34827	6.60275	6.28937	5.59819	5.75956	6.08492	6.1622	5.473	5.89502	5.82371	5.90996	6.05679	6.17874	6.24606	6.78439	5.84137	6.94319	6.44269	6.01649	6.0508	6.0556	6.09031	5.8148	6.96243	6.61659	6.17952	6.07939	5.96949	5.89988	6.83862	6.22885	6.27756	6.38128	6.01747	6.20506	6.28504	6.56588	6.76083	6.44903	6.19834	6.07022	6.43399	6.60871	6.54903
RP11-439E19.10	5.54615	6.19111	5.66985	6.26183	5.4661	5.86651	6.39332	5.82955	6.28118	5.72763	6.06235	7.84083	5.53098	6.43489	6.0675	6.24979	5.43869	5.1008	5.22714	5.83636	6.29642	7.11061	5.55187	7.76379	6.90992	6.26067	5.58242	5.70026	6.42226	5.30736	5.69369	5.8851	5.50891	5.76465	7.45326	5.8629	5.80707	6.06372	5.83514	5.94553	5.84709	6.95722	6.53823	6.08771	5.70609	5.9695	6.05835	5.25557	5.30609
RP11-440D17.3	7.2549	8.41367	8.7608	7.51685	6.8301	8.47068	7.40963	6.20934	7.45435	7.87564	6.82279	8.80966	7.09783	5.93406	7.43403	7.70279	7.86661	7.87964	7.27754	6.19378	7.89659	7.25918	7.69385	7.9415	8.20581	7.36913	7.21207	6.84552	6.66201	7.79747	8.25573	7.98716	8.2868	8.13377	7.2476	7.01671	6.17907	7.37396	7.54106	7.72545	6.65189	7.02285	7.18958	7.72141	7.24705	8.23106	8.35025	6.49417	7.19298
RP11-440L14.1	6.75473	6.46558	7.42539	7.39827	7.49703	8.41169	6.83528	7.58044	7.13886	6.80322	6.98746	8.74797	7.69354	6.56849	7.47977	7.59954	7.63262	6.45886	7.25875	7.93676	8.04771	7.83783	7.36364	7.42437	6.82854	7.43442	6.90962	7.405	7.94385	6.94017	7.48346	6.88429	7.07519	7.01925	8.13134	7.50085	7.15373	7.60448	6.74957	7.31411	7.33842	8.22015	7.90209	7.64399	7.71748	7.46391	8.06985	7.22893	6.8618
RP11-441O15.3	5.82356	5.82844	6.46816	6.95297	5.97832	7.02795	6.31411	6.47388	5.94134	5.72763	6.45734	6.40317	6.06481	5.83305	6.11982	6.20249	5.80597	5.76111	6.1562	6.35598	6.66625	6.45856	6.30642	6.1851	6.17583	6.74679	5.84582	6.03447	7.05538	6.12499	5.93837	6.02781	6.2722	6.04444	7.22896	5.93446	6.47146	6.6455	6.04467	6.06203	6.33481	7.04402	6.40919	6.52369	6.0424	6.24562	6.77946	6.14466	5.84818
RP11-443B20.1	7.63169	6.59634	7.12305	7.47616	7.15484	7.30793	7.21026	7.6824	6.94084	6.95642	7.30629	7.23164	6.46443	6.38672	7.24065	6.86349	6.69062	6.73437	7.20073	6.76925	6.54312	7.06056	7.29992	6.58773	6.66736	6.82139	6.43672	6.6375	6.76615	6.94017	6.60861	6.41983	6.96925	6.94772	6.09036	6.70257	6.70465	6.774	6.26124	6.58861	6.74134	6.40141	6.40919	6.73543	6.77241	6.35321	6.50265	6.08812	6.46511
RP11-446N19.1	5.73397	6.00675	6.67523	6.62997	6.32025	6.72395	6.19264	5.98754	6.26495	5.58438	6.35824	6.80371	6.17313	5.91475	6.01226	6.11422	6.42401	6.36188	6.9867	6.55343	7.02722	5.96502	5.91544	6.86647	5.98183	6.52863	6.11165	6.11494	6.33596	5.99782	5.73343	6.32442	6.63455	5.6876	7.2476	6.53924	6.52944	6.19732	5.90009	6.77737	6.40552	6.29005	7.21851	6.28331	6.22218	6.22935	6.75262	6.62677	6.7973
RP11-448A19.1	6.94367	6.92571	7.34092	8.29492	7.68521	8.27259	7.24173	7.81079	7.16655	7.20894	7.74589	9.03902	7.01184	7.09326	7.3501	7.7138	7.11896	6.91763	7.75982	8.00537	8.0889	8.27953	8.16242	7.336	7.57691	7.55633	7.06953	7.43163	8.30043	7.2082	7.64068	7.12331	7.84341	7.44278	8.4918	7.78415	8.22949	7.70671	6.81925	7.43265	7.91794	9.09346	8.11188	7.92077	7.67332	7.71405	8.39157	7.60812	6.7973
RP11-449P15.2	5.68508	6.09392	5.83436	5.97082	6.07515	5.68635	5.47899	5.63476	5.75341	6.35943	6.45734	7.06505	5.473	5.83305	6.23243	6.32789	5.34924	6.15857	5.37989	6.03156	6.44668	6.44188	7.01964	5.578	5.7364	6.26067	5.27788	5.88322	6.70209	6.21635	5.77126	5.30865	6.09385	5.23141	6.13778	5.74298	6.01115	6.06372	5.72725	6.01712	5.56326	6.78964	5.40542	6.28331	6.26834	6.03118	6.52467	5.25557	5.96725
RP11-44F14.2	5.86499	5.08227	7.16192	6.61673	8.50072	5.24395	5.26527	7.38954	7.05215	7.25908	6.99772	5.94143	5.63326	6.38672	6.61635	7.43972	6.34316	5.85015	5.67834	6.84319	6.46661	6.29892	5.99229	8.29173	5.27544	7.42528	6.06849	5.39409	6.64835	8.21467	5.50821	6.66656	6.7707	6.09667	6.09036	6.71944	6.07031	6.52077	6.59724	7.8826	7.64965	6.76379	5.79739	7.31317	6.71212	6.6259	6.8315	6.53359	6.84916
RP11-44F14.8	5.57628	5.08227	6.37103	6.60334	8.807	5.44683	5.19034	7.40228	6.99099	6.76784	6.90227	5.76741	5.67926	6.54725	6.58317	6.86349	6.62657	5.6958	5.7174	6.70679	6.40574	6.4078	5.70451	8.20893	5.51639	7.11772	5.81729	5.23727	6.74092	7.9125	5.65173	6.68135	6.81297	5.83495	5.66624	6.66812	5.84452	6.72736	6.87235	7.74821	7.65832	7.23886	5.62888	7.54891	6.43577	6.14399	6.41016	6.36722	7.1021
RP11-44F21.5	6.43204	6.06571	5.3644	8.7804	7.38449	6.81432	6.03399	6.83376	8.12343	7.08405	5.63163	7.25383	6.24754	7.18714	6.75055	6.77797	6.03828	6.4114	5.7174	6.60673	6.46661	6.69763	7.43193	6.69195	6.48166	7.19605	7.1604	5.97688	6.80307	6.50362	6.71773	6.60559	7.09204	7.60219	7.09062	6.27882	5.24948	5.80179	6.01747	6.60214	6.75848	5.97334	6.7403	7.5157	6.26834	6.72609	6.94522	6.57174	6.0975
RP11-44N11.1	6.24327	5.82844	5.83436	6.18675	6.37372	6.67077	5.84401	6.55001	5.94134	6.27183	6.32318	7.18614	6.68044	6.43489	6.44035	6.42087	5.87552	5.72914	5.75458	6.641	7.18144	6.50719	6.15083	6.3131	5.94536	6.35007	6.26821	6.08883	7.15148	5.94186	6.37503	6.47347	5.92413	5.93065	7.50016	6.63268	6.36787	7.09604	6.09691	6.50403	6.20586	7.70916	6.60939	6.74752	6.74263	6.46472	6.56752	6.45339	6.33635
RP11-44N21.1	6.12733	6.72494	8.17918	6.5898	7.3122	8.54115	6.70106	6.08597	7.51315	5.34407	6.98746	7.20148	6.97318	6.55792	6.94929	6.67823	7.69735	6.45886	7.24925	6.06048	6.96272	6.06538	5.86034	5.578	6.43612	5.90188	7.76631	7.22298	6.07313	6.66195	6.84526	6.83329	7.76396	6.21659	6.5235	7.09401	7.32626	6.4826	6.66046	7.41838	6.68845	5.79741	6.16602	6.26529	6.0424	6.30838	7.3559	6.8702	6.46511
RP11-452L6.1	5.86499	6.39077	6.44124	6.20602	6.33836	7.36009	6.22877	6.49981	6.26495	6.66827	6.40886	6.51326	6.17313	6.04217	6.46539	6.55206	6.24077	6.32762	6.62644	6.4589	6.64941	6.85059	6.48987	7.21674	6.74158	6.58257	6.61098	6.89915	6.60642	6.43385	6.60861	6.32442	6.74902	6.66013	6.5235	6.76872	6.56658	6.53941	6.23928	6.44408	6.5753	6.78964	6.58613	6.92675	6.89836	6.71535	7.34445	6.55281	5.99475
RP11-452L6.5	8.92435	8.4723	9.20191	8.38402	8.39092	10.2463	8.32219	8.74058	8.7465	9.55312	8.66367	9.37829	8.62773	8.30631	8.97521	9.36958	8.74096	9.03806	9.37491	9.12812	9.24862	9.1599	8.59663	9.48661	8.74775	8.73227	8.80904	9.9309	8.64662	8.35308	9.25706	8.85198	9.23473	8.8777	8.97577	9.29725	9.45418	9.3026	8.82222	9.17981	9.23404	8.42744	8.89772	9.63351	9.47369	9.38032	9.53866	9.21821	8.64426
RP11-455F5.3	5.82356	6.24857	6.07293	6.64307	6.12022	6.50813	5.87006	6.53765	6.4525	7.13902	6.89122	6.92225	6.17313	6.79811	6.52575	6.24979	6.22532	6.32762	7.32341	6.03156	6.29642	6.42497	6.08595	7.17451	5.94536	6.41272	5.90019	7.08247	5.86861	5.91255	6.43323	6.28384	6.45358	6.36463	6.34726	6.39463	6.85804	6.26999	5.86822	6.03983	6.09006	6.83981	6.48831	6.30103	6.78704	7.2318	6.30952	6.66213	6.04747
RP11-456K23.1	6.06406	6.0752	5.5718	6.41399	6.45759	6.53276	5.99002	6.12276	6.60167	6.73143	6.78715	6.89363	6.31714	6.9541	6.68011	6.20249	6.9525	6.72197	6.13247	6.2894	6.46661	6.44188	5.88832	6.84455	6.66736	6.63419	6.8773	6.76058	6.31787	6.19425	6.92366	6.47347	6.36654	6.80527	6.58718	7.19049	6.52944	6.44313	6.21685	7.30635	6.82479	7.25687	6.58613	6.49439	6.52919	6.21282	6.52467	7.19485	5.90968
RP11-458D21.1	6.03085	5.60143	6.62962	6.95297	6.02795	6.4442	6.29756	6.44737	6.79317	7.04609	6.23032	7.89248	6.24754	6.63005	6.65923	7.10766	6.14451	6.29227	6.79935	6.24265	7.06444	6.11195	7.30805	7.2084	6.50378	6.79208	6.24986	6.08883	6.09588	6.69128	6.0529	5.71458	7.15739	5.80054	6.70527	5.74298	5.63692	6.53941	5.60186	6.61552	6.02678	6.91154	6.43617	5.7552	5.57009	6.60247	7.24913	6.36722	6.35567
RP11-458F8.4	6.42039	5.80338	6.53288	6.34891	5.92592	7.32772	6.65289	6.62156	6.12543	6.5599	6.32318	7.33908	6.36121	6.19955	6.2918	6.67021	5.89751	6.05131	6.71591	7.21521	6.22522	7.16829	6.04024	6.33022	6.33923	6.23712	6.43672	6.00611	6.67551	6.07607	7.00948	6.22001	6.39629	5.72708	6.45619	6.66812	6.09861	7.14274	6.01747	6.99169	6.20586	7.10554	7.06709	7.13846	7.07262	6.56646	6.76163	6.08812	6.4994
RP11-459E5.1	5.54615	5.60143	5.90582	5.97082	5.55893	5.81893	6.68919	6.4607	6.6955	5.81985	5.20561	6.19761	6.093	5.74264	6.21707	7.42627	5.75617	6.78273	6.6868	5.63039	5.47391	6.06538	5.59327	6.1455	5.51639	8.33431	5.49799	6.50054	9.6985	6.55335	6.62481	7.21379	7.12512	6.17028	6.64765	6.00082	7.0828	7.51164	6.49571	7.02097	7.64092	7.20211	6.51354	8.02711	7.00078	7.8122	8.04579	8.00445	8.6164
RP11-462G2.1	5.78	5.17612	5.49741	5.57895	5.74702	5.59403	5.19034	5.7786	8.63637	5.27904	5.2839	4.85489	5.58407	5.78909	6.0675	6.38049	6.57049	7.92096	6.44286	5.4707	5.33584	5.82198	5.20592	5.72007	4.85489	6.87807	7.03136	7.27331	7.51478	7.53424	7.37065	7.57799	6.65831	6.34466	7.97655	6.49972	7.42386	6.90438	7.48483	7.28278	6.63319	6.02518	7.95336	6.63416	6.69658	7.25334	6.34833	7.52047	8.19855
RP11-462L8.1	6.40863	5.87646	6.55781	5.34038	5.71304	5.68635	7.837	6.49981	5.22063	5.4526	7.62938	5.64835	5.63326	6.25638	5.93325	5.46306	5.82978	6.45886	6.62644	6.76925	5.84137	5.21375	5.20592	5.27528	6.14598	5.40417	5.78777	6.46368	6.2424	6.34022	5.50821	5.67564	5.77223	5.31539	6.09036	5.34665	5.76786	5.9421	6.09691	5.49443	5.56326	6.56588	5.89295	6.04367	5.39787	5.63686	5.66686	5.89567	7.48964
RP11-465B22.8	6.17233	6.29548	6.80277	6.08463	5.81094	5.40346	4.85489	6.60992	6.54551	6.34245	5.99133	7.33218	5.91002	6.49242	6.58317	6.16558	6.20965	6.17874	7.17076	7.28878	7.33969	7.5577	8.11793	6.33022	5.27544	7.78611	6.92021	6.30312	6.77858	6.48656	6.67215	6.19785	6.20444	6.4776	5.87347	6.57749	6.68822	7.17672	6.28277	6.12579	6.82479	7.12543	6.32418	6.66027	6.17394	6.35321	7.23048	6.19827	6.44758
RP11-465N4.4	6.0476	6.64828	6.86199	5.8953	6.59486	5.17288	5.09236	6.64449	6.5708	6.69393	5.4074	7.84083	6.38262	6.75366	6.99046	6.53419	6.4749	6.53389	6.30884	7.37783	6.5615	7.4166	6.81253	8.88459	5.36906	6.39222	6.67672	7.58922	6.68888	6.91615	6.02553	6.66656	6.58558	6.34466	5.48662	6.81614	7.36615	6.53941	6.79184	6.03983	6.35887	7.04402	6.16602	7.11153	6.3341	6.75776	5.66686	7.04901	8.64426
RP11-46A10.5	6.28369	6.59042	6.82282	6.39806	5.81094	6.36248	7.53423	6.70003	5.9961	6.25344	6.57756	6.52632	6.06481	5.87485	6.2918	6.23816	5.4784	6.09559	6.42465	6.67433	6.50549	6.92066	6.90383	6.98076	6.23309	6.11083	5.65737	5.94671	6.04984	6.89168	6.48864	6.07939	6.39629	6.01724	6.26828	7.11879	6.68822	6.31585	6.53052	6.39698	6.14959	6.95722	7.60229	6.08771	6.6649	5.926	6.56752	6.0586	6.581
RP11-46C24.7	6.29683	6.23246	7.38056	7.33105	7.1172	7.21149	6.53699	6.58631	7.62649	6.90379	7.74589	7.62387	7.10967	6.54725	7.57217	7.25354	7.0812	6.63157	7.73332	6.7227	6.97588	6.94319	7.81111	8.01792	7.24224	7.14058	7.15159	7.95257	6.63453	6.97539	7.78184	7.02618	7.27917	7.27187	6.93603	7.41496	7.4972	6.83361	6.4779	7.58046	6.42815	6.91154	6.82048	6.96789	6.82994	7.41425	7.19881	7.813	6.27631
RP11-46D6.1	7.05345	6.87958	7.14651	6.56225	6.75653	7.88082	7.58348	6.57433	6.5708	7.16567	7.28176	7.61264	7.26521	6.32346	7.06144	6.884	6.78086	7.41018	7.21058	7.28878	6.86664	7.19621	7.82231	6.98076	7.80587	6.58257	6.79855	7.00012	6.11813	7.7062	7.22764	7.24264	6.61031	7.63197	6.1831	7.10646	6.78368	7.10787	7.20341	6.86746	7.13857	6.20901	7.77462	6.82907	7.29719	7.43931	6.39806	6.57174	6.64251
RP11-473I1.9	12.1017	12.9084	11.6757	11.8458	12.2211	11.9594	12.5529	12.5983	12.2063	11.4707	11.7692	12.2128	11.9671	12.8674	11.9777	11.4724	13.3463	12.0407	12.7025	12.1533	12.036	12.6665	12.6245	11.3838	11.9836	12.2374	12.5374	13.0771	12.3046	12.6569	12.8643	11.7596	12.1739	13.057	11.8965	12.795	11.5394	12.2389	12.576	11.7046	12.3506	12.2331	12.6278	12.7575	12.2571	12.0138	12.297	13.6783	13.5882
RP11-473M20.16	6.29683	6.22432	6.01365	7.09744	6.42478	6.19505	6.31411	6.81409	6.42451	6.80322	5.99133	5.94143	6.03579	6.09201	6.0675	6.19033	6.12756	6.37863	6.56291	6.51652	7.01457	5.60947	6.17157	6.3131	6.01693	6.65092	6.11165	6.46368	6.85067	6.56948	6.22612	5.94485	6.16888	5.83495	7.15168	5.8994	5.98015	6.19732	6.09691	6.08374	6.31021	6.68285	6.58613	6.55228	6.07012	6.38213	6.13872	6.66213	6.29669
RP11-473M20.9	6.1869	5.76432	5.41246	6.53406	5.92592	6.40407	6.15523	6.42023	6.71787	6.5599	6.81102	6.71801	6.72893	5.95296	6.53746	6.28394	6.12756	6.00493	6.24606	6.67433	6.17498	6.50719	6.52031	7.10402	6.11524	6.49126	5.65737	6.06203	7.59058	5.85089	6.31365	6.07939	5.77223	6.38425	7.46907	6.37241	7.00784	6.66232	6.96029	6.8005	6.67031	7.06485	7.32839	6.79476	7.4462	6.8385	6.16917	6.22407	5.54045
RP11-474O21.5	5.44592	5.66487	5.85884	6.5197	5.60074	6.19505	5.89536	6.40641	5.9185	8.02928	6.01559	6.359	6.14711	6.32346	6.20147	6.44054	6.01941	5.93082	6.08329	5.4707	6.40574	6.01651	6.81253	5.65252	6.33923	5.83231	5.99999	6.16523	6.45503	6.97539	5.93837	6.34416	6.63455	5.83495	5.37205	5.93446	6.01115	6.24631	5.68777	5.78269	5.99352	5.86005	6.05821	5.97364	5.61838	6.22935	6.74354	6.7942	6.44758
RP11-475O6.1	5.48123	5.01576	5.72857	5.81277	5.4661	6.21139	5.32823	5.87761	6.36637	6.53121	5.66858	7.37308	5.40858	5.27849	5.54626	5.66616	6.82832	5.76111	5.11847	5.97098	7.12423	7.55062	7.27523	6.86647	5.44757	6.52863	6.56975	5.32252	6.68888	6.1486	7.80843	6.17522	6.05413	6.2825	6.09036	6.41643	5.76786	6.14595	6.07114	6.36447	5.35827	7.95582	6.32418	6.7595	6.0424	6.0509	6.34833	5.93062	5.63021
RP11-477D19.2	6.32266	6.79714	6.16452	7.07907	6.00345	7.76664	6.82462	6.83376	6.41025	6.35943	6.59176	7.10666	6.27124	6.21404	6.42762	6.61257	5.80597	5.95619	6.52984	6.7227	6.59744	6.4078	6.71412	6.50319	6.23309	6.8358	6.30401	6.28133	7.38092	6.56948	6.22612	6.17522	5.96949	5.96042	7.15168	6.61456	6.70465	7.07205	6.04467	6.50403	6.63319	7.25687	6.43617	6.89501	6.22218	6.01106	6.85673	5.73977	6.21276
[truncated: 391 more rows]
[truncated: 76 more columns]
