# Supplementary material for: The landscape of long noncoding RNA during cutaneous squamous cell carcinoma progression
Source: Br J Dermatol. 2025 Mar 27;193(3):490–501. doi: 10.1093/bjd/ljaf108 (PMC12360040; doi:10.1093/bjd/ljaf108)
Supplement: ljaf108_Supplementary_Data [file ljaf108_supplementary_data.zip › Supp table 4 - Differentially expressed genes between all clinically defined cSCC cohorts.xlsx]

## Sheet: AK_vs_norm (all)
Gene	logFC	AveExpr	t	P.Value	adj.P.Val	B
OASL	3.14509	3.14544	7.27688	6.52667e-09	3.79327e-05	10.3533
LINC01269	2.58513	-1.79351	7.13739	1.02628e-08	3.79327e-05	8.93095
EIF4EBP1	1.29529	3.73603	7.13565	1.0321e-08	3.79327e-05	9.90593
LCE3A	4.56754	1.19226	7.1315	1.04614e-08	3.79327e-05	9.79706
AUNIP	1.65444	1.12071	7.11367	1.10856e-08	3.79327e-05	9.7351
MT-RNR2	-1.27144	12.3523	-6.95037	1.88652e-08	5.37942e-05	9.33014
LCE3E	3.36857	4.98157	6.90269	2.20402e-08	5.38694e-05	9.15437
CYP4B1	-2.63327	3.7452	-6.69046	4.41008e-08	6.59719e-05	8.5166
ABI3BP	-2.27238	5.03488	-6.68839	4.44003e-08	6.59719e-05	8.48243
MIR31HG	3.33273	-0.958414	6.66492	4.7945e-08	6.59719e-05	7.964
SNRPC	0.67208	4.94363	6.65764	4.91027e-08	6.59719e-05	8.35375
RP5-940J5.9	1.5328	1.14279	6.65091	5.01954e-08	6.59719e-05	8.33198
RHCG	3.62186	4.6486	6.63127	5.35299e-08	6.59719e-05	8.30078
HRNR	5.3883	3.17475	6.60443	5.84502e-08	6.59719e-05	8.24764
KIAA2026	-0.838209	6.02706	-6.60403	5.85269e-08	6.59719e-05	8.1678
LRRC2	-2.10745	1.86803	-6.58793	6.16956e-08	6.59719e-05	8.11201
CDKN2A	2.4025	1.43493	6.48705	8.58759e-08	8.45252e-05	7.8578
PTTG1	1.1175	4.10722	6.47317	8.98767e-08	8.45252e-05	7.79312
FABP5P7	2.05085	1.13269	6.44268	9.93285e-08	8.45252e-05	7.69989
WDR78	-1.08603	1.91361	-6.40386	1.12823e-07	8.45252e-05	7.58523
TTC3P1	-1.07412	3.27672	-6.37968	1.22139e-07	8.45252e-05	7.54155
CADPS	-1.56176	1.09573	-6.37847	1.22626e-07	8.45252e-05	7.41488
ZNF506	-0.734369	4.52414	-6.37796	1.22832e-07	8.45252e-05	7.48409
PPARD	1.08201	5.97773	6.37728	1.23106e-07	8.45252e-05	7.44324
YKT6	0.696124	6.40535	6.36655	1.27517e-07	8.45252e-05	7.40726
MESP2	1.83333	-1.40715	6.35373	1.32996e-07	8.45252e-05	6.93252
PSMD2	0.720327	7.84129	6.35283	1.33391e-07	8.45252e-05	7.37956
ZBTB10	-1.30476	3.8449	-6.31711	1.49985e-07	9.1646e-05	7.33155
RHOT1	-0.809121	5.98333	-6.30109	1.58087e-07	9.32661e-05	7.19655
AL356053.1	-1.62693	1.05555	-6.24121	1.9243e-07	0.000107647	6.99342
PSMB2	0.60981	6.25237	6.23652	1.95417e-07	0.000107647	6.98917
KANSL1L	-1.16426	4.14587	-6.19673	2.22697e-07	0.000107647	6.93261
CEP126	-1.49342	2.87531	-6.19442	2.24392e-07	0.000107647	6.96395
RP11-783K16.5	1.64797	2.22353	6.19157	2.26503e-07	0.000107647	6.95502
ZNF404	-1.96501	-0.867337	-6.19119	2.26787e-07	0.000107647	6.30644
ZNF14	-0.900335	3.0558	-6.18812	2.29083e-07	0.000107647	6.94207
ZNF107	-1.29267	4.71162	-6.17572	2.38605e-07	0.000107647	6.84011
LCE3D	3.34558	5.99725	6.16879	2.44098e-07	0.000107647	6.79727
WDSUB1	-0.647781	2.64216	-6.16518	2.47008e-07	0.000107647	6.87282
ABCA6	-2.1817	4.57292	-6.15948	2.51674e-07	0.000107647	6.81884
RP4-529N6.2	2.56617	0.781902	6.14386	2.64927e-07	0.000110552	6.76196
TRPC1	-1.23396	2.343	-6.1277	2.79367e-07	0.000112743	6.75011
NAGS	1.14521	0.997437	6.12338	2.83356e-07	0.000112743	6.70542
SQRDL	0.826852	4.91012	6.09818	3.07801e-07	0.000115353	6.56381
C11orf87	2.82031	-1.33245	6.09532	3.1071e-07	0.000115353	6.24516
CTPS1	0.904825	4.96137	6.09133	3.14806e-07	0.000115353	6.54059
EMB	-1.1826	6.19838	-6.08933	3.16885e-07	0.000115353	6.51737
GSTP1	1.09448	8.5388	6.07482	3.32346e-07	0.000118008	6.50551
KRT37	3.22456	-1.94024	6.06971	3.37973e-07	0.000118008	5.97776
SCARNA9	-1.28899	4.43879	-6.04025	3.72304e-07	0.000126856	6.42188
NPY1R	-2.55239	2.45751	-6.03529	3.78418e-07	0.000126856	6.45227
PRSS27	1.89933	3.08799	6.0296	3.85559e-07	0.000126856	6.4251
MYBL2	1.74286	3.53175	6.01762	4.01021e-07	0.000127131	6.36875
RPGRIP1L	-0.813613	3.471	-6.00922	4.12242e-07	0.000127131	6.36471
NECTIN3	-1.33899	2.37764	-6.00488	4.18149e-07	0.000127131	6.37002
IL36G	2.2624	4.73231	6.00323	4.2043e-07	0.000127131	6.27686
HDAC1	0.678427	6.06673	6.00098	4.23546e-07	0.000127131	6.23393
NFIB	-1.03639	7.38761	-5.97229	4.65387e-07	0.000132329	6.14516
JAZF1	-1.01342	3.21999	-5.96762	4.72565e-07	0.000132329	6.24637
RFX3	-0.970235	3.5831	-5.96214	4.81154e-07	0.000132329	6.2136
RP11-513M16.8	-1.32523	-0.233718	-5.9462	5.07003e-07	0.000132329	5.91024
NCAPH	1.10997	2.63819	5.94263	5.12967e-07	0.000132329	6.16896
GSTO1	0.7559	4.92446	5.93498	5.26023e-07	0.000132329	6.04088
ANK2	-1.74356	5.95258	-5.93353	5.28525e-07	0.000132329	6.02832
KCNT2	-2.15798	0.685915	-5.92902	5.36408e-07	0.000132329	5.97743
SPATA6	-1.05497	3.29266	-5.92514	5.43294e-07	0.000132329	6.11049
STRIP2	1.5235	1.73502	5.91727	5.57508e-07	0.000132329	6.09998
TBCK	-0.932466	4.66317	-5.91011	5.70756e-07	0.000132329	5.98723
UPP1	2.2951	3.54263	5.90662	5.77337e-07	0.000132329	6.01874
ZNF790	-0.673793	2.81506	-5.90215	5.85867e-07	0.000132329	6.04899
UFD1L	0.522388	5.61521	5.90101	5.88075e-07	0.000132329	5.91605
FOXM1	1.44418	3.78321	5.8969	5.96053e-07	0.000132329	5.97259
FAM175A	-1.01198	3.19151	-5.89189	6.05938e-07	0.000132329	6.00939
ADGRD1	-2.4162	2.93317	-5.89104	6.07629e-07	0.000132329	6.01876
RP11-213G2.3	-1.29954	1.41529	-5.88818	6.13363e-07	0.000132329	5.97593
ABCA8	-2.09988	4.55298	-5.8854	6.18968e-07	0.000132329	5.94708
ZNF471	-1.27957	2.71768	-5.88311	6.23652e-07	0.000132329	5.99365
EFCAB13	-1.66146	1.16309	-5.88052	6.28974e-07	0.000132329	5.92293
DNAJB4	-1.3242	3.84251	-5.87961	6.30851e-07	0.000132329	5.94701
KRT16P3	2.74667	-1.02761	5.87941	6.31263e-07	0.000132329	5.70775
ZNF420	-0.850018	2.92453	-5.87501	6.40437e-07	0.000132329	5.96287
EFTUD2	0.505676	6.59855	5.87034	6.50331e-07	0.000132329	5.81632
AC006509.7	-2.158	-0.734809	-5.86039	6.71912e-07	0.000132329	5.42365
ZCWPW2	-1.27102	-0.174751	-5.86003	6.72716e-07	0.000132329	5.6796
DLG2	-1.98571	3.82082	-5.85989	6.73028e-07	0.000132329	5.89842
SPRR2F	4.24116	0.535652	5.84995	6.95326e-07	0.000132329	5.84514
CTA-384D8.35	2.26886	0.434808	5.8498	6.9568e-07	0.000132329	5.83975
C5	-0.970142	2.89596	-5.84878	6.98005e-07	0.000132329	5.88244
MIR100HG	-1.71597	3.01903	-5.84761	7.0069e-07	0.000132329	5.88171
RRP36	0.619094	5.33389	5.84547	7.05634e-07	0.000132329	5.74329
PTGIS	-2.43462	4.6471	-5.84434	7.08242e-07	0.000132329	5.82231
TNXB	-2.11804	7.13386	-5.84291	7.11572e-07	0.000132329	5.7302
GINS4	1.04955	2.40013	5.83348	7.33942e-07	0.000134505	5.83351
N4BP2L1	-1.22922	3.47263	-5.82863	7.45709e-07	0.000134505	5.80247
GALNT6	1.46279	5.92986	5.82489	7.54905e-07	0.000134505	5.67584
YARS	0.701207	6.0273	5.82314	7.5926e-07	0.000134505	5.66453
SPRR2A	4.13926	5.42343	5.81998	7.67164e-07	0.000134505	5.70265
NUBP1	0.562161	3.99546	5.81816	7.71758e-07	0.000134505	5.71196
BFSP1	0.93127	1.13368	5.81559	7.78301e-07	0.000134505	5.7708
CRBN	-0.717679	5.16964	-5.79416	8.34965e-07	0.000142854	5.59018
ZNF844	-0.767239	4.18355	-5.78626	8.56876e-07	0.000144299	5.61765
SLC3A2	0.910415	6.95743	5.78392	8.6347e-07	0.000144299	5.54615
GNB4	-0.963785	6.18416	-5.78057	8.73e-07	0.000144299	5.52715
RNF223	1.49291	2.89478	5.77202	8.97817e-07	0.000144299	5.62069
JHDM1D-AS1	0.977896	3.24558	5.76828	9.08904e-07	0.000144299	5.59452
AP2M1	0.614122	7.48882	5.76136	9.29777e-07	0.000144299	5.47984
HNRNPH3	-0.691436	5.0788	-5.75864	9.38091e-07	0.000144299	5.47983
PHF3	-0.698982	6.96996	-5.75572	9.47125e-07	0.000144299	5.44839
JAK2	-1.06065	5.33642	-5.75438	9.51285e-07	0.000144299	5.4622
ORC1	1.23131	2.73412	5.75326	9.54769e-07	0.000144299	5.57009
RNASEH1	0.407457	4.35463	5.75238	9.57527e-07	0.000144299	5.48322
MDFI	1.70782	4.09432	5.75203	9.58633e-07	0.000144299	5.49739
DCLK1	-1.8407	4.56022	-5.75134	9.60803e-07	0.000144299	5.5127
ULBP2	2.22149	0.64902	5.74868	9.69224e-07	0.000144299	5.54978
TNFRSF21	1.51287	5.21303	5.74846	9.69921e-07	0.000144299	5.44144
KIAA0101	1.33489	1.86533	5.74339	9.86171e-07	0.000145452	5.56066
EBNA1BP2	0.7525	5.76448	5.73653	1.00862e-06	0.000145904	5.38925
GKAP1	-1.32058	0.706305	-5.7304	1.02907e-06	0.000145904	5.4404
ZNF615	-0.74885	3.52307	-5.72766	1.03836e-06	0.000145904	5.47302
MPHOSPH8	-0.429985	5.57922	-5.72764	1.03842e-06	0.000145904	5.36319
ARID4A	-0.84479	5.1459	-5.72504	1.04732e-06	0.000145904	5.3724
KCNK10	2.06935	0.649719	5.72384	1.05144e-06	0.000145904	5.47396
FEN1	0.885843	4.15125	5.72211	1.0574e-06	0.000145904	5.39666
DENND4C	-0.910099	7.06889	-5.72036	1.06348e-06	0.000145904	5.33595
TBC1D19	-0.931024	2.5964	-5.71964	1.06599e-06	0.000145904	5.48547
MRGBP	0.614348	3.55073	5.71631	1.0777e-06	0.000146336	5.41551
IL36A	4.07042	-2.7294	5.70703	1.11098e-06	0.000149074	4.69615
HMOX2	0.958469	5.89116	5.70511	1.11798e-06	0.000149074	5.28927
ZNF569	-0.892872	2.19976	-5.70347	1.124e-06	0.000149074	5.43778
MRPS15	0.699164	5.44859	5.69367	1.16069e-06	0.000152756	5.25631
TRAPPC3	0.46454	5.65729	5.68667	1.18762e-06	0.000155106	5.23
PMF1	0.613161	4.12368	5.67486	1.23446e-06	0.000158243	5.24877
TENM1	-1.74477	2.32827	-5.67477	1.23482e-06	0.000158243	5.34857
PIBF1	-0.936312	4.39961	-5.67364	1.23938e-06	0.000158243	5.25007
HIST1H4J	0.969362	1.33237	5.65695	1.30899e-06	0.000165893	5.29111
PCSK9	1.81981	2.53034	5.64551	1.35897e-06	0.00017096	5.23727
FLJ42969	2.47063	-2.27999	5.63234	1.41884e-06	0.00017719	4.66568
ZNF518A	-1.11568	5.17371	-5.62458	1.45534e-06	0.000180253	5.05592
CDC20	1.48136	3.77108	5.62267	1.46445e-06	0.000180253	5.10347
SDHAF2	0.385553	2.7615	5.62032	1.47578e-06	0.000180351	5.15927
TXNDC16	-0.988929	3.64043	-5.61655	1.49412e-06	0.000180724	5.12139
CYP27C1	1.01868	3.12516	5.61436	1.50483e-06	0.000180724	5.11607
TUBB6	0.858665	7.3163	5.61266	1.51323e-06	0.000180724	5.00457
RP5-884M6.1	3.5126	-2.40354	5.60913	1.53083e-06	0.000180724	4.56828
PPP3CB	-0.599329	5.17375	-5.60092	1.57252e-06	0.000180724	4.97236
ABCA9	-2.25271	3.41584	-5.5992	1.58137e-06	0.000180724	5.10283
MIR568	-1.44254	2.75382	-5.59597	1.59819e-06	0.000180724	5.10193
CENPO	0.70561	3.47073	5.59504	1.60303e-06	0.000180724	5.03663
ZNF585A	-0.873503	2.56363	-5.59474	1.60462e-06	0.000180724	5.09778
ZMYM5	-0.782407	3.57076	-5.59247	1.61657e-06	0.000180724	5.04505
KLHDC1	-1.15145	1.82222	-5.59168	1.62077e-06	0.000180724	5.08979
ACVR2A	-0.927654	5.46075	-5.59011	1.62909e-06	0.000180724	4.93236
HOMER3	1.04262	3.9774	5.58783	1.64131e-06	0.000180724	4.98051
MAPKAP1	0.386142	6.40013	5.58753	1.64292e-06	0.000180724	4.91103
TAPT1	-0.679781	4.17709	-5.58748	1.64316e-06	0.000180724	4.98584
SLC16A14	-1.34562	3.98854	-5.58661	1.64784e-06	0.000180724	5.01255
OCIAD2	0.798559	4.0606	5.58423	1.66073e-06	0.000180978	4.96445
ZFP36L2	-0.705428	7.25234	-5.57069	1.73595e-06	0.000187977	4.86101
ALKBH3	0.419167	4.38385	5.56006	1.79733e-06	0.000193399	4.87021
GTF3C2	0.448528	6.18502	5.55513	1.82657e-06	0.000195317	4.80752
AC012363.4	2.28598	-0.7491	5.55158	1.84788e-06	0.000196369	4.81478
POLR2G	0.543909	4.97311	5.54153	1.9096e-06	0.000201233	4.7838
SLPI	2.05648	6.70849	5.54032	1.91718e-06	0.000201233	4.77672
POLI	-0.878819	4.03489	-5.53519	1.94956e-06	0.000203016	4.83496
ZNF665	-0.860474	1.30939	-5.53389	1.95789e-06	0.000203016	4.90324
CARHSP1	1.09302	5.29217	5.53141	1.97383e-06	0.000203313	4.7446
RP11-701H24.5	-1.29037	-0.138599	-5.52976	1.98453e-06	0.000203313	4.73253
SMIM12	0.434511	5.17681	5.52762	1.99843e-06	0.000203518	4.73296
S100A12	3.75128	0.395163	5.52028	2.04695e-06	0.000206035	4.84503
RP11-363E6.3	1.46277	-0.829465	5.52024	2.04722e-06	0.000206035	4.70276
KIAA1107	-1.29367	1.67393	-5.51742	2.06616e-06	0.000206724	4.85926
GAPDH	0.798517	10.4469	5.51323	2.09461e-06	0.000208353	4.76012
ZNF568	-0.731826	3.09057	-5.511	2.10994e-06	0.000208664	4.81651
ABCA5	-1.36882	5.41763	-5.50646	2.14152e-06	0.00021057	4.6756
NOVA1	-2.32949	1.29906	-5.50465	2.15422e-06	0.000210609	4.7829
ZFP36L1	-0.838225	7.77994	-5.49966	2.18959e-06	0.000211857	4.6425
MED8	0.625346	5.61585	5.49936	2.19175e-06	0.000211857	4.63433
PPP1CA	0.739016	6.93943	5.49652	2.21214e-06	0.000212627	4.62841
HTR7	1.92722	1.13324	5.49306	2.23732e-06	0.000213845	4.78896
FRA10AC1	-1.23974	3.29671	-5.48505	2.29659e-06	0.000218291	4.73364
WRAP53	0.645484	2.69821	5.48241	2.31651e-06	0.000218968	4.72846
PAQR5	1.01762	4.3666	5.47972	2.33696e-06	0.000219688	4.61571
FAM8A1	-0.681153	5.61506	-5.47258	2.39206e-06	0.000222634	4.5517
NFIA	-0.738539	6.82221	-5.47229	2.39433e-06	0.000222634	4.54357
SNRNP40	0.491268	5.37748	5.46398	2.46014e-06	0.000227516	4.52574
ZNF503	0.815205	3.21467	5.46041	2.489e-06	0.00022773	4.62847
FBLIM1	1.38548	5.56163	5.45944	2.49692e-06	0.00022773	4.51332
RP11-545E17.3	1.07511	-0.0510247	5.45877	2.50238e-06	0.00022773	4.62011
IL7	-1.23158	1.70175	-5.45683	2.51828e-06	0.000227965	4.67582
RABIF	0.625065	4.03365	5.45108	2.56599e-06	0.000231061	4.54553
PPIH	0.407633	3.99785	5.44532	2.61467e-06	0.000232965	4.53124
OMD	-2.56118	1.98828	-5.44433	2.62307e-06	0.000232965	4.63231
NPLOC4	0.490757	7.17067	5.44269	2.63716e-06	0.000232965	4.459
C6orf223	2.26063	-1.25104	5.44218	2.6416e-06	0.000232965	4.41339
DTYMK	0.765975	3.66503	5.44001	2.66034e-06	0.000233414	4.53469
PXK	-0.536079	4.36586	-5.43666	2.68962e-06	0.00023359	4.49237
PLK1	1.13709	2.73972	5.43583	2.69687e-06	0.00023359	4.5764
PRELID1	0.844088	6.90603	5.43394	2.71356e-06	0.00023359	4.42998
FAM188A	-0.64258	4.64861	-5.43356	2.71696e-06	0.00023359	4.46717
BRWD1	-0.844584	7.2067	-5.43008	2.74796e-06	0.000235074	4.41299
POLE4	0.674154	3.65704	5.42747	2.77145e-06	0.000235904	4.49634
GJB6	2.03167	7.24102	5.42557	2.78865e-06	0.000236193	4.41985
ZNF566	-0.85724	2.784	-5.42165	2.82458e-06	0.000237764	4.55446
DUSP9	2.11027	-1.04249	5.42052	2.83499e-06	0.000237764	4.38733
DMXL1	-0.76324	6.72527	-5.41681	2.86946e-06	0.000239481	4.36678
ZNF92	-1.01562	3.10586	-5.41441	2.89203e-06	0.000240193	4.52004
SPRR2B	3.60687	4.2554	5.41276	2.90768e-06	0.000240326	4.44076
RPS6KA1	0.770749	5.67185	5.40945	2.93924e-06	0.00024084	4.34875
CNTNAP2	2.14418	0.922722	5.40915	2.94205e-06	0.00024084	4.53056
CD302	-1.38206	4.13461	-5.4041	2.99096e-06	0.000243677	4.43014
RAET1G	1.71363	1.85477	5.39892	3.04183e-06	0.000245468	4.49345
ZNF354B	-0.800897	3.34244	-5.39777	3.05325e-06	0.000245468	4.4492
ALG1	0.531028	4.18552	5.3975	3.05597e-06	0.000245468	4.36704
IGIP	-1.07167	3.26381	-5.39526	3.07838e-06	0.000246112	4.45225
SESN1	-0.751217	5.28735	-5.38906	3.14122e-06	0.000249683	4.29753
ZDHHC15	-1.25656	0.97425	-5.38799	3.15223e-06	0.000249683	4.44345
MMGT1	-0.749534	4.88843	-5.38423	3.19106e-06	0.000251453	4.3001
SCAI	-0.851216	3.58973	-5.37981	3.23737e-06	0.000251453	4.3778
DUS2	0.490353	3.84426	5.3794	3.24164e-06	0.000251453	4.33336
PRELP	-1.95668	4.64148	-5.37809	3.25553e-06	0.000251453	4.3312
NRBP1	0.400408	6.84065	5.37724	3.26464e-06	0.000251453	4.2463
EFCAB7	-0.815429	2.81966	-5.37643	3.27324e-06	0.000251453	4.41237
EMG1	0.485363	4.4371	5.37528	3.28551e-06	0.000251453	4.2818
DDX39A	0.744397	5.10259	5.37466	3.29216e-06	0.000251453	4.25043
MEOX2	-1.58888	2.69488	-5.37112	3.33029e-06	0.000252342	4.40943
LRRC20	1.52702	3.39046	5.36916	3.35162e-06	0.000252342	4.32728
ASF1B	1.22977	2.70945	5.36915	3.35173e-06	0.000252342	4.36942
GPBP1	-0.6087	6.14776	-5.36814	3.36279e-06	0.000252342	4.21232
CTD-2555C10.3	2.04899	-1.77386	5.36572	3.38941e-06	0.000253229	4.07748
SSBP2	-0.833858	5.16211	-5.35418	3.5193e-06	0.00026179	4.19297
PNP	1.21794	5.67412	5.35067	3.55978e-06	0.000262659	4.16563
TACO1	0.504621	3.54587	5.35	3.56752e-06	0.000262659	4.26238
NME1	0.842218	4.63724	5.34765	3.59491e-06	0.000262659	4.18366
CIAPIN1	0.567927	5.35591	5.34714	3.60096e-06	0.000262659	4.15593
NOP14-AS1	0.730178	4.18812	5.34656	3.60774e-06	0.000262659	4.20531
ZNF571	-0.854651	2.34426	-5.34385	3.63972e-06	0.000263864	4.32798
ENO1	1.00505	9.72537	5.34247	3.65609e-06	0.000263932	4.20553
RUNX1T1	-1.5012	3.48595	-5.34016	3.68371e-06	0.000264809	4.27654
MLLT10	-0.634425	5.5935	-5.33817	3.70764e-06	0.000265364	4.1255
ZNF253	-0.905763	3.17001	-5.33694	3.72245e-06	0.000265364	4.27231
PTGFR	-1.94256	3.75326	-5.33135	3.79092e-06	0.000268474	4.24555
LMBRD1	-0.875095	5.02441	-5.33082	3.79745e-06	0.000268474	4.12672
AJAP1	1.84554	2.04856	5.32877	3.82287e-06	0.000269158	4.26968
FUT3	1.81544	2.72425	5.32128	3.91717e-06	0.000274381	4.21552
TUBG1	0.767487	5.14715	5.32034	3.92912e-06	0.000274381	4.07732
NAA16	-0.739544	4.12843	-5.3165	3.97857e-06	0.000275782	4.13537
ZNF721	-0.813793	4.87722	-5.31528	3.9944e-06	0.000275782	4.08398
ZNF429	-1.04155	3.21432	-5.31479	4.00078e-06	0.000275782	4.20377
LGALS9C	2.77675	-0.788475	5.3138	4.01366e-06	0.000275782	4.12213
XPO6	0.487778	6.54175	5.3113	4.0465e-06	0.000275939	4.03521
ZNF573	-0.833918	2.63195	-5.31024	4.06046e-06	0.000275939	4.21544
MTERF2	-0.923978	3.34514	-5.30891	4.0781e-06	0.000275939	4.17429
RP1-272L16.1	2.3227	-1.59855	5.30821	4.08736e-06	0.000275939	3.9629
KIF2C	1.12436	3.51251	5.30468	4.13455e-06	0.000275939	4.11806
POP4	0.374714	4.64697	5.30435	4.13894e-06	0.000275939	4.04692
SMAGP	0.840947	4.63643	5.30399	4.14382e-06	0.000275939	4.04586
AFF1	-0.584799	7.15104	-5.30391	4.14498e-06	0.000275939	4.01333
ZNF654	-1.0004	4.63722	-5.2964	4.2474e-06	0.000277746	4.04331
HES6	1.46129	0.457787	5.29446	4.27426e-06	0.000277746	4.16898
SNORD39	2.41193	-3.18606	5.29343	4.28867e-06	0.000277746	3.44157
LBHD1	0.54871	3.92551	5.29328	4.29074e-06	0.000277746	4.05621
SEC62	-0.689072	6.17936	-5.29289	4.29616e-06	0.000277746	3.97417
EXOC6	-0.760713	3.99758	-5.29288	4.29628e-06	0.000277746	4.07186
IGFL1	3.86264	2.56847	5.29259	4.30042e-06	0.000277746	4.13889
ST6GALNAC1	1.74038	1.44454	5.29111	4.32116e-06	0.000277746	4.17142
TLDC1	0.83993	4.75779	5.28989	4.33827e-06	0.000277746	3.99573
ZNF644	-0.810956	6.05571	-5.2877	4.36928e-06	0.000277746	3.95931
KRT24	4.51195	-2.5019	5.28757	4.37122e-06	0.000277746	3.65885
SCNN1D	1.63424	2.00423	5.28634	4.38862e-06	0.000277746	4.1418
RAE1	0.449451	5.08492	5.28605	4.39289e-06	0.000277746	3.9703
SENP7	-1.20056	4.38089	-5.28395	4.42287e-06	0.000277746	4.02749
KIF4A	1.07917	3.09034	5.28363	4.4276e-06	0.000277746	4.08109
FUT2	1.31571	3.51425	5.28278	4.43972e-06	0.000277746	4.04882
CDC6	1.17604	3.12787	5.2822	4.4481e-06	0.000277746	4.07353
RFC5	0.591898	3.78656	5.28049	4.47299e-06	0.000278285	4.02583
RSBN1	-0.665802	4.99971	-5.27716	4.52172e-06	0.000280242	3.95465
EMC8	0.541436	4.10465	5.2761	4.5372e-06	0.000280242	3.98987
PSMG3	0.692371	4.63558	5.2732	4.58018e-06	0.000280513	3.94865
DYNC2H1	-0.863574	5.37011	-5.27306	4.58228e-06	0.000280513	3.92891
DCUN1D4	-0.871143	4.45835	-5.27079	4.61626e-06	0.000280513	3.97145
SLC38A5	1.3708	4.22133	5.27036	4.62272e-06	0.000280513	3.9644
KIAA1456	-1.10566	3.50494	-5.2703	4.62358e-06	0.000280513	4.04847
LSM 1.00	0.439209	4.15559	5.26593	4.68975e-06	0.000283378	3.95514
SOS 2	-0.710075	5.83398	-5.265	4.70392e-06	0.000283378	3.88998
DOCK7	-0.621725	5.73389	-5.25988	4.78291e-06	0.000285981	3.87496
MMAA	-0.568353	3.58996	-5.25839	4.80604e-06	0.000285981	3.99134
POLA2	0.492967	3.91197	5.25821	4.80883e-06	0.000285981	3.94752
ZFP28	-0.765995	2.69914	-5.25788	4.814e-06	0.000285981	4.04984
LINC01137	0.823061	3.09502	5.25607	4.84237e-06	0.000286509	3.99728
GALNT16	-1.79998	3.22473	-5.25519	4.85637e-06	0.000286509	4.0345
ZCCHC11	-0.74458	5.83244	-5.25366	4.88048e-06	0.000286587	3.85441
MT-ND3	-0.923326	7.86473	-5.25299	4.8912e-06	0.000286587	3.86255
PLCD1	0.820754	5.66989	5.2487	4.95976e-06	0.000289613	3.84043
CTD-2561J22.2	-1.33798	-0.595281	-5.24731	4.98221e-06	0.000289908	3.84053
RUFY3	-0.762424	5.71553	-5.24629	4.99871e-06	0.000289908	3.83359
BIRC5	1.24654	3.54492	5.24309	5.05102e-06	0.000291424	3.92258
RCC1	0.68436	4.88014	5.24197	5.06946e-06	0.000291424	3.83912
IFT74	-0.700128	3.75867	-5.24123	5.08166e-06	0.000291424	3.92726
SOST	3.16511	-3.31289	5.24054	5.09297e-06	0.000291424	3.2743
EIF4A2	-0.783263	7.34121	-5.23716	5.14925e-06	0.000292681	3.80442
CDC45	1.19267	2.29606	5.2365	5.16021e-06	0.000292681	3.97926
MSL2	-0.508225	5.30823	-5.23614	5.16627e-06	0.000292681	3.8103
BCL2	-1.07498	4.63313	-5.22967	5.27599e-06	0.000297807	3.8359
TRIP11	-0.73635	6.58473	-5.22857	5.29487e-06	0.000297807	3.77049
CCT5	0.668485	7.28222	5.22775	5.30897e-06	0.000297807	3.78226
ZNF292	-0.86019	6.69662	-5.22669	5.32734e-06	0.000297845	3.76502
OXR1	-0.642927	6.35827	-5.2257	5.34447e-06	0.000297845	3.76118
PITX1	2.10745	3.60753	5.21979	5.44795e-06	0.000302547	3.8478
HEPHL1	2.84778	4.34343	5.2187	5.46734e-06	0.000302547	3.81394
C8orf88	-1.37222	1.05059	-5.21788	5.48189e-06	0.000302547	3.93803
GBP6	2.28529	4.06065	5.21544	5.52535e-06	0.000303966	3.80999
LANCL1	-0.783389	6.5844	-5.21432	5.54558e-06	0.0003041	3.72557
ZNF441	-0.970566	3.40873	-5.21042	5.61623e-06	0.000306991	3.86555
IL6ST	-0.937037	7.75633	-5.20696	5.67959e-06	0.000308863	3.71539
RP11-53O19.1	-1.72287	0.501767	-5.20577	5.70159e-06	0.000308863	3.85767
C3orf52	-1.25694	4.96175	-5.2056	5.70464e-06	0.000308863	3.74418
ALS2CR11	-1.48333	-0.571868	-5.20306	5.75189e-06	0.000310008	3.71576
STUM	-1.56227	2.5146	-5.20252	5.76203e-06	0.000310008	3.89618
TMEM185B	0.529826	4.19351	5.20097	5.79108e-06	0.000310594	3.74805
MARK3	0.452371	6.15278	5.19979	5.8132e-06	0.000310734	3.68144
DNAH6	-1.69043	-0.0268576	-5.19855	5.83679e-06	0.000310734	3.77532
C7orf49	0.531916	4.78963	5.19794	5.84817e-06	0.000310734	3.70441
SH3BGRL3	0.788822	7.07536	5.19373	5.92874e-06	0.000313584	3.67258
AKR1B15	1.97314	1.9517	5.19322	5.93847e-06	0.000313584	3.85551
ZADH2	-0.477455	5.18021	-5.17822	6.23456e-06	0.000328207	3.6322
SNRPA	0.562678	4.90431	5.17681	6.26304e-06	0.000328694	3.63292
MRPS7	0.614785	5.1785	5.17306	6.33968e-06	0.000329613	3.61145
KRT16P2	2.44684	-0.636009	5.17261	6.3489e-06	0.000329613	3.73316
CPA6	2.74723	-2.54771	5.17238	6.35364e-06	0.000329613	3.3562
DPF1	2.22737	-0.411535	5.17077	6.38681e-06	0.000329613	3.74965
KIAA0825	-0.836716	2.89277	-5.17034	6.39574e-06	0.000329613	3.77115
MT-ATP8	-1.38339	4.77804	-5.17027	6.39728e-06	0.000329613	3.64801
CDK5R1	1.18631	3.53047	5.1694	6.41541e-06	0.000329613	3.69344
POLR2H	0.484565	4.28302	5.16691	6.46736e-06	0.000331288	3.63548
IPMK	-0.983853	4.35135	-5.1649	6.5095e-06	0.000332451	3.6507
WDR17	-1.72323	-0.148148	-5.16274	6.55534e-06	0.000333795	3.65585
LOXL4	-1.60649	2.26203	-5.15753	6.6669e-06	0.000338469	3.76518
NAXE	0.665497	5.43031	5.14951	6.84246e-06	0.000345345	3.53116
APPBP2	-0.699649	5.48103	-5.14935	6.84586e-06	0.000345345	3.53366
SYCP2	-1.39735	1.88658	-5.14835	6.86807e-06	0.000345345	3.7411
ZNF829	-0.705038	2.43257	-5.14768	6.88309e-06	0.000345345	3.72181
MRPL20	0.530237	5.4421	5.14588	6.92343e-06	0.00034609	3.51903
TPD52L2	0.520797	6.81365	5.14521	6.93839e-06	0.00034609	3.51428
GPD1L	-0.817338	4.85297	-5.1443	6.95884e-06	0.000346101	3.54805
VPS25	0.546418	5.3229	5.1417	7.01762e-06	0.000348013	3.5087
RP11-18H21.1	1.96218	-1.51461	5.13959	7.06589e-06	0.000349394	3.5088
ARHGEF16	1.33186	3.13818	5.13726	7.11935e-06	0.000351023	3.62076
TBC1D12	-0.675983	4.42772	-5.13509	7.16956e-06	0.000352483	3.54282
ZNF138	-1.02559	4.05706	-5.12768	7.34365e-06	0.000360007	3.55891
TRIP13	1.07319	2.57962	5.12546	7.39658e-06	0.000361566	3.62276
TICRR	1.32492	2.40668	5.12396	7.4327e-06	0.000362297	3.62523
HIST1H2AI	1.11749	4.74995	5.1221	7.47749e-06	0.000363444	3.4695
SETDB2	-0.735753	4.35323	-5.1211	7.50177e-06	0.000363591	3.50645
CD27-AS1	-0.666637	2.63332	-5.11594	7.62795e-06	0.000368271	3.61555
PRDX1	0.701972	7.62987	5.1154	7.64137e-06	0.000368271	3.43592
ARHGAP12	-0.625923	5.71392	-5.11321	7.69563e-06	0.000369844	3.41358
TMEM45B	1.16718	5.52424	5.10869	7.80921e-06	0.000374251	3.40431
ZNF529	-0.698314	3.55394	-5.10631	7.86941e-06	0.000375542	3.52344
METTL25	-0.63264	3.01449	-5.10538	7.89319e-06	0.000375542	3.56014
LINC01473	-1.58607	0.714128	-5.1042	7.92325e-06	0.000375542	3.58046
CNOT6L	-0.703112	6.3459	-5.1031	7.95151e-06	0.000375542	3.37546
SPRR2C	4.54564	-2.6808	5.10158	7.99072e-06	0.000375542	3.11757
PROX1	-1.24927	2.31785	-5.10114	8.00213e-06	0.000375542	3.58964
FAM172A	-0.723076	4.72683	-5.10032	8.02338e-06	0.000375542	3.41537
TUBE1	-0.845626	3.42325	-5.0999	8.03423e-06	0.000375542	3.51768
TFPI	-1.44549	4.38448	-5.09937	8.04813e-06	0.000375542	3.45931
UBE2C	1.12006	3.04316	5.09908	8.05564e-06	0.000375542	3.51017
REV3L	-0.873004	6.63672	-5.09691	8.11249e-06	0.000377165	3.35642
DENND2A	-1.76367	1.79484	-5.09359	8.2001e-06	0.000380205	3.57673
EMX2	-1.30186	1.82507	-5.09237	8.2324e-06	0.00038067	3.57222
CLHC1	-0.995974	1.74549	-5.08936	8.3128e-06	0.000382808	3.56301
ASPA	-1.40963	1.89363	-5.08897	8.32337e-06	0.000382808	3.56193
KATNAL1	-0.707859	4.11393	-5.08726	8.36943e-06	0.000383894	3.41868
C10orf99	2.41	4.95041	5.08532	8.42212e-06	0.000385278	3.36195
ZNF181	-0.716139	3.04747	-5.08217	8.50845e-06	0.000387588	3.48802
RANBP1	0.641225	5.26711	5.08182	8.51793e-06	0.000387588	3.32253
ADD3	-0.940003	6.55769	-5.08058	8.55233e-06	0.000388121	3.30516
PAK3	-1.70909	1.80716	-5.07826	8.61665e-06	0.000389958	3.53067
RPL39L	0.743493	2.28716	5.07748	8.63837e-06	0.000389958	3.49539
HN1	0.909343	5.41564	5.07523	8.70136e-06	0.000391767	3.29957
MED10	0.395212	3.66794	5.07439	8.72515e-06	0.000391807	3.39299
CNFN	1.83182	7.15846	5.07149	8.80711e-06	0.000394453	3.30014
MAP4K3	-0.740115	5.50663	-5.07066	8.83089e-06	0.000394485	3.28646
TK1	1.37297	3.74291	5.0697	8.8583e-06	0.000394679	3.36746
NEK1	-0.707479	4.11313	-5.06496	8.99503e-06	0.00039973	3.34888
RFC2	0.533585	4.81197	5.05926	9.16218e-06	0.000405172	3.26837
FSBP	-0.817577	-0.0190487	-5.05892	9.17213e-06	0.000405172	3.41308
PWAR6	-1.60865	0.972836	-5.05775	9.20699e-06	0.000405172	3.45518
ZNF527	-0.673642	2.47689	-5.05757	9.21222e-06	0.000405172	3.44392
HECTD2	-1.11705	3.35427	-5.05667	9.23912e-06	0.000405179	3.39678
ABCA10	-2.01314	3.15474	-5.05598	9.25975e-06	0.000405179	3.42885
PKD2	-0.642914	4.5436	-5.05261	9.36118e-06	0.000408573	3.27626
WDR66	1.16004	3.5162	5.05168	9.38924e-06	0.000408755	3.32823
PLAGL1	-1.0577	4.81789	-5.05039	9.4283e-06	0.000409413	3.26104
OMA1	-0.962176	3.59449	-5.04674	9.54007e-06	0.000412346	3.34338
AURKB	1.1436	2.48617	5.04584	9.56812e-06	0.000412346	3.38218
SLC7A8	1.14135	5.44157	5.04583	9.56814e-06	0.000412346	3.20865
ZNHIT6	-0.625521	4.4014	-5.04418	9.61935e-06	0.000412452	3.25994
FCHSD1	1.25087	6.10756	5.04337	9.64452e-06	0.000412452	3.19565
DRAM2	-0.801561	4.64236	-5.04292	9.65854e-06	0.000412452	3.24325
MOB1B	-0.901793	5.13487	-5.04206	9.68556e-06	0.000412452	3.21439
STON2	0.665135	6.52257	5.04188	9.69115e-06	0.000412452	3.18821
RUVBL1	0.691796	4.97814	5.04044	9.73634e-06	0.000413347	3.20258
FTSJ1	0.5322	5.04594	5.03738	9.83293e-06	0.000416415	3.1902
ZBTB21	-0.569779	5.35414	-5.03385	9.94553e-06	0.000418702	3.17407
NDUFC2	-1.13999	3.96022	-5.03341	9.95969e-06	0.000418702	3.27923
MKLN1	-0.722663	6.56745	-5.03339	9.96035e-06	0.000418702	3.15698
FUT1	0.962157	3.52844	5.03208	1.00024e-05	0.000419051	3.2674
RGS20	1.39697	2.38509	5.03089	1.00411e-05	0.000419051	3.33928
ZNF680	-1.08782	3.5705	-5.0294	1.00895e-05	0.000419051	3.29619
NABP2	0.539627	4.17741	5.02937	1.00902e-05	0.000419051	3.21248
KIF20A	1.13339	3.4848	5.02935	1.00911e-05	0.000419051	3.26132
CETN3	-0.850733	3.14131	-5.02766	1.01461e-05	0.000419167	3.31686
TJP2	0.484417	7.0045	5.02683	1.01735e-05	0.000419167	3.14533
MRPS11	0.525724	4.55047	5.02576	1.02086e-05	0.000419167	3.17727
KARS	0.491591	6.91876	5.02516	1.02283e-05	0.000419167	3.13897
SLC9A9	-0.595817	4.77825	-5.02378	1.0274e-05	0.000419167	3.16991
GTPBP2	0.564789	5.46173	5.02371	1.02763e-05	0.000419167	3.13569
GREM2	-2.27039	0.993153	-5.02358	1.02806e-05	0.000419167	3.34323
CREBL2	-0.609761	5.79094	-5.0233	1.02899e-05	0.000419167	3.13024
DZIP3	-0.920056	3.50298	-5.02224	1.03253e-05	0.000419588	3.27404
ARFIP2	0.449116	5.43404	5.02152	1.03493e-05	0.000419588	3.12909
SNX14	-0.729361	5.20914	-5.02038	1.03872e-05	0.00042013	3.13987
MRTO4	0.728444	5.05516	5.01784	1.04726e-05	0.000422378	3.12921
TMEM50B	-0.755695	4.80525	-5.01689	1.05049e-05	0.000422378	3.15057
POLK	-0.875879	4.60595	-5.01605	1.05335e-05	0.000422378	3.16379
CENPN	0.834864	3.2587	5.01581	1.05415e-05	0.000422378	3.23921
NOP10	0.668679	5.52502	5.01212	1.06677e-05	0.000426436	3.09864
APOBEC3A	3.06869	0.342304	5.00761	1.08241e-05	0.000431676	3.31387
TMEM232	-1.08002	0.197385	-5.00528	1.09055e-05	0.000433913	3.26972
PPP4R1	0.712021	7.26585	5.00324	1.09777e-05	0.000434595	3.07782
SPC24	0.94896	2.22191	5.00222	1.10139e-05	0.000434595	3.26602
PGRMC2	-0.84217	6.37821	-5.00205	1.10198e-05	0.000434595	3.05917
RECK	-1.37397	3.98429	-5.00193	1.10243e-05	0.000434595	3.1858
IRAK1	1.02985	6.68749	4.99769	1.11758e-05	0.000439556	3.05442
RAB9B	-1.17346	0.0479579	-4.99498	1.1274e-05	0.000439783	3.22405
MT-RNR1	-0.935264	9.60216	-4.99482	1.12796e-05	0.000439783	3.0962
KBTBD3	-1.05285	1.69506	-4.99426	1.13001e-05	0.000439783	3.27763
FAM179B	-0.481055	5.18438	-4.99401	1.13092e-05	0.000439783	3.055
STRA13	0.701662	4.22356	4.99398	1.13101e-05	0.000439783	3.09838
CRYZL1	-0.715281	3.51192	-4.99272	1.13564e-05	0.000440583	3.17625
DSC2	1.76634	7.87166	4.98861	1.15076e-05	0.000445438	3.05602
PGAM1	0.759881	6.13433	4.98751	1.15484e-05	0.000446008	3.01715
MRPL51	0.60321	5.64953	4.98681	1.15748e-05	0.000446019	3.01725
CP	-2.11392	4.0759	-4.9858	1.16124e-05	0.000446463	3.15722
CDCA5	1.16286	2.87143	4.98453	1.16597e-05	0.000447279	3.16836
ZP3	0.844861	1.74674	4.98135	1.17802e-05	0.000450887	3.22448
CREBRF	-0.857952	5.34116	-4.98016	1.18251e-05	0.000451598	3.01106
CKAP4	0.644808	6.92953	4.97672	1.19571e-05	0.000455623	2.98889
MAGI2-AS3	-1.46381	3.09335	-4.97428	1.20514e-05	0.000456385	3.17061
RP11-465N4.4	1.51974	-1.73273	4.97424	1.20528e-05	0.000456385	2.99638
KPNA5	-0.998949	3.63164	-4.97413	1.20572e-05	0.000456385	3.11738
TNFSF9	1.62885	0.555537	4.97261	1.21161e-05	0.000457605	3.2132
AP1S2	-1.05193	3.73348	-4.96941	1.22418e-05	0.000461333	3.09626
CEP162	-0.834566	3.67653	-4.96841	1.22813e-05	0.000461804	3.09064
ATF4	0.534338	7.65375	4.96525	1.24067e-05	0.000465498	2.96538
RHOD	1.19462	5.32859	4.96415	1.24508e-05	0.000465731	2.95634
NRIP3	1.20629	1.53777	4.96374	1.24674e-05	0.000465731	3.1758
DLX1	2.25554	0.27885	4.96202	1.25366e-05	0.000467296	3.17715
SSRP1	0.505168	6.91566	4.96045	1.26001e-05	0.000467323	2.93691
VPS13A	-0.860992	6.88227	-4.95923	1.26495e-05	0.000467323	2.92693
ZWINT	0.815531	3.73147	4.95857	1.26767e-05	0.000467323	3.02455
ABI2	-0.503136	5.08567	-4.95756	1.27178e-05	0.000467323	2.94601
TMTC2	-0.511569	4.33568	-4.95669	1.27535e-05	0.000467323	2.98989
MFSD8	-0.738007	4.03417	-4.95557	1.27994e-05	0.000467323	3.01709
HDGF	0.678819	7.88596	4.9552	1.28147e-05	0.000467323	2.94062
ATOX1	0.45389	5.13747	4.9551	1.28191e-05	0.000467323	2.93006
CCDC186	-0.717385	6.38521	-4.95468	1.28361e-05	0.000467323	2.91092
PKM	0.906915	9.57709	4.95433	1.28508e-05	0.000467323	2.98677
KIF3A	-0.525681	4.01299	-4.95412	1.28595e-05	0.000467323	3.00848
BBS9	-0.680315	3.88363	-4.95341	1.28887e-05	0.000467323	3.02193
DEFB4A	4.97604	0.361401	4.95332	1.28924e-05	0.000467323	3.15009
RP11-757F18.5	-1.81702	2.36452	-4.9518	1.29559e-05	0.000468016	3.14086
MCM7	0.593276	6.13938	4.95155	1.29663e-05	0.000468016	2.90386
TGFBR3	-1.10765	6.77209	-4.94888	1.30779e-05	0.000470565	2.89413
AKAP9	-0.732132	7.57075	-4.94768	1.31286e-05	0.000470565	2.90047
BBS10	-1.02043	3.51482	-4.9472	1.31488e-05	0.000470565	3.04562
PPP1R11	0.34409	5.1554	4.94652	1.31778e-05	0.000470565	2.90275
CDC37L1	-0.557403	4.12067	-4.94603	1.31983e-05	0.000470565	2.97515
GATM	-1.34402	6.30211	-4.94595	1.32019e-05	0.000470565	2.88746
CPEB1	-1.39798	-0.440738	-4.94181	1.3379e-05	0.000475888	3.00579
CCDC122	-1.08119	1.50203	-4.94095	1.34161e-05	0.000476025	3.11977
MCM3	0.630111	6.05853	4.94025	1.34461e-05	0.000476025	2.86895
GLCCI1	-0.738943	4.05324	-4.93978	1.34664e-05	0.000476025	2.96676
CDKN1B	-0.553643	5.6826	-4.93771	1.35567e-05	0.000477533	2.86479
MPDU1	0.633836	5.17211	4.93713	1.35819e-05	0.000477533	2.87326
GOPC	-0.528268	5.50005	-4.93688	1.35928e-05	0.000477533	2.86651
ZC2HC1A	-1.27754	3.85004	-4.93574	1.36425e-05	0.000478091	2.98882
DPM2	0.529422	4.26594	4.93486	1.36814e-05	0.000478091	2.91243
PHOSPHO2	-1.39227	0.275404	-4.93461	1.36925e-05	0.000478091	3.06117
RAB30	-0.798951	4.47714	-4.93365	1.37348e-05	0.000478357	2.91534
ANKDD1B	-1.49476	-0.147343	-4.93317	1.3756e-05	0.000478357	3.01394
PSPC1P1	2.22991	-1.8329	4.93022	1.38868e-05	0.000481857	2.87159
OPHN1	-0.611241	4.65196	-4.92964	1.3913e-05	0.000481857	2.88551
CHD9	-0.672095	7.23009	-4.92666	1.40467e-05	0.000484063	2.82978
RSF1	-0.535922	6.12724	-4.92642	1.40575e-05	0.000484063	2.82344
CCDC7	-1.1259	2.16975	-4.92548	1.41e-05	0.000484063	3.06042
RP11-517C16.2	0.947624	0.320783	4.92547	1.41005e-05	0.000484063	3.06827
CACNA2D1	-1.2638	4.37087	-4.92394	1.41703e-05	0.000484063	2.90876
PI3	3.36397	6.26446	4.92386	1.41737e-05	0.000484063	2.85191
CAPN7	-0.595546	5.56482	-4.92384	1.41747e-05	0.000484063	2.8247
SIRT1	-0.659677	4.65888	-4.92219	1.425e-05	0.000484825	2.86278
CCDC167	0.780166	2.50485	4.92211	1.42537e-05	0.000484825	3.00632
IKZF2	-1.15341	5.20613	-4.92128	1.42917e-05	0.000485151	2.83948
S100A2	2.04408	7.75174	4.9204	1.43323e-05	0.000485567	2.84439
NADK2	-0.439241	4.31048	-4.9174	1.44713e-05	0.000489308	2.86867
BMI1	-1.23234	3.40533	-4.91517	1.45751e-05	0.000491844	2.96319
SPAG5	0.773233	3.77535	4.90932	1.48515e-05	0.000500187	2.86899
LRP8	0.900846	3.47909	4.90649	1.49875e-05	0.000503267	2.88303
BAIAP2L2	1.41651	0.67444	4.90619	1.50018e-05	0.000503267	3.01688
NOP2	0.664342	5.13525	4.90291	1.51607e-05	0.000507603	2.76811
C12orf56	1.24874	2.37629	4.89757	1.5423e-05	0.000515374	2.93359
IFITM10	1.0841	3.08819	4.89689	1.54565e-05	0.000515489	2.88302
SPRR1B	2.1357	8.30667	4.89423	1.55894e-05	0.000516744	2.77839
DCAF10	-0.535677	5.36664	-4.89361	1.56204e-05	0.000516744	2.73608
COMMD9	0.412307	4.92953	4.89265	1.56685e-05	0.000516744	2.74394
ILF2	0.473671	7.09991	4.89254	1.56742e-05	0.000516744	2.72806
AGTR1	-2.49997	0.939443	-4.89219	1.56914e-05	0.000516744	2.95039
LRRCC1	-1.06138	3.56151	-4.89174	1.57141e-05	0.000516744	2.87242
ZNF136	-0.605249	3.47899	-4.89138	1.57324e-05	0.000516744	2.86406
IFRD2	0.915844	5.14262	4.89131	1.57358e-05	0.000516744	2.73296
SNRPGP2	0.862718	-0.633858	4.88851	1.5878e-05	0.000520349	2.90476
AC007879.7	1.40178	-1.20206	4.88796	1.59064e-05	0.000520349	2.8455
ZC3H13	-0.484563	6.50926	-4.88676	1.59676e-05	0.000521353	2.69938
RBPJ	-0.7825	6.13079	-4.88533	1.6041e-05	0.000521971	2.69648
MICU3	-1.47481	1.19971	-4.8852	1.60475e-05	0.000521971	2.95346
OSR1	-1.87831	2.21916	-4.88297	1.6163e-05	0.00052473	2.93932
NLGN4X	1.98756	2.75716	4.87385	1.66427e-05	0.000538357	2.83054
TMEM47	-1.45975	3.43758	-4.8738	1.66457e-05	0.000538357	2.84092
ZPR1	0.495249	5.25226	4.87173	1.67565e-05	0.000540242	2.6672
HOXD11	2.57527	-0.521631	4.87091	1.68007e-05	0.000540242	2.87392
ICA1L	-1.02172	1.40107	-4.87059	1.68178e-05	0.000540242	2.91076
KRT16P5	1.95733	-1.48481	4.87036	1.68303e-05	0.000540242	2.7645
RP11-258C19.7	-1.16229	1.73268	-4.8693	1.68877e-05	0.000540502	2.90328
GAS1RR	-0.986432	1.33467	-4.8688	1.69147e-05	0.000540502	2.90579
CFDP1	-0.404842	4.48797	-4.86846	1.69332e-05	0.000540502	2.70278
ZNF503-AS2	0.993611	1.30932	4.86638	1.70462e-05	0.000542355	2.89129
TPX2	0.940546	4.59024	4.86578	1.7079e-05	0.000542355	2.67771
SNHG23	-1.77258	0.286648	-4.86565	1.70863e-05	0.000542355	2.84938
VAMP4	-0.963346	3.8225	-4.86234	1.72688e-05	0.000546848	2.75541
CCDC171	-0.901299	3.4573	-4.86172	1.73028e-05	0.000546848	2.78233
TRDMT1	-0.775545	2.89012	-4.86048	1.7372e-05	0.000546848	2.82051
PKMYT1	1.49222	2.42542	4.86039	1.73772e-05	0.000546848	2.815
TIMELESS	0.682284	4.26023	4.8602	1.73876e-05	0.000546848	2.68092
RNF26	0.550179	4.32718	4.85811	1.75047e-05	0.00054952	2.67041
LSG1	0.380505	5.9524	4.85578	1.76358e-05	0.000552621	2.60543
FAM64A	1.0839	1.25868	4.85261	1.78161e-05	0.000556356	2.85093
POC1A	0.851212	2.15226	4.85211	1.78446e-05	0.000556356	2.81452
CCDC144B	-1.50239	2.25318	-4.85195	1.78535e-05	0.000556356	2.84101
AFF3	-1.17978	2.43501	-4.851	1.79081e-05	0.000556356	2.82605
2006-03-01	-0.46492	7.0068	-4.85083	1.79176e-05	0.000556356	2.5919
MITF	-0.936355	4.90683	-4.84799	1.80818e-05	0.000560437	2.62352
KLK10	1.69371	6.17828	4.84629	1.81803e-05	0.000561524	2.58647
SLAMF7	1.50143	3.36825	4.84531	1.82374e-05	0.000561524	2.70083
PREPL	-0.671773	5.70398	-4.84493	1.82599e-05	0.000561524	2.57686
CGGBP1	-0.637954	5.76951	-4.84466	1.82755e-05	0.000561524	2.57441
DPP3	0.740516	5.21222	4.84457	1.82809e-05	0.000561524	2.58489
AP000322.53	1.87701	0.909782	4.84344	1.83472e-05	0.000562344	2.82833
ARMCX3	-0.791186	4.44388	-4.84299	1.83734e-05	0.000562344	2.63706
EIF3B	0.605229	7.67755	4.84066	1.8511e-05	0.000565545	2.57948
ZFP14	-0.939691	3.09309	-4.83922	1.85966e-05	0.000567148	2.74608
ZNF320	-0.730544	3.63727	-4.8368	1.87416e-05	0.000570551	2.68651
NPHP3	-0.825612	4.52975	-4.83573	1.88059e-05	0.000570758	2.60856
MON2	-0.606773	6.49136	-4.83558	1.88151e-05	0.000570758	2.54044
ZNF461	-0.660903	2.16419	-4.83451	1.88796e-05	0.000571702	2.78128
COMMD4	0.458419	4.29774	4.83279	1.89839e-05	0.000572903	2.59472
FUT10	-0.575387	4.08888	-4.83275	1.89863e-05	0.000572903	2.62793
CRYBG3	-0.65828	5.95401	-4.83003	1.91524e-05	0.0005769	2.52614
NDUFB9	0.60901	6.0503	4.82837	1.92546e-05	0.000578956	2.52116
SCNM1	0.532628	4.24166	4.82724	1.93242e-05	0.000580031	2.58107
ZNF578	-1.14574	-0.572166	-4.82429	1.95077e-05	0.000584515	2.66927
ZNF667	-1.22319	1.64548	-4.81957	1.98042e-05	0.000591377	2.75721
UBE2T	0.984503	1.9853	4.81937	1.9817e-05	0.000591377	2.72293
CFH	-1.36817	6.79223	-4.81847	1.98742e-05	0.000591377	2.48964
RERGL	-2.15079	-0.189235	-4.81846	1.9875e-05	0.000591377	2.64644
PRR11	0.986652	2.77977	4.81488	2.01042e-05	0.000597158	2.65739
TUBA1C	1.17958	8.04717	4.81158	2.03174e-05	0.000601856	2.50428
GINS3	0.770625	3.44766	4.81132	2.03345e-05	0.000601856	2.59407
ATP6V0D1	0.57989	6.79407	4.81021	2.04067e-05	0.000601856	2.46908
ANKAR	-1.01645	2.21196	-4.81008	2.04152e-05	0.000601856	2.71023
CCDC146	-1.05394	3.54996	-4.80895	2.04891e-05	0.000601856	2.61711
AURKA	1.09379	2.74487	4.80887	2.04942e-05	0.000601856	2.64037
KLHL9	-0.510219	5.2637	-4.80865	2.05086e-05	0.000601856	2.47627
CD24P4	1.53914	5.86381	4.80531	2.07286e-05	0.000605501	2.45861
PSIP1	-0.660856	4.68309	-4.80525	2.07327e-05	0.000605501	2.49965
CCDC39	-2.57276	-0.0497088	-4.80516	2.0739e-05	0.000605501	2.60414
FARS2	0.341088	3.88659	4.80441	2.07887e-05	0.000605887	2.54032
MAATS1	-1.74054	-0.46279	-4.80389	2.08231e-05	0.000605887	2.60064
ATRX	-0.744606	6.96236	-4.80231	2.0929e-05	0.000607936	2.44027
MRPL37	0.522596	5.69063	4.8012	2.10029e-05	0.000609002	2.43939
SMG1P2	-0.885238	0.86438	-4.8007	2.10369e-05	0.000609002	2.7038
EMX2OS	-1.23758	2.34764	-4.79969	2.11046e-05	0.00060993	2.67586
DIAPH2	-0.733116	5.43208	-4.79818	2.12072e-05	0.000610706	2.44046
PKDCC	-1.90685	2.54787	-4.79774	2.12368e-05	0.000610706	2.6725
ZNF37BP	-0.879329	3.87345	-4.79772	2.12385e-05	0.000610706	2.54844
RRAGB	-0.633753	3.4878	-4.79646	2.13238e-05	0.000611235	2.57284
CBLL1	-0.491746	4.45468	-4.7964	2.13284e-05	0.000611235	2.48472
LMBRD2	-0.818086	4.95092	-4.79323	2.15455e-05	0.000614102	2.44943
TROAP	1.04416	2.19707	4.79297	2.15629e-05	0.000614102	2.62972
SEC13	0.475563	6.22218	4.79286	2.15706e-05	0.000614102	2.41045
RP3-512B11.3	0.844498	1.93314	4.79284	2.1572e-05	0.000614102	2.64733
COG5	-0.463707	5.71626	-4.79054	2.17316e-05	0.000617617	2.40666
PI16	-2.98389	4.66914	-4.78922	2.1823e-05	0.000619187	2.54751
FBXL13	-0.777575	0.30286	-4.78772	2.19281e-05	0.000620865	2.65262
PLCD4	1.22901	1.7387	4.78734	2.19547e-05	0.000620865	2.63636
MBTD1	-0.71724	5.0816	-4.78404	2.21872e-05	0.000625343	2.41161
CENPW	0.885498	1.94762	4.78361	2.22179e-05	0.000625343	2.61845
DNAJC5	0.690131	7.33579	4.78325	2.22437e-05	0.000625343	2.39554
ENTPD3	1.1601	3.02612	4.78273	2.22806e-05	0.000625343	2.53764
C1QTNF3	-1.75064	1.61872	-4.78203	2.23306e-05	0.000625343	2.64869
SCN9A	-1.58884	2.55363	-4.782	2.23324e-05	0.000625343	2.61964
MLLT3	-0.566371	3.94799	-4.78071	2.24245e-05	0.000625863	2.48013
USP33	-0.645693	6.01574	-4.7804	2.24468e-05	0.000625863	2.37178
MTHFS	0.970469	0.230622	4.78021	2.24607e-05	0.000625863	2.64086
BBS2	-0.642281	5.27568	-4.77948	2.25131e-05	0.000626304	2.38735
MRPS23	0.466856	4.3537	4.77665	2.27179e-05	0.000630974	2.41765
COPS6	0.389799	5.29981	4.77507	2.28327e-05	0.000633137	2.36647
RELL2	0.981191	2.72099	4.77446	2.28773e-05	0.000633347	2.53792
USPL1	-0.665868	4.10974	-4.77335	2.29584e-05	0.000634117	2.4468
H2AFY	0.419585	7.84292	4.77306	2.29793e-05	0.000634117	2.37262
AKAP11	-0.644992	6.30132	-4.77076	2.31493e-05	0.00063778	2.33999
SNRPD2	0.533325	6.32696	4.76965	2.32309e-05	0.00063871	2.33939
SPRR1A	2.50528	7.03457	4.76886	2.32902e-05	0.00063871	2.36584
PDGFRL	-1.87079	2.9266	-4.76878	2.32956e-05	0.00063871	2.56491
UBE2S	1.22641	2.86907	4.76829	2.33324e-05	0.00063871	2.50547
CCNI	-0.409641	7.61157	-4.76778	2.33707e-05	0.000638737	2.34501
CEP290	-1.03543	4.16451	-4.76546	2.35442e-05	0.000638777	2.42984
WDR1	0.613059	8.06924	4.76498	2.35801e-05	0.000638777	2.35515
ZNF850	-0.643385	2.65377	-4.76469	2.36022e-05	0.000638777	2.54379
DPH2	0.681472	4.58406	4.76405	2.36506e-05	0.000638777	2.36349
S100A16	1.03868	8.1662	4.76392	2.36599e-05	0.000638777	2.3588
ARPC1A	0.544777	6.59317	4.76366	2.368e-05	0.000638777	2.32277
MCM5	0.786133	5.56432	4.76354	2.36887e-05	0.000638777	2.32626
SMARCA2	-0.474662	7.5967	-4.76345	2.36961e-05	0.000638777	2.33094
TCN1	3.11518	2.34817	4.76328	2.37082e-05	0.000638777	2.51898
SENP6	-0.691938	6.42754	-4.76173	2.38258e-05	0.000640937	2.31202
B4GALNT3	0.985971	5.77311	4.75834	2.40856e-05	0.000646907	2.30879
ECM2	-1.6727	4.03308	-4.75568	2.4291e-05	0.000650743	2.43578
CUL4B	-0.731437	5.79024	-4.7555	2.43044e-05	0.000650743	2.29898
CYP2U1	-0.694967	3.04381	-4.7546	2.43745e-05	0.000651598	2.48628
SLC17A7	-1.43926	-0.32218	-4.75394	2.44258e-05	0.000651953	2.49224
TGM1	1.42186	7.14391	4.75341	2.44674e-05	0.000652045	2.30684
UBN2	-0.78742	6.14209	-4.75182	2.45914e-05	0.000654076	2.28298
SMAD4	-0.580816	5.83612	-4.75109	2.46489e-05	0.000654076	2.28342
GSG2	1.14129	1.32835	4.75097	2.46583e-05	0.000654076	2.54513
EPM2AIP1	-0.604612	5.25948	-4.74876	2.48334e-05	0.0006577	2.29283
WDR35	-0.5271	4.18236	-4.74813	2.48827e-05	0.000657988	2.35909
RP11-218E20.3	2.5158	-1.74801	4.74721	2.49562e-05	0.000658914	2.39131
PPP4C	0.602357	6.16528	4.74671	2.49962e-05	0.000658952	2.2686
RP11-819C21.1	-1.47835	0.94151	-4.74519	2.51173e-05	0.000661127	2.5398
HIST1H2AG	0.907931	5.32025	4.74099	2.54561e-05	0.000669015	2.26271
N4BP2L2	-0.840486	6.47595	-4.73931	2.55927e-05	0.000671574	2.24312
C11orf70	-1.05728	0.1237	-4.738	2.57003e-05	0.000672376	2.49591
CCPG1	-0.826294	3.11337	-4.73798	2.57019e-05	0.000672376	2.43421
TPI1	0.75803	8.38572	4.73697	2.57848e-05	0.000673515	2.27884
SSC5D	-1.57252	2.4513	-4.73623	2.58459e-05	0.000674081	2.48726
PRR19	1.17306	-1.0198	4.73529	2.5923e-05	0.000674695	2.43744
HIST1H1A	1.45918	3.02927	4.73498	2.59487e-05	0.000674695	2.38959
LINC01605	1.61744	1.69572	4.73451	2.59877e-05	0.000674695	2.47606
DNM1	-0.989822	3.99272	-4.73339	2.60805e-05	0.000675428	2.34538
NANS	0.59591	4.49247	4.73322	2.60949e-05	0.000675428	2.27428
CCDC90B	-0.533486	4.63614	-4.72953	2.64032e-05	0.000682374	2.26711
RGS6	-1.59468	-0.00288535	-4.72567	2.673e-05	0.000689779	2.43495
CFAP69	-1.38184	2.02359	-4.7251	2.67787e-05	0.000689996	2.46811
UHRF2	-0.669206	4.87732	-4.72202	2.7043e-05	0.000695758	2.23094
CDCA8	0.921955	2.75285	4.72148	2.70897e-05	0.000695913	2.37647
CSRNP3	-0.928613	3.11747	-4.7206	2.71655e-05	0.000696814	2.38319
BCL2L1	0.619808	6.13275	4.71926	2.72817e-05	0.000698747	2.18412
ZC3H6	-0.865574	5.02585	-4.71711	2.74698e-05	0.000702512	2.21145
MRPL17	0.51316	4.82108	4.71641	2.75307e-05	0.00070302	2.20437
ZNF277	-0.576956	4.20948	-4.71425	2.77212e-05	0.000704481	2.25448
PPIG	-0.605503	5.92765	-4.71413	2.7731e-05	0.000704481	2.16828
TACC3	0.807108	3.81174	4.71412	2.77325e-05	0.000704481	2.26561
BBX	-0.501469	6.15527	-4.71389	2.77526e-05	0.000704481	2.16497
ZNF616	-0.626925	3.67161	-4.71277	2.78518e-05	0.000705417	2.30055
RP11-722E23.2	-1.02515	-0.332238	-4.71254	2.7872e-05	0.000705417	2.38974
ZNF808	-0.712493	4.11177	-4.71131	2.79817e-05	0.000707148	2.25789
INTU	-0.870783	4.17523	-4.70983	2.8114e-05	0.000709443	2.25164
SNF8	0.382019	4.91485	4.70847	2.82355e-05	0.000711355	2.17574
SSSCA1	0.649358	3.68209	4.70801	2.82776e-05	0.000711355	2.25904
RBMS3	-1.30435	4.46659	-4.70742	2.83304e-05	0.000711355	2.2368
ANKRD18A	-2.56658	0.753109	-4.70668	2.83971e-05	0.000711355	2.40334
RPS19BP1	0.551727	5.0397	4.70667	2.83977e-05	0.000711355	2.16477
ALG6	-0.978434	3.53427	-4.70497	2.85518e-05	0.000714074	2.30138
PAPD4	-0.690499	5.6319	-4.70425	2.86175e-05	0.000714074	2.14435
CCT3	0.600985	7.55034	4.70391	2.8649e-05	0.000714074	2.15475
IFNAR1	-0.621151	5.65311	-4.70364	2.86731e-05	0.000714074	2.14135
CNTLN	-0.780402	3.50522	-4.70169	2.8852e-05	0.000717484	2.2861
CCDC126	-0.790427	2.91514	-4.69227	2.97297e-05	0.000737656	2.31066
MCOLN3	-1.23978	2.35044	-4.69191	2.97641e-05	0.000737656	2.3533
FLRT2	-0.806793	5.24744	-4.69147	2.98057e-05	0.000737656	2.12025
SEC14L2	1.07984	3.80261	4.69115	2.98356e-05	0.000737656	2.19506
UNC13D	0.907902	3.90421	4.68958	2.99855e-05	0.000740291	2.18247
CCDC112	-0.827934	2.41805	-4.68848	3.00909e-05	0.000741823	2.33283
TMOD1	-1.36189	1.78289	-4.68742	3.0192e-05	0.000742592	2.36305
C16orf59	1.3368	0.619979	4.68725	3.02089e-05	0.000742592	2.37165
AP2S1	0.76055	6.09351	4.68486	3.04386e-05	0.000747164	2.07929
DEPTOR	-0.655204	4.00257	-4.68374	3.05475e-05	0.000748763	2.18174
RP11-611O2.5	-1.48717	-0.2434	-4.68188	3.07293e-05	0.000752143	2.29629
RN7SL471P	2.00358	5.281	4.68128	3.07873e-05	0.000752486	2.09222
GOT2	0.613341	6.25947	4.67948	3.09643e-05	0.000755733	2.06194
MRPL21	0.562127	4.45605	4.67858	3.10526e-05	0.000756808	2.10917
KRT16P1	3.45086	-0.926226	4.67746	3.11643e-05	0.000758449	2.29237
ARID4B	-0.523621	5.78541	-4.67581	3.13277e-05	0.000761343	2.05228
KRT16P6	2.37032	2.22387	4.67382	3.15268e-05	0.000764457	2.25639
ZNF677	-0.899389	2.88002	-4.67363	3.15452e-05	0.000764457	2.2589
FLVCR2	0.775554	4.10294	4.67082	3.18285e-05	0.000770231	2.1099
GTF3C5	0.486127	5.51596	4.6691	3.20034e-05	0.000773371	2.03518
CKS1B	0.58198	3.97738	4.66845	3.2069e-05	0.000773862	2.11379
PAXBP1	-0.877692	5.02995	-4.66767	3.21486e-05	0.000774691	2.05973
TERF1	-0.490169	4.10697	-4.66584	3.23363e-05	0.000778118	2.11312
MYO3A	-2.53167	-0.462498	-4.66387	3.25391e-05	0.000781897	2.16939
SPRR2D	2.50776	6.0429	4.66301	3.26285e-05	0.000782947	2.03279
THAP6	-0.670446	3.54383	-4.66215	3.27175e-05	0.000783983	2.16056
PA2G4	0.52074	6.7955	4.65952	3.29926e-05	0.000789468	2.00437
S100A11	0.798668	7.62291	4.65814	3.31373e-05	0.000791825	2.01777
PSMC1	0.390342	5.9108	4.65543	3.34239e-05	0.000795619	1.98757
LRRN4CL	-1.55084	2.70808	-4.65534	3.34332e-05	0.000795619	2.23033
PPIF	0.985031	6.85694	4.65532	3.34356e-05	0.000795619	1.9962
TBC1D15	-0.698968	5.13175	-4.65348	3.36307e-05	0.000798873	2.00762
GCFC2	-0.714356	3.98647	-4.65303	3.36787e-05	0.000798873	2.09226
LSM 4.00	0.616349	5.29922	4.65272	3.37125e-05	0.000798873	1.99059
ZNF577	-0.927558	3.17549	-4.65167	3.38252e-05	0.000800437	2.16937
DDOST	0.504117	7.04374	4.65108	3.38885e-05	0.000800826	1.98205
CASD1	-1.01005	3.50238	-4.64986	3.40204e-05	0.000802835	2.13946
NPAS3	-1.37142	-0.39919	-4.64916	3.40953e-05	0.000803493	2.19056
PSMC1P1	0.67859	-0.218378	4.64705	3.43252e-05	0.000807161	2.24172
RNF222	1.36654	3.91352	4.64686	3.43453e-05	0.000807161	2.05149
HAGLROS	1.88056	-2.33847	4.64581	3.44604e-05	0.000808756	1.99887
KMT2E	-0.625944	6.83149	-4.64511	3.45373e-05	0.00080945	1.95509
GCC2	-0.747962	5.57698	-4.64467	3.45849e-05	0.000809456	1.9638
SAE1	0.406335	6.04939	4.64423	3.46338e-05	0.000809494	1.95258
MARS	0.519588	6.39078	4.64214	3.48643e-05	0.000813689	1.94732
AIMP2	0.535967	4.44036	4.64174	3.49084e-05	0.000813689	1.99759
AKAP12	-1.432	5.3217	-4.64053	3.50427e-05	0.000815708	1.97584
CDC25A	1.15224	2.14857	4.63905	3.52078e-05	0.000818332	2.16839
PSMC4	0.547742	6.39482	4.63827	3.52944e-05	0.000818332	1.9357
RNF112	-1.19747	0.195675	-4.6372	3.5415e-05	0.000818332	2.2097
LYRM5	-1.0444	3.57893	-4.63719	3.54156e-05	0.000818332	2.09437
BRMS1	0.610715	5.49926	4.63703	3.54334e-05	0.000818332	1.93766
GULP1	-1.06384	3.45535	-4.63695	3.54424e-05	0.000818332	2.10377
PGAP1	-1.15623	5.40932	-4.63559	3.55964e-05	0.00082078	1.9489
EIF4E3	-0.7171	5.04179	-4.6349	3.5674e-05	0.000821463	1.95603
BTBD8	-1.145	-0.328859	-4.63386	3.57919e-05	0.00082307	2.16409
NT5C3B	0.534858	4.34141	4.6318	3.60269e-05	0.000827362	1.97409
CDCA3	0.817149	2.18024	4.6312	3.6095e-05	0.000827772	2.14765
TMEM67	-0.657569	2.8318	-4.6308	3.61416e-05	0.000827772	2.12839
NEMF	-0.571116	5.83019	-4.62919	3.63263e-05	0.000830891	1.9088
LDLRAP1	0.46974	5.13979	4.62666	3.66186e-05	0.000836458	1.91561
SIRT7	0.558253	4.61276	4.6255	3.6754e-05	0.000837538	1.93708
ZNF493	-1.34328	4.27063	-4.62541	3.67638e-05	0.000837538	2.00314
THAP12	-0.511906	5.27275	-4.62162	3.72082e-05	0.000844918	1.90082
LIPE-AS1	0.853207	1.53967	4.62141	3.72329e-05	0.000844918	2.1532
TTC3	-0.615057	7.84087	-4.62109	3.72711e-05	0.000844918	1.89795
FPGT-TNNI3K	-1.92417	-0.337926	-4.62087	3.72968e-05	0.000844918	2.10012
ERCC6	-0.477209	5.10357	-4.62044	3.73475e-05	0.000844918	1.90412
SOS 1	-0.712811	5.78099	-4.61984	3.74192e-05	0.000844918	1.88219
MRPS12	0.766033	4.46953	4.61972	3.74334e-05	0.000844918	1.928
TMEM184B	0.540404	4.93438	4.61832	3.75993e-05	0.000847546	1.89844
USP51	-0.677	1.3417	-4.61689	3.77702e-05	0.000850276	2.16065
LINC01559	3.44706	-4.18266	4.61631	3.78396e-05	0.00085072	1.53273
FTCDNL1	-0.678949	0.347198	-4.61474	3.80285e-05	0.000853088	2.15695
TRUB2	0.646924	4.97342	4.61461	3.80447e-05	0.000853088	1.88551
FAM221A	-0.999688	1.72399	-4.61272	3.82728e-05	0.000857081	2.14057
FAM46A	-0.903444	5.51922	-4.60897	3.87309e-05	0.000866205	1.85854
ANAPC15	0.607979	4.08187	4.60641	3.90454e-05	0.000870743	1.91607
GJB2	2.17321	8.47209	4.60624	3.90675e-05	0.000870743	1.89844
SYNE1	-1.12399	7.72927	-4.60608	3.90865e-05	0.000870743	1.84721
ST8SIA1	-0.866602	2.85366	-4.60457	3.92747e-05	0.000873797	2.05307
PABPC5	-1.30299	-0.481648	-4.60372	3.93804e-05	0.000875011	2.05836
PRRG3	-2.03156	1.11603	-4.6012	3.96955e-05	0.000880869	2.12172
ATF7	-0.560411	5.06911	-4.60038	3.97993e-05	0.000882029	1.84576
PRC1	0.767539	5.1094	4.59924	3.99434e-05	0.000884074	1.83365
H2AFX	1.13539	4.15295	4.59883	3.99949e-05	0.000884074	1.88651
RP11-760H22.2	-0.894624	0.503733	-4.59741	4.01751e-05	0.000886911	2.10872
KRT16P4	2.07311	-1.56194	4.59637	4.03073e-05	0.000888682	2.00247
PPP3CA	-0.563075	6.37927	-4.59574	4.03876e-05	0.000889307	1.80203
PSME2	0.781388	6.03258	4.59358	4.06652e-05	0.000894268	1.79993
MTMR9LP	-0.910049	1.70227	-4.59267	4.07818e-05	0.000895681	2.08146
TMED7	-1.45373	4.86993	-4.59145	4.094e-05	0.000897899	1.85642
PROS1	-0.813464	5.77566	-4.59085	4.10186e-05	0.000897899	1.79464
ZNF345	-0.718497	2.41941	-4.59068	4.10402e-05	0.000897899	2.03812
COA4	0.473392	4.4993	4.59026	4.10949e-05	0.000897948	1.83692
ZNF585B	-0.630052	3.40144	-4.58947	4.11978e-05	0.000899048	1.95222
LRRC59	0.737261	6.40877	4.58888	4.12743e-05	0.00089957	1.78609
RP11-603B24.1	2.90031	-0.598914	4.58847	4.13281e-05	0.000899595	2.06442
SORCS1	-1.27682	1.40444	-4.58733	4.14768e-05	0.000901547	2.07711
TCTN1	-0.448735	3.81669	-4.58687	4.15383e-05	0.000901547	1.89828
STX3	0.383035	5.30233	4.58625	4.162e-05	0.000901547	1.78676
ALG3	0.565377	4.39709	4.58581	4.16781e-05	0.000901547	1.82985
PPM1A	-0.549845	6.35853	-4.58577	4.16822e-05	0.000901547	1.77158
NDUFA9	0.45948	3.95054	4.58538	4.17339e-05	0.000901547	1.8643
KRT6A	2.85189	11.0948	4.58374	4.19516e-05	0.000905108	1.91566
NMRAL1	0.445612	4.82446	4.5825	4.21165e-05	0.000907521	1.79446
PCMTD1	-0.735521	6.30479	-4.58023	4.24204e-05	0.000911966	1.75514
RP11-116G8.5	1.48436	2.19762	4.58016	4.24294e-05	0.000911966	1.98383
ROMO1	0.701619	5.03598	4.5779	4.2733e-05	0.000917338	1.77109
TTC21B	-0.816057	4.55467	-4.57641	4.29354e-05	0.000920529	1.81218
WSB2	0.401021	6.22012	4.57464	4.31758e-05	0.000924026	1.73965
PAQR3	-0.65525	4.51053	-4.57417	4.32404e-05	0.000924026	1.80438
GINS2	0.909676	2.57984	4.57328	4.33626e-05	0.000924026	1.94338
BUD31	0.482124	5.3577	4.57305	4.33944e-05	0.000924026	1.7451
MEG8	-2.04223	-0.366907	-4.57224	4.35058e-05	0.000924026	1.95052
ZNF836	-0.643427	3.41821	-4.57191	4.35508e-05	0.000924026	1.89839
CFL1	0.601486	8.61176	4.57174	4.35746e-05	0.000924026	1.77833
DRAP1	0.797072	6.13742	4.57152	4.36048e-05	0.000924026	1.73259
PSMA7	0.538408	6.71991	4.57105	4.36692e-05	0.000924026	1.73308
VGLL3	-1.3761	5.26019	-4.57075	4.37101e-05	0.000924026	1.76464
TIMM50	0.516178	4.94657	4.57059	4.37325e-05	0.000924026	1.75228
PPP1R12A	-0.572825	6.54312	-4.57034	4.3767e-05	0.000924026	1.72475
PEX1	-0.459103	5.07503	-4.5701	4.38007e-05	0.000924026	1.75174
TM9SF3	-0.780172	7.46215	-4.56873	4.39904e-05	0.000926886	1.72973
APLF	-0.647458	4.12211	-4.56752	4.41588e-05	0.000927705	1.81641
PORCN	0.516809	3.08838	4.56723	4.41991e-05	0.000927705	1.88763
ADAM33	-1.29146	3.9753	-4.56715	4.42114e-05	0.000927705	1.85271
COL4A3BP	-0.577894	5.64557	-4.5669	4.42462e-05	0.000927705	1.72244
PDAP1	0.481126	6.27027	4.56612	4.43552e-05	0.000928853	1.71422
NCAPD2	0.48014	6.05811	4.56531	4.44685e-05	0.000930087	1.7117
ARTN	1.5605	-1.09319	4.56464	4.45638e-05	0.000930944	1.96094
EIF3I	0.569064	7.10002	4.56373	4.46916e-05	0.000932473	1.71659
MAGI2	-0.891679	1.84277	-4.56238	4.48824e-05	0.000935314	1.98674
AC002117.1	-1.37223	-0.0602485	-4.56098	4.50819e-05	0.000938328	1.97568
PSRC1	0.728421	1.72757	4.55966	4.52698e-05	0.000941095	1.96301
FAM66C	-1.02838	0.706863	-4.55631	4.57518e-05	0.00094996	1.99227
KCNA6	-2.1554	0.81825	-4.55374	4.61245e-05	0.000956538	1.97991
SEC61A1	0.430661	7.82792	4.5526	4.62907e-05	0.000958673	1.69691
IL33	-1.19939	5.07628	-4.55227	4.63395e-05	0.000958673	1.71435
CCDC80	-1.82814	7.79368	-4.55129	4.64825e-05	0.000959055	1.67947
POLR2C	0.313171	5.43364	4.55062	4.65819e-05	0.000959055	1.67454
P4HA1	-0.759577	4.72032	-4.55034	4.66223e-05	0.000959055	1.7188
ARL14EP	-0.581804	3.96225	-4.54997	4.66778e-05	0.000959055	1.77714
SERINC1	-0.584884	7.55615	-4.54993	4.66834e-05	0.000959055	1.67514
AP001429.1	-1.84959	-0.631552	-4.54985	4.66943e-05	0.000959055	1.87286
SUGT1	-0.59174	6.07536	-4.54923	4.67856e-05	0.000959778	1.6616
CEP112	-0.921008	3.05992	-4.54485	4.74384e-05	0.000972004	1.85801
RHOBTB3	-1.00127	5.00678	-4.54071	4.80615e-05	0.00098118	1.678
IER3IP1	-1.38062	3.23779	-4.54053	4.80885e-05	0.00098118	1.84621
PSME2P2	1.03133	-0.916311	4.54052	4.80905e-05	0.00098118	1.90283
QSOX1	0.864809	7.43729	4.54032	4.81205e-05	0.00098118	1.65461
ZNF540	-1.14642	1.24767	-4.53998	4.8173e-05	0.00098118	1.94127
PHKG2	0.390654	3.72424	4.53901	4.83199e-05	0.000981959	1.74491
MBLAC2	-0.653105	3.3182	-4.53897	4.8326e-05	0.000981959	1.80929
ABCC1	0.545293	6.39784	4.53822	4.84407e-05	0.000983122	1.63022
MTX1	0.595058	3.33166	4.53685	4.86508e-05	0.000986216	1.77221
PLN	-2.4628	1.24847	-4.53644	4.87135e-05	0.000986319	1.93469
OSGIN1	0.871837	1.36194	4.53589	4.87979e-05	0.000986532	1.90912
RALGAPA1	-0.589715	5.93916	-4.53513	4.89151e-05	0.000986532	1.62021
ZBTB1	-0.612138	5.64408	-4.53511	4.89183e-05	0.000986532	1.62602
CYP20A1	-0.385262	4.23627	-4.53466	4.89885e-05	0.000986532	1.7002
SOX5	-1.84428	3.43034	-4.5343	4.90434e-05	0.000986532	1.82235
HACE1	-0.521247	4.03317	-4.53387	4.9111e-05	0.000986532	1.71954
SEC24B	-0.506989	5.97805	-4.53376	4.91277e-05	0.000986532	1.61517
HIST1H2BJ	0.829857	5.02541	4.53206	4.93919e-05	0.000987662	1.6325
ARNT	-0.401874	6.23207	-4.53204	4.93948e-05	0.000987662	1.60795
C20orf24	0.865677	2.91805	4.53203	4.93957e-05	0.000987662	1.79178
SPATA24	0.702528	-0.0155429	4.53191	4.94148e-05	0.000987662	1.91929
RGS22	-1.88766	0.877111	-4.53081	4.95862e-05	0.00098993	1.91733
ADGRG6	-0.790972	5.54906	-4.53032	4.9664e-05	0.000990327	1.61616
FBXL4	-0.690873	4.99282	-4.52903	4.98654e-05	0.000992199	1.63533
RNU5D-1	-2.05711	-0.437402	-4.52898	4.98738e-05	0.000992199	1.82664
HK2	0.925628	7.03049	4.52849	4.99506e-05	0.000992572	1.61133
RNF38	-0.534311	5.08084	-4.52754	5.01005e-05	0.000993474	1.62317
LVRN	-2.56508	1.23463	-4.52747	5.01121e-05	0.000993474	1.90856
RAET1L	1.33865	2.02725	4.52595	5.03526e-05	0.000997087	1.83679
ARMCX2	-0.916474	2.84367	-4.52461	5.05659e-05	0.000999433	1.81621
FAM43A	1.17496	5.09159	4.52447	5.05879e-05	0.000999433	1.60927
PCDHGA3	-1.25526	-0.536574	-4.52389	5.06813e-05	0.00100012	1.83727
DNAJB14	-0.947886	5.22569	-4.5219	5.10004e-05	0.00100526	1.60682
DBNL	0.439024	7.18713	4.52035	5.12495e-05	0.00100901	1.5851
ZNF660	-1.18169	0.633058	-4.5197	5.13547e-05	0.00100992	1.88629
MCM10	1.03016	2.54803	4.51862	5.15295e-05	0.00101214	1.78019
ADAM23	1.58306	3.15347	4.51828	5.15858e-05	0.00101214	1.72312
PRKAA2	-1.76974	1.28969	-4.51693	5.18057e-05	0.00101529	1.8781
SNN	0.568468	5.57029	4.5163	5.19085e-05	0.00101613	1.5679
CCNG1	-0.763967	5.65393	-4.51423	5.22479e-05	0.00102161	1.56396
PRIMPOL	-0.693677	2.98328	-4.51373	5.23313e-05	0.00102207	1.76638
CTC-428H11.2	-1.53875	-0.417353	-4.51335	5.2393e-05	0.00102211	1.80836
TMEM106B	-0.93659	5.74978	-4.51234	5.25602e-05	0.00102421	1.55776
CEPT1	-0.613696	4.86661	-4.51174	5.26599e-05	0.00102498	1.58867
ZNF711	-0.836337	2.4391	-4.51082	5.28133e-05	0.0010268	1.80196
TMPO-AS1	0.819014	0.304865	4.50923	5.30776e-05	0.00102981	1.85699
SEPSECS	-0.786254	3.94156	-4.50917	5.30883e-05	0.00102981	1.66282
SLC7A1	0.99454	7.3375	4.50835	5.32249e-05	0.00103049	1.55687
KRT6C	4.021	7.88242	4.50813	5.32622e-05	0.00103049	1.61091
AC133785.1	1.15968	-1.13893	4.50753	5.33623e-05	0.00103049	1.79425
XXbac-B476C20.9	0.922172	-1.00591	4.50741	5.33836e-05	0.00103049	1.80214
CTD-2647L4.4	-0.769431	1.27125	-4.50716	5.34247e-05	0.00103049	1.84243
BIVM	-0.699388	2.92213	-4.5045	5.38749e-05	0.00103687	1.74425
MPDZ	-0.873048	4.86375	-4.50449	5.38768e-05	0.00103687	1.57286
PIK3C2G	-1.32616	5.50306	-4.50203	5.42961e-05	0.00104377	1.54159
TFDP1	0.500533	6.32667	4.50155	5.4377e-05	0.00104415	1.51816
RP11-260M2.1	-2.22175	-1.13522	-4.50105	5.44633e-05	0.00104463	1.63778
RAN	0.593183	7.58153	4.49897	5.4822e-05	0.00104923	1.52978
HIST1H2BL	0.967912	3.85935	4.49875	5.4859e-05	0.00104923	1.60647
PAPOLG	-0.511414	4.81239	-4.49859	5.48869e-05	0.00104923	1.55031
ODC1	1.48421	5.74223	4.49708	5.51479e-05	0.00105304	1.51484
SPOP	-0.362456	5.16889	-4.49563	5.54e-05	0.00105668	1.51987
EIF6	0.776425	6.78094	4.49447	5.56033e-05	0.00105916	1.50286
RNF180	-1.21809	3.38178	-4.49418	5.56538e-05	0.00105916	1.68624
DNAJB11	0.400315	5.38129	4.49377	5.57266e-05	0.00105936	1.50329
TSSC1	0.446754	4.31068	4.4926	5.59319e-05	0.00106128	1.55411
COMMD6	-0.486903	4.75852	-4.49249	5.59513e-05	0.00106128	1.53484
IRF7	1.19846	4.06173	4.49181	5.60703e-05	0.00106236	1.56915
GREB1L	-2.06966	0.490712	-4.49032	5.63347e-05	0.00106618	1.78954
RP11-661A12.7	0.897819	0.271977	4.48742	5.68503e-05	0.00107442	1.79444
PRDM4	0.406299	5.46703	4.48713	5.6903e-05	0.00107442	1.48105
TREX2	1.63748	4.14649	4.48682	5.69582e-05	0.00107442	1.55067
KIAA1644	1.46263	2.57752	4.48543	5.72074e-05	0.00107731	1.67255
FSCN1	1.35787	6.66095	4.48527	5.72376e-05	0.00107731	1.47911
KIAA1324L	-1.16448	3.3313	-4.48394	5.74772e-05	0.00108063	1.66103
ANGPTL5	-3.05329	0.277446	-4.48284	5.76766e-05	0.00108319	1.72763
ZNF37A	-0.630695	4.88933	-4.48202	5.78245e-05	0.00108462	1.49748
MFAP5	-2.27886	4.23781	-4.48172	5.78791e-05	0.00108462	1.61728
TRAM1	-0.734385	6.69308	-4.47818	5.85275e-05	0.00109503	1.44522
NEDD8	0.461119	5.38186	4.47799	5.85627e-05	0.00109503	1.45559
RBM48	-0.427154	3.44837	-4.47635	5.88656e-05	0.00109949	1.60207
PES 1.00	0.564602	5.93881	4.4757	5.89854e-05	0.0011	1.44036
ISM1	-1.25488	3.57064	-4.47551	5.90216e-05	0.0011	1.61541
TMEM161B	-0.861394	3.98528	-4.4749	5.91338e-05	0.00110089	1.55746
PIP4K2C	0.515786	5.35757	4.47394	5.93131e-05	0.00110303	1.44409
S100A8	3.27001	9.25876	4.47302	5.94858e-05	0.00110504	1.53234
WNT16	-1.30594	4.19039	-4.47262	5.95608e-05	0.00110523	1.54944
SNX11	0.352376	4.24669	4.47218	5.96419e-05	0.00110554	1.49821
SMAD5	-0.630478	6.62083	-4.47125	5.98166e-05	0.00110758	1.42389
TIMM8B	0.65168	5.22309	4.46988	6.00758e-05	0.00111118	1.43621
ZNF548	-0.395466	3.81843	-4.46925	6.01952e-05	0.00111157	1.54226
CNOT8	-0.392967	5.46519	-4.46882	6.02758e-05	0.00111157	1.42798
MEG3	-1.65517	4.22326	-4.46844	6.03482e-05	0.00111157	1.54627
DOPEY1	-0.606455	6.34897	-4.46839	6.03568e-05	0.00111157	1.41476
DNAJC9	0.459255	4.62023	4.46766	6.04962e-05	0.00111179	1.45744
ZNF682	-0.891647	2.69352	-4.46764	6.04991e-05	0.00111179	1.65697
CDKN3	0.842654	1.904	4.46658	6.07015e-05	0.00111432	1.67607
RP11-444D3.1	-2.08931	1.44711	-4.46527	6.09519e-05	0.00111771	1.72742
GXYLT1	-0.844354	4.14433	-4.46439	6.11214e-05	0.00111962	1.50982
SPATA7	-0.698865	2.7859	-4.46265	6.14565e-05	0.00112456	1.6309
ZNF891	-0.704971	2.17836	-4.46219	6.15454e-05	0.00112456	1.67265
ZFAND4	-0.619845	3.3377	-4.46196	6.15884e-05	0.00112456	1.57535
PPP3R1	-0.706647	5.16028	-4.46083	6.18092e-05	0.00112576	1.42024
EIF3E	-0.549089	7.70739	-4.4607	6.18344e-05	0.00112576	1.40772
KDSR	-0.418123	6.33065	-4.46041	6.18908e-05	0.00112576	1.39044
MAD2L1BP	0.42894	3.75	4.46027	6.19172e-05	0.00112576	1.50493
TXNDC15	-0.368549	5.20871	-4.45904	6.2157e-05	0.00112892	1.40744
LRRC17	-1.40744	1.21888	-4.45807	6.23466e-05	0.00113116	1.70647
EFR3B	1.42069	2.70499	4.45739	6.24806e-05	0.0011324	1.57891
ZNF415	-1.15347	2.08508	-4.45491	6.29691e-05	0.00114004	1.66446
CERS6	-0.669987	6.21918	-4.4545	6.30487e-05	0.00114028	1.37335
RP11-834C11.4	-1.05663	1.52463	-4.45352	6.32437e-05	0.00114161	1.68179
MAEA	0.450308	6.03907	4.45346	6.32559e-05	0.00114161	1.37198
ZNF525	-0.75223	4.3259	-4.45258	6.34306e-05	0.00114355	1.4553
PDS5B	-0.60427	5.56155	-4.45224	6.3499e-05	0.00114358	1.37686
PSMC3	0.504221	6.93641	4.45086	6.37736e-05	0.00114732	1.37086
ULBP3	1.26876	0.0382225	4.45029	6.38883e-05	0.00114767	1.68804
SLF1	-0.887239	2.99317	-4.4501	6.39273e-05	0.00114767	1.58157
ZNF10	-0.91868	2.4451	-4.44654	6.46456e-05	0.0011592	1.61438
RP11-290D2.6	1.11519	0.83389	4.4462	6.47134e-05	0.0011592	1.66569
C3	-1.94993	7.4104	-4.44591	6.47727e-05	0.0011592	1.35482
HIST1H1B	0.970262	6.58964	4.44397	6.51686e-05	0.00116507	1.34941
ZNF137P	-0.989096	0.861335	-4.44346	6.52729e-05	0.00116571	1.66761
RAPGEF6	-0.78572	3.01096	-4.4429	6.53874e-05	0.00116654	1.55513
HPGDS	-1.14412	1.88285	-4.44134	6.57078e-05	0.00117104	1.63413
SLC35A3	-0.81236	4.54952	-4.44069	6.58436e-05	0.00117214	1.4025
C17orf53	0.679438	1.43495	4.43993	6.60007e-05	0.00117214	1.6263
RCHY1	-0.792914	3.9206	-4.43976	6.60361e-05	0.00117214	1.45708
SMNDC1	-0.530051	4.15348	-4.43972	6.60436e-05	0.00117214	1.42528
PMS1	-0.893293	3.70435	-4.43864	6.62675e-05	0.00117448	1.47802
CPED1	-1.35754	3.86629	-4.43842	6.63128e-05	0.00117448	1.48062
FPGS	0.68348	4.43911	4.43782	6.64386e-05	0.00117549	1.3786
CDK19	-0.519245	5.03159	-4.43746	6.65128e-05	0.00117559	1.3527
ATP6AP1L	-0.898715	1.39171	-4.43711	6.65855e-05	0.00117566	1.63681
HAX1	0.469925	5.58823	4.43618	6.67816e-05	0.0011779	1.32459
MRPL11	0.482081	4.38031	4.43563	6.6896e-05	0.00117871	1.37685
KIT	-0.856521	5.66433	-4.4334	6.73661e-05	0.00118305	1.32015
PI4KB	0.305201	6.38425	4.43283	6.74855e-05	0.00118305	1.30926
PKHD1L1	-1.60075	2.48675	-4.4324	6.75783e-05	0.00118305	1.58402
ARIH1	-0.447624	6.69603	-4.43205	6.76515e-05	0.00118305	1.30609
SPAG16	-0.770362	3.56311	-4.43175	6.77154e-05	0.00118305	1.46795
RASA1	-0.517864	5.44984	-4.43167	6.77333e-05	0.00118305	1.31726
PSMC5	0.371376	6.43967	4.43166	6.77355e-05	0.00118305	1.3064
TMEM116	-0.852206	3.4855	-4.43122	6.78271e-05	0.00118305	1.477
GDPD3	1.28426	4.37459	4.43074	6.79302e-05	0.00118305	1.36336
CASP8AP2	-0.64646	5.21835	-4.43066	6.79476e-05	0.00118305	1.32514
ASPN	-1.52412	3.65025	-4.43061	6.79569e-05	0.00118305	1.48475
SLITRK2	-1.22916	1.64563	-4.42969	6.81545e-05	0.00118305	1.61035
SMG5	0.48841	6.67183	4.42968	6.81557e-05	0.00118305	1.30326
HAUS3	-0.69105	3.96448	-4.42953	6.81895e-05	0.00118305	1.41782
MRPL40	0.410861	4.3639	4.42949	6.8197e-05	0.00118305	1.36008
CEP68	-0.501838	5.52454	-4.42925	6.82488e-05	0.00118305	1.30765
MAP4K5	-0.588636	6.1491	-4.42713	6.87038e-05	0.0011891	1.29081
SYNJ1	-0.626391	3.97696	-4.42697	6.87371e-05	0.0011891	1.40613
GBA	0.788991	6.00511	4.42625	6.88929e-05	0.00119059	1.292
C14orf28	-0.819447	1.86338	-4.42544	6.90694e-05	0.00119244	1.58367
NLRX1	1.00102	6.2156	4.42293	6.9614e-05	0.00120063	1.28366
SH2D4A	0.528242	4.3769	4.42238	6.9734e-05	0.00120149	1.33693
POP5	0.41287	3.60199	4.42154	6.99181e-05	0.00120345	1.40301
KRIT1	-0.633513	5.20882	-4.42011	7.02326e-05	0.00120765	1.29346
NAP1L3	-1.36789	0.926522	-4.41935	7.03993e-05	0.00120852	1.59942
CCDC66	-0.759774	4.10133	-4.41912	7.04513e-05	0.00120852	1.37487
PAFAH1B3	0.737732	3.02217	4.41892	7.04954e-05	0.00120852	1.44605
MCM2	0.905693	5.2228	4.41734	7.0845e-05	0.00121145	1.27879
MIR99AHG	-1.19664	2.97665	-4.41711	7.08945e-05	0.00121145	1.49275
LONRF1	-1.11407	6.04033	-4.41687	7.09482e-05	0.00121145	1.26453
RP11-817O13.8	0.699299	0.491075	4.41687	7.09495e-05	0.00121145	1.59045
IBTK	-0.56958	5.80106	-4.41645	7.10423e-05	0.00121183	1.26289
LRFN5	-1.96811	0.24769	-4.4154	7.12756e-05	0.0012146	1.57209
SACM1L	-0.584543	5.20599	-4.4122	7.19948e-05	0.00122441	1.26924
ZNF667-AS1	-1.06565	1.76715	-4.41207	7.20241e-05	0.00122441	1.55246
PLCXD2	0.994631	1.96277	4.41165	7.21181e-05	0.00122441	1.50692
CADM2	-1.87687	-0.0261944	-4.41127	7.22035e-05	0.00122441	1.54831
FRMD4A	-0.579696	5.63773	-4.41114	7.22346e-05	0.00122441	1.25054
ZNF570	-0.481534	2.60605	-4.41093	7.22807e-05	0.00122441	1.48703
RAB11FIP2	-0.563408	4.61835	-4.41049	7.23805e-05	0.00122488	1.29897
ZBTB33	-0.777609	5.61123	-4.40753	7.30539e-05	0.00123506	1.2426
DRG1	0.367528	5.2335	4.40674	7.32366e-05	0.00123693	1.24474
CDON	-1.19709	5.97678	-4.40555	7.35083e-05	0.00124029	1.23261
AP3S1	-0.570996	5.04935	-4.40515	7.36011e-05	0.00124063	1.25549
CAMSAP1	0.458923	6.71095	4.40458	7.3733e-05	0.00124163	1.22784
RAB34	0.566188	4.92565	4.40391	7.38874e-05	0.0012421	1.24863
ZNF33B	-0.643342	4.32809	-4.4036	7.39604e-05	0.0012421	1.30404
ARMCX1	-0.597592	3.60206	-4.40352	7.39785e-05	0.0012421	1.37403
CEP85L	-0.914506	3.31587	-4.40221	7.42823e-05	0.00124519	1.40953
ESF1	-0.659569	4.6738	-4.4021	7.43081e-05	0.00124519	1.27199
RPL17P50	-1.11187	-0.995108	-4.39944	7.49276e-05	0.00125434	1.45597
GIPC2	-1.15258	2.48666	-4.39816	7.52305e-05	0.00125658	1.47558
UBE2B	-0.635339	4.73661	-4.39782	7.53107e-05	0.00125658	1.25425
NAP1L1	-0.533789	7.34008	-4.39774	7.53274e-05	0.00125658	1.21073
NAALAD2	-1.76144	0.182708	-4.39763	7.53549e-05	0.00125658	1.52341
OGN	-3.35561	1.41588	-4.39719	7.54589e-05	0.00125708	1.53557
MMRN1	-1.36226	5.00118	-4.39385	7.62518e-05	0.00126906	1.2441
ACADL	-1.98564	0.422084	-4.3933	7.6383e-05	0.00127001	1.51927
C9orf72	-0.906051	3.69834	-4.3926	7.65493e-05	0.00127154	1.34141
UBL4A	0.542327	5.5159	4.39225	7.66342e-05	0.00127171	1.19384
CARD6	0.92236	4.41582	4.39161	7.67863e-05	0.001273	1.2413
SSPN	-1.05751	3.27819	-4.38926	7.73545e-05	0.00128118	1.38127
BHLHE40-AS1	-0.664447	0.0728141	-4.38886	7.74494e-05	0.00128151	1.50964
GPATCH3	0.39645	3.71079	4.38798	7.7665e-05	0.0012833	1.29245
RNASEH2A	0.678989	3.41309	4.3878	7.77075e-05	0.0012833	1.31655
CLDN17	3.7115	-2.27154	4.38621	7.80942e-05	0.00128844	1.34616
AEN	0.792704	4.65125	4.38569	7.82231e-05	0.00128932	1.20849
RP11-276H7.2	1.01629	-0.196029	4.3852	7.83411e-05	0.0012898	1.50133
ZNF391	-0.930574	1.13169	-4.38495	7.84028e-05	0.0012898	1.49413
CTB-36H16.2	-1.23161	-0.0572212	-4.38423	7.85791e-05	0.00129146	1.48604
HIST1H2BD	0.631246	6.0402	4.38392	7.86555e-05	0.00129148	1.16332
SRA1	0.500999	4.50595	4.38347	7.87676e-05	0.00129208	1.21117
TRAPPC6B	-0.645617	4.77871	-4.38135	7.92902e-05	0.00129833	1.20214
ZNF221	-0.773409	1.2082	-4.38131	7.93007e-05	0.00129833	1.48008
COX6A1	0.640938	5.84847	4.38099	7.93802e-05	0.00129839	1.15563
TARBP2	0.481403	3.86114	4.38009	7.9604e-05	0.00130081	1.25349
C2CD5	-0.702918	4.9401	-4.37953	7.97442e-05	0.00130141	1.18741
CDC25C	0.914595	0.893113	4.37933	7.97931e-05	0.00130141	1.47148
PLEKHH2	-1.1682	4.28687	-4.37568	8.07072e-05	0.00131507	1.24209
GDPD1	-1.01426	1.22439	-4.37389	8.11609e-05	0.00132022	1.46062
ZNF347	-0.61699	3.50161	-4.37358	8.1241e-05	0.00132022	1.29635
PLBD1	1.16265	6.28965	4.37334	8.13011e-05	0.00132022	1.13617
HNRNPA3	-0.596513	6.75578	-4.37322	8.13324e-05	0.00132022	1.12906
ZNF383	-0.539191	2.9153	-4.36949	8.22851e-05	0.00133442	1.33887
TMEM168	-0.683778	5.38923	-4.36556	8.32998e-05	0.0013496	1.12273
PSMA6	0.461204	3.87212	4.36442	8.35986e-05	0.00135263	1.20593
PURA	-0.401222	4.4303	-4.36424	8.36448e-05	0.00135263	1.17128
NUP188	0.380636	6.40375	4.3635	8.38387e-05	0.00135316	1.10104
TMEM14A	0.638053	2.80397	4.36334	8.38797e-05	0.00135316	1.30402
KDM4C	-0.467313	5.62968	-4.36321	8.39152e-05	0.00135316	1.10566
COG6	-0.527524	4.73999	-4.3623	8.41527e-05	0.00135395	1.14487
C2orf76	-0.466759	2.32082	-4.36213	8.41979e-05	0.00135395	1.36471
DAXX	0.410483	5.50342	4.36212	8.42013e-05	0.00135395	1.10319
ZFC3H1	-0.882335	5.59826	-4.36129	8.44197e-05	0.00135515	1.10518
KLHL28	-0.705542	4.74267	-4.36108	8.44748e-05	0.00135515	1.14558
AKAP7	-0.789841	2.03887	-4.36093	8.45138e-05	0.00135515	1.38578
RPS6KA4	0.97574	5.5925	4.35949	8.48934e-05	0.00135996	1.09652
TAGLN2	0.647948	8.11378	4.35918	8.49761e-05	0.00136	1.12248
LSM 2.00	0.43006	4.0231	4.35867	8.51131e-05	0.00136	1.17536
PGK 1.00	0.577275	8.35528	4.35859	8.5134e-05	0.00136	1.12686
ZNF273	-1.27635	4.54425	-4.35791	8.53137e-05	0.0013616	1.16979
PUM2	-0.461529	7.31666	-4.35737	8.54577e-05	0.00136262	1.08937
MMP27	-1.39001	0.878765	-4.35673	8.56292e-05	0.0013629	1.42147
UBE2W	-1.01604	4.20691	-4.35658	8.56683e-05	0.0013629	1.18873
EIF3D	0.333773	7.7186	4.35641	8.57142e-05	0.0013629	1.10079
ZNF260	-0.68582	4.49526	-4.35587	8.58593e-05	0.00136394	1.14829
LYRM7	-0.551079	4.45497	-4.35229	8.68235e-05	0.00137713	1.13749
DIO3OS	-1.3952	1.20064	-4.35199	8.6904e-05	0.00137713	1.40216
MRPS30	-0.397788	5.35992	-4.3519	8.69307e-05	0.00137713	1.07929
MRPL27	0.487667	4.9353	4.35136	8.70747e-05	0.00137761	1.09044
C1QTNF7	-2.81511	1.27202	-4.35119	8.71223e-05	0.00137761	1.40693
UCN2	1.1209	1.58733	4.34982	8.74949e-05	0.00138122	1.35053
TXNDC5	0.874572	2.24109	4.34976	8.7512e-05	0.00138122	1.30611
EMCN	-1.08404	3.95642	-4.34925	8.76502e-05	0.00138164	1.19275
ZNF567	-0.499074	3.12576	-4.34907	8.76999e-05	0.00138164	1.25748
CDK18	0.871336	2.52219	4.34724	8.82021e-05	0.00138827	1.27681
ZNF675	-0.902132	4.4005	-4.34662	8.83731e-05	0.00138968	1.1356
PIK3C3	-0.492762	5.71504	-4.34603	8.85351e-05	0.00139095	1.05238
HAUS8	0.44868	1.89084	4.34354	8.92253e-05	0.00140051	1.3221
AASDH	-0.704031	4.02313	-4.34292	8.93988e-05	0.00140195	1.15367
DGUOK	0.366894	4.32811	4.34152	8.97893e-05	0.00140678	1.09956
ISG20	1.1648	3.06289	4.33944	9.03746e-05	0.00141466	1.20044
RADIL	-1.16727	0.642208	-4.33858	9.06166e-05	0.00141487	1.37116
ZNF879	-0.71873	2.27361	-4.33854	9.06283e-05	0.00141487	1.30443
CNPY2	0.342451	2.73956	4.33825	9.0709e-05	0.00141487	1.24146
PLAU	1.0476	5.60497	4.33821	9.07215e-05	0.00141487	1.03322
LIPT1	-0.600052	1.72585	-4.33766	9.08771e-05	0.00141487	1.33151
BDP1	-0.520567	6.79773	-4.33763	9.08841e-05	0.00141487	1.02281
ADAP2	1.03957	5.39718	4.33624	9.12791e-05	0.00141972	1.03145
AGO3	-0.55569	5.61134	-4.33466	9.17307e-05	0.00142545	1.02129
SGCD	-0.992975	3.879	-4.33417	9.18707e-05	0.00142633	1.15266
LCA5	-0.89321	1.98727	-4.3322	9.24376e-05	0.00143383	1.30691
UBE2L3	0.465734	6.09455	4.33137	9.26762e-05	0.00143611	1.00451
ACTR1A	0.379324	6.97575	4.3311	9.27525e-05	0.00143611	1.01023
CCDC51	0.63831	3.71965	4.33048	9.29337e-05	0.00143618	1.11718
RP11-173A16.2	-1.40132	0.121665	-4.3303	9.29855e-05	0.00143618	1.34084
C21orf62-AS1	-1.01448	-0.310605	-4.33017	9.30232e-05	0.00143618	1.32814
SLC25A36	-0.856094	5.16612	-4.32993	9.30927e-05	0.00143618	1.0295
GEMIN8P4	0.94405	-1.20461	4.3296	9.31896e-05	0.00143636	1.29998
USP13	-0.556426	3.90862	-4.32931	9.32722e-05	0.00143636	1.11918
RNF125	-0.631795	3.54616	-4.32845	9.35231e-05	0.00143839	1.15835
MALL	1.0554	3.22078	4.3282	9.35954e-05	0.00143839	1.15307
ADAMTS9-AS2	-1.35454	1.02866	-4.32799	9.36565e-05	0.00143839	1.33738
GPRASP1	-0.927751	3.26032	-4.32703	9.39376e-05	0.00144142	1.19214
BMT2	-0.74721	3.74264	-4.32634	9.41408e-05	0.00144324	1.13537
ZNF582	-0.68466	0.884796	-4.32553	9.43764e-05	0.00144348	1.32804
PNRC1	-0.735326	7.39653	-4.32545	9.4401e-05	0.00144348	0.99384
PAN3	-0.562373	5.62939	-4.32542	9.44094e-05	0.00144348	0.993249
KIF23	0.917145	3.71539	4.32492	9.45579e-05	0.00144446	1.09877
ZNF470	-0.545838	3.10166	-4.32436	9.47208e-05	0.00144522	1.18875
TMEM144	-0.740207	3.07124	-4.32417	9.47768e-05	0.00144522	1.19717
NIPBL	-0.488819	7.36676	-4.32301	9.51217e-05	0.00144919	0.987165
SLC1A2	-1.59607	1.42667	-4.32199	9.54247e-05	0.00145251	1.31221
HIST1H3J	1.01016	3.47726	4.31962	9.61292e-05	0.00146193	1.10432
HMBS	0.571482	3.39135	4.31782	9.66692e-05	0.00146807	1.11247
COMMD10	-0.534315	3.4397	-4.31771	9.67043e-05	0.00146807	1.13383
SLC25A10	1.00712	2.28062	4.31518	9.74689e-05	0.00147837	1.20081
SPRY1	-0.75369	5.27887	-4.31351	9.79768e-05	0.00148475	0.972397
ID4	-1.25931	5.41936	-4.31205	9.84234e-05	0.00148955	0.972339
PSMD9	0.397015	3.61901	4.3119	9.84674e-05	0.00148955	1.07491
PIP5KL1	1.03323	1.60072	4.31144	9.86105e-05	0.0014901	1.23843
SLC18A2	-1.04825	3.18642	-4.31122	9.86778e-05	0.0014901	1.15788
ENPP5	-1.3444	0.874582	-4.31088	9.87797e-05	0.00149017	1.29147
CNOT4	-0.473814	4.70484	-4.31056	9.8881e-05	0.00149017	0.991484
GFOD2	0.742602	5.71556	4.31035	9.89438e-05	0.00149017	0.945895
PROB1	1.59024	1.17567	4.30945	9.92205e-05	0.00149241	1.25235
SGCE	-1.23274	2.56879	-4.30904	9.93469e-05	0.00149241	1.21001
XPO1	-0.733339	7.1497	-4.30902	9.93547e-05	0.00149241	0.940795
RP11-342K6.1	-0.690413	2.64124	-4.3083	9.95775e-05	0.00149445	1.18857
SH2D5	2.49794	-0.287653	4.30706	9.9962e-05	0.00149888	1.28197
CLDN1	-0.930992	8.16304	-4.30678	0.000100048	0.00149888	0.953497
CENPC	-0.730043	4.9337	-4.3047	0.0001007	0.00150733	0.964886
PPIL1	0.656696	4.25566	4.30413	0.000100877	0.0015075	0.991748
DTD1	0.422601	4.86585	4.3041	0.000100888	0.0015075	0.952625
PRMT1	0.607566	6.08376	4.29991	0.000102208	0.00152469	0.911296
TMEM54	1.00232	5.89558	4.29989	0.000102217	0.00152469	0.914915
RP11-527N22.2	1.49378	-0.798896	4.29944	0.00010236	0.0015255	1.2475
PGBD5	1.75057	2.74317	4.29906	0.000102479	0.00152594	1.10382
MRPL55	0.43348	4.23611	4.29729	0.000103045	0.00153304	0.974412
ACOT11	0.729383	3.71045	4.29677	0.000103213	0.00153337	1.01717
BRWD3	-0.620677	5.80968	-4.29666	0.000103246	0.00153337	0.903674
MTCL1	1.04576	4.82025	4.2942	0.000104039	0.0015438	0.92682
SWT1	-0.865124	2.82744	-4.29302	0.000104422	0.00154744	1.13229
PLPPR4	-0.790968	2.99508	-4.29289	0.000104465	0.00154744	1.11454
TOMM34	0.500335	4.21169	4.29112	0.000105041	0.00155462	0.957426
USP43	0.89956	2.39887	4.29018	0.000105349	0.0015577	1.11922
ALYREF	0.599561	5.27267	4.28993	0.000105431	0.0015577	0.893832
FBXO11	-0.642241	5.80488	-4.28947	0.000105582	0.00155858	0.882443
TBC1D32	-0.984802	3.50666	-4.28759	0.0001062	0.00156635	1.05359
PKN2	-0.692006	5.92554	-4.28544	0.00010691	0.00157375	0.868662
COX6A1P2	0.828889	0.811634	4.28526	0.00010697	0.00157375	1.20457
JTB	0.435209	5.88	4.28524	0.000106977	0.00157375	0.867567
ZNF626	-1.29312	3.09022	-4.28413	0.000107347	0.00157784	1.09508
INSIG2	-0.768222	4.11701	-4.2828	0.00010779	0.00158049	0.967529
MTCO1P11	-1.69756	-0.708638	-4.28272	0.000107819	0.00158049	1.15287
THBS3	-0.587942	4.81347	-4.28269	0.000107828	0.00158049	0.903373
MBNL2	-0.561303	6.78919	-4.28231	0.000107955	0.00158049	0.857266
GALNT14	1.15971	2.63076	4.28221	0.000107989	0.00158049	1.07098
ANAPC11	0.534427	4.78095	4.28098	0.000108403	0.00158519	0.888068
SURF2	0.585897	3.79403	4.28053	0.000108553	0.00158602	0.962289
MAMDC2	-1.65278	3.66795	-4.28023	0.000108654	0.00158603	1.04261
MED19	0.368963	3.52381	4.27998	0.000108739	0.00158603	0.9903
ABCD3	-0.717219	6.39505	-4.27967	0.000108844	0.00158621	0.847748
YIPF5	-0.385237	5.39251	-4.2783	0.000109309	0.00159104	0.858106
ZMAT3	-0.602328	5.49576	-4.27814	0.000109362	0.00159104	0.856486
S100A9	3.34824	9.85281	4.27666	0.000109864	0.001597	0.965187
SNAPC3	-0.56904	4.71233	-4.27581	0.000110156	0.00159989	0.889389
RP11-138I1.4	1.1111	-0.220403	4.27534	0.000110318	0.00160087	1.19325
DCHS2	-1.33025	1.01837	-4.27475	0.000110518	0.00160242	1.1863
TCEB2	0.525834	6.41585	4.27404	0.000110764	0.00160462	0.834456
RSBN1L	-0.474988	4.92069	-4.27345	0.000110965	0.00160551	0.867252
LINC00707	2.74878	-0.767553	4.27306	0.000111099	0.00160551	1.17787
SLC2A1	1.08508	8.88063	4.27296	0.000111134	0.00160551	0.894083
CFL2	-0.989923	3.23084	-4.27277	0.000111201	0.00160551	1.03748
PPIL6	-0.930832	0.511236	-4.27239	0.000111331	0.00160604	1.1849
KCTD12	-0.822804	6.68246	-4.27101	0.00011181	0.00161159	0.822603
LINC01578	-0.960438	4.73309	-4.27058	0.000111958	0.00161237	0.883715
KIAA1586	-0.898379	2.74172	-4.27007	0.000112134	0.00161247	1.07356
KL	-0.857175	1.56382	-4.2699	0.000112195	0.00161247	1.14627
ZEB1-AS1	-0.765808	0.486767	-4.26951	0.00011233	0.00161247	1.17647
HAND2-AS1	-3.81677	-1.23137	-4.26948	0.000112342	0.00161247	0.9065
CYP27B1	1.50387	0.899247	4.2689	0.000112545	0.00161402	1.15041
PRMT5	0.543996	5.8575	4.26796	0.000112872	0.00161737	0.816769
ZNF204P	-1.08163	2.60502	-4.26691	0.00011324	0.00162128	1.08006
FAM208A	-0.587633	6.61987	-4.26447	0.0001141	0.00163222	0.802841
PJA2	-0.542162	7.10775	-4.26381	0.000114333	0.00163419	0.806046
ZNF439	-0.884841	2.80917	-4.26258	0.000114772	0.00163707	1.04472
NUTF2	0.453177	5.8633	4.26254	0.000114785	0.00163707	0.800157
PSMA5	0.58249	6.18112	4.26244	0.000114821	0.00163707	0.799415
RUVBL2	0.573331	5.63331	4.26195	0.000114995	0.00163818	0.801863
LIFR	-1.21287	5.79685	-4.26073	0.000115431	0.00164202	0.804404
ZNF302	-0.939453	4.0064	-4.26066	0.000115457	0.00164202	0.919558
SNED1	-1.30424	5.34202	-4.25894	0.000116075	0.00164944	0.819722
ACY1	0.961165	0.728461	4.2585	0.000116234	0.00165033	1.13058
KRT16	3.01575	10.4112	4.25773	0.000116511	0.00165046	0.922254
MT-ATP6	-0.962497	8.45344	-4.2577	0.00011652	0.00165046	0.814628
C8orf33	0.377611	5.08287	4.25767	0.000116533	0.00165046	0.804373
MCRS1	0.439867	5.39892	4.25701	0.00011677	0.00165199	0.79176
IFI27	1.9125	6.61753	4.25683	0.000116834	0.00165199	0.799689
OSBPL8	-0.67398	7.20096	-4.25606	0.000117114	0.00165374	0.783862
EHBP1L1	0.641552	6.44791	4.25596	0.000117151	0.00165374	0.781694
OSBP2	0.777692	3.97223	4.25476	0.000117588	0.00165854	0.868251
FRG2HP	-2.09654	3.02186	-4.2542	0.000117792	0.00166005	1.03553
BNC2	-0.977001	4.45005	-4.2534	0.000118083	0.00166278	0.85667
NEXN	-1.55792	1.786	-4.25084	0.000119026	0.00167469	1.09457
FAM135A	-0.804836	6.22659	-4.25006	0.000119313	0.00167681	0.760534
WDR60	-0.481018	4.28636	-4.2499	0.000119373	0.00167681	0.844907
GNB5	0.646446	4.10193	4.24917	0.000119643	0.00167923	0.841181
PITPNM1	1.00674	4.50036	4.24788	0.000120121	0.00168455	0.80709
CLEC7A	1.23664	4.02228	4.24683	0.000120513	0.00168866	0.840029
ST3GAL6	-0.775883	3.76764	-4.24624	0.000120733	0.00169037	0.896575
APOBEC3B	1.29897	0.862106	4.24535	0.000121066	0.00169258	1.08631
NHLRC2	-0.487967	5.49924	-4.24516	0.000121139	0.00169258	0.756949
ZNF135	-1.29802	2.2135	-4.24502	0.000121188	0.00169258	1.04864
PRKCQ	1.36028	1.61466	4.24438	0.000121431	0.00169332	1.03889
USP53	-0.721204	5.87947	-4.24436	0.000121439	0.00169332	0.747347
CABLES1	-0.630618	4.45821	-4.24347	0.000121774	0.00169552	0.815449
EPGN	2.5523	2.66454	4.2433	0.000121836	0.00169552	0.944075
NHP2	0.544087	5.60849	4.24315	0.000121894	0.00169552	0.74627
MIGA1	-0.509374	4.52135	-4.24283	0.000122016	0.00169583	0.805221
ZNF280D	-0.653927	5.59064	-4.24236	0.000122191	0.00169688	0.747742
NOMO1	0.380484	5.50236	4.24202	0.000122321	0.00169731	0.744533
ZNF720	-0.61481	4.32227	-4.24096	0.000122723	0.00170151	0.819419
ARHGEF26	-1.0287	4.68431	-4.2398	0.000123164	0.0017059	0.797544
CACNB2	-1.23052	1.41206	-4.23941	0.000123314	0.0017059	1.07198
ADIPOR1	0.484705	7.46838	4.23934	0.000123339	0.0017059	0.747208
BTAF1	-0.65874	6.75727	-4.23822	0.00012377	0.00171048	0.725593
RP11-500C11.3	0.968058	-0.782239	4.23792	0.000123885	0.0017107	1.07638
SNRNP25	0.563666	3.38061	4.23739	0.000124087	0.00171184	0.876132
TYMS	0.869078	2.82167	4.23718	0.000124168	0.00171184	0.926606
ANKRD12	-0.858923	6.87834	-4.23691	0.000124272	0.00171186	0.722504
ELP2	-0.369531	6.0188	-4.23665	0.00012437	0.00171186	0.72088
ABHD13	-0.863957	3.92653	-4.23424	0.000125304	0.00172199	0.848201
USP47	-0.444668	6.97406	-4.23423	0.000125307	0.00172199	0.716628
PSMD13	0.334655	6.25077	4.23336	0.000125644	0.00172523	0.711588
PARD3B	-0.810276	5.0031	-4.233	0.000125785	0.00172579	0.748648
ABCG4	1.9943	0.733716	4.23178	0.00012626	0.00173091	1.04952
KLHL8	-0.525763	4.20977	-4.23093	0.000126591	0.00173407	0.797496
SHOC2	-0.49207	5.99662	-4.23009	0.000126923	0.00173721	0.701965
BMPR1A	-0.487925	5.36477	-4.22876	0.000127447	0.00174111	0.712983
MYO1B	0.893699	6.80405	4.22869	0.000127473	0.00174111	0.706874
WDFY3-AS2	-0.956254	0.898735	-4.22828	0.000127637	0.00174111	1.05398
SIPA1L2	0.776188	6.36276	4.22817	0.000127679	0.00174111	0.699611
CDYL2	0.636277	3.81566	4.22786	0.0001278	0.00174111	0.804051
SEPP1	-0.853505	7.86005	-4.22782	0.000127818	0.00174111	0.71182
DLX2	2.14532	-0.76123	4.22699	0.000128147	0.00174421	1.05119
LTN1	-0.673286	5.99453	-4.22615	0.00012848	0.0017463	0.691149
GSTM5	-1.91733	1.27999	-4.22588	0.000128588	0.0017463	1.0471
C21orf91	-0.818506	5.59061	-4.22581	0.000128614	0.0017463	0.700553
GTF2A1	-0.561537	5.60738	-4.22557	0.000128709	0.0017463	0.696381
CTC-444N24.8	-0.535168	1.55591	-4.22452	0.000129128	0.00175059	1.01282
SLC6A11	0.966078	3.86566	4.22357	0.000129509	0.00175437	0.784702
MRPL57	0.41026	4.72775	4.22324	0.000129638	0.00175473	0.72001
RANBP17	-1.38743	0.578385	-4.22266	0.000129872	0.0017565	1.04643
ZNF85	-0.718543	2.71964	-4.22162	0.000130291	0.00176078	0.928745
GLTSCR1L	-0.367658	5.35429	-4.22093	0.000130569	0.00176314	0.688797
OLFML1	-1.22519	3.17487	-4.22031	0.00013082	0.00176515	0.898409
ZNF234	-0.537977	3.38013	-4.21937	0.000131199	0.00176886	0.850476
ZNF606	-0.566728	3.47892	-4.21891	0.000131387	0.00176991	0.83997
NDUFB11	0.551655	5.21653	4.21867	0.000131484	0.00176991	0.683716
HSD17B1	0.904754	2.66471	4.21831	0.00013163	0.00177048	0.885137
MAPKAPK2	0.501531	6.39074	4.2168	0.000132248	0.00177741	0.664008
GPR52	-1.30157	-0.341748	-4.21563	0.000132725	0.00178241	1.00899
SHPK	0.509008	2.37988	4.21524	0.000132887	0.00178317	0.909672
E2F4	0.479604	5.6913	4.2147	0.000133109	0.00178317	0.660209
NAA30	-0.654799	5.05059	-4.21452	0.00013318	0.00178317	0.688356
NUP88	0.445074	5.41604	4.21436	0.000133246	0.00178317	0.664737
RP11-134G8.10	0.559965	1.8446	4.21398	0.000133406	0.00178317	0.947482
NDUFB10	0.477489	5.65791	4.21389	0.000133444	0.00178317	0.658306
ZCCHC7	-0.448954	4.64263	-4.21362	0.000133553	0.00178317	0.707692
CTD-2623N2.3	-1.3798	-0.563597	-4.21332	0.000133675	0.00178317	0.987189
GEMIN7	0.389792	2.86162	4.21322	0.00013372	0.00178317	0.861621
GNL2	0.375841	5.95492	4.21203	0.000134211	0.00178553	0.649111
MYADM	-1.10085	4.79817	-4.2119	0.000134263	0.00178553	0.708448
RAP2C-AS1	-0.751317	0.989578	-4.21183	0.000134295	0.00178553	1.00313
LINC00511	0.898739	4.62176	4.21178	0.000134314	0.00178553	0.692189
SNORA20	-2.3874	0.782742	-4.21086	0.000134699	0.00178906	1.0133
ATP5J2	0.615369	5.16056	4.21064	0.000134789	0.00178906	0.662089
PODN	-1.59044	5.17379	-4.2101	0.000135015	0.00179067	0.694375
ATP2B4	-0.468921	8.5836	-4.20965	0.000135201	0.00179176	0.679828
RP11-1114A5.4	-1.2844	-0.190501	-4.20911	0.000135429	0.0017924	0.998628
ANKRD26	-0.810893	4.27215	-4.20903	0.000135459	0.0017924	0.735356
DPY19L2	-1.2335	0.732293	-4.20875	0.00013558	0.0017926	1.00481
ZKSCAN3	-0.668042	2.83624	-4.20843	0.000135711	0.00179295	0.87807
PPIB	0.513752	7.50316	4.20694	0.000136339	0.00179934	0.652192
CCP110	-0.579597	4.68767	-4.20649	0.000136526	0.00179934	0.68622
PHF10	-0.470186	5.31193	-4.20625	0.000136627	0.00179934	0.647995
EMC2	-0.561639	4.78596	-4.20611	0.000136687	0.00179934	0.677778
CSRP2	1.20028	4.5453	4.20595	0.000136757	0.00179934	0.681513
METTL14	-0.497713	4.8896	-4.20579	0.000136825	0.00179934	0.668794
RPN2	0.441559	7.71278	4.20513	0.000137102	0.0018016	0.651129
FHL1	-1.82178	5.69483	-4.20341	0.000137831	0.00180979	0.651865
RFESD	-0.941379	1.28661	-4.20314	0.000137949	0.00180994	0.969791
TSPAN2	-1.23463	1.57458	-4.20229	0.000138309	0.00181328	0.960141
KIAA1109	-0.541019	7.71742	-4.20202	0.000138423	0.00181339	0.634037
ATAD2B	-0.547451	5.8528	-4.2006	0.000139032	0.00181996	0.616827
NAA10	0.383283	3.92153	4.2	0.000139291	0.00182196	0.714712
PSMD4	0.35665	6.481	4.19954	0.000139489	0.00182315	0.612573
GOLGA8A	-0.964241	4.22349	-4.19913	0.000139667	0.0018241	0.715805
C1GALT1	-0.883302	4.31569	-4.19868	0.000139862	0.00182524	0.70496
CTD-2245F17.3	-1.05032	-0.109999	-4.19735	0.000140435	0.00182904	0.970408
ZNF704	-0.778239	5.84638	-4.19716	0.000140516	0.00182904	0.608576
SLC39A7	0.427332	5.89811	4.19692	0.000140622	0.00182904	0.604991
FAM214B	0.565249	4.72834	4.19669	0.00014072	0.00182904	0.641044
PFN1	0.633466	8.07724	4.19656	0.000140776	0.00182904	0.637375
PRDX5	0.573935	6.78676	4.19639	0.00014085	0.00182904	0.608111
ABCF2	0.481853	6.04161	4.19628	0.000140901	0.00182904	0.60255
ECE2	0.828094	2.65088	4.19599	0.000141027	0.00182929	0.822115
MPZL1	0.424054	7.12094	4.19563	0.00014118	0.00182989	0.610033
UBE2SP1	1.17508	-1.55525	4.19505	0.000141433	0.00183078	0.913898
MOSPD2	-0.844007	4.85239	-4.19482	0.000141536	0.00183078	0.646516
RNU5B-1	-3.86354	2.93121	-4.19474	0.00014157	0.00183078	0.927582
RBM27	-0.341984	6.0969	-4.19365	0.000142047	0.00183556	0.592737
PTGES2	0.730367	4.91133	4.19327	0.000142212	0.00183631	0.621449
SPEF2	-1.01897	1.77782	-4.19203	0.00014276	0.00184199	0.91579
RP4-800G7.2	-0.872175	0.588325	-4.19168	0.000142913	0.00184258	0.957209
SNAPIN	0.408607	4.38154	4.18951	0.000143872	0.00185354	0.643841
GAPDHP1	0.829246	0.40641	4.18896	0.000144118	0.00185532	0.944468
ARHGEF7	-0.441163	5.93341	-4.18829	0.000144415	0.00185774	0.578692
CTC-359D24.3	-0.591194	-0.173089	-4.18698	0.000145001	0.00186388	0.944599
YBX1	0.442206	8.44767	4.18565	0.000145595	0.00186911	0.614012
HIST1H2BK	0.72403	6.54479	4.18558	0.000145626	0.00186911	0.574509
ZNF583	-0.885925	1.35036	-4.18472	0.000146015	0.0018727	0.914097
EID1	-1.35939	4.64245	-4.18436	0.000146178	0.00187337	0.653061
HIST1H2BC	0.565633	6.47638	4.18409	0.000146299	0.00187353	0.568241
MAP7D1	0.768595	6.97112	4.18355	0.000146543	0.00187524	0.574626
SNRNP200	0.326705	7.93728	4.18328	0.000146664	0.00187539	0.591176
LUC7L2	-0.596001	4.32828	-4.18165	0.000147402	0.00188342	0.643509
LCORL	-0.909596	4.09034	-4.1803	0.000148016	0.00188986	0.673184
SNRPB	0.728259	6.1803	4.17807	0.000149037	0.00190147	0.550264
SPRR2G	2.32421	7.34223	4.17755	0.000149279	0.00190315	0.583269
STYK1	0.656701	2.06617	4.1765	0.000149763	0.00190788	0.820191
NAF1	-0.531707	3.19282	-4.17625	0.000149877	0.00190792	0.744121
C7orf57	1.67815	-2.08676	4.17591	0.000150033	0.00190848	0.816149
ATG4C	-0.787575	2.76393	-4.17519	0.000150366	0.0019099	0.792504
CCSER2	-0.542807	6.75206	-4.17519	0.000150367	0.0019099	0.539058
PHIP	-0.602725	6.69514	-4.17382	0.000151003	0.00191451	0.534464
TDP1	0.294862	4.28204	4.17339	0.000151205	0.00191451	0.605265
NALCN	-1.82664	0.260797	-4.17337	0.000151213	0.00191451	0.90645
SMURF2	-0.545252	5.19138	-4.17332	0.000151237	0.00191451	0.557092
RP1-191J18.66	1.05147	-1.42028	4.1732	0.00015129	0.00191451	0.865053
KLF6	-0.545457	7.54849	-4.1728	0.00015148	0.00191454	0.543997
THUMPD1	-0.382952	5.70795	-4.17272	0.000151516	0.00191454	0.536218
SLC38A7	0.411863	3.64088	4.17217	0.000151773	0.00191637	0.660199
TAPT1-AS1	-0.939183	1.6465	-4.17151	0.000152081	0.00191808	0.863104
ISG20L2	0.399925	4.95179	4.1714	0.000152132	0.00191808	0.554817
PAMR1	-2.07958	3.60414	-4.17008	0.000152754	0.00192449	0.745148
POLDIP2	0.447905	6.39879	4.16902	0.000153251	0.00192934	0.522388
AKR1B10	1.78769	4.91065	4.16875	0.000153379	0.00192953	0.559152
POLD2	0.63827	6.11746	4.1675	0.000153971	0.00193204	0.518347
IFI27L2	0.653304	4.12139	4.16742	0.00015401	0.00193204	0.598364
CARF	-0.647368	3.52637	-4.16732	0.000154057	0.00193204	0.686094
MRPL9	0.332653	4.7716	4.16683	0.000154289	0.00193204	0.551127
ZNF559	-0.913804	2.76299	-4.16672	0.000154343	0.00193204	0.771598
PM20D2	-0.644655	4.09731	-4.16669	0.000154356	0.00193204	0.623391
TFAM	-0.5624	4.96682	-4.16666	0.000154369	0.00193204	0.549978
CTC-559E9.5	-0.715807	1.19183	-4.16623	0.000154573	0.00193318	0.866129
PTPMT1	0.37839	3.22553	4.16516	0.000155085	0.00193817	0.683739
ZNF84	-0.644002	4.70912	-4.16458	0.000155364	0.00194023	0.562865
ANXA4	-0.383923	5.90089	-4.1635	0.000155878	0.00194524	0.505721
CNKSR2	-1.87605	0.667036	-4.16306	0.000156092	0.00194556	0.881337
ARHGAP6	-1.14688	2.13791	-4.16276	0.000156237	0.00194556	0.813604
DPY19L3	-0.536601	4.40329	-4.16274	0.000156246	0.00194556	0.578895
RRM2	1.18395	4.30773	4.1619	0.000156648	0.00194916	0.567229
BIK	0.955567	0.996301	4.16136	0.000156911	0.00195101	0.843415
COL25A1	-1.48079	-0.0921216	-4.16052	0.000157318	0.00195286	0.867017
AP5S1	0.5874	3.41798	4.16001	0.000157562	0.00195286	0.645053
CCNB1	0.989641	4.23359	4.15968	0.000157725	0.00195286	0.565747
ZNF816	-0.692461	2.81386	-4.15967	0.00015773	0.00195286	0.740314
RNF139	-0.704774	5.00545	-4.15948	0.00015782	0.00195286	0.529351
BHMT2	-1.81096	0.610227	-4.15941	0.000157853	0.00195286	0.871332
FAM122A	-0.415009	4.23465	-4.15931	0.000157901	0.00195286	0.581672
EME1	0.77223	0.827183	4.15917	0.000157973	0.00195286	0.846105
STEAP3-AS1	1.26048	-0.846134	4.15891	0.000158095	0.00195296	0.860687
LSAMP	-1.11337	3.53807	-4.15815	0.000158466	0.00195612	0.677183
SH3BGRL	-0.628328	5.9628	-4.15707	0.000158997	0.00196101	0.487056
LYVE1	-2.05986	3.89309	-4.15687	0.000159091	0.00196101	0.677248
RHCE	1.07135	-0.735346	4.15598	0.000159527	0.00196497	0.855666
FAAP24	0.567413	1.3458	4.15537	0.00015983	0.00196729	0.810991
ZNF862	-0.55092	3.97199	-4.15479	0.000160114	0.00196937	0.597189
BRAF	-0.430004	6.12244	-4.15421	0.0001604	0.00196973	0.476235
HAND2	-3.08393	-0.943752	-4.15413	0.000160438	0.00196973	0.720169
C5orf30	-0.513478	2.83125	-4.15403	0.000160489	0.00196973	0.716631
PGF	0.994536	3.60775	4.15284	0.000161077	0.00197454	0.600549
CCDC30	-0.817068	1.69488	-4.15263	0.000161183	0.00197454	0.804514
PCYOX1	-0.454397	7.00479	-4.15254	0.000161227	0.00197454	0.475376
ADH1B	-3.31597	4.54808	-4.14831	0.000163337	0.00199895	0.663032
ZNF90	-0.882213	0.857954	-4.14757	0.000163707	0.00200205	0.82692
GPSM1	0.911321	4.72613	4.14712	0.000163935	0.00200341	0.495678
ZNF528	-0.747189	3.65116	-4.14633	0.000164337	0.00200688	0.614372
BNC1	1.20621	5.96738	4.14549	0.000164762	0.00201064	0.458745
KLHL21	0.737495	6.5705	4.14506	0.00016498	0.00201186	0.455288
FBXL17	-0.421715	4.79275	-4.14461	0.000165205	0.00201317	0.493353
RP11-363E7.4	-0.897555	2.38525	-4.14223	0.000166418	0.00202514	0.731936
FABP5	1.48245	7.82544	4.14222	0.000166424	0.00202514	0.480322
CDHR3	-0.862736	1.47897	-4.14157	0.000166758	0.00202776	0.7847
ZNF254	-0.953611	4.62784	-4.14132	0.000166884	0.00202785	0.509687
CTD-2528L19.6	-1.01986	-0.059001	-4.14038	0.00016737	0.00203231	0.816513
CLDN11	-1.39772	2.12731	-4.13958	0.000167778	0.00203527	0.753221
AK3	-0.500582	6.22702	-4.13944	0.000167851	0.00203527	0.432318
DNASE1L1	0.543723	4.24716	4.13882	0.000168173	0.00203719	0.50454
PYCR1	0.933587	3.45667	4.13867	0.000168248	0.00203719	0.574353
DCP2	-0.753826	5.6473	-4.13793	0.000168635	0.00204043	0.438446
EIF4G1	0.442736	9.1585	4.1372	0.000169009	0.00204116	0.494669
ANGPTL1	-2.08371	3.2984	-4.13713	0.000169045	0.00204116	0.678853
TPP2	-0.431337	5.75177	-4.13712	0.000169053	0.00204116	0.430671
CHST2	1.59417	3.65772	4.13638	0.000169436	0.00204311	0.547137
RP11-545I5.3	-0.897901	1.22945	-4.13635	0.000169453	0.00204311	0.782162
AKT3	-0.797877	4.81572	-4.13584	0.000169717	0.00204485	0.47452
BUB1	0.82137	3.32446	4.13457	0.000170384	0.00205144	0.577046
ITGAE	0.447878	3.0479	4.13285	0.000171284	0.00206083	0.607265
RSPO3	-1.45992	0.55892	-4.13202	0.000171719	0.00206386	0.795109
TIMMDC1	0.39205	5.37402	4.13191	0.000171777	0.00206386	0.422443
ZDHHC17	-0.734925	4.38364	-4.13117	0.000172171	0.00206714	0.494579
DPYSL2	-0.610357	7.20474	-4.13043	0.000172564	0.0020704	0.412603
PCGF5	-0.705468	5.54649	-4.12987	0.000172858	0.00207248	0.417304
NR3C2	-0.97345	3.54188	-4.12938	0.000173117	0.0020739	0.586661
HMCN2	-1.70618	2.32655	-4.12898	0.000173335	0.0020739	0.717093
NSFL1C	0.320929	6.30542	4.12894	0.000173353	0.0020739	0.403113
KLF12	-0.886943	3.89402	-4.12869	0.000173488	0.0020739	0.541678
ZNF710	0.630053	5.18158	4.12845	0.000173615	0.0020739	0.418945
C5orf51	-0.64616	4.76559	-4.12808	0.000173812	0.0020739	0.451593
NEK11	-0.510994	3.15154	-4.12805	0.000173825	0.0020739	0.607336
SNX18P3	-2.3953	-0.120435	-4.12697	0.000174407	0.0020794	0.755503
DDX23	0.308021	6.53045	4.12623	0.000174802	0.00208265	0.396444
SDHB	0.456637	5.78566	4.12592	0.000174966	0.00208315	0.396862
RN7SL4P	0.872225	6.32292	4.12466	0.000175644	0.00208977	0.394521
PLAA	-0.362637	5.26578	-4.12363	0.000176203	0.00209497	0.405177
PHKG1	-1.32436	0.773162	-4.12277	0.000176668	0.00209761	0.765472
ZNF678	-0.88807	3.13715	-4.12277	0.00017667	0.00209761	0.607971
SARS	0.393328	7.26598	4.12192	0.000177129	0.0021016	0.39527
CADM3	-1.89356	3.20058	-4.12073	0.000177776	0.00210781	0.629892
ZBTB41	-1.02849	4.50897	-4.11993	0.000178214	0.00211097	0.461666
WDR53	0.620299	3.89007	4.11979	0.000178289	0.00211097	0.479704
PROC	1.43684	-1.31125	4.11827	0.000179125	0.00211842	0.730918
G2E3	-0.881584	3.9218	-4.11819	0.000179166	0.00211842	0.509517
RAD51	0.813674	1.85862	4.11762	0.000179484	0.00212071	0.665163
KLF3-AS1	-0.900078	-0.205121	-4.11693	0.000179859	0.00212367	0.750953
POLR2F	0.408476	4.42148	4.11587	0.000180447	0.00212915	0.42444
ERBIN	-0.535639	7.38537	-4.11549	0.000180656	0.0021292	0.372239
KRBA1	0.66371	3.33014	4.11541	0.0001807	0.0021292	0.522779
RTN4	-0.619164	8.3207	-4.11445	0.000181237	0.00213406	0.390804
FOXRED1	0.450751	3.98483	4.11359	0.000181715	0.00213822	0.454666
PMP22	-1.07466	5.82777	-4.11272	0.000182199	0.00214218	0.363713
HDDC2	0.317182	5.0185	4.11253	0.000182302	0.00214218	0.378741
BAK1	0.784543	4.85409	4.11086	0.00018324	0.00215038	0.381934
IKZF5	-0.569728	4.09367	-4.11084	0.000183252	0.00215038	0.457651
VPS37B	0.588903	5.15919	4.10861	0.000184509	0.00216365	0.361431
SMOX	1.16442	4.89547	4.10797	0.000184874	0.00216428	0.373779
ZFP3	-0.577354	3.63792	-4.10785	0.000184941	0.00216428	0.498172
NEK2	0.984197	2.08923	4.10784	0.000184942	0.00216428	0.615682
RNF103	-0.462114	4.89195	-4.1073	0.000185249	0.00216538	0.378245
MED28	-0.289405	5.84945	-4.10723	0.00018529	0.00216538	0.340601
TM2D1	-0.483625	4.04439	-4.10669	0.0001856	0.00216638	0.448372
PRKD1	-0.80198	2.07147	-4.10664	0.000185628	0.00216638	0.650441
IL1RN	0.856966	6.45121	4.10541	0.000186325	0.00217303	0.338742
SUZ12P1	-0.682648	2.92611	-4.10511	0.000186498	0.00217356	0.570315
PFKFB2	0.709299	6.18118	4.10481	0.00018667	0.00217409	0.334495
KIF27	-0.573446	3.30778	-4.10441	0.000186897	0.00217526	0.524948
CHRDL1	-2.40944	4.52297	-4.10355	0.000187394	0.00217956	0.480702
HIST3H2A	0.893606	2.26172	4.10316	0.000187617	0.00218066	0.589176
DAB2	-1.18252	5.66281	-4.10287	0.000187785	0.00218114	0.341769
NAALADL2	-0.937225	3.39593	-4.10202	0.000188271	0.0021835	0.521186
ENPP2	-1.03523	4.95908	-4.10192	0.000188328	0.0021835	0.371955
C16orf52	-0.659999	3.46929	-4.10185	0.000188371	0.0021835	0.502653
RP3-368A4.6	-1.51357	3.28427	-4.10023	0.00018931	0.00219075	0.548364
NCBP2-AS2	0.529229	3.55225	4.10011	0.00018938	0.00219075	0.457419
HELQ	-0.471917	3.61276	-4.1001	0.000189381	0.00219075	0.475026
RECQL4	0.944615	3.18434	4.09935	0.00018982	0.00219383	0.487342
CLUAP1	-0.459311	3.56001	-4.0992	0.000189904	0.00219383	0.477772
SLC25A27	-1.22182	2.50688	-4.0977	0.00019078	0.00220072	0.601675
CDC42SE1	0.384551	7.46593	4.09759	0.000190845	0.00220072	0.328194
TMEM68	-0.594645	3.78828	-4.09752	0.000190886	0.00220072	0.452823
CTPS2	-0.390943	3.79229	-4.09678	0.000191318	0.00220422	0.44306
WDFY3	-0.407416	7.47025	-4.09583	0.000191876	0.00220916	0.316939
PKD1L2	-1.83724	1.17606	-4.09552	0.000192058	0.00220976	0.683211
TMEM132A	1.49684	3.25846	4.09451	0.000192651	0.00221367	0.461655
CNGA1	-0.958862	1.51899	-4.09425	0.000192809	0.00221367	0.651895
SLC35B1	0.52289	5.20267	4.09411	0.000192888	0.00221367	0.317247
RPL26L1	0.590094	3.37618	4.09407	0.000192915	0.00221367	0.456793
ZXDA	-0.654504	2.73458	-4.09351	0.000193241	0.00221593	0.555631
DDAH1	-0.908603	4.02278	-4.09329	0.000193375	0.00221598	0.425302
FIBIN	-1.08931	2.976	-4.0926	0.000193786	0.00221919	0.543983
JMJD1C	-0.521403	7.04737	-4.0923	0.000193963	0.00221974	0.298706
SMPDL3B	1.23874	1.20095	4.09189	0.000194203	0.002221	0.631496
RP11-399O19.9	-1.0709	0.0366886	-4.0899	0.000195394	0.00223313	0.679943
ZNF284	-0.640614	1.19787	-4.0887	0.00019611	0.00223851	0.645734
KIF18B	0.966155	2.48344	4.08867	0.000196127	0.00223851	0.525247
TC2N	-0.643016	5.56429	-4.08685	0.000197224	0.00224838	0.289767
AGBL3	-0.842543	0.864079	-4.0868	0.000197254	0.00224838	0.656881
XXbac-BPG248L24.12	1.59915	0.366209	4.0857	0.000197921	0.00225449	0.654242
CEP295NL	-1.19991	0.611857	-4.08407	0.000198906	0.00226419	0.659435
ITFG1	-0.372041	5.57439	-4.08357	0.000199213	0.00226553	0.27733
EEA1	-0.637109	6.72874	-4.08345	0.000199288	0.00226553	0.268972
CDADC1	-0.492655	2.38533	-4.0826	0.000199807	0.00226992	0.55107
CFAP70	-1.04838	2.40597	-4.08157	0.000200437	0.00227556	0.559842
BPGM	0.827561	4.18688	4.08077	0.000200926	0.0022796	0.338649
GGTA1P	-0.751448	3.78113	-4.07905	0.000201984	0.00229008	0.404788
DDX56	0.418363	5.7896	4.07861	0.000202258	0.00229168	0.257935
ZMYM1	-0.964896	3.74358	-4.07801	0.00020263	0.00229438	0.41608
HDX	-0.870667	1.10238	-4.07772	0.000202807	0.00229485	0.623069
GNPTAB	-0.462196	6.19887	-4.07698	0.000203267	0.00229811	0.249106
SCN3A	-1.17556	0.818933	-4.07666	0.000203466	0.00229811	0.634383
TDRD3	-0.44655	4.63718	-4.07661	0.000203497	0.00229811	0.305589
MAML2	-0.674297	5.43145	-4.07611	0.000203807	0.00230009	0.263162
HIST1H2BN	0.615734	4.41733	4.07586	0.000203969	0.0023004	0.306765
GPRC5B	-0.893618	3.77365	-4.07486	0.00020459	0.00230589	0.399338
AHCY	0.539205	6.2775	4.07455	0.000204787	0.00230659	0.24486
MKL2	-0.466022	6.48252	-4.07412	0.000205051	0.00230803	0.240553
DNM3OS	-1.42328	0.905197	-4.07378	0.000205266	0.00230894	0.626497
SRSF9	0.428059	6.0822	4.07282	0.000205868	0.00231314	0.239019
TPBG	0.754154	5.26701	4.07276	0.00020591	0.00231314	0.253494
SYK	0.418878	5.97328	4.0724	0.000206134	0.00231414	0.238172
PANX2	1.08118	-0.717664	4.07167	0.000206596	0.00231716	0.627578
TTC39A	1.01896	4.68201	4.07155	0.000206674	0.00231716	0.277334
ZNF248	-0.73652	3.62762	-4.07006	0.000207617	0.00232621	0.394164
ZFP30	-0.539689	3.79921	-4.06962	0.000207891	0.00232775	0.368465
KCTD5	0.57012	5.25782	4.0694	0.00020803	0.00232779	0.243203
ERMP1	-0.716371	6.01617	-4.06904	0.00020826	0.00232884	0.228477
KCNK1	0.688853	4.32177	4.06857	0.000208561	0.00233067	0.292598
SKA1	0.946276	1.61907	4.06797	0.000208944	0.00233343	0.538848
VPS13C	-0.780799	7.17314	-4.06776	0.00020908	0.00233343	0.227826
CREB1	-0.523424	5.96159	-4.06584	0.000210309	0.00234512	0.21876
ZFHX3	-0.58636	5.31206	-4.06558	0.000210475	0.00234512	0.235981
SERINC2	0.927851	5.47363	4.06531	0.000210649	0.00234512	0.227254
CDH26	1.0463	1.74092	4.06525	0.000210689	0.00234512	0.519128
TEC	-0.648589	3.43263	-4.06505	0.000210813	0.00234512	0.398392
PCDHGA7	-0.871291	0.891169	-4.06468	0.000211051	0.00234625	0.595177
FREM1	-1.27241	3.6015	-4.06395	0.000211523	0.00234868	0.401358
ZNF354C	-0.790959	3.09025	-4.06381	0.000211616	0.00234868	0.437977
ZNF793	-0.767757	2.96768	-4.06371	0.000211682	0.00234868	0.450582
EPC1	-0.425438	5.31	-4.06251	0.000212458	0.00235577	0.225051
VPS50	-0.569204	4.85273	-4.06179	0.000212925	0.00235941	0.249806
EFCAB6	-0.703459	1.7078	-4.06075	0.000213604	0.0023654	0.541265
MIPOL1	-0.702347	3.04027	-4.05736	0.000215826	0.00238847	0.422389
CRABP2	0.980119	7.1755	4.05586	0.000216817	0.00239788	0.205806
DYM	-0.349426	5.17496	-4.05507	0.000217337	0.00240208	0.208243
SLC2A13	-0.836196	3.17259	-4.05254	0.000219023	0.00241915	0.398137
TSPAN8	-2.20597	0.755197	-4.05207	0.000219338	0.00242046	0.576803
TRAF3IP2	0.336653	5.8604	4.05194	0.000219424	0.00242046	0.178948
MRPL58	0.44566	4.14806	4.05126	0.000219881	0.00242393	0.258047
PLPPR2	0.758075	4.06828	4.05062	0.000220311	0.00242711	0.261167
P4HB	0.480906	9.14282	4.04964	0.000220973	0.00243278	0.238934
CYP4F12	-1.47578	4.09109	-4.04943	0.00022111	0.00243278	0.309104
PGR	-1.42275	1.48272	-4.04915	0.000221297	0.00243327	0.53465
PSMB4	0.401542	6.97607	4.04879	0.000221546	0.00243444	0.176004
NCK2	0.58309	5.84793	4.04683	0.000222874	0.00244636	0.165264
KPNA2	0.802187	5.61167	4.04676	0.000222917	0.00244636	0.16959
ZNF638	-0.624084	7.15475	-4.04544	0.000223815	0.00245442	0.163001
SMARCB1	0.356911	5.05838	4.04526	0.000223938	0.00245442	0.180286
SCAMP1	-0.638586	5.63024	-4.04407	0.000224754	0.00246068	0.16282
POU5F2	-1.25717	1.46138	-4.04401	0.000224797	0.00246068	0.517649
CHRD	-0.834458	2.30451	-4.04363	0.000225056	0.00246195	0.455449
LMBR1	-0.401491	5.53123	-4.04206	0.000226135	0.00247217	0.15755
PLA2G3	1.27331	4.41536	4.04115	0.000226762	0.00247744	0.207359
OBFC1	0.58782	4.7381	4.04064	0.000227119	0.00247976	0.182954
TNFAIP1	0.515131	6.60318	4.04006	0.00022752	0.00248255	0.146379
HJURP	0.913067	2.5402	4.03956	0.000227868	0.00248476	0.379975
ZNF708	-0.744619	3.43424	-4.03911	0.000228182	0.0024866	0.327681
IGFBP2	1.54001	4.58413	4.03843	0.000228651	0.00248891	0.191244
E2F7	0.94578	2.14012	4.03838	0.000228684	0.00248891	0.412978
CBX2	0.958846	3.67938	4.03779	0.0002291	0.00249185	0.259154
SYNE2	-0.554523	9.48584	-4.03702	0.00022964	0.0024948	0.20269
CCNB2	0.98384	3.11538	4.03698	0.000229663	0.0024948	0.313765
PSMD8	0.481465	7.16039	4.03656	0.000229959	0.00249642	0.144384
ZNF599	-0.482297	2.03689	-4.03626	0.000230172	0.00249715	0.445634
CD2BP2	0.356855	5.77611	4.03574	0.000230532	0.00249948	0.132765
YTHDC1	-0.367036	6.20396	-4.03402	0.000231745	0.00251101	0.1236
LRCH2	-1.27403	0.210007	-4.03382	0.000231889	0.00251101	0.527525
DUSP23	0.611005	4.2878	4.03359	0.000232048	0.00251114	0.193858
ATP11C	-0.59817	4.74136	-4.03317	0.000232344	0.00251276	0.175054
ADH7	2.40149	0.8058	4.03296	0.000232495	0.0025128	0.482424
TAF10	0.513452	4.99934	4.03196	0.000233205	0.00251888	0.144146
ZBED5	-0.707516	5.08276	-4.03115	0.000233784	0.00252354	0.149324
ARID2	-0.429714	6.33978	-4.03011	0.000234523	0.00252992	0.111951
DYNC2LI1	-0.588452	3.55832	-4.0284	0.000235749	0.00254155	0.277846
PGAM5	0.894216	5.20543	4.02706	0.000236714	0.00255034	0.123046
ESCO1	-0.733653	4.9162	-4.02678	0.000236913	0.00255088	0.147681
MLH3	-0.542627	4.982	-4.02523	0.000238034	0.00256133	0.134769
RP11-53O19.3	-0.681529	2.44649	-4.0249	0.000238271	0.00256227	0.385654
FAM86C1	0.625103	2.72275	4.02386	0.000239029	0.00256881	0.322137
PDLIM3	-1.40327	3.21154	-4.02359	0.000239227	0.00256887	0.332725
DZIP1L	-0.970046	3.38984	-4.02344	0.000239335	0.00256887	0.294747
MISP	2.03033	-0.22815	4.02247	0.000240042	0.00257484	0.494389
E2F5	-0.623843	0.926137	-4.02162	0.000240664	0.0025799	0.470479
ZNF141	-0.705856	3.90891	-4.02085	0.000241231	0.00258436	0.220413
NFYB	-0.497413	4.38374	-4.02049	0.000241491	0.00258552	0.165168
KLHL15	-0.558757	3.71917	-4.0202	0.000241707	0.00258622	0.235226
CCT7	0.451916	7.26979	4.01983	0.000241978	0.00258642	0.0976678
ABCA11P	-1.24259	-0.828696	-4.01976	0.000242028	0.00258642	0.459676
ZMAT1	-1.47088	1.63887	-4.01891	0.000242657	0.00259152	0.442803
ATAD3A	0.977594	4.20977	4.01866	0.000242841	0.00259187	0.156169
FAM149B1	-0.400666	3.94569	-4.01782	0.00024346	0.00259685	0.197156
RCOR3	-0.640936	5.0006	-4.01713	0.000243976	0.00260074	0.112048
ACOT7	0.849218	4.63709	4.01644	0.000244486	0.00260455	0.118977
TRMT13	-0.831623	3.51228	-4.01501	0.000245549	0.00261425	0.253486
ASCC2	0.300339	5.78447	4.01455	0.000245893	0.00261628	0.0708424
SLC25A46	-0.613229	5.78211	-4.01393	0.000246363	0.00261965	0.0711226
HDAC3	0.319493	5.6441	4.01276	0.000247241	0.00262736	0.0678291
POLR2J	0.463437	4.05009	4.01197	0.000247831	0.00262901	0.153022
IL11	1.3998	-0.981384	4.01186	0.000247919	0.00262901	0.461483
KCNH1	1.98865	-1.4031	4.01183	0.00024794	0.00262901	0.448003
DET1	-0.499403	1.89892	-4.01145	0.000248226	0.00262901	0.386191
NBEAL1	-0.664898	5.84759	-4.01136	0.000248295	0.00262901	0.0627286
RPS6KA6	-0.976636	2.24806	-4.01133	0.000248318	0.00262901	0.371541
CXorf23	-0.688597	3.91799	-4.01111	0.000248485	0.00262915	0.190615
RPLP0P6	0.595351	3.60203	4.00998	0.000249335	0.00263651	0.189849
LRRC4C	-1.76391	-0.826714	-4.00929	0.000249862	0.00264045	0.419564
STEAP2	-1.22091	3.78672	-4.0087	0.000250312	0.00264358	0.220449
SCN7A	-2.18744	1.63358	-4.00831	0.000250609	0.00264508	0.431804
HYAL3	0.723796	1.15995	4.00765	0.000251109	0.00264872	0.402246
CD164	-0.622386	7.37856	-4.00734	0.000251347	0.00264959	0.0559916
SYTL2	-0.675305	4.5459	-4.00681	0.000251753	0.00265069	0.116263
KRT6B	2.7806	10.0244	4.00667	0.000251859	0.00265069	0.173725
TRMT112	0.452041	5.74093	4.00657	0.000251939	0.00265069	0.0487506
FAS	-0.747661	4.51333	-4.00619	0.000252224	0.00265069	0.118894
ORMDL1	-0.728528	4.83941	-4.00619	0.000252225	0.00265069	0.0931296
ARL 1.00	-0.365322	5.92621	-4.00598	0.000252389	0.00265078	0.0442742
SLC25A40	-0.70494	3.61456	-4.00485	0.000253258	0.00265828	0.208759
RNPC3	-0.854286	4.03299	-4.00461	0.000253437	0.00265853	0.165166
C4orf32	-0.786666	3.6054	-4.00278	0.000254857	0.00267178	0.205234
TPI1P1	0.84409	0.331886	4.00242	0.000255132	0.0026723	0.427138
HGSNAT	-0.322548	5.82305	-4.00227	0.000255252	0.0026723	0.0348382
SERPINB3	2.14855	7.15974	4.00211	0.000255375	0.0026723	0.0638915
RP11-195F19.9	-0.935255	0.379891	-4.00115	0.000256123	0.00267849	0.434574
LRRC8A	0.590586	6.48111	4.00052	0.000256607	0.00268179	0.0308447
UQCC3	0.594003	3.62069	4.00034	0.000256752	0.00268179	0.160506
TMEM222	0.573225	4.9679	3.99997	0.000257038	0.00268314	0.0527706
ELF4	0.489711	4.85759	3.99949	0.000257417	0.002685	0.0569231
FOXE1	1.51197	3.06416	3.99934	0.00025753	0.002685	0.205127
RELN	-1.26023	3.63594	-3.99888	0.00025789	0.00268712	0.210553
NMT1	0.291378	6.64608	3.99866	0.000258066	0.00268731	0.0249022
UROS	0.43346	4.58202	3.99784	0.000258705	0.00269232	0.0691878
MFAP4	-1.63695	5.82221	-3.99762	0.000258878	0.00269249	0.0393907
COL14A1	-1.24904	6.45012	-3.99629	0.000259926	0.00269933	0.0162075
VPS36	-0.44241	6.48536	-3.99619	0.000260009	0.00269933	0.0135949
RP11-29H23.5	0.764056	-0.651643	3.99619	0.000260009	0.00269933	0.424515
BYSL	0.5787	3.70774	3.99573	0.000260371	0.00270082	0.138308
TENM2	1.15529	6.41177	3.99561	0.000260468	0.00270082	0.0211217
RP11-458D21.5	-0.760117	5.47559	-3.99527	0.000260735	0.0027016	0.0273814
ZNF511	0.52814	3.74515	3.99507	0.000260896	0.0027016	0.133168
TMEM198B	-0.649782	3.80531	-3.99491	0.000261018	0.0027016	0.154194
LRRC8C	-0.818338	4.48266	-3.99438	0.000261442	0.00270436	0.0907193
HPCAL1	0.591727	3.91808	3.99392	0.000261801	0.00270644	0.112083
CDK2AP2	0.730081	3.89178	3.99318	0.000262396	0.00271095	0.111403
USP45	-0.675034	3.47929	-3.99278	0.000262713	0.0027125	0.1872
ZNF614	-0.511728	3.45963	-3.99259	0.000262863	0.0027125	0.183445
AC093642.5	-0.835033	0.828056	-3.99227	0.000263117	0.00271348	0.395443
SEMA3A	-1.51221	2.47682	-3.99198	0.000263355	0.0027143	0.313288
TRIM52	-0.617056	3.12415	-3.99174	0.000263546	0.00271435	0.221258
LSM 7.00	0.607479	4.32603	3.99157	0.000263677	0.00271435	0.0691308
FBLN5	-1.21298	4.93145	-3.9911	0.000264053	0.00271659	0.0578916
KIAA2022	-1.13719	1.90746	-3.99072	0.000264358	0.00271809	0.338886
RP11-690D19.3	-0.958056	2.39469	-3.99019	0.000264786	0.00272062	0.299417
RABGGTA	0.57755	4.97888	3.99002	0.000264922	0.00272062	0.0234508
NELFE	0.41088	5.67019	3.98936	0.000265452	0.00272443	-0.000233275
RAB2B	-0.363699	4.11172	-3.98876	0.000265941	0.00272642	0.0960032
MIEF1	0.286234	5.67394	3.98873	0.000265965	0.00272642	-0.00247864
CSNK1G3	-0.51774	4.96018	-3.98784	0.000266683	0.00273095	0.0271871
PLP1	-1.21577	4.04663	-3.98778	0.000266727	0.00273095	0.130599
PKIA	-1.19067	3.81872	-3.9875	0.000266955	0.00273165	0.15533
ZFAND2A	0.552739	3.43824	3.98718	0.000267214	0.00273267	0.142504
PLA2G4D	1.29947	6.0854	3.98672	0.000267589	0.00273391	-0.00439469
IMPDH1	0.708084	5.45309	3.98664	0.000267654	0.00273391	-0.00247371
SYNPO2	-1.32185	6.11772	-3.98629	0.000267942	0.00273522	-0.00808202
FOXO1	-0.43258	5.94229	-3.98595	0.000268212	0.00273634	-0.0137925
GALE	0.693744	3.55961	3.98546	0.000268613	0.00273879	0.122947
EVI5	-0.500573	5.64861	-3.98364	0.000270103	0.00275234	-0.0145141
MXD1	0.806491	5.9065	3.98289	0.000270717	0.00275655	-0.0194058
CFAP43	-1.14029	-0.463711	-3.98274	0.000270837	0.00275655	0.382175
PARK2	-0.869882	2.52149	-3.98195	0.000271487	0.00276152	0.261488
H2AFZ	0.571628	5.98383	3.9813	0.000272022	0.00276531	-0.0260821
CHIC1	-1.02235	3.17053	-3.98099	0.00027228	0.00276629	0.202123
UNC50	-0.297628	4.50197	-3.97935	0.000273635	0.00277695	0.0310306
NUDT22	0.70017	4.56883	3.97923	0.000273736	0.00277695	0.0154972
SNORA72	-1.85855	-1.12607	-3.97914	0.000273816	0.00277695	0.310908
SRXN1	1.46991	-0.391707	3.97784	0.000274896	0.00278565	0.375366
LEPR	-1.58578	4.01733	-3.97761	0.000275087	0.00278565	0.122513
THOC5	0.290423	5.00805	3.97745	0.000275223	0.00278565	-0.0140563
PSMD3	0.503292	6.96961	3.9772	0.000275431	0.00278565	-0.0312017
ZNF791	-0.350363	5.25753	-3.97713	0.000275488	0.00278565	-0.0215951
CHPT1	-0.86316	4.14125	-3.97619	0.000276271	0.00279105	0.0749113
PCNX4	-0.579573	5.15068	-3.9761	0.000276348	0.00279105	-0.0163761
ZNF24	-0.382389	6.37562	-3.97495	0.000277311	0.00279912	-0.0481087
PAIP2B	-0.87443	5.02046	-3.97409	0.00027804	0.00280483	-0.00852193
SNHG6	-0.440026	4.57324	-3.97333	0.000278677	0.0028096	0.0110953
AFAP1L2	0.555375	5.33428	3.97201	0.000279793	0.00281918	-0.0422643
CLIP3	-1.03336	1.90688	-3.97116	0.000280519	0.00282329	0.283499
KIAA0100	0.262387	8.39466	3.97114	0.000280531	0.00282329	-0.0157845
RWDD1	-0.400018	5.02644	-3.97095	0.000280697	0.00282331	-0.0274097
GFOD1	0.745215	5.45908	3.97038	0.000281184	0.00282655	-0.0494095
SF3A3	0.260912	6.04867	3.96943	0.000281993	0.00283301	-0.062287
DCPS	0.392186	3.75142	3.96834	0.000282924	0.00284069	0.0575682
GXYLT2	-1.14995	3.18999	-3.96699	0.000284085	0.00285068	0.165525
RHOJ	-0.776406	3.09521	-3.96671	0.00028432	0.00285137	0.158689
DKK 2.00	-1.52516	2.70459	-3.96633	0.000284648	0.00285299	0.220373
ZBTB25	-0.463609	4.12448	-3.96584	0.000285074	0.00285558	0.0313114
MAP3K1	-0.474587	7.32323	-3.96502	0.000285779	0.00286096	-0.0668599
RPN1	0.445204	7.664	3.9634	0.000287185	0.00287336	-0.0567375
RUFY2	-0.558846	4.51695	-3.96305	0.000287495	0.00287464	-0.0113822
SLC7A5	1.62635	6.59679	3.96287	0.000287649	0.00287464	-0.0662355
SRP68	0.306694	6.23101	3.96201	0.000288397	0.00287728	-0.0837656
HIST2H2BF	0.689252	4.84698	3.962	0.000288405	0.00287728	-0.0508262
CLEC12B	-1.65692	0.319525	-3.96199	0.000288418	0.00287728	0.333218
MAP1A	-1.20756	4.99356	-3.96164	0.00028872	0.00287862	-0.0322989
RIF1	-0.623218	6.97833	-3.96133	0.000288994	0.00287967	-0.0835646
FHL5	-1.8086	1.01881	-3.96109	0.000289202	0.00288007	0.317758
FANCE	0.75974	4.1507	3.96057	0.000289661	0.00288216	-0.00632447
SLC38A6	-0.86037	2.50661	-3.96047	0.000289749	0.00288216	0.202907
KDM1A	0.308932	6.31327	3.96016	0.000290016	0.00288314	-0.0888597
ITPA	0.530842	4.71521	3.95909	0.000290956	0.00289081	-0.0517436
CILP	-2.61306	4.79068	-3.95759	0.00029228	0.00290227	0.0408322
UTP14A	0.352429	4.69145	3.95702	0.000292787	0.00290562	-0.0556121
RPS11P6	1.33916	-1.23304	3.9557	0.000293958	0.0029128	0.305125
PCDH11X	-1.27522	-0.37746	-3.95566	0.000293995	0.0029128	0.310533
RP11-156E6.1	-0.842445	3.44079	-3.95563	0.000294021	0.0029128	0.0936225
ORC6	0.804952	1.74531	3.95322	0.000296171	0.0029324	0.207528
SPG11	-0.398506	6.88116	-3.95247	0.000296844	0.00293737	-0.109575
ZFP2	-0.976163	0.572939	-3.95146	0.00029776	0.00294472	0.294477
STARD10	0.797751	5.14921	3.95075	0.000298397	0.00294932	-0.096476
PPM1L	-0.590959	5.88238	-3.95039	0.000298722	0.00295083	-0.114932
CES2	0.447437	6.17846	3.94983	0.000299228	0.00295278	-0.118218
ARMC10	-0.462051	4.96345	-3.94979	0.000299264	0.00295278	-0.0837528
ZNF423	-0.91857	3.17333	-3.94895	0.000300022	0.00295855	0.105234
C5orf42	-0.681801	5.49466	-3.94841	0.000300513	0.00295925	-0.109712
ISG15	1.59449	2.99019	3.94821	0.000300693	0.00295925	0.0656489
TMEM170B	-0.863263	3.30313	-3.94796	0.000300921	0.00295925	0.0848354
LAPTM4A	-0.385395	7.16723	-3.94795	0.000300929	0.00295925	-0.118379
C1QBP	0.610907	6.18997	3.94792	0.000300959	0.00295925	-0.122613
DTWD1	-0.838872	3.73422	-3.94719	0.000301629	0.00296414	0.0356357
AADACL2-AS1	2.15997	0.23513	3.94669	0.000302082	0.00296689	0.27351
TNFRSF12A	1.33508	4.17933	3.94625	0.000302486	0.00296915	-0.0492016
SNORA80B	1.30478	1.33242	3.94569	0.000302999	0.00297249	0.210044
SH3GLB1	-0.420814	7.18021	-3.94388	0.000304656	0.00298702	-0.1301
ZNF300P1	-1.45629	0.549407	-3.94366	0.000304862	0.00298733	0.278365
HOXC13-AS	0.884123	2.42335	3.94316	0.000305321	0.00298927	0.118478
ZNF841	-0.630511	4.31447	-3.94307	0.000305409	0.00298927	-0.0484079
AMOT	-0.899731	3.70409	-3.94213	0.000306275	0.00299487	0.0255833
PCM1	-0.473111	7.45159	-3.94207	0.000306331	0.00299487	-0.130591
LRIG3	-0.458912	6.71634	-3.94074	0.000307564	0.00300462	-0.145364
GLS	-0.688928	6.04804	-3.94061	0.00030768	0.00300462	-0.144892
IQGAP3	0.714875	3.69812	3.94031	0.000307964	0.00300568	-0.0212356
NT5C	0.593768	4.00397	3.9395	0.000308716	0.0030113	-0.0526192
SNRPGP10	0.69952	-0.214265	3.93882	0.000309352	0.00301579	0.268795
BLNK	0.58986	4.2146	3.93787	0.000310241	0.0030219	-0.0762771
MS4A4E	-1.46164	-0.19241	-3.93777	0.000310332	0.0030219	0.266415
COPE	0.606944	5.99215	3.93748	0.000310609	0.00302287	-0.152509
BTC	-1.94728	2.878	-3.93618	0.000311833	0.00303306	0.136224
RHBDD1	-0.276648	4.84509	-3.9352	0.000312758	0.00304033	-0.121699
LINC01091	-1.32016	0.923525	-3.93495	0.000312992	0.00304088	0.241658
CREG2	2.03002	-1.40415	3.93458	0.000313342	0.00304254	0.245189
LATS1	-0.401781	5.80206	-3.9333	0.000314558	0.00305263	-0.163849
ZNF528-AS1	-0.829122	-0.207627	-3.93213	0.000315667	0.00306134	0.253483
PSMD11	0.331589	6.53686	3.93193	0.000315856	0.00306134	-0.168744
KPNA7	2.01822	-3.23145	3.93162	0.000316153	0.00306134	0.045098
LRP6	-0.44056	6.03659	-3.9316	0.000316172	0.00306134	-0.17177
ORC4	-0.667661	4.57543	-3.93038	0.000317342	0.00307093	-0.106575
SDC2	-1.01555	4.78419	-3.93011	0.000317598	0.00307167	-0.113574
NTMT1	0.495269	3.73219	3.92974	0.000317952	0.00307241	-0.052487
COL22A1	2.23403	-0.825882	3.92965	0.000318041	0.00307241	0.246461
EEF2KMT	0.534757	3.09689	3.92947	0.000318213	0.00307241	0.0146715
PTPN14	-0.544512	7.60591	-3.92857	0.000319083	0.00307907	-0.166601
LAD1	0.929453	8.71035	3.92796	0.00031967	0.003083	-0.12169
LOC100421166	-1.8669	-0.458921	-3.92685	0.00032074	0.00309131	0.224652
RP11-658F2.8	-0.683951	2.84264	-3.92669	0.000320893	0.00309131	0.0693421
VSIG1	0.952725	-0.578562	3.92648	0.000321102	0.00309158	0.238441
LYSMD3	-0.856732	4.16502	-3.9258	0.000321758	0.00309615	-0.0738589
LIMK1	0.609261	4.98192	3.92547	0.000322075	0.00309655	-0.162863
TTC37	-0.527254	7.3371	-3.92538	0.000322162	0.00309655	-0.181157
TRAPPC8	-0.570026	6.50783	-3.92463	0.000322896	0.00310018	-0.193118
MIER1	-0.608082	5.50355	-3.92462	0.000322901	0.00310018	-0.17939
AMN1	-0.58317	2.25726	-3.92411	0.000323406	0.00310329	0.114836
TMOD2	-0.653059	4.50559	-3.92383	0.000323677	0.00310393	-0.120124
UTP4	0.443095	4.73092	3.92367	0.000323836	0.00310393	-0.154447
DUBR	-0.576825	1.82558	-3.92312	0.000324368	0.00310729	0.145173
FAM136A	0.379366	4.74885	3.92282	0.000324661	0.00310835	-0.157703
GDAP1	0.583525	2.83054	3.9221	0.000325366	0.00311243	0.0215252
CTD-2555O16.4	-0.625914	0.564453	-3.92188	0.000325588	0.00311243	0.210242
DDX41	0.352923	5.82142	3.92178	0.00032568	0.00311243	-0.197638
NUDT1	0.511054	3.37214	3.92148	0.000325982	0.00311243	-0.0375584
COLEC12	-1.19226	4.54136	-3.92133	0.000326125	0.00311243	-0.109625
FAM184A	-1.16142	0.978472	-3.92114	0.000326313	0.00311243	0.198915
WIPI1	0.540975	4.97726	3.92109	0.000326361	0.00311243	-0.17529
ZBTB11-AS1	0.4404	2.20858	3.92044	0.000327003	0.00311682	0.0826533
WDR62	0.750567	3.03564	3.9202	0.000327242	0.00311737	-0.00927497
ELN	-1.46318	5.72903	-3.91986	0.000327575	0.00311782	-0.1858
GALNT18	0.564315	4.73105	3.91977	0.00032766	0.00311782	-0.165879
AGGF1	-0.405603	5.48244	-3.9196	0.000327837	0.00311782	-0.195296
PWWP2A	-0.341541	4.71561	-3.91933	0.000328104	0.00311863	-0.157381
CCDC82	-1.02136	3.58024	-3.91897	0.00032846	0.00312028	-0.0210181
HIST2H3D	0.975019	2.36032	3.91874	0.000328686	0.0031207	0.0513525
RTCB	0.389986	6.71994	3.9178	0.00032962	0.00312782	-0.207058
LINC01422	-1.34952	0.902521	-3.9171	0.000330317	0.0031327	0.19292
MAP3K12	-0.646775	3.21947	-3.91689	0.000330518	0.00313287	-0.00155839
FAM83A	1.61164	4.85679	3.91643	0.000330976	0.00313548	-0.174945
ZNF208	-1.63468	0.409593	-3.91588	0.000331533	0.00313901	0.207961
ANKS1B	-1.04098	2.22265	-3.91517	0.000332242	0.00314398	0.103349
POC1B	-0.56986	3.84395	-3.91455	0.000332859	0.00314808	-0.0821908
CLSPN	0.88808	2.77743	3.91429	0.00033312	0.00314881	-0.000288814
ZNF611	-0.552789	3.52905	-3.91313	0.000334293	0.00315816	-0.0502605
RIMS3	0.94855	5.16387	3.91281	0.000334613	0.00315943	-0.205191
ZSCAN32	0.262422	4.02109	3.9126	0.000334825	0.00315969	-0.127438
TRPT1	0.484592	3.91132	3.91218	0.000335253	0.00316126	-0.120931
KXD1	0.362235	5.46775	3.91207	0.000335361	0.00316126	-0.219121
FAM66D	-1.05329	-0.415402	-3.91142	0.00033602	0.00316455	0.195185
MIR762HG	0.422005	0.930242	3.91136	0.00033608	0.00316455	0.151175
SNORA13	-1.65047	-0.621397	-3.91057	0.000336884	0.00317038	0.178414
ZBTB26	-0.748528	2.61374	-3.90901	0.000338462	0.00318348	0.0457647
KLHL31	-1.41867	1.1522	-3.90881	0.000338676	0.00318374	0.160509
FRYL	-0.497649	6.99716	-3.90849	0.000338994	0.00318498	-0.235057
BCORL1	-0.708031	3.19452	-3.90821	0.000339281	0.00318592	-0.0218861
PTK7	0.73353	6.62606	3.90609	0.000341455	0.00320233	-0.239007
RIC1	-0.352223	6.14109	-3.906	0.000341545	0.00320233	-0.246362
ZNF799	-0.58475	2.17526	-3.90596	0.000341589	0.00320233	0.0704018
SP4	-0.509573	3.68456	-3.90528	0.000342297	0.00320639	-0.0923151
THAP9	-0.659857	2.30835	-3.90513	0.000342447	0.00320639	0.0595652
ALDOA	0.60283	9.29461	3.905	0.000342585	0.00320639	-0.171453
FAM171B	-0.78674	3.86475	-3.90429	0.000343313	0.00321145	-0.105063
GSTM2	-1.02202	3.09298	-3.90374	0.00034388	0.00321499	-0.0119317
SLCO3A1	-0.515216	5.05817	-3.90353	0.000344098	0.00321527	-0.221414
HS3ST3A1	1.50731	0.877209	3.90303	0.000344615	0.00321835	0.121875
SMARCA1	-0.611395	4.57423	-3.90261	0.000345057	0.00321929	-0.187425
DEPDC1B	0.824319	1.98016	3.90257	0.000345092	0.00321929	0.0449129
NOP56	0.545116	6.22826	3.90233	0.000345344	0.00321989	-0.254181
SLC35F5	-0.748711	6.21327	-3.89996	0.000347815	0.00324116	-0.263078
ZMYND11	-0.318346	6.3977	-3.89925	0.000348564	0.00324257	-0.266161
ANKRD36	-1.0059	4.3221	-3.89923	0.00034858	0.00324257	-0.161711
ATG13	0.307794	6.30734	3.89918	0.000348634	0.00324257	-0.264468
ETAA1	-0.773727	4.12637	-3.8991	0.000348724	0.00324257	-0.148802
LAMB3	1.17213	7.18605	3.89877	0.000349063	0.00324395	-0.245855
C10orf55	0.781909	0.269011	3.89825	0.000349616	0.00324581	0.144551
KCND2	-2.06637	-0.0346813	-3.8981	0.000349768	0.00324581	0.160053
PPP2R5E	-0.600058	5.34176	-3.89783	0.000350061	0.00324581	-0.250295
GATA3	-1.11648	5.62895	-3.89775	0.000350138	0.00324581	-0.253451
RHBDD3	0.681725	3.47698	3.89754	0.000350359	0.00324581	-0.119541
CYSRT1	1.36051	5.14361	3.8975	0.000350401	0.00324581	-0.244627
CDH3	1.27751	6.91805	3.89727	0.000350647	0.00324633	-0.25436
C14orf37	-0.744287	2.85132	-3.89578	0.000352225	0.00325804	-0.0173043
RANBP6	-0.584203	5.23464	-3.89571	0.000352293	0.00325804	-0.251733
TRIM23	-0.500061	4.10216	-3.89544	0.000352586	0.00325899	-0.166768
APPL1	-0.461599	6.63076	-3.89525	0.000352787	0.00325909	-0.276815
CCSER1	-0.762445	2.63007	-3.89443	0.000353654	0.00326533	0.00130514
FAM19A2	-0.928744	1.18034	-3.89374	0.000354397	0.00327043	0.10988
CCDC191	-0.608915	3.01497	-3.89272	0.000355484	0.0032787	-0.0478301
ENKUR	1.69213	-2.33963	3.89174	0.000356533	0.00328659	0.0658027
EXO1	0.92092	2.35264	3.89135	0.000356946	0.00328836	-0.0227475
BBS7	-0.444621	3.76749	-3.8912	0.000357109	0.00328836	-0.144404
PTCD2	-0.378992	2.92074	-3.89002	0.000358377	0.00329826	-0.0519688
ANKRD46	-0.475529	3.92623	-3.88956	0.000358879	0.00330111	-0.165675
NOSIP	0.458753	4.94862	3.8886	0.000359909	0.0033088	-0.267037
LUC7L3	-0.75794	5.90217	-3.88712	0.000361515	0.00332086	-0.295935
LRRC6	-0.74403	1.18044	-3.88702	0.000361631	0.00332086	0.0873949
FAM198A	-0.925394	2.01068	-3.88686	0.000361802	0.00332086	0.0381172
SPHK1	0.961552	3.77357	3.88576	0.000362996	0.00332953	-0.186212
PSMB6	0.567173	6.44737	3.88564	0.000363137	0.00332953	-0.300794
PRDM11	0.620069	3.19959	3.88473	0.000364125	0.00333681	-0.124948
SPINK6	4.61053	-1.04147	3.88442	0.000364467	0.00333815	0.122346
CUL5	-0.600228	5.72351	-3.88404	0.000364879	0.00333913	-0.302288
TMEM51	0.523958	3.46737	3.88397	0.000364964	0.00333913	-0.154807
HSPB6	-2.27276	-0.119128	-3.88208	0.000367033	0.00335458	0.11295
SCEL	-1.08348	8.0491	-3.88207	0.000367045	0.00335458	-0.292871
AHSA2	-0.863879	4.75199	-3.88161	0.000367562	0.00335751	-0.255371
STEAP1B	1.73277	0.176003	3.88102	0.000368205	0.00335753	0.0972866
MIR3945HG	2.60069	-3.06344	3.88098	0.000368256	0.00335753	-0.0414164
RAI2	-1.08127	2.53823	-3.88089	0.000368356	0.00335753	-0.0174099
LZTFL1	-0.58039	3.89842	-3.88086	0.000368388	0.00335753	-0.183471
KIFC1	0.815178	3.50082	3.88071	0.000368549	0.00335753	-0.171889
PCGF1	0.351727	3.57441	3.88054	0.000368742	0.00335753	-0.173503
REST	-0.407494	6.48053	-3.88035	0.000368954	0.00335768	-0.320199
EIF5A	0.650943	8.17481	3.88008	0.000369251	0.00335859	-0.279707
NDUFB4	0.400577	5.96948	3.87975	0.000369614	0.00336011	-0.319293
ZNF33A	-0.553722	5.71947	-3.87955	0.000369839	0.00336037	-0.315487
URM1	0.459909	4.76128	3.87919	0.000370238	0.00336221	-0.283682
ZNF83	-0.676583	4.56726	-3.87832	0.000371212	0.00336927	-0.255164
RGAG4	-0.866624	1.70247	-3.87719	0.000372467	0.00337879	0.031497
SNORA71D	0.869995	3.70523	3.87693	0.000372761	0.00337879	-0.204098
GYS1	0.479681	5.52505	3.87679	0.000372917	0.00337879	-0.321301
SMYD2	0.379263	4.91392	3.87658	0.000373156	0.00337879	-0.299528
RGMB	-0.666382	5.53232	-3.8765	0.000373249	0.00337879	-0.317639
RP11-1006G14.4	-0.536175	2.23959	-3.87617	0.000373618	0.00338035	-0.0196363
ZNF160	-0.473759	5.08513	-3.87569	0.000374154	0.0033834	-0.303335
SDCBP2	0.842467	5.84712	3.87507	0.000374855	0.00338795	-0.329054
TUBGCP2	0.382298	6.04967	3.87428	0.000375737	0.00339413	-0.335441
RASA2	-0.637146	5.02515	-3.87392	0.000376153	0.00339609	-0.301856
SLIT3	-1.26054	7.07405	-3.87204	0.000378276	0.00341347	-0.340005
POT1	-0.703679	3.63988	-3.87186	0.000378484	0.00341354	-0.174055
POLE3	0.406973	5.52137	3.87116	0.00037928	0.00341892	-0.337521
COL21A1	-0.864295	3.37655	-3.8707	0.000379802	0.00342037	-0.141074
CRCT1	1.55641	6.66509	3.87067	0.000379841	0.00342037	-0.331271
ZEB1	-0.875549	5.16501	-3.87023	0.000380336	0.00342302	-0.315061
PTAR1	-0.692852	5.93816	-3.86905	0.000381685	0.00343135	-0.348732
TMEM191A	0.744627	0.321862	3.86903	0.000381712	0.00343135	0.0631034
ANXA2P2	0.580998	2.36689	3.8689	0.000381863	0.00343135	-0.0795564
EIF4A3	0.519555	6.28533	3.86869	0.000382099	0.00343167	-0.350536
OAZ1	0.516095	8.33238	3.86685	0.00038422	0.00344891	-0.314187
ANKRD36C	-1.04436	4.14638	-3.86596	0.000385242	0.00345627	-0.236527
VGLL1	2.12091	-3.17496	3.86523	0.000386092	0.00346208	-0.103348
KLK13	1.597	4.41155	3.86501	0.000386348	0.00346256	-0.296195
CAPZB	0.358602	6.99221	3.86476	0.000386631	0.00346328	-0.355248
TAF1D	-0.663075	5.50159	-3.86438	0.000387073	0.00346336	-0.351354
MIS18BP1	-0.745239	4.94409	-3.86428	0.000387194	0.00346336	-0.321736
MACROD2	-1.04172	2.84988	-3.86423	0.000387247	0.00346336	-0.0942334
RP11-109J4.1	1.69861	1.09506	3.86386	0.000387681	0.00346543	-0.00419464
PSMD7	0.332475	6.48327	3.86142	0.00039053	0.0034873	-0.371385
SGSM1	-1.56025	1.54898	-3.86141	0.000390536	0.0034873	0.011839
FER	-0.548248	5.90073	-3.86058	0.000391515	0.00349422	-0.373318
MSTO1	0.363758	2.80875	3.85843	0.000394049	0.00351501	-0.150571
LINC01359	-1.37011	0.415189	-3.85809	0.000394449	0.0035153	0.050195
CHRNB1	0.513772	2.98631	3.85805	0.000394492	0.0035153	-0.175254
PTBP2	-0.85328	3.6107	-3.85726	0.000395434	0.00352185	-0.207339
CYP2C19	-1.68212	-0.279239	-3.85667	0.000396134	0.00352625	0.050514
ARHGAP5	-0.685581	7.47127	-3.85646	0.000396384	0.00352665	-0.376838
YIPF4	-0.462694	5.47822	-3.85486	0.000398289	0.00354051	-0.379925
ZMYM2	-0.594968	6.70715	-3.8548	0.000398356	0.00354051	-0.392199
PNN	-0.427336	5.83042	-3.85413	0.00039916	0.00354581	-0.391168
LCOR	-0.516284	5.0411	-3.8536	0.000399791	0.00354781	-0.36295
CSPP1	-0.465099	4.10959	-3.85357	0.000399835	0.00354781	-0.288777
USP48	-0.488571	5.64613	-3.85342	0.000400007	0.00354781	-0.388854
ADAMTSL2	0.921297	0.771418	3.85262	0.00040097	0.00355451	-0.00633108
MYO1E	0.397558	6.96117	3.85156	0.000402252	0.00356259	-0.393155
ITSN1	-0.689338	5.44102	-3.85152	0.000402299	0.00356259	-0.3855
ANO5	-1.34328	-0.299234	-3.85043	0.000403608	0.00357234	0.0350045
MTRNR2L12	-1.51797	0.437404	-3.84999	0.000404138	0.00357518	0.0298499
CLIC1	0.444836	7.88052	3.8498	0.000404368	0.00357536	-0.376879
ZNF25	-0.639333	3.75125	-3.84948	0.000404763	0.00357701	-0.253895
LPAR6	-0.867021	5.10234	-3.84914	0.000405171	0.00357877	-0.371663
XRCC6	0.373452	8.01377	3.84859	0.000405845	0.00358196	-0.377337
SLC9A3R1	0.717956	5.53276	3.84844	0.000406026	0.00358196	-0.401396
CTC-559E9.1	-0.707089	0.520595	-3.84825	0.000406261	0.00358196	0.0125689
CYP3A5	-1.64909	3.45338	-3.84816	0.00040637	0.00358196	-0.182012
SPG20	-0.434418	5.59882	-3.84722	0.000407513	0.00359019	-0.40567
FPGT	-0.963003	3.22408	-3.84659	0.000408286	0.00359338	-0.186162
PPIA	0.438236	8.88387	3.84651	0.000408381	0.00359338	-0.354744
RP11-888D10.4	-1.70136	-0.126147	-3.84641	0.000408506	0.00359338	0.0248566
HACD4	-0.776683	3.7048	-3.84457	0.00041076	0.00361135	-0.256921
RP11-503E24.2	-1.35116	-0.303253	-3.84375	0.000411764	0.00361832	0.0176892
AK2	0.348071	6.73415	3.84313	0.000412533	0.00362322	-0.42089
ANKIB1	-0.301683	6.16447	-3.84284	0.000412891	0.00362383	-0.427195
FIBP	0.406158	5.46102	3.84273	0.000413027	0.00362383	-0.417211
NRBF2	0.57373	5.19937	3.84232	0.000413532	0.00362641	-0.409838
KIAA0586	-0.511227	4.69529	-3.8421	0.00041381	0.00362696	-0.372838
GPRASP2	-0.525921	3.54658	-3.84193	0.000414019	0.00362696	-0.25521
F2R	-0.779922	5.53042	-3.84089	0.000415308	0.00363639	-0.417535
LCN2	2.16956	4.68743	3.83937	0.000417202	0.00365111	-0.37653
WDR45	0.35879	4.52757	3.83873	0.000418001	0.0036529	-0.382825
LURAP1	-0.754668	1.07524	-3.83855	0.000418227	0.0036529	-0.0398046
SLF2	-0.475489	5.644	-3.83854	0.000418236	0.0036529	-0.43127
RP11-313J2.1	-1.69682	-0.131937	-3.83852	0.000418266	0.0036529	0.00408446
MRPL41	0.619388	4.29997	3.83835	0.000418475	0.0036529	-0.367632
ALG10B	-0.750304	2.23005	-3.83707	0.00042009	0.00366513	-0.120373
DAP3	0.264082	6.06789	3.83666	0.000420604	0.00366774	-0.443401
MGP	-1.47874	5.85889	-3.83626	0.0004211	0.0036702	-0.429247
RAD17	-0.488974	4.31822	-3.83583	0.000421648	0.00367311	-0.358301
C4orf36	-0.387817	2.21756	-3.83557	0.000421974	0.00367407	-0.13392
NEPRO	-0.394661	5.11487	-3.83537	0.000422224	0.00367438	-0.420829
GUSBP9	-0.918437	0.977513	-3.83449	0.00042334	0.00368222	-0.043073
CCNT1	-0.384555	5.79348	-3.83386	0.000424138	0.00368729	-0.44848
ZNF607	-0.563532	2.87507	-3.83304	0.000425182	0.00369307	-0.201047
SLC20A2	0.447588	6.23298	3.833	0.000425235	0.00369307	-0.452982
RSRP1	-0.664858	5.36075	-3.83276	0.000425532	0.00369377	-0.435964
RP5-1136G13.2	0.399746	1.01179	3.83222	0.000426225	0.00369792	-0.070553
PELI2	-0.942857	3.83092	-3.83136	0.000427325	0.00370445	-0.300429
ARFIP1	-0.444999	5.00072	-3.83129	0.000427411	0.00370445	-0.425414
ADCY2	-1.36913	3.43246	-3.8307	0.000428166	0.00370873	-0.239585
CRNDE	-0.681251	3.05793	-3.83057	0.000428339	0.00370873	-0.223593
CNTN3	-1.43987	1.61347	-3.83025	0.000428741	0.00371033	-0.078065
SREK1	-0.620429	6.09193	-3.8296	0.00042958	0.00371572	-0.463666
DSG3	1.08272	8.95618	3.8294	0.000429835	0.00371604	-0.392281
EPB41L2	-0.759326	5.49335	-3.82831	0.00043124	0.00372631	-0.452414
FAM169A	0.921705	2.06384	3.82747	0.000432327	0.00373381	-0.173359
TDRD6	-1.44515	-0.0467314	-3.82663	0.000433412	0.00374129	-0.0264222
ACSS1	-0.475066	4.43442	-3.82581	0.000434481	0.00374863	-0.397888
PRR15	1.26051	-0.926157	3.82532	0.000435114	0.00374989	-0.0303599
CDH16	2.5247	-3.24413	3.82526	0.000435193	0.00374989	-0.201275
TSSC2	-1.24146	0.553927	-3.82519	0.000435284	0.00374989	-0.0440862
PPIAP22	0.697458	2.23139	3.82483	0.000435745	0.00375043	-0.193381
PRPF31	0.339903	5.34236	3.8248	0.000435785	0.00375043	-0.46493
RPUSD1	0.86124	3.94433	3.82276	0.000438455	0.00377151	-0.381256
CD200R1	-1.19537	2.60179	-3.82229	0.000439074	0.00377396	-0.183256
PINX1	0.491771	3.05029	3.82221	0.000439181	0.00377396	-0.283073
DRG2	0.303406	4.98077	3.82203	0.000439409	0.00377402	-0.458101
RBM44	-1.14625	0.0195144	-3.82121	0.000440494	0.00378144	-0.0419238
SNORA75	-2.12262	-1.10399	-3.81933	0.000442975	0.00380083	-0.0965013
MRPL16	0.393875	4.37153	3.81902	0.000443374	0.00380235	-0.426935
SLC35C1	0.42523	3.5751	3.818	0.000444731	0.00381207	-0.351907
GIGYF2	-0.268829	6.95048	-3.81762	0.000445232	0.00381405	-0.494259
SAP30BP	0.249308	5.48299	3.81749	0.000445407	0.00381405	-0.48976
MAP4	0.339433	8.61193	3.81729	0.000445674	0.00381443	-0.448155
[truncated: 15,110 more rows]

## Sheet: Met_vs_PT (all)
Gene	logFC	AveExpr	t	P.Value	adj.P.Val	B
DMBT1	6.96006	-1.00578	8.90551	3.41616e-13	5.84471e-09	19.5386
ONECUT2	3.97503	-1.01364	8.394	3.0373e-12	2.59826e-08	17.0653
MIR24-2	2.21033	3.5313	7.965	1.90274e-11	1.08513e-07	15.8151
SEZ6L2	3.21723	2.74766	7.79625	3.91398e-11	1.67411e-07	15.1179
AC007743.1	2.7674	-1.42101	7.50507	1.35596e-10	4.63984e-07	13.0955
PANX2	3.22662	0.365123	7.27842	3.55714e-10	1.01432e-06	12.8951
TMC4	3.10887	1.50083	7.21516	4.65328e-10	1.13733e-06	12.7194
NPTXR	3.13428	0.691583	7.14461	6.27636e-10	1.34228e-06	12.3791
PCSK1N	3.90169	-1.18407	6.99546	1.17999e-09	2.24317e-06	11.5689
PCDHGB2	2.80778	1.1138	6.81061	2.57309e-09	4.40229e-06	11.0584
ID3	2.46824	5.32435	6.68856	4.29689e-09	6.68323e-06	10.6007
MGAT5B	3.00269	-0.753009	6.49464	9.66888e-09	1.37854e-05	9.59516
PSPN	1.41706	0.721719	6.40209	1.42135e-08	1.8706e-05	9.27331
COL11A2	2.29126	-0.456788	6.21097	3.1366e-08	3.83315e-05	8.46959
TCEAL1	1.39828	2.56783	6.1598	3.87317e-08	4.41774e-05	8.50522
SSPO	2.68034	-0.274576	6.10957	4.76196e-08	5.09202e-05	8.15915
CPLX1	2.35027	-0.503719	6.0813	5.34828e-08	5.38257e-05	7.98961
RP11-488P3.1	3.10289	-1.03698	5.98741	7.85551e-08	7.46667e-05	7.65041
DNAH10OS	1.89846	0.263585	5.94203	9.45427e-08	8.34615e-05	7.53352
SLC34A2	4.84149	-2.05218	5.93431	9.75644e-08	8.34615e-05	7.51803
HOXC13	2.1507	2.95414	5.90722	1.08944e-07	8.8758e-05	7.50556
BIK	2.10962	1.39749	5.87776	1.22811e-07	9.55076e-05	7.40623
COL9A3	2.18245	1.22776	5.69415	2.58094e-07	0.000191988	6.70614
SMAD6	1.67964	1.64215	5.67656	2.77017e-07	0.000197478	6.6404
FOLR1	3.52509	-3.12953	5.59283	3.8756e-07	0.000265231	5.85472
ARHGEF38	3.72614	-3.12977	5.57998	4.07995e-07	0.000268476	5.86127
FGF13	2.58039	-0.468387	5.56715	4.29459e-07	0.000272134	6.13672
HCN2	2.03733	0.106732	5.54501	4.69145e-07	0.000286664	6.07982
NR4A2	2.35747	2.43039	5.49449	5.73712e-07	0.000338471	5.93434
SAMD11	2.7879	-0.562749	5.41383	7.90026e-07	0.0004485	5.58966
PHF8	0.738269	4.81628	5.40669	8.12642e-07	0.0004485	5.5656
RP11-284F21.10	2.6311	-0.902663	5.34073	1.05421e-06	0.000563641	5.28999
AC009133.12	1.7064	-0.630244	5.32871	1.10524e-06	0.000573016	5.17887
SPATA20	1.49118	4.66235	5.30768	1.20047e-06	0.000593339	5.18747
ZDHHC8P1	2.55441	-1.50867	5.30487	1.2138e-06	0.000593339	5.07407
ARAF	0.780017	5.26766	5.27666	1.35585e-06	0.000644368	5.06956
RP11-1060J15.4	3.95042	-4.82139	5.25988	1.44793e-06	0.000664219	4.28679
BCAR3	2.58444	4.50505	5.2551	1.47527e-06	0.000664219	4.99579
HOXB13	4.02513	-1.99614	5.23554	1.59249e-06	0.00069165	4.91616
PRDM16	2.58033	-0.731181	5.23163	1.61704e-06	0.00069165	4.91145
FIBCD1	3.13279	-1.27718	5.2133	1.73693e-06	0.000724809	4.83598
HOGA1	2.31228	-1.4482	5.18076	1.97174e-06	0.000803202	4.6256
LRP5	1.36975	5.31736	5.13978	2.31202e-06	0.000919915	4.56012
MIR23A	1.78075	-0.586176	5.12446	2.45352e-06	0.00093704	4.4937
SLC27A6	3.57526	-2.2249	5.12329	2.4646e-06	0.00093704	4.44868
TJAP1	1.10627	4.04058	5.11399	2.55497e-06	0.000950281	4.4846
CA5BP1	0.818276	2.49466	5.08841	2.82073e-06	0.00101564	4.46777
ZFHX3	1.35067	5.06743	5.08579	2.84941e-06	0.00101564	4.35992
IDUA	1.60706	2.15035	5.06154	3.12885e-06	0.00109248	4.36243
TIMM8A	0.941339	3.04107	5.04428	3.34397e-06	0.00114424	4.28183
BEX5	2.91895	-2.00238	5.02283	3.63159e-06	0.00121829	4.06225
PCDHB9	2.29396	0.566825	5.01389	3.75852e-06	0.00123662	4.20443
PPP1R3F	1.45117	1.61722	5.00246	3.92704e-06	0.00126633	4.16476
RP11-958N24.2	3.67301	-0.244838	4.99787	3.99684e-06	0.00126633	4.14882
NPR 3.00	2.87215	3.30244	4.98698	4.16718e-06	0.0012963	4.01009
MANEAL	2.44371	2.12944	4.96428	4.54552e-06	0.00137621	3.97769
NUTM2A-AS1	0.957911	3.44482	4.96202	4.58496e-06	0.00137621	3.96459
AC068282.3	1.5991	-0.505929	4.95148	4.77357e-06	0.00140812	3.89028
OSBPL7	1.38885	1.88798	4.94524	4.88872e-06	0.00141039	3.95806
LL0XNC01-237H1.2	0.988231	0.965072	4.93785	5.02857e-06	0.00141039	3.91324
ROGDI	1.03056	3.48216	4.9304	5.17343e-06	0.00141039	3.84247
NDUFB4	-0.911248	6.00184	-4.9266	5.24898e-06	0.00141039	3.79292
RUSC1-AS1	1.35188	-0.179848	4.92634	5.25416e-06	0.00141039	3.80967
MTMR1	-1.13095	5.78583	-4.92526	5.27587e-06	0.00141039	3.80544
FOXC2	3.25058	-2.33864	4.91576	5.47022e-06	0.00143985	3.70182
PTPRN	4.32407	-1.82478	4.91098	5.57075e-06	0.00144409	3.80423
ADRA1A	3.41577	-2.4389	4.90523	5.69398e-06	0.00145401	3.66855
MATN4	2.42696	-2.96522	4.89136	6.00245e-06	0.00151023	3.32633
RP11-54O7.3	2.90379	-1.81574	4.8732	6.43112e-06	0.00159464	3.58678
C10orf67	2.62183	-0.907247	4.86603	6.60837e-06	0.00161518	3.64303
ANKRD13A	-1.29637	6.68465	-4.84907	7.047e-06	0.00167626	3.50337
ELK1	0.970271	4.72667	4.8488	7.05424e-06	0.00167626	3.50165
LMO3	3.25343	-2.70072	4.83874	7.32795e-06	0.00171745	3.41164
MEIS2	1.26045	3.22974	4.78102	9.11092e-06	0.00210647	3.31073
SUCLA2	-1.43386	5.27689	-4.77093	9.46306e-06	0.00215871	3.29287
KIF9-AS1	1.20194	0.417285	4.7667	9.61483e-06	0.00216448	3.311
FOXQ1	1.91581	3.64949	4.75053	1.02166e-05	0.00224777	3.15972
RRAGB	0.938245	3.1078	4.74973	1.02476e-05	0.00224777	3.2249
GADD45A	1.20068	4.50433	4.74498	1.04316e-05	0.00225917	3.13087
MEGF8	1.30628	5.2989	4.722	1.13695e-05	0.0024315	3.04177
SNX30	-1.04954	5.57505	-4.71239	1.17858e-05	0.00248941	3.05028
DNAJB4	1.26389	3.75226	4.70283	1.22143e-05	0.00254846	3.00483
RAP2A	-1.05994	5.92652	-4.69905	1.23879e-05	0.00255355	2.98496
GPR137	0.984101	3.54124	4.6822	1.31917e-05	0.00268688	2.95962
MECP2	0.836578	5.40147	4.67168	1.37191e-05	0.0027614	2.8621
HDAC8	0.677647	3.79002	4.66676	1.39727e-05	0.00277976	2.90217
PYROXD2	1.48341	1.13119	4.65223	1.47486e-05	0.00285367	2.94598
TLE2	1.89941	1.91046	4.65139	1.47949e-05	0.00285367	2.90003
BBS2	0.941511	4.69081	4.65049	1.48446e-05	0.00285367	2.79588
MMP17	1.67144	2.55601	4.63932	1.54732e-05	0.00294145	2.83074
GUSBP5	1.83277	-0.0888283	4.59705	1.80961e-05	0.00337336	2.74155
DCAKD	0.959013	4.08768	4.5964	1.81395e-05	0.00337336	2.62631
TMEM213	3.84049	-3.82126	4.58954	1.86055e-05	0.00338658	2.49525
NR4A1	2.4538	4.04291	4.58952	1.86065e-05	0.00338658	2.57985
SYT17	2.30553	0.0369642	4.56332	2.04944e-05	0.00369093	2.64493
LCLAT1	0.993275	5.05097	4.55679	2.09932e-05	0.00374139	2.46012
DMWD	0.923473	4.21204	4.54545	2.18881e-05	0.00386066	2.44474
ZBTB16	2.7546	1.4173	4.53869	2.24384e-05	0.00391733	2.50961
CCBE1	2.28622	1.14375	4.53547	2.27057e-05	0.00392396	2.5181
NLRP2	3.70635	2.32136	4.52854	2.32907e-05	0.00398481	2.39049
FAHD2CP	1.39889	0.492588	4.52291	2.37766e-05	0.00399135	2.50454
B3GAT3	1.05152	4.13287	4.52269	2.37955e-05	0.00399135	2.36459
RP11-44N21.1	1.88801	-0.222564	4.47879	2.7943e-05	0.00462242	2.35031
TSC22D3	1.81769	5.72599	4.47727	2.80982e-05	0.00462242	2.19764
CCDC85A	2.10287	-0.887868	4.47041	2.88111e-05	0.00469457	2.29374
SPIN2B	1.30473	0.386079	4.45962	2.99672e-05	0.00483688	2.29225
HSPA1B	1.46781	5.88432	4.45447	3.05341e-05	0.00488232	2.11465
SOX12	1.34786	2.80215	4.449	3.1148e-05	0.00493437	2.17474
FGD1	1.25728	3.91319	4.44633	3.14527e-05	0.00493692	2.10348
CDH24	1.38581	2.8391	4.43685	3.25554e-05	0.00506355	2.13119
FOXI1	3.29832	-3.28968	4.42706	3.37339e-05	0.00517573	2.01566
TIGD7	1.55391	1.66994	4.42501	3.39866e-05	0.00517573	2.15823
IQSEC2	0.930108	3.14184	4.42341	3.41842e-05	0.00517573	2.09018
ZXDA	1.03159	2.26161	4.41861	3.47854e-05	0.00519013	2.12949
SH2B1	0.859606	4.32932	4.41781	3.4886e-05	0.00519013	2.00175
HSPA1A	1.77716	5.22312	4.41173	3.5664e-05	0.00522781	1.96199
WFDC2	3.42074	-0.662867	4.41106	3.57504e-05	0.00522781	2.13479
ZKSCAN5	0.620464	4.30248	4.40473	3.65802e-05	0.00524963	1.96647
KCNC4	1.17507	2.92473	4.40351	3.67418e-05	0.00524963	2.02353
LINC00630	0.899429	2.1147	4.40292	3.68202e-05	0.00524963	2.0922
RP11-244O19.1	1.94051	1.31647	4.39306	3.81577e-05	0.00539537	2.05054
CNBP	-0.820337	8.49774	-4.37748	4.03677e-05	0.00566108	1.86508
PLEKHG4B	2.04666	2.20492	4.36797	4.17778e-05	0.00581119	1.89796
MKRN5P	1.78228	-0.499481	4.33379	4.72465e-05	0.00642961	1.86779
STK36	1.03743	3.35711	4.33365	4.72708e-05	0.00642961	1.76685
MBD5	0.777098	4.05291	4.33318	4.73511e-05	0.00642961	1.73246
NKX3-1	1.90225	1.51422	4.32712	4.83926e-05	0.0064608	1.81889
NPY4R	2.41287	-0.0267414	4.32614	4.85623e-05	0.0064608	1.85878
MZF1	0.81459	3.39866	4.32512	4.87405e-05	0.0064608	1.75041
ZNF358	1.56977	2.73903	4.32312	4.90914e-05	0.0064608	1.74335
FNBP1	-1.09928	5.84838	-4.31924	4.97795e-05	0.00650136	1.67704
ZNF771	1.27583	0.844947	4.30998	5.14598e-05	0.00666989	1.80963
AGTPBP1	-1.26149	4.80995	-4.29971	5.33876e-05	0.00686773	1.69666
KRT81	3.29145	-0.672153	4.29312	5.4661e-05	0.00695138	1.75467
MIR646HG	2.19107	-0.415157	4.29216	5.48504e-05	0.00695138	1.74774
DTX3	1.4347	2.81768	4.28904	5.54648e-05	0.00697755	1.62887
LTBP3	1.5448	4.29779	4.28676	5.5918e-05	0.00698322	1.54015
CLDN10	3.43724	-1.70716	4.27865	5.75629e-05	0.00713655	1.6987
PRR4	1.83596	1.24434	4.26881	5.96178e-05	0.00733814	1.64749
RAB17	1.95396	0.908144	4.26087	6.13304e-05	0.00749501	1.63168
ORAI3	1.14571	2.20814	4.25661	6.22665e-05	0.00755544	1.58689
RP11-1246C19.1	1.2263	0.290749	4.25455	6.27251e-05	0.00755749	1.62724
SMG9	0.815561	4.06033	4.25048	6.36403e-05	0.00760368	1.44973
FAM120C	1.21012	3.99467	4.24891	6.39973e-05	0.00760368	1.43071
RSU1	-0.873318	6.09589	-4.23305	6.77066e-05	0.00795785	1.36537
ZSCAN25	0.671696	4.61789	4.23222	6.79085e-05	0.00795785	1.36667
SCG2	2.58141	0.0187553	4.227	6.91774e-05	0.0080514	1.54077
ASB16-AS1	1.03424	1.8678	4.22012	7.08847e-05	0.00817961	1.49593
PTOV1-AS1	1.44257	-0.46246	4.21696	7.16835e-05	0.00817961	1.49121
DROSHA	0.882798	5.43082	4.21669	7.17534e-05	0.00817961	1.29547
ADRA2C	2.3398	0.18787	4.21497	7.21913e-05	0.00817961	1.49986
DLX4	2.44889	-0.054449	4.20843	7.38824e-05	0.00831615	1.47961
LY6D	-4.18848	7.71501	-4.20488	7.48164e-05	0.00836623	1.36305
RP11-235E17.6	1.33838	-0.446069	4.20017	7.60751e-05	0.00845174	1.4372
AC000068.5	1.29484	-0.690891	4.19415	7.77106e-05	0.00857775	1.39988
GATA6	2.27669	-0.426236	4.18791	7.94426e-05	0.00871272	1.41816
INHBB	2.00982	2.86475	4.17681	8.26152e-05	0.00900295	1.21789
KRT17	-2.54597	10.3905	-4.16999	8.46251e-05	0.00900716	1.18086
FRS3	1.03676	1.0441	4.16904	8.49092e-05	0.00900716	1.35754
MROH7	1.83697	-1.55417	4.1677	8.5309e-05	0.00900716	1.28336
ARL4C	1.91421	6.27163	4.16397	8.64369e-05	0.00900716	1.15374
HIP1	1.07986	5.32137	4.16354	8.65699e-05	0.00900716	1.11894
AGA	-1.81181	4.46049	-4.16343	8.66035e-05	0.00900716	1.31063
FKRP	0.773081	3.1471	4.16327	8.66509e-05	0.00900716	1.23188
HDX	1.64568	0.638517	4.16201	8.70352e-05	0.00900716	1.33255
SLC22A17	1.6863	1.59283	4.16085	8.7392e-05	0.00900716	1.28379
GRIPAP1	0.64059	5.22752	4.15522	8.91395e-05	0.00913226	1.09421
RIPK1	-0.735903	5.85007	-4.15332	8.97374e-05	0.00913879	1.10514
RP11-38L15.3	2.00914	0.178747	4.12903	9.7724e-05	0.00989325	1.22949
MBTPS2	0.796377	3.5738	4.12285	9.98648e-05	0.00994391	1.06454
AGBL2	1.40178	-0.0698291	4.12217	0.000100101	0.00994391	1.20889
TAF4	0.682445	3.70353	4.12097	0.000100526	0.00994391	1.05672
TSPAN18	1.50927	3.05006	4.1209	0.000100549	0.00994391	1.05586
SNX2	-0.739471	5.78355	-4.09924	0.000108458	0.0106645	0.930085
TTLL11-IT1	2.27015	-0.759515	4.0929	0.000110885	0.0108408	1.1184
ACAA1	-1.1674	5.38414	-4.09047	0.000111832	0.0108713	0.953268
KIAA1324	2.2037	1.55293	4.08433	0.000114249	0.0110434	1.00216
FAM196B	2.49697	-2.12674	4.07321	0.00011876	0.011415	0.990809
WBSCR27	2.11947	-1.23368	4.05827	0.000125094	0.0119567	0.996409
PDE9A	1.83431	0.849225	4.05604	0.000126067	0.0119665	0.985125
SEC14L4	2.89963	-1.18739	4.04989	0.000128787	0.0119665	0.986206
ZFYVE27	0.63984	4.38821	4.04886	0.000129246	0.0119665	0.774398
KIAA1683	1.74328	1.22116	4.04791	0.000129674	0.0119665	0.941753
TRUB2	-0.919784	5.10679	-4.04784	0.000129705	0.0119665	0.816596
LINC00894	1.27946	1.50074	4.0478	0.000129722	0.0119665	0.950217
APOBEC3F	1.34818	1.30216	4.04698	0.000130094	0.0119665	0.951531
OSTF1	-0.833934	5.9555	-4.04277	0.000132005	0.0120774	0.741143
VSTM2L	2.6331	-1.47565	4.03946	0.000133527	0.0121517	0.945416
FZD5	1.30982	4.3146	4.03056	0.000137707	0.0124658	0.694404
ZNF280C	0.795766	3.11826	4.02476	0.000140499	0.0126516	0.782648
ZNF584	1.11897	3.69246	4.01691	0.00014436	0.0128518	0.694948
DYNC1LI1	-0.928652	5.51824	-4.01538	0.000145126	0.0128518	0.682539
PPARGC1A	2.56147	1.51301	4.01467	0.000145484	0.0128518	0.775931
FOXF2	1.72029	1.12399	4.01418	0.000145728	0.0128518	0.839697
SIX5	1.11461	3.33018	4.01191	0.000146873	0.0128864	0.698671
FGFRL1	1.43138	3.07874	4.00957	0.000148068	0.012925	0.694431
SLC25A26	-0.870921	3.75135	-4.00556	0.000150129	0.0129659	0.794841
UBFD1	0.635875	5.4386	4.00486	0.000150494	0.0129659	0.598971
MCF 2.00	2.53462	-2.672	4.00425	0.00015081	0.0129659	0.723058
TAF8	0.634472	4.63294	4.00234	0.000151805	0.0129862	0.611714
SPRYD7	-1.15571	3.6271	-3.9988	0.000153669	0.013009	0.798557
TMEM136	1.3026	0.59952	3.99808	0.000154049	0.013009	0.824977
PCDHGA5	1.8786	-0.0593638	3.99662	0.000154826	0.013009	0.822765
NCOR2	1.0889	6.95181	3.99595	0.000155187	0.013009	0.603442
OTUD1	1.46914	4.27974	3.99467	0.000155874	0.013009	0.576247
MT-ATP8	1.67713	4.55769	3.98982	0.000158496	0.0131636	0.553856
SDHAP3	1.09086	1.46556	3.98077	0.000163509	0.0133786	0.749353
BMP2	1.98106	4.10861	3.97994	0.000163977	0.0133786	0.526326
SHC2	1.74301	1.70486	3.97959	0.00016417	0.0133786	0.691578
PEG10	2.6639	1.15398	3.97952	0.000164213	0.0133786	0.667755
TMEM206	-1.10984	3.29939	-3.97559	0.000166445	0.0134962	0.739772
EXOC2	-0.71463	5.60663	-3.97101	0.000169084	0.0136456	0.520955
MATK	1.80893	1.4899	3.94053	0.000187696	0.015054	0.575938
POLR2J3	1.14773	0.9327	3.93959	0.000188297	0.015054	0.640905
AC093673.5	1.31541	1.30767	3.93224	0.000193082	0.0153236	0.594705
PCSK1	2.60829	2.38122	3.93161	0.000193499	0.0153236	0.436096
SAP18	-0.658357	6.36485	-3.93032	0.000194354	0.0153236	0.361776
KIAA0040	1.13889	5.04722	3.92754	0.000196209	0.0153988	0.350862
RHOA	-0.746082	8.48587	-3.92233	0.000199727	0.0156034	0.363598
ODF3L1	2.27039	-1.46304	3.91872	0.000202198	0.0156581	0.575319
RBM3	-0.955492	8.18789	-3.91864	0.000202258	0.0156581	0.337334
ADGRG2	2.20132	-1.80435	3.91522	0.000204624	0.0157699	0.543303
GIT1	1.07607	5.78076	3.91205	0.00020685	0.01587	0.30349
FOSB	2.3042	3.39723	3.90794	0.000209761	0.0160214	0.309916
CHST14	1.19155	2.7496	3.90574	0.000211337	0.0160496	0.405652
SHANK1	1.70947	-0.852246	3.90481	0.000212006	0.0160496	0.536082
TBC1D24	0.928649	3.1064	3.89135	0.000221935	0.0167081	0.3502
AK3	-1.24393	5.79592	-3.89039	0.000222657	0.0167081	0.282523
NR2F1	1.86473	0.401104	3.88634	0.00022574	0.0168654	0.47504
SH3BP4	1.02113	5.95919	3.8847	0.000226998	0.0168857	0.218356
DRAXIN	2.25987	-0.413706	3.877	0.000232999	0.0172548	0.458494
DGCR5	2.0014	0.344721	3.87525	0.000234387	0.0172548	0.438613
SLC3A2	1.46995	7.56704	3.87419	0.000235229	0.0172548	0.249732
TRIM52	0.917636	2.82669	3.87323	0.000235995	0.0172548	0.323038
SLC22A15	1.18304	3.28411	3.86632	0.000241577	0.0175846	0.234687
RP11-161M6.2	1.73752	-1.42917	3.86426	0.000243271	0.0175846	0.395724
PAPLN	1.80673	4.52182	3.86382	0.000243631	0.0175846	0.150811
TCEAL4	0.98422	4.88152	3.86263	0.000244616	0.0175846	0.147865
ZNF503	1.07458	3.71902	3.857	0.000249317	0.0178476	0.177862
RP11-43F13.1	1.1015	1.99758	3.85382	0.000252009	0.0179651	0.315736
PAPPA	1.53636	4.64859	3.85068	0.000254695	0.0180812	0.10869
USP51	1.45022	0.505202	3.84727	0.000257642	0.0182149	0.364532
TBC1D25	0.618432	3.89133	3.8456	0.000259101	0.0182426	0.158697
ERCC5	-0.640975	4.06776	-3.84128	0.000262901	0.0184343	0.236468
PIGQ	0.947981	4.44289	3.83157	0.000271639	0.0189693	0.0641926
GATAD1	0.741464	4.35898	3.82965	0.000273406	0.0190151	0.0698753
INTS9	-0.750401	4.00686	-3.82535	0.000277387	0.0192139	0.197089
DZIP1L	1.25427	2.37195	3.82171	0.000280804	0.0193721	0.184418
CDV3	-0.715854	7.81009	-3.81507	0.000287138	0.0197295	0.00485973
CFI	1.98524	2.98569	3.80981	0.000292254	0.0200007	0.0280218
COX20P1	3.03057	-2.91335	3.80754	0.000294491	0.02001	0.218726
MAPK13	-1.82215	6.18203	-3.80729	0.000294729	0.02001	0.0303044
EPRS	-0.582795	7.42835	-3.79912	0.000302916	0.0204845	-0.0513373
PLRG1	-0.702071	5.86215	-3.79037	0.00031192	0.0209853	-0.0641219
BAMBI	2.16309	1.88221	3.78928	0.000313062	0.0209853	0.0333849
CALM1	-0.801597	8.72051	-3.78836	0.000314028	0.0209853	-0.0522739
TXLNG	0.755101	4.52393	3.78722	0.000315227	0.0209853	-0.071527
RP11-108M9.4	1.48699	0.36952	3.78499	0.000317588	0.0210605	0.180479
TMEM132B	1.78048	0.876552	3.78176	0.000321032	0.0211404	0.140336
DTD1	-0.976239	5.03268	-3.78155	0.000321263	0.0211404	-0.0203412
PPP1R1B	3.50434	-1.40439	3.78024	0.000322666	0.0211513	0.168793
MTA1	0.79257	4.8703	3.77505	0.000328317	0.0214396	-0.123421
ZKSCAN8	0.853866	4.48168	3.76844	0.000335629	0.0218338	-0.131486
XPA	-0.820537	3.26828	-3.76527	0.0003392	0.0219079	0.0821362
KIF7	1.46772	2.17228	3.76516	0.000339329	0.0219079	0.00699079
NTRK3	2.38793	-1.26375	3.7617	0.000343258	0.0220322	0.119114
TIMP4	2.65128	-1.08007	3.7612	0.000343831	0.0220322	0.119144
SMAD3	1.06937	5.65967	3.75715	0.000348499	0.0221901	-0.186009
USP11	1.11526	4.81544	3.75682	0.000348889	0.0221901	-0.184496
GSTT2	2.58893	-1.52859	3.752	0.000354527	0.0224652	0.0901023
ATP2B2	2.64401	-1.95166	3.74865	0.000358501	0.0226332	0.0723751
SOCS2-AS1	1.28158	-0.757729	3.7438	0.000364327	0.0229165	0.0619356
STX7	-0.77324	5.88799	-3.7423	0.000366144	0.0229464	-0.212319
MRGPRX3	2.83249	-1.19582	3.73758	0.000371934	0.0232241	0.048594
SOCS2	1.18773	2.86898	3.73103	0.000380106	0.0236481	-0.148436
KLC2	0.834469	4.14405	3.72915	0.000382488	0.0237101	-0.233351
S100A9	-2.83975	12.1846	-3.72579	0.000386773	0.0237494	-0.178083
HMCES	-0.753336	5.29218	-3.72507	0.00038769	0.0237494	-0.227433
PCDHGB3	1.70837	0.719196	3.72494	0.000387862	0.0237494	-0.0154045
GNG7	1.71431	0.764614	3.7243	0.000388675	0.0237494	-0.0286978
GPRC5C	1.70716	3.98811	3.72246	0.000391053	0.0238097	-0.280238
CNNM1	2.30043	-0.447705	3.71996	0.000394311	0.0239229	-0.00749435
PARP6	0.807731	5.24243	3.71875	0.000395889	0.0239338	-0.305538
S100A7	-3.63707	10.4899	-3.71428	0.00040179	0.024205	-0.300411
WDFY3-AS2	0.952277	-0.225286	3.70993	0.00040761	0.0244695	-0.0306412
ASTE1	-0.849433	2.90713	-3.7079	0.000410353	0.024548	-0.0672366
BDH1	-1.78682	5.38149	-3.70405	0.000415613	0.0247337	-0.214045
TMEM9B-AS1	0.993938	0.687668	3.70312	0.000416884	0.0247337	-0.0575583
ESD	-0.786018	5.73992	-3.70214	0.000418236	0.0247337	-0.327259
LDHC	2.76913	-2.87518	3.70142	0.00041924	0.0247337	-0.0967113
SMAD9	1.16973	1.87788	3.69943	0.000421996	0.0247476	-0.141374
SSH1	0.639145	6.11477	3.69817	0.000423762	0.0247476	-0.36824
RP11-644F5.11	1.14508	0.57059	3.69813	0.000423814	0.0247476	-0.0745836
ABCD1	1.44742	3.42686	3.69562	0.000427336	0.0248683	-0.326136
HEXDC	0.938905	2.94995	3.68792	0.000438328	0.0254216	-0.266507
CTD-2619J13.19	1.52337	-1.01174	3.68577	0.000441446	0.0255159	-0.105998
LINC01125	1.25761	0.254573	3.68219	0.000446674	0.0257311	-0.114186
ZNF404	1.69512	-1.25844	3.68041	0.000449298	0.0257954	-0.122629
DANT2	2.65387	-1.47312	3.67711	0.0004542	0.0259897	-0.12421
MAML1	0.592688	5.74204	3.67493	0.000457464	0.0260892	-0.442411
NR2F1-AS1	1.61137	0.471829	3.67321	0.000460071	0.0261507	-0.156367
PRX	1.1947	1.71647	3.664	0.0004742	0.0268645	-0.242616
RP11-308D16.2	1.04616	-0.184861	3.66147	0.000478155	0.0269992	-0.168428
L1CAM	2.18522	2.98624	3.6599	0.000480618	0.027049	-0.440402
SLC28A3	-2.88187	4.63412	-3.65463	0.000488998	0.0274304	-0.219264
PRMT7	0.575288	4.30479	3.65322	0.00049127	0.0274678	-0.46305
USP31	0.995883	6.01103	3.65002	0.000496442	0.0276665	-0.511697
PSMD6	-0.781308	6.01433	-3.64749	0.000500562	0.0278056	-0.508204
COMMD9	-0.616395	4.96298	-3.64554	0.000503768	0.0278931	-0.458358
PMVK	-1.26251	4.85489	-3.64338	0.000507344	0.0280005	-0.39634
AC034220.3	1.22802	0.083034	3.64047	0.000512203	0.0281778	-0.231829
SHC4	2.16795	0.419429	3.6379	0.000516517	0.028324	-0.276364
SNN	-0.990298	5.6616	-3.6366	0.000518717	0.0283538	-0.511976
PDE3A	1.36577	3.09238	3.63405	0.000523059	0.0284107	-0.470837
RIOK3	-0.890295	7.06655	-3.63404	0.000523079	0.0284107	-0.566998
ATOH8	1.66128	0.634962	3.63282	0.000525166	0.0284337	-0.28151
ZNF749	0.668974	2.99086	3.62752	0.000534337	0.0287941	-0.428739
CDK16	0.818467	6.18183	3.62703	0.000535188	0.0287941	-0.581534
RP4-740C4.5	1.70113	-0.998119	3.6233	0.000541741	0.029026	-0.277237
PPEF1	1.50677	-0.622513	3.62265	0.000542891	0.029026	-0.278629
RNF2	-0.867291	4.34462	-3.61632	0.000554206	0.0294646	-0.459249
RP11-496I9.1	1.83151	-1.21587	3.61614	0.000554539	0.0294646	-0.298962
WDR24	0.733902	3.29354	3.61115	0.000563628	0.0298549	-0.513799
GATA2-AS1	1.6856	-0.275662	3.60897	0.000567639	0.0299745	-0.322132
CDKL1	0.878918	2.04713	3.60349	0.000577849	0.0304197	-0.428057
WSCD2	2.5694	-0.644881	3.60248	0.00057974	0.0304257	-0.348456
DLGAP1-AS2	1.1509	0.612236	3.59526	0.000593506	0.0310529	-0.372975
SLC26A2	1.2611	5.0721	3.59215	0.000599526	0.0312665	-0.692225
HEATR4	2.1053	-1.32401	3.59066	0.000602426	0.0312665	-0.368777
PIGR	3.57926	-1.04552	3.58965	0.000604402	0.0312665	-0.424039
DNAJC19P5	1.1115	-0.649662	3.58907	0.000605539	0.0312665	-0.375814
RP11-1007O24.3	0.91014	-0.0654453	3.58847	0.000606725	0.0312665	-0.374906
DPY19L1	1.05115	4.14732	3.58602	0.000611575	0.0314217	-0.679689
PDCD6IP	-0.854235	7.4906	-3.58386	0.000615874	0.0315479	-0.715223
BRICD5	0.962303	-0.0451493	3.58209	0.000619403	0.0316339	-0.393255
LINC00638	1.41804	-0.933023	3.58079	0.000622023	0.03164	-0.398134
RP11-120D5.1	1.09818	-0.845617	3.58019	0.000623221	0.03164	-0.403399
PHKA2	0.79706	4.5049	3.57499	0.000633806	0.0320243	-0.721877
REPS2	1.30036	2.70041	3.57464	0.000634533	0.0320243	-0.610365
PCSK4	1.37122	-0.793345	3.57355	0.00063677	0.0320426	-0.417191
LINC01278	1.19307	2.25498	3.57197	0.000640033	0.0321124	-0.56003
TSPAN1	2.53151	2.15759	3.57012	0.000643883	0.0322111	-0.676625
STOM	-1.0833	7.53305	-3.56507	0.000654468	0.0326156	-0.773439
LBH	1.52743	4.34117	3.56442	0.000655841	0.0326156	-0.768014
PRAF2	1.13902	1.27372	3.56355	0.000657688	0.0326156	-0.496798
CNNM3	0.729128	3.13152	3.56069	0.000663799	0.0327496	-0.651619
MINA	-0.567657	5.52261	-3.56003	0.000665205	0.0327496	-0.757552
DHRS2	2.42589	-0.425018	3.5596	0.000666133	0.0327496	-0.479204
EMC10	0.977052	6.17581	3.55762	0.000670419	0.0328659	-0.787687
CAP1	-0.867933	8.93686	-3.55616	0.000673576	0.0329018	-0.755433
SLC38A4	1.75034	1.4643	3.55461	0.000676949	0.0329018	-0.602714
PSMD2	-0.76531	8.2571	-3.5533	0.000679827	0.0329018	-0.785176
VPS35	-0.649384	7.2614	-3.5532	0.000680026	0.0329018	-0.808189
SLC29A2	2.11476	0.0915571	3.55287	0.000680767	0.0329018	-0.505489
FAM76A	-0.703138	4.18027	-3.55096	0.000684968	0.0330116	-0.655945
CCDC25	-0.730505	5.33673	-3.5493	0.000688645	0.0330956	-0.769746
MED8	-0.74682	5.71938	-3.54794	0.000691667	0.0331099	-0.796356
EDF1	-0.535284	7.20696	-3.54743	0.000692813	0.0331099	-0.824918
USP6NL	-0.962362	5.57529	-3.54583	0.000696372	0.0331872	-0.77984
LEPROTL1	-0.738392	4.96673	-3.54425	0.000699928	0.0331901	-0.752636
ASPHD1	1.57333	-0.727108	3.54408	0.000700312	0.0331901	-0.498904
ITSN2	-1.07367	6.87629	-3.53971	0.00071024	0.0335677	-0.848875
HEY1	1.20481	1.68134	3.53685	0.000716809	0.0337848	-0.607797
CTC-471F3.5	1.14297	-0.510396	3.53413	0.000723102	0.0339705	-0.526258
KIF16B	-1.00375	5.45399	-3.53343	0.00072472	0.0339705	-0.808145
TRNP1	1.29296	2.69248	3.52989	0.000733019	0.0342175	-0.746065
ATP6V1B2	-0.923563	7.08162	-3.52948	0.000733988	0.0342175	-0.881698
ZFP62	0.748451	4.62185	3.52817	0.00073708	0.0342333	-0.86534
CDAN1	0.570345	3.78749	3.52764	0.00073833	0.0342333	-0.796537
CYR61	1.62173	4.72396	3.52578	0.00074276	0.0342733	-0.889256
USP3	-0.6052	5.77197	-3.5256	0.000743198	0.0342733	-0.87164
PTPMT1	-0.718656	3.15734	-3.51995	0.000756791	0.0348063	-0.643961
C19orf54	0.850881	1.72921	3.51587	0.000766739	0.0350253	-0.646921
SEC31B	1.23492	1.90927	3.51566	0.000767264	0.0350253	-0.68592
VPS9D1-AS1	1.81033	0.686317	3.51548	0.000767695	0.0350253	-0.631724
FOXA1	2.49846	-1.0236	3.51141	0.000777777	0.0353909	-0.596548
MED4	-0.700877	5.14203	-3.51039	0.000780332	0.035413	-0.869264
CYP2B6	3.10738	-4.98742	3.50908	0.000783596	0.035467	-0.929162
C5orf34	1.12558	0.775663	3.50514	0.000793545	0.0358226	-0.637266
RHBDD2	0.736743	5.2643	3.50401	0.000796426	0.0358581	-0.955109
STON1	1.4215	3.07469	3.50229	0.000800823	0.0359614	-0.878487
UCHL3	-1.52978	3.61134	-3.49717	0.000814025	0.0364585	-0.682829
NGFR	2.20504	3.11973	3.49261	0.000825975	0.0368535	-0.953128
RP11-446N19.1	1.12164	-0.727544	3.49216	0.000827152	0.0368535	-0.642526
TRIM56	1.02494	4.65117	3.48851	0.000836856	0.0371262	-0.992749
CMAS	-0.770578	5.04671	-3.48814	0.000837833	0.0371262	-0.919788
CCDC88C	-1.12275	5.82143	-3.48692	0.000841094	0.0371262	-0.962732
LINC00473	2.39231	-0.107912	3.4866	0.000841951	0.0371262	-0.690905
GRIN2A	2.46344	-0.501354	3.48392	0.000849182	0.0373487	-0.691728
MR1	-1.19487	4.9283	-3.48092	0.000857352	0.0376114	-0.890287
OTUD5	0.528326	5.52489	3.4781	0.000865095	0.037854	-1.03299
OCRL	0.75616	5.16206	3.47468	0.000874553	0.0381702	-1.0404
ZNF865	0.907727	2.38171	3.47387	0.000876798	0.0381708	-0.831497
PCDHGA8	1.75875	-0.550843	3.47075	0.000885548	0.0383957	-0.70492
ZSCAN21	0.57959	2.91047	3.47043	0.000886452	0.0383957	-0.878712
CTC-444N24.8	0.728444	1.32843	3.46873	0.000891256	0.0385063	-0.749967
SPESP1	2.43547	0.281794	3.46391	0.000905017	0.0390023	-0.789092
ACSL4	1.26198	6.47055	3.46248	0.000909157	0.0390823	-1.05378
SLC46A1	1.46796	3.02099	3.45803	0.000922084	0.0395387	-1.00914
CD276	1.27443	6.34662	3.45578	0.000928701	0.0397229	-1.07671
C15orf65	1.19649	-0.474986	3.45406	0.00093377	0.0398401	-0.747062
SUGP2	0.580351	5.65143	3.45208	0.000939645	0.0399107	-1.1106
MICU2	-0.85821	4.8496	-3.45193	0.00094009	0.0399107	-1.00075
GABBR1	1.05885	3.13677	3.45014	0.00094545	0.0400389	-0.993348
LINC00893	1.03668	0.473743	3.44396	0.000964138	0.0405455	-0.792454
PITPNC1	1.07127	4.33275	3.44341	0.00096583	0.0405455	-1.11295
MTCO3P12	2.49528	0.104618	3.4432	0.000966467	0.0405455	-0.832283
AC005152.3	2.48595	-4.42255	3.44306	0.000966893	0.0405455	-0.981735
LRRC29	1.07874	0.123238	3.43902	0.000979315	0.040966	-0.795377
ENGASE	0.688432	4.00916	3.43754	0.000983925	0.0409931	-1.09149
KAT2A	0.705475	4.66518	3.43661	0.000986824	0.0409931	-1.13532
FGFR4	1.84568	0.418527	3.4365	0.000987151	0.0409931	-0.846922
METTL12	0.94337	1.83778	3.43526	0.000991057	0.0410557	-0.894439
TTC27	-0.655089	4.43305	-3.42647	0.00101894	0.042094	-1.05085
GEMIN8P4	1.20245	-0.703604	3.42582	0.00102104	0.042094	-0.821964
CLASP2	-0.701894	5.92143	-3.42251	0.00103175	0.042433	-1.17746
COL4A6	2.43943	5.02263	3.42117	0.00103611	0.0425104	-1.18241
BRSK1	1.58289	-0.205846	3.42036	0.00103877	0.0425175	-0.850445
PCAT7	2.66316	-1.78676	3.41518	0.00105588	0.0431149	-0.852405
FAN1	0.557002	4.63923	3.40953	0.00107482	0.0437834	-1.20688
ARHGEF25	1.48283	1.91492	3.40874	0.00107752	0.0437891	-1.02373
COPS7B	0.631807	3.98022	3.40725	0.00108255	0.0438896	-1.17152
VWDE	2.70721	-1.94591	3.4064	0.00108548	0.043904	-0.87381
VEZF1	0.613175	5.42191	3.40443	0.0010922	0.0440719	-1.24816
MAPK12	1.3443	2.13989	3.40092	0.00110432	0.0444119	-1.05595
SDSL	1.34481	1.00867	3.39975	0.00110841	0.0444119	-0.962624
PAPD7	0.774224	5.18945	3.3997	0.00110856	0.0444119	-1.26032
PLEKHS1	2.69604	-2.19933	3.399	0.00111101	0.0444119	-0.893713
NDE1	0.948633	5.77242	3.39705	0.00111784	0.0445806	-1.26863
DNALI1	1.38812	-1.76205	3.39379	0.00112935	0.0446412	-0.924534
GLTSCR1	0.940671	2.25327	3.39359	0.00113003	0.0446412	-1.05196
PCDHGA7	1.72996	-0.00247345	3.39351	0.00113032	0.0446412	-0.933009
ZXDB	0.736986	3.21099	3.39316	0.00113157	0.0446412	-1.14658
GDF11	1.13584	1.77974	3.39265	0.00113337	0.0446412	-1.03001
TRNAU1AP	-0.71412	4.2906	-3.39219	0.00113501	0.0446412	-1.12519
SOX5	1.59884	0.818749	3.38703	0.00115353	0.0452654	-0.989867
ADAMTS13	1.23883	0.830488	3.38508	0.00116062	0.0454395	-0.979795
INF2	0.922499	5.6934	3.38248	0.00117011	0.0455612	-1.31188
ZNF446	0.659309	3.12641	3.38245	0.00117021	0.0455612	-1.15331
RP11-532F12.5	1.04221	2.392	3.38168	0.00117302	0.0455612	-1.11801
MYL12A	-0.696975	7.87833	-3.38131	0.00117438	0.0455612	-1.30113
RP11-452L6.1	0.829712	-0.0163872	3.37794	0.00118686	0.0455702	-0.953531
MID1IP1	0.939617	4.97151	3.37777	0.0011875	0.0455702	-1.32213
RAB11FIP3	0.780528	4.58513	3.37707	0.0011901	0.0455702	-1.30725
UBE2E1	-0.81569	6.03349	-3.37672	0.00119141	0.0455702	-1.31113
CTDSP1	0.717877	6.1752	3.37533	0.00119659	0.0455702	-1.32889
SMU1	-0.591214	6.41398	-3.37425	0.00120063	0.0455702	-1.33475
VPS13A	-0.974427	6.58772	-3.3737	0.0012027	0.0455702	-1.33283
RP11-867G23.8	0.824549	0.766875	3.37307	0.00120507	0.0455702	-0.992526
BANP	0.568094	3.9442	3.37281	0.00120604	0.0455702	-1.26491
RP11-80I15.4	1.5158	-1.05822	3.37223	0.00120824	0.0455702	-0.964911
SS18L2	-0.798387	3.09135	-3.37156	0.00121076	0.0455702	-1.05164
ABI1	-0.664041	6.71522	-3.37132	0.0012117	0.0455702	-1.34549
NOD2	-1.72613	5.25761	-3.37116	0.0012123	0.0455702	-1.18524
ASAH1	-0.753684	6.59195	-3.37015	0.00121613	0.0455702	-1.34697
GIGYF1	0.658863	5.39879	3.3699	0.00121709	0.0455702	-1.34816
CLEC11A	1.33292	2.19127	3.3695	0.00121862	0.0455702	-1.15251
ZNF213-AS1	0.77767	2.05424	3.36679	0.00122897	0.0455702	-1.09237
PRR12	0.957303	4.4196	3.36598	0.00123209	0.0455702	-1.33742
ERBB4	2.91698	-3.25472	3.36465	0.0012372	0.0455702	-1.01307
GSTM2	1.54214	0.941039	3.36354	0.00124152	0.0455702	-1.06609
TTC21B	0.70499	3.94184	3.36349	0.0012417	0.0455702	-1.30229
EPHA10	2.04557	-0.443199	3.36336	0.0012422	0.0455702	-1.01464
ST6GAL2	2.26775	-0.475678	3.36203	0.00124736	0.0455702	-1.02295
GAPVD1	-0.54039	7.05907	-3.36148	0.0012495	0.0455702	-1.37248
MBOAT2	-1.56676	6.66007	-3.36106	0.00125114	0.0455702	-1.35306
MRPL38	0.823403	0.593471	3.36103	0.00125127	0.0455702	-1.01785
PSMB6	-0.667032	6.55634	-3.35988	0.00125575	0.0455702	-1.37712
S100A8	-2.76	11.3336	-3.35975	0.00125627	0.0455702	-1.29751
SPTAN1	-0.561585	8.84644	-3.35965	0.00125665	0.0455702	-1.32296
DDR1	1.27201	7.95813	3.35935	0.00125782	0.0455702	-1.29226
FAAP20	0.750241	3.7273	3.35887	0.00125972	0.0455702	-1.29619
LTBP4	1.15843	5.21674	3.35849	0.00126121	0.0455702	-1.38128
PLXNB3	1.13255	2.73908	3.35816	0.00126251	0.0455702	-1.23756
AMPH	1.59357	0.0433736	3.35566	0.00127238	0.0457246	-1.03512
CEP76	-0.861712	3.55945	-3.35545	0.00127323	0.0457246	-1.13749
USP27X-AS1	0.983683	-0.102829	3.35445	0.00127719	0.0457246	-1.01977
RP11-983P16.4	0.988578	0.529185	3.35438	0.00127748	0.0457246	-1.03933
ZFPM1	0.826695	2.233	3.34936	0.00129761	0.0463481	-1.16264
ANAPC1P1	-3.20818	-1.12681	-3.34829	0.00130193	0.0464058	-1.54645
WBP2NL	1.326	-0.759887	3.34754	0.001305	0.0464186	-1.03093
RP11-958N24.1	1.29482	1.66016	3.34607	0.00131097	0.0464954	-1.15345
TMEM86B	0.812967	1.31713	3.34553	0.00131318	0.0464954	-1.09663
SYAP1	0.639019	6.10239	3.34501	0.00131532	0.0464954	-1.41861
ZSCAN16-AS1	0.945924	0.660129	3.33893	0.00134043	0.0471918	-1.08629
ITPRIPL2	1.04234	6.32229	3.3389	0.00134054	0.0471918	-1.42267
RP11-458D21.1	1.35851	-0.732232	3.33755	0.00134619	0.0472934	-1.05926
FAM71E1	1.13772	-0.625659	3.3352	0.00135605	0.0475425	-1.06403
COL4A5	1.59175	6.22935	3.33206	0.0013693	0.0479088	-1.42892
AC009948.5	0.920252	2.46832	3.33047	0.00137611	0.0479963	-1.25622
ARAP2	-1.26825	7.19663	-3.33016	0.00137741	0.0479963	-1.46244
NAV2	1.38445	6.07048	3.32788	0.00138718	0.0482385	-1.45184
SQLE	-1.49542	7.09159	-3.32678	0.00139193	0.0483055	-1.4675
TTC3P1	1.23348	2.05384	3.32554	0.00139728	0.048393	-1.25998
ATP2A1-AS1	1.46258	-1.2837	3.32345	0.00140637	0.0486092	-1.09338
DNAJC4	0.68867	3.15119	3.32094	0.00141736	0.0487523	-1.33884
ADAP1	1.41982	0.684087	3.32089	0.00141759	0.0487523	-1.16086
ZBTB45	0.744503	2.71358	3.32041	0.00141967	0.0487523	-1.28805
OBSL1	1.08249	4.6902	3.31991	0.00142191	0.0487523	-1.4838
LYPLA1	-0.997018	6.40843	-3.31835	0.00142879	0.0487996	-1.48591
KIF26A	1.59438	2.27876	3.31783	0.00143107	0.0487996	-1.32649
PDZK1IP1	-2.69453	6.63204	-3.31721	0.00143383	0.0487996	-1.40268
TAF1	0.610231	5.95467	3.31698	0.00143485	0.0487996	-1.50061
JADE2	1.48627	5.45365	3.31637	0.00143755	0.0487996	-1.4966
PITPNM2	0.717529	3.73606	3.31565	0.00144077	0.048812	-1.41688
SLC23A3	1.26766	0.152492	3.31382	0.00144894	0.048929	-1.14382
TBX18	1.80812	2.33473	3.31331	0.00145123	0.048929	-1.3758
ZNF774	0.805544	0.890206	3.31296	0.0014528	0.048929	-1.16323
ASMTL-AS1	1.29348	0.404249	3.31223	0.0014561	0.0489371	-1.15957
CSNK1D	0.523839	6.12671	3.31163	0.00145882	0.0489371	-1.51507
LINC00863	0.880106	1.54171	3.31081	0.00146251	0.0489371	-1.21498
DUSP22	-0.770075	5.24035	-3.31037	0.00146448	0.0489371	-1.45094
SPIN3	1.38976	0.567411	3.30938	0.00146899	0.048992	-1.18143
FIZ1	0.642626	2.29436	3.30776	0.00147637	0.0491423	-1.27013
RAB7A	-0.734492	7.59515	-3.30598	0.0014845	0.0493171	-1.52488
ZNF500	0.535653	3.48356	3.30508	0.00148863	0.0493291	-1.40526
CNOT3	0.546922	4.55082	3.30409	0.0014932	0.0493291	-1.50346
CAMK2A	2.13847	-0.739243	3.30402	0.00149351	0.0493291	-1.16565
CHCHD10	1.24914	3.49169	3.30198	0.00150298	0.0495461	-1.47663
RP11-274B21.4	0.885611	1.34383	3.3007	0.00150891	0.0496459	-1.22648
GTF2IP20	0.972963	0.201589	3.29937	0.00151511	0.0497248	-1.17342
KLF3-AS1	1.22619	-1.48054	3.29846	0.00151938	0.0497248	-1.16624
MEG3	2.14127	3.00627	3.29832	0.00152002	0.0497248	-1.49542
RP11-439L18.2	0.908648	-0.172035	3.2976	0.00152341	0.0497392	-1.16762
CD27-AS1	0.91777	1.977	3.29699	0.00152628	0.0497392	-1.29574
ARRDC1-AS1	0.873309	1.9188	3.29589	0.00153146	0.0498133	-1.28821
SH3BP2	-0.698625	6.57468	-3.29321	0.00154415	0.0500934	-1.56731
AC003090.1	2.66474	-4.17419	3.29087	0.00155532	0.0500934	-1.28615
CTD-2542L18.1	1.54908	-1.22893	3.29057	0.00155679	0.0500934	-1.17901
TWIST1	1.49434	2.245	3.2905	0.00155712	0.0500934	-1.39385
SRPRB	-0.664057	5.84722	-3.29028	0.00155818	0.0500934	-1.55533
ZNF3	0.503441	4.72421	3.29001	0.00155945	0.0500934	-1.55237
NUTM2D	1.05533	0.156838	3.28923	0.00156321	0.0500934	-1.20447
CRELD1	0.950989	3.07469	3.28917	0.0015635	0.0500934	-1.44407
ARMCX6	1.39284	1.91901	3.28439	0.00158669	0.050704	-1.37169
SERPINI1	1.20759	1.31127	3.28351	0.00159099	0.050704	-1.30363
POLR3C	-0.558695	4.70725	-3.28342	0.00159145	0.050704	-1.49554
PRRT1	1.04107	-0.3118	3.28241	0.00159641	0.0507177	-1.20617
SUGT1	-0.609561	5.88416	-3.28205	0.00159813	0.0507177	-1.58258
ZCCHC2	0.718853	4.74912	3.28152	0.00160077	0.0507177	-1.58544
UNC5C	2.01647	-0.343866	3.27687	0.00162382	0.0511787	-1.2483
RPL21	-0.816376	8.10385	-3.27679	0.00162421	0.0511787	-1.59543
TNRC6A	0.506975	6.18332	3.27652	0.00162556	0.0511787	-1.61415
NQO2	-1.15333	4.24991	-3.27576	0.00162936	0.0511787	-1.39891
PCDHB10	1.22783	0.960342	3.27543	0.00163101	0.0511787	-1.28901
PSD	1.14181	0.613577	3.27498	0.00163327	0.0511787	-1.26371
RP5-882C2.2	1.03617	-0.233836	3.27275	0.00164451	0.0513471	-1.23233
ATRX	0.667498	6.88567	3.27272	0.00164464	0.0513471	-1.60422
HIGD1A	-1.38024	6.93115	-3.26933	0.00166187	0.0517903	-1.62952
ZNF697	1.01821	3.32756	3.26676	0.001675	0.0521048	-1.53683
IRF2BP2	0.568175	7.29662	3.26546	0.00168167	0.0522173	-1.61326
AC004893.11	0.995728	0.968858	3.26472	0.00168553	0.0522422	-1.30563
COX6B2	1.97025	-0.459934	3.26213	0.00169892	0.0524721	-1.28221
AP3B1	-0.588942	6.5827	-3.2621	0.00169908	0.0524721	-1.65645
PCYT1A	-0.775012	6.85376	-3.25903	0.00171514	0.0528726	-1.66546
NIPSNAP3A	-0.836046	4.20672	-3.25793	0.00172093	0.0529559	-1.48335
HELZ	0.691164	6.4513	3.25714	0.00172509	0.0529886	-1.66023
OXSR1	-0.936227	6.4135	-3.25595	0.00173141	0.0530013	-1.6644
FAM189B	0.68179	3.726	3.25544	0.00173413	0.0530013	-1.58289
BCL7A	0.823268	4.03517	3.25444	0.0017394	0.0530013	-1.62586
NFATC1	0.886341	3.60049	3.25417	0.00174084	0.0530013	-1.5919
MRPS31	-0.652453	3.80037	-3.25414	0.00174101	0.0530013	-1.46167
RP11-111M22.3	1.12413	0.484335	3.25346	0.00174463	0.0530013	-1.31447
GNL3	-0.705241	6.31901	-3.25268	0.0017488	0.0530013	-1.67691
CCT8P1	0.895611	-1.14871	3.25241	0.00175029	0.0530013	-1.27936
RGL3	1.5297	-1.52302	3.25175	0.00175381	0.0530141	-1.27976
PHYHIP	1.64691	0.0299607	3.25113	0.00175711	0.0530202	-1.32033
DGKG	1.47998	0.748934	3.25025	0.00176186	0.0530342	-1.35796
SOGA1	0.948427	5.96143	3.2499	0.00176378	0.0530342	-1.68561
ADAMTS7	1.03178	2.68734	3.24903	0.00176845	0.0530814	-1.52207
RP11-49I11.1	1.82975	-1.06258	3.24805	0.00177377	0.0531241	-1.29542
SYNGAP1	0.825757	3.04329	3.24762	0.00177608	0.0531241	-1.53815
RAB30-AS1	0.809345	2.14668	3.24139	0.00181021	0.0540504	-1.45239
WDR86	1.66961	-0.785718	3.23947	0.00182087	0.0542739	-1.32081
CUL4A	-0.590559	6.50689	-3.23769	0.00183076	0.0544738	-1.72421
MBOAT7	0.714089	5.1097	3.23607	0.00183985	0.0546168	-1.72422
SPRTN	-0.646875	4.33552	-3.23569	0.00184195	0.0546168	-1.58241
KCNN4	1.70516	2.64262	3.23262	0.00185926	0.0549828	-1.62158
PRKCH	-0.910803	5.73197	-3.23237	0.00186072	0.0549828	-1.69975
SFXN5	-0.985465	4.35368	-3.23046	0.00187155	0.0552075	-1.54555
ATF3	1.63755	3.38558	3.22672	0.001893	0.0557441	-1.70656
SNAI1	1.04948	0.960181	3.21963	0.00193425	0.0567284	-1.43332
UGT8	2.51397	-1.03271	3.21873	0.00193957	0.0567284	-1.39267
ZC3H18	0.547574	4.90683	3.21853	0.00194075	0.0567284	-1.76265
RP11-706O15.3	3.15672	0.479468	3.21813	0.0019431	0.0567284	-1.55438
SYNE2	1.01922	9.156	3.21728	0.00194814	0.0567284	-1.64837
AKTIP	-1.08239	4.521	-3.21691	0.00195035	0.0567284	-1.60567
PSD4	-0.838467	6.54285	-3.21648	0.00195285	0.0567284	-1.78051
YJEFN3	1.26486	-0.833801	3.21647	0.00195295	0.0567284	-1.37173
TRIM47	1.15987	5.29553	3.21516	0.00196072	0.0568574	-1.78714
MBD4	-0.597782	4.9118	-3.2136	0.00197001	0.0570303	-1.70411
TWF1	-1.01623	6.95823	-3.20923	0.00199636	0.0576079	-1.8039
ZNF579	1.05285	1.56764	3.20917	0.0019967	0.0576079	-1.5067
PPP2R3C	-0.759949	3.7396	-3.20695	0.00201018	0.057861	-1.57293
IFNGR1	-0.74334	7.40213	-3.20662	0.00201223	0.057861	-1.80832
PAQR5	-2.59375	4.6282	-3.20505	0.0020218	0.0579986	-1.49281
ALDH1L1	2.67682	-1.00787	3.20473	0.0020238	0.0579986	-1.43596
MTND2P28	1.29545	2.37803	3.20137	0.00204448	0.0584934	-1.63243
MT-CO3	0.969175	10.7013	3.19896	0.00205944	0.0587318	-1.63009
RBM48	0.499732	3.40987	3.19893	0.00205968	0.0587318	-1.69312
LINC00106	1.30772	-0.554281	3.19784	0.00206643	0.0588263	-1.42681
SPDEF	2.13187	-1.99953	3.19653	0.0020747	0.0589634	-1.41953
ARPC2	-0.7183	8.56412	-3.19486	0.00208519	0.0591634	-1.80477
EGR1	1.66127	5.15375	3.19315	0.00209598	0.0593594	-1.8447
MLLT1	0.71684	4.23118	3.19267	0.00209904	0.0593594	-1.8047
UGT3A2	2.43777	-3.72363	3.19064	0.00211197	0.0596265	-1.50949
CTD-2583A14.11	0.752056	0.860519	3.18855	0.00212533	0.0599048	-1.48933
RP11-973H7.3	-1.08595	-0.587405	-3.18631	0.0021398	0.0602135	-1.50174
TCAIM	-0.865059	4.24299	-3.18506	0.0021479	0.0603423	-1.68686
RP11-432J22.2	0.98033	-0.883758	3.18211	0.00216709	0.0607077	-1.45651
SPRED2	0.813662	4.43666	3.18197	0.002168	0.0607077	-1.85121
SLC7A5	1.72284	7.93427	3.17975	0.00218259	0.0608499	-1.77767
PDHB	-0.689531	5.4381	-3.1796	0.0021836	0.0608499	-1.83878
ZNF629	0.772825	4.85983	3.17957	0.00218375	0.0608499	-1.87571
PTCH2	1.66714	-0.358776	3.17713	0.0021999	0.0612001	-1.49632
METTL8	-0.875899	5.52521	-3.1761	0.00220674	0.0612733	-1.84133
FKBP5	1.52668	6.17763	3.17525	0.00221237	0.0612733	-1.87224
RBBP9	-0.722939	5.14325	-3.17413	0.00221986	0.0612733	-1.83091
RP11-1212A22.1	1.39402	0.823913	3.17407	0.00222031	0.0612733	-1.55778
CLPX	-0.77347	6.36791	-3.17405	0.00222044	0.0612733	-1.89562
KCTD13	0.550022	2.60309	3.17254	0.00223052	0.0614526	-1.66468
NTN4	1.38513	3.59669	3.17133	0.00223871	0.0615788	-1.85815
ZNF444	0.707138	2.27158	3.16994	0.00224808	0.0617019	-1.64961
FAM193A	0.446629	4.96104	3.16941	0.00225165	0.0617019	-1.89698
PRDX1	-0.647811	7.98762	-3.16906	0.00225407	0.0617019	-1.8952
G6PC3	1.12174	3.46384	3.16765	0.00226361	0.0617019	-1.83652
CSPG4P11	1.14832	0.924278	3.16664	0.0022705	0.0617019	-1.57359
AP002954.3	1.42849	-1.25753	3.16641	0.00227207	0.0617019	-1.49528
USP6	2.23136	-2.57474	3.16631	0.00227278	0.0617019	-1.5021
CHFR	-0.84519	5.14062	-3.16611	0.00227418	0.0617019	-1.8406
ZNF469	1.47313	4.11565	3.16589	0.00227564	0.0617019	-1.90531
RP11-550F7.1	-0.997675	-0.273761	-3.16472	0.00228365	0.0617039	-1.52502
FOXD2-AS1	1.33285	-0.913927	3.16386	0.0022896	0.0617039	-1.50584
PTGR1	-0.902403	5.08986	-3.16371	0.00229059	0.0617039	-1.83283
CTD-3074O7.5	0.851467	0.0876239	3.16332	0.0022933	0.0617039	-1.52568
PARS2	0.757015	2.48127	3.16326	0.00229375	0.0617039	-1.69825
PCDHB2	1.81843	0.699477	3.16207	0.00230194	0.0617908	-1.6226
ARMC7	0.662178	3.0208	3.16175	0.0023042	0.0617908	-1.77206
MYBPC1	3.23596	-2.73416	3.15968	0.00231852	0.0620775	-1.51191
KCND1	1.08952	-0.341559	3.15911	0.00232253	0.0620878	-1.52925
RALB	-0.713084	6.31179	-3.15438	0.00235573	0.062877	-1.94974
ZFP36L2	0.903693	6.65549	3.15295	0.00236589	0.0630392	-1.93736
PRICKLE3	0.717938	3.71835	3.15249	0.00236917	0.0630392	-1.87507
MAP3K4	0.688303	5.99558	3.15179	0.00237412	0.0630726	-1.96162
PTBP3	-0.825069	8.22473	-3.14964	0.00238949	0.0633827	-1.94558
DLX2	2.14034	-0.112141	3.14791	0.00240195	0.0636146	-1.61823
PHF12	0.55176	4.74036	3.14641	0.00241278	0.0636713	-1.95391
CIC	0.846474	6.1112	3.14638	0.002413	0.0636713	-1.97195
FBXL5	-0.590083	6.63273	-3.14591	0.00241637	0.0636713	-1.97971
RP3-368A4.5	0.876891	3.76076	3.14507	0.00242248	0.0636713	-1.90766
SYK	-1.03041	5.97807	-3.14504	0.0024227	0.0636713	-1.9496
PAXIP1-AS2	0.78046	1.70326	3.14421	0.00242871	0.0637018	-1.67678
ROM1	0.897194	1.02224	3.14385	0.00243131	0.0637018	-1.62474
KIAA1143	-0.577344	4.96797	-3.14077	0.00245385	0.0641941	-1.91489
ZNF718	0.803697	2.82034	3.13943	0.00246375	0.0643547	-1.81265
C16orf52	0.78586	3.32269	3.13767	0.00247675	0.0644634	-1.87239
TSEN15	-0.774814	4.41565	-3.13742	0.00247861	0.0644634	-1.84422
TMCC1	-0.656397	5.60608	-3.13734	0.00247922	0.0644634	-1.96751
ELF1	-0.484091	6.65929	-3.13586	0.00249018	0.0646472	-2.00771
FTX	0.895231	3.67577	3.13537	0.00249384	0.0646472	-1.9262
KRBOX4	0.582783	2.50642	3.13432	0.00250171	0.0647531	-1.76708
DUOXA1	-1.97673	6.31634	-3.13281	0.00251302	0.0649027	-1.94485
CSAD	0.716095	3.16576	3.13253	0.00251508	0.0649027	-1.86283
C11orf95	0.827806	3.79261	3.13056	0.00252998	0.0651889	-1.94939
SHANK3	1.01468	4.41329	3.12976	0.00253603	0.0652465	-2.002
ITGA10	1.47449	0.885247	3.12822	0.00254769	0.065448	-1.68248
SLC6A1	1.93294	-0.556225	3.12408	0.00257939	0.0661077	-1.63485
KCTD20	-0.427511	6.79474	-3.12386	0.00258109	0.0661077	-2.0401
SYNM	1.83179	4.13219	3.12248	0.00259178	0.0662821	-2.0326
XXbac-BPG181B23.7	1.28056	0.125453	3.12084	0.00260443	0.0665064	-1.65344
APTX	-0.742242	4.74769	-3.12005	0.00261058	0.0665639	-1.935
MED12	0.605836	5.39976	3.11777	0.00262841	0.0668462	-2.05462
MFI2-AS1	1.30424	-1.17649	3.11763	0.00262947	0.0668462	-1.61701
RBM4B	0.529776	3.38117	3.11643	0.00263895	0.0669878	-1.91752
SNAP29	-0.634155	5.48275	-3.11527	0.00264804	0.067119	-2.02133
TRRAP	0.657895	6.59302	3.11362	0.00266108	0.0673183	-2.05374
RGPD2	2.08818	-0.914805	3.11328	0.00266377	0.0673183	-1.6549
ATN1	1.00235	4.7161	3.1127	0.00266838	0.0673352	-2.05949
ARSI	1.75667	3.23358	3.10802	0.00270586	0.0681353	-2.02847
CTD-2015H6.3	-1.10889	1.48564	-3.10726	0.00271191	0.0681353	-1.65795
DCTN3	-0.839717	5.038	-3.10725	0.00271203	0.0681353	-1.99105
ZNF594	0.913793	2.40172	3.10593	0.00272272	0.0683034	-1.87085
SPG7	0.40958	5.65518	3.10424	0.00273645	0.0685474	-2.09268
FAM122C	0.738962	1.1773	3.1018	0.00275634	0.0689312	-1.73767
RCE1	0.533694	3.93531	3.10137	0.00275982	0.0689312	-2.01679
LRFN3	0.827514	2.77355	3.09936	0.00277638	0.0692436	-1.91694
RP11-727A23.5	0.861805	0.149987	3.09715	0.00279469	0.0695163	-1.69566
GM2A	-1.22235	8.54362	-3.09705	0.00279544	0.0695163	-2.09
HK2	-1.28834	7.51153	-3.09439	0.00281759	0.0699654	-2.11916
FOXK2	0.624072	6.34262	3.09349	0.00282518	0.0700522	-2.11582
HDAC10	0.782223	-0.329692	3.09204	0.00283737	0.0702527	-1.68762
JAK1	-0.451025	7.90937	-3.08916	0.00286164	0.0707511	-2.10969
CRY1	-0.966551	3.87512	-3.08803	0.00287126	0.0708865	-1.88488
PRR3	0.783141	2.47293	3.08659	0.00288351	0.0710662	-1.90175
SOX8	1.56431	-1.20015	3.08559	0.00289211	0.0710662	-1.70023
RP11-521B24.3	1.34294	-1.09146	3.08545	0.00289332	0.0710662	-1.70102
RP11-876N24.5	0.979083	0.823288	3.08493	0.00289779	0.0710662	-1.76922
ZDHHC11	1.7407	-0.183943	3.08451	0.00290132	0.0710662	-1.75346
RP11-66N24.3	0.81307	1.29084	3.08427	0.00290346	0.0710662	-1.79503
CNOT10	-0.56104	4.60379	-3.0798	0.00294205	0.0719079	-2.04325
AP3M2	0.769027	4.22217	3.07777	0.00295981	0.0722387	-2.12119
SNHG14	1.28301	3.17419	3.07711	0.00296561	0.0722774	-2.05495
MCRIP2	1.11534	2.25965	3.07439	0.0029895	0.0727557	-1.95174
MTRNR2L12	1.4464	-0.185025	3.07354	0.00299703	0.0728354	-1.76493
GGH	-1.64383	5.35836	-3.07279	0.00300364	0.0728926	-2.03529
TMEM117	-1.36528	4.72741	-3.07208	0.00301002	0.0729439	-1.99725
SLC22A5	0.721766	3.21332	3.06995	0.00302898	0.0732499	-2.04068
PRKAR2A	-0.715182	6.58911	-3.0697	0.00303121	0.0732499	-2.18518
CHKA	0.833355	2.61461	3.06773	0.00304884	0.0735474	-1.98389
CRTC1	0.854372	2.58953	3.06721	0.00305356	0.0735474	-1.97774
BEGAIN	1.7672	-0.181556	3.06689	0.00305642	0.0735474	-1.79327
TCEA2	1.06752	2.67417	3.06638	0.00306107	0.0735559	-2.01132
ARMCX1	1.3527	2.93134	3.06582	0.00306608	0.0735731	-2.08216
ADCY10P1	0.931055	1.05742	3.06417	0.0030811	0.0738298	-1.83677
PLGRKT	-0.939871	3.78918	-3.06335	0.00308852	0.0738628	-1.94209
CTA-989H11.1	1.14445	-0.657861	3.06307	0.00309111	0.0738628	-1.7622
PCDHGA6	1.31093	0.764541	3.06227	0.00309839	0.0739335	-1.83787
GAL3ST4	1.03548	2.70316	3.06111	0.00310896	0.0740544	-2.04294
TRIM45	0.942825	1.44011	3.06077	0.00311211	0.0740544	-1.87912
GS1-124K5.4	1.03361	-0.475148	3.05813	0.00313636	0.0743229	-1.77564
FOXP4	0.772027	3.77652	3.05775	0.0031399	0.0743229	-2.13602
MRPL3	-0.629026	6.20213	-3.05767	0.00314066	0.0743229	-2.2111
MTSS1	-0.992973	6.74935	-3.05766	0.00314077	0.0743229	-2.21599
ZBTB12	1.00613	0.281317	3.05695	0.00314735	0.0743756	-1.81586
CYP46A1	1.39505	-0.821886	3.05593	0.00315681	0.0744964	-1.78072
CABLES2	0.828502	2.69248	3.05233	0.00319038	0.0749787	-2.03432
ADAMTS1	1.51401	5.43022	3.05199	0.00319356	0.0749787	-2.22764
SERPINA5	2.26156	-2.16555	3.05191	0.00319432	0.0749787	-1.77667
RP3-428L16.2	1.21445	0.798663	3.05186	0.00319478	0.0749787	-1.8642
ETS2	1.14352	8.16776	3.05136	0.00319953	0.0749872	-2.13872
MYL6	-0.590805	9.01073	-3.05036	0.00320893	0.0750229	-2.17319
EHD2	1.10905	5.6829	3.05027	0.00320982	0.0750229	-2.23524
ANOS2P	2.46973	-1.92435	3.0497	0.00321513	0.0750446	-1.79064
IPPK	-1.10309	6.37258	-3.04914	0.00322043	0.0750659	-2.22505
ZNF275	0.827115	3.73317	3.04805	0.00323082	0.0752056	-2.16415
MSN	0.935442	9.32833	3.04658	0.00324482	0.0754288	-2.10498
MARVELD1	1.25761	5.56276	3.04528	0.00325723	0.0756147	-2.24796
AGT	2.14651	-1.64379	3.04477	0.00326205	0.0756238	-1.80016
PRR7	1.22012	0.766117	3.04355	0.00327376	0.0757926	-1.88566
LINC00847	0.821857	2.56136	3.04134	0.0032951	0.0761835	-2.03815
GTF2E1	-0.604951	4.01592	-3.04054	0.00330289	0.0762607	-2.07263
CLEC7A	-1.35998	5.06616	-3.03996	0.00330851	0.0762874	-2.11898
CBS	1.82047	1.12098	3.03892	0.00331861	0.0764173	-1.99886
SIK1	1.19329	6.74743	3.03797	0.00332781	0.0765262	-2.23469
MFSD1	-0.739303	5.99927	-3.03655	0.00334177	0.0766205	-2.25736
FH	-0.608172	5.89977	-3.03641	0.00334314	0.0766205	-2.25857
SFT2D2	-0.678843	7.81125	-3.03618	0.00334534	0.0766205	-2.26143
RP1-272L16.1	2.23361	-0.770245	3.03417	0.00336508	0.0768722	-1.87233
TRIM41	0.604385	4.80097	3.03415	0.00336532	0.0768722	-2.26185
ZNF580	0.619035	2.40932	3.0278	0.00342851	0.0781748	-2.03527
C4orf3	-0.901849	6.96521	-3.0275	0.00343149	0.0781748	-2.29953
MTMR6	-0.693113	5.16339	-3.02615	0.00344512	0.078381	-2.23023
MFN1	-0.709339	6.31311	-3.02356	0.00347131	0.0788465	-2.30352
RPP40	-0.992409	2.82819	-3.02321	0.00347479	0.0788465	-1.95034
C12orf29	-1.13183	4.93233	-3.02116	0.00349576	0.0792172	-2.17695
MMP16	1.33039	2.48626	3.01984	0.00350924	0.0794174	-2.14441
CRMP1	2.01173	0.0981536	3.01775	0.00353069	0.0797974	-1.95743
RP5-1028K7.2	1.39607	-0.31227	3.01546	0.00355444	0.0801329	-1.90387
MAPKAP1	-0.501871	6.64044	-3.01535	0.00355551	0.0801329	-2.33236
TIAM2	0.884806	2.16096	3.01451	0.00356426	0.0801329	-2.06623
EDN3	2.54095	-3.91703	3.01451	0.00356427	0.0801329	-1.92218
TUBGCP6	0.615883	5.07761	3.01341	0.0035757	0.0801961	-2.32811
FAM98A	-0.774896	5.46197	-3.01334	0.00357646	0.0801961	-2.28478
NPDC1	1.08444	3.29805	3.011	0.00360096	0.0806359	-2.23881
VCP	-0.729946	8.79674	-3.01046	0.00360669	0.0806359	-2.29416
CRLF3	-0.705235	4.88913	-3.00994	0.00361215	0.0806359	-2.24711
CAMKMT	-0.663857	2.21769	-3.00967	0.00361492	0.0806359	-1.95858
MT-CO2	0.89277	9.94493	3.00866	0.00362558	0.0807655	-2.17651
FAM162A	-1.15961	5.82823	-3.00823	0.00363017	0.0807655	-2.29908
TNF	-1.94289	1.70713	-3.00744	0.00363854	0.0807802	-1.88681
LIFR	1.49921	4.03041	3.00707	0.00364246	0.0807802	-2.33159
PHLPP1	0.801146	5.07443	3.00639	0.00364968	0.0807802	-2.35072
PWP1	-0.553223	5.9763	-3.00639	0.00364972	0.0807802	-2.34298
CYB5R2	-2.14763	4.62583	-3.0057	0.00365706	0.0808379	-2.06934
SERAC1	-1.02688	3.78271	-3.00421	0.00367295	0.0810467	-2.09438
KRT84	2.82251	-1.26018	3.00256	0.0036906	0.0810467	-1.97055
AC006262.4	2.43009	0.597851	3.00249	0.00369137	0.0810467	-2.06478
PMS2P3	0.564206	1.86999	3.00237	0.00369265	0.0810467	-2.03659
MT-TM	1.03158	-0.842982	3.00224	0.00369411	0.0810467	-1.90396
STAP2	-1.46443	5.65326	-3.00214	0.0036951	0.0810467	-2.28527
PPP1R9A	2.30266	-0.59012	3.0017	0.00369993	0.0810467	-1.96202
PDZD4	1.5279	1.13427	3.00074	0.00371022	0.0810467	-2.05147
SLC7A8	2.24989	5.9071	3.00068	0.00371092	0.0810467	-2.32933
RNF44	0.582987	4.78302	3.0004	0.00371387	0.0810467	-2.35011
WIF1	2.66332	-3.96429	2.99992	0.00371907	0.0810568	-1.9364
DGKD	0.700093	4.12443	2.99924	0.00372643	0.0811139	-2.31739
AC004980.7	0.683963	1.67306	2.99715	0.00374921	0.0812451	-2.03869
MFSD9	-0.726198	3.76379	-2.99696	0.00375121	0.0812451	-2.14276
LIG4	-0.970027	4.23223	-2.99696	0.00375122	0.0812451	-2.16813
A2ML1	-3.43048	8.02918	-2.99694	0.00375146	0.0812451	-2.33598
AC159540.1	1.28158	-0.384391	2.99644	0.00375689	0.08126	-1.94012
UBAP1	-0.676491	6.15545	-2.99583	0.00376358	0.0812719	-2.37323
HSD17B2	2.06479	1.66101	2.99553	0.00376694	0.0812719	-2.16753
PLCD1	-2.0118	5.42969	-2.99501	0.00377264	0.0812922	-2.20986
CREBBP	0.536388	6.77443	2.99172	0.00380886	0.0819695	-2.37799
DNTTIP2	-0.577434	6.19242	-2.99092	0.0038177	0.0819751	-2.38974
CARMN	1.45334	2.72972	2.99026	0.00382504	0.0819751	-2.25555
ESRRG	2.53646	-2.39947	2.99021	0.00382553	0.0819751	-1.92525
TGFB1	0.936574	5.5314	2.98997	0.00382828	0.0819751	-2.39859
SH3TC2	1.34686	2.15222	2.98823	0.00384763	0.0822031	-2.18708
PDZD2	1.43361	5.48758	2.98773	0.0038532	0.0822031	-2.39906
RABL3	-0.610604	4.58198	-2.98753	0.00385546	0.0822031	-2.27849
RHCG	-3.94715	6.72058	-2.98729	0.00385815	0.0822031	-2.17778
MBD6	0.775348	4.0806	2.9861	0.00387154	0.0823857	-2.35024
ARHGAP20	1.4834	1.47671	2.98529	0.00388057	0.0824753	-2.13516
NUP88	-0.671943	5.4366	-2.98457	0.00388866	0.0825448	-2.36641
DTX1	1.38956	0.669482	2.98375	0.00389791	0.0825584	-2.04429
PTPN2	-0.662049	5.39455	-2.98366	0.00389895	0.0825584	-2.36589
PLXNA2	0.903075	6.03064	2.98292	0.00390736	0.0826341	-2.41172
UBAC2	-0.538639	5.89652	-2.98039	0.00393613	0.0831399	-2.40887
NCK1	-0.744904	5.39355	-2.97918	0.00394996	0.0832574	-2.3702
CPSF4	0.506826	4.32469	2.97905	0.00395143	0.0832574	-2.37602
FAM136A	-0.593587	5.09189	-2.97804	0.00396297	0.0833979	-2.35952
BNIP3L	-1.00715	7.38896	-2.97408	0.00400865	0.0842555	-2.43977
MAPK4	2.47953	-0.880305	2.97286	0.00402285	0.0843427	-2.01915
DPM3	0.659151	2.83436	2.97253	0.00402676	0.0843427	-2.24309
ZKSCAN1	0.483408	6.82509	2.97235	0.0040288	0.0843427	-2.4291
AGRN	1.44197	7.36732	2.97176	0.00403575	0.0843427	-2.37297
FAM114A2	-0.635121	4.46005	-2.97145	0.00403937	0.0843427	-2.30881
GTF2F2	-0.670065	4.97873	-2.97119	0.00404238	0.0843427	-2.36057
LENG8-AS1	0.80182	0.597963	2.97003	0.00405593	0.0844373	-2.0356
STARD7-AS1	0.508214	1.84926	2.96996	0.00405678	0.0844373	-2.11606
DDTL	2.71857	-2.16078	2.96913	0.00406653	0.0845374	-1.98414
NCKAP5L	0.801005	4.25264	2.96722	0.00408902	0.0849018	-2.41776
QRICH2	0.888206	1.55661	2.96609	0.00410244	0.0849937	-2.13054
BMP2K	-0.860944	6.85436	-2.96577	0.00410614	0.0849937	-2.4623
PTPRS	1.09785	6.17684	2.96512	0.00411388	0.0849937	-2.45017
CMTM6	-0.884823	6.80851	-2.96487	0.00411692	0.0849937	-2.46401
RP11-1055B8.4	1.09327	-0.645288	2.96387	0.00412876	0.0849937	-2.00117
LRRFIP2	-0.749287	5.86168	-2.96381	0.00412947	0.0849937	-2.44213
2006-03-01	0.722149	6.92375	2.96372	0.00413061	0.0849937	-2.44132
TMEM132A	1.42945	5.14223	2.9635	0.00413319	0.0849937	-2.46616
LRFN1	1.41712	-0.775836	2.96298	0.00413936	0.0850184	-2.00945
SORT1	-1.37384	6.86542	-2.96256	0.0041444	0.0850198	-2.46196
AF011889.5	1.00665	-1.02969	2.96034	0.00417107	0.0854645	-1.99885
NAGK	-0.719356	5.68598	-2.95882	0.00418943	0.0856351	-2.44713
MICAL3	0.727491	5.5393	2.95872	0.00419056	0.0856351	-2.48109
SUSD1	-0.744024	3.50094	-2.95841	0.00419441	0.0856351	-2.20203
PEA15	-0.690968	7.20616	-2.95786	0.00420104	0.0856682	-2.48175
ZSCAN26	0.54089	3.05627	2.95692	0.0042124	0.085738	-2.29958
PCDH9	1.74447	-0.473275	2.95636	0.00421921	0.085738	-2.05218
TPPP	1.7296	2.70814	2.95634	0.0042195	0.085738	-2.37813
PTPN1	0.63123	6.51095	2.95583	0.00422574	0.085763	-2.47763
ZNF747	0.589048	2.77163	2.95541	0.00423075	0.085763	-2.26708
C7orf43	0.543617	3.6558	2.95412	0.00424653	0.085981	-2.38041
DHRS3	0.994442	5.35706	2.9531	0.00425906	0.0859863	-2.49524
RAB11FIP1	-1.32088	6.5709	-2.95305	0.0042597	0.0859863	-2.47885
MED14	0.543253	6.01105	2.95245	0.00426709	0.0859863	-2.49703
MSRB1	-1.28929	4.97687	-2.95225	0.00426946	0.0859863	-2.34467
KIAA0196	-0.575018	6.06156	-2.95205	0.00427192	0.0859863	-2.48818
DIP2C	0.740146	4.79484	2.95035	0.00429297	0.0863085	-2.48832
SLC31A1	-0.873438	6.41416	-2.94944	0.00430415	0.0864316	-2.49726
LL22NC03-86G7.1	1.03889	0.875645	2.94837	0.00431745	0.0865918	-2.12384
LIFR-AS1	1.41301	-1.20134	2.94799	0.00432225	0.0865918	-2.03269
RP11-274B21.3	0.820864	1.68707	2.94708	0.00433349	0.0867154	-2.18129
UFSP2	-0.689791	4.56152	-2.94601	0.00434688	0.0868818	-2.37786
PIK3IP1	-1.24692	5.39267	-2.94558	0.00435226	0.0868878	-2.4151
C5orf45	0.809941	2.74714	2.94508	0.00435855	0.086912	-2.30878
STAG2	0.690148	7.36499	2.94378	0.00437488	0.087118	-2.47736
GABARAP	-0.643121	3.44941	-2.94316	0.00438271	0.087118	-2.24971
C12orf4	-0.611585	4.59116	-2.94296	0.00438515	0.087118	-2.39474
MTATP6P1	1.12298	4.5567	2.94264	0.00438925	0.087118	-2.50931
ZFP41	0.692383	2.37281	2.94164	0.00440183	0.0871696	-2.26391
RMDN1	-0.604881	5.1667	-2.94163	0.00440204	0.0871696	-2.45971
PCK1	2.84642	-3.50045	2.94034	0.00441837	0.0873917	-2.04485
U47924.27	1.1421	1.02927	2.93903	0.00443503	0.08762	-2.17048
ZBTB39	0.543313	3.9077	2.93597	0.00447413	0.0882209	-2.45156
NWD1	1.82634	-0.17004	2.93573	0.00447719	0.0882209	-2.13474
EFR3A	-0.562389	6.65321	-2.93544	0.00448092	0.0882209	-2.54213
TRIO	0.732735	7.50811	2.935	0.00448662	0.0882317	-2.49215
LAMTOR2	-0.490268	4.34105	-2.93441	0.0044942	0.0882792	-2.40265
RHOBTB2	0.938511	3.87403	2.93319	0.00451	0.088488	-2.48598
MLH1	-0.555465	4.80529	-2.93255	0.00451826	0.0885487	-2.45264
KIAA1549	1.14762	2.3296	2.93162	0.0045304	0.0886849	-2.3308
ZDHHC11B	1.64162	0.361097	2.92908	0.00456341	0.089229	-2.17428
C19orf68	0.753332	0.539218	2.928	0.0045776	0.0893619	-2.13673
MAFB	-1.2076	6.81955	-2.92777	0.00458065	0.0893619	-2.55588
SLC50A1	-0.7269	4.9647	-2.92696	0.00459122	0.0893698	-2.46865
FAM20C	1.23785	4.36146	2.92694	0.0045915	0.0893698	-2.54656
LGALS3BP	1.87845	7.80281	2.92584	0.00460597	0.0895494	-2.45515
AC141928.1	2.09967	-2.12578	2.92514	0.00461532	0.0896294	-2.07736
TMEM8B	1.18348	1.41217	2.92336	0.00463888	0.0899026	-2.24785
MXRA5	1.38295	7.52014	2.92328	0.0046399	0.0899026	-2.49441
C17orf53	1.0839	2.03181	2.92209	0.00465571	0.0900885	-2.31258
SPRY1	0.915698	4.25436	2.92138	0.00466519	0.0900885	-2.54139
ZNF583	1.14521	0.636685	2.92137	0.00466529	0.0900885	-2.18381
FBXO41	1.02385	2.68335	2.9182	0.00470779	0.0906223	-2.40058
MIR23B	1.26765	-1.01227	2.91751	0.00471715	0.0906223	-2.10754
AC092168.2	1.29675	-0.964855	2.91749	0.00471734	0.0906223	-2.10504
CYB5R4	-0.73368	4.91454	-2.91749	0.00471744	0.0906223	-2.48768
RP11-156P1.3	0.56984	2.0054	2.91728	0.00472025	0.0906223	-2.26801
MT-ATP6	1.3308	7.92466	2.91695	0.00472471	0.0906223	-2.49273
DDHD2	-0.567292	5.15679	-2.91493	0.00475212	0.0910459	-2.53136
LMF1	0.701341	2.99369	2.91312	0.00477665	0.0914136	-2.41235
TRMO	-0.738505	3.88085	-2.91036	0.00481454	0.0920358	-2.37896
UEVLD	-0.610995	5.22286	-2.90836	0.00484203	0.0924444	-2.55192
CCDC107	-0.86554	2.91743	-2.90802	0.00484673	0.0924444	-2.25685
AC007246.3	-0.71944	1.44951	-2.90615	0.00487272	0.0928366	-2.16701
RP11-677M14.7	1.02923	-1.05187	2.90346	0.00491013	0.0934454	-2.13213
ELF4	0.907363	5.63556	2.90249	0.00492382	0.0934962	-2.62637
PEX6	1.14639	4.19099	2.90238	0.00492537	0.0934962	-2.59981
ACBD5	-0.510268	5.23386	-2.9021	0.00492919	0.0934962	-2.57707
ANKS3	0.441802	3.27159	2.90171	0.0049348	0.093499	-2.4491
ESM1	2.20483	0.336346	2.90117	0.00494231	0.0935376	-2.28417
SERPINH1	1.25482	7.07121	2.90077	0.00494798	0.0935414	-2.57862
PPP1R2	-0.621539	5.71424	-2.90009	0.00495752	0.0936184	-2.60515
GBE1	-0.813675	5.23761	-2.89904	0.00497241	0.0937961	-2.55755
ID1	1.32622	6.35506	2.89812	0.00498545	0.0939383	-2.61195
RPL35	-0.640391	8.89491	-2.89688	0.00500309	0.094167	-2.58245
IL11	1.83309	1.013	2.8958	0.00501848	0.0943529	-2.33747
FUZ	0.959857	1.82157	2.89529	0.00502581	0.094387	-2.33939
MAP2K4	-0.684847	5.77752	-2.89463	0.00503516	0.094459	-2.62073
RIT1	-0.563653	5.17486	-2.89349	0.00505162	0.0946639	-2.58769
ZCCHC14	0.521526	5.32471	2.89149	0.00508044	0.0949462	-2.65102
IL1RN	-2.04662	6.80736	-2.89136	0.00508228	0.0949462	-2.61576
ZNF182	0.658791	2.3842	2.89122	0.00508432	0.0949462	-2.39296
SMIM10L1	0.906077	0.688376	2.8909	0.00508888	0.0949462	-2.24493
C9orf3	0.964268	6.29981	2.8899	0.00510346	0.0951145	-2.64572
DYNLL1	-0.853438	8.02495	-2.88799	0.00513111	0.0955258	-2.64711
DLG5	0.658759	7.19642	2.88696	0.00514617	0.0955878	-2.63082
TFB2M	-0.574394	4.01306	-2.88695	0.00514643	0.0955878	-2.4703
MXD3	0.822851	2.31026	2.88644	0.00515388	0.0955878	-2.4048
SBF2	0.481423	6.07326	2.88586	0.00516234	0.0955878	-2.66944
MBNL2	-0.647051	6.63513	-2.88586	0.00516238	0.0955878	-2.66956
SH3GLB2	-0.898444	6.33046	-2.88327	0.00520045	0.0961174	-2.6649
ITPA	-0.554983	4.92257	-2.88306	0.0052035	0.0961174	-2.5921
CTD-2260A17.2	0.917259	-0.273868	2.88277	0.00520783	0.0961174	-2.20494
SLC6A10P	3.13161	-1.34973	2.88224	0.00521568	0.0961584	-2.2643
ANKRD11	0.418724	6.6919	2.88147	0.00522699	0.0962476	-2.6701
NPY1R	2.25291	-1.11322	2.88115	0.00523176	0.0962476	-2.22688
RP11-440D17.3	1.09783	1.31928	2.87877	0.00526718	0.0967183	-2.34248
HPRT1	0.892256	3.64471	2.87867	0.00526866	0.0967183	-2.60471
RPL26	-0.754998	7.52924	-2.87801	0.00527857	0.0967431	-2.68384
DMPK	0.847208	3.62031	2.87783	0.00528132	0.0967431	-2.59886
LINC00346	-1.70287	0.431132	-2.87544	0.00531715	0.0972954	-2.19106
ATXN2L	0.63514	5.87965	2.87237	0.0053636	0.0980405	-2.70418
PSMG2	-0.522046	5.0717	-2.87113	0.00538253	0.0982203	-2.64222
RTN4R	1.18336	1.75628	2.87097	0.00538492	0.0982203	-2.42266
TRAPPC3	-0.479272	5.9645	-2.87023	0.00539623	0.0983217	-2.69931
STX8	-0.674639	4.2395	-2.86953	0.00540683	0.09841	-2.54166
RP11-54O7.17	1.58759	-1.11087	2.86807	0.00542919	0.098712	-2.22657
AP2B1	0.993668	7.10079	2.86766	0.00543552	0.0987221	-2.67277
TTI1	0.618428	4.54626	2.86665	0.00545106	0.0988617	-2.68584
PAPD5	0.545319	4.47898	2.86641	0.00545476	0.0988617	-2.67978
RASSF1	-0.731975	4.41063	-2.86513	0.00547466	0.0991174	-2.56044
MACROD1	0.867219	2.3997	2.86427	0.00548795	0.0992531	-2.47639
EHD4	-0.673389	6.3332	-2.86297	0.00550806	0.0995114	-2.72293
LINC00319	1.49556	0.597364	2.85898	0.00557054	0.100481	-2.35873
PEX3	-0.857386	4.61406	-2.85855	0.00557726	0.100481	-2.58575
DNASE1L1	0.670234	4.7384	2.85842	0.00557932	0.100481	-2.72003
PRR22	1.07717	-0.383196	2.85672	0.00560612	0.100801	-2.26835
TDP2	-0.812035	5.27891	-2.8561	0.00561604	0.100801	-2.67272
RAI1	0.753967	5.51582	2.85595	0.00561839	0.100801	-2.74623
HEATR5B	-0.397486	5.77835	-2.8558	0.0056207	0.100801	-2.73172
D2HGDH	0.81695	3.42954	2.85436	0.00564361	0.101106	-2.62673
CASKIN2	0.6766	4.56748	2.85371	0.00565402	0.101126	-2.72414
KIF13B	-1.20208	6.34367	-2.85355	0.00565654	0.101126	-2.72848
RP4-660H19.1	2.71395	-2.74846	2.85265	0.00567088	0.101277	-2.24324
VRK2	-0.646354	4.93125	-2.852	0.00568128	0.101341	-2.66333
KPNA3	-0.621702	5.87405	-2.85139	0.00569106	0.101341	-2.7378
PDCD7	0.461302	4.1052	2.85132	0.00569225	0.101341	-2.67962
LENG8	0.837248	5.74233	2.84943	0.00572251	0.101774	-2.76195
SLC26A10	1.47668	-1.32288	2.84601	0.00577794	0.102596	-2.26628
UGCG	-1.038	6.8119	-2.84584	0.00578076	0.102596	-2.7691
GABARAPL1	0.946489	4.63122	2.84512	0.00579238	0.102696	-2.75898
PRIMA1	1.58855	0.320179	2.84277	0.00583083	0.10321	-2.38418
SMAD7	0.919035	4.29376	2.84261	0.00583341	0.10321	-2.74909
TALDO1	-0.773094	6.93136	-2.84197	0.00584404	0.103291	-2.78212
RECQL5	0.575448	4.45322	2.84122	0.00585628	0.103401	-2.74197
ASH2L	-0.481612	5.1123	-2.83938	0.00588673	0.103695	-2.72783
RP11-161I6.2	2.31128	-2.04734	2.83922	0.00588928	0.103695	-2.28858
PHF1	0.761476	3.8634	2.83877	0.00589678	0.103695	-2.71228
ADAP2	-1.64598	5.40651	-2.83874	0.00589723	0.103695	-2.64389
SUOX	0.782153	3.18618	2.83828	0.00590492	0.103701	-2.64798
GS1-600G8.5	2.42412	-1.42103	2.83799	0.00590965	0.103701	-2.32166
GTF3A	-0.614679	5.7192	-2.83662	0.00593258	0.103913	-2.76712
TTC39B	-1.32304	6.11033	-2.83654	0.00593392	0.103913	-2.75258
THEM4	-0.916365	3.35155	-2.83577	0.00594666	0.10403	-2.46944
NUAK2	-1.34266	4.66695	-2.83478	0.00596323	0.104134	-2.59665
ABLIM1	-1.34693	8.59833	-2.83469	0.0059648	0.104134	-2.77809
ZNF768	0.929723	4.2499	2.8334	0.00598648	0.104406	-2.76968
CILP2	1.90569	-0.907974	2.83235	0.00600406	0.104606	-2.34191
LRRN2	1.90197	-1.69847	2.8317	0.00601507	0.104692	-2.30156
MYPOP	0.593678	1.67579	2.83115	0.00602427	0.104745	-2.45256
PFKFB2	-1.16679	6.36961	-2.83065	0.00603269	0.104785	-2.79008
LPCAT1	1.03656	5.80908	2.82748	0.00608659	0.105614	-2.81408
KMT5C	0.756771	2.23029	2.82567	0.00611761	0.106045	-2.543
CRISP3	2.61481	-0.308582	2.82495	0.00613001	0.106152	-2.43993
DNASE1	0.828926	3.00323	2.82413	0.00614398	0.106286	-2.65455
CPA4	-2.90675	6.33762	-2.82263	0.00616993	0.106628	-2.66162
PELI3	0.726152	3.28121	2.82136	0.00619194	0.1069	-2.69118
ALG5	-0.622716	4.4916	-2.82044	0.00620777	0.107065	-2.69107
PRICKLE4	0.819265	2.35229	2.81998	0.0062158	0.107078	-2.57042
TAF1C	0.501998	4.39371	2.81968	0.00622104	0.107078	-2.78645
PHLDA1	2.01335	6.48238	2.81896	0.00623357	0.107186	-2.78326
ACAP2	-0.554295	6.83847	-2.81797	0.00625083	0.107373	-2.84282
RP11-1023L17.1	0.8247	2.00967	2.81762	0.00625699	0.107373	-2.54037
SELO	0.584234	4.02777	2.81664	0.00627409	0.107558	-2.77032
HMOX1	-1.6839	6.09836	-2.81606	0.00628429	0.107625	-2.77646
WDFY2	-0.792345	5.05909	-2.8156	0.00629244	0.107657	-2.75122
SRPX	1.63171	3.13584	2.81352	0.00632905	0.108176	-2.77387
MYO10	0.787856	7.34052	2.81316	0.00633556	0.108179	-2.80838
AC009403.2	0.720642	0.785176	2.81273	0.00634304	0.108199	-2.43035
KIAA0368	-0.480002	7.58624	-2.81174	0.0063607	0.108392	-2.84433
LYN	-1.22942	5.29263	-2.81099	0.00637408	0.108512	-2.74743
ZMYM4	0.456939	6.17231	2.80963	0.00639827	0.108815	-2.86214
RABIF	-0.599188	4.39757	-2.80922	0.00640559	0.108831	-2.72011
SBSN	-3.05901	9.20711	-2.8076	0.00643455	0.109215	-2.86164
MIR222HG	1.2778	2.22386	2.80533	0.00647557	0.109782	-2.64637
CCDC40	0.84642	1.42322	2.80504	0.00648078	0.109782	-2.51447
CLIP4	-0.929686	5.90939	-2.80457	0.00648922	0.109814	-2.84264
ZSCAN18	1.38749	2.1447	2.80377	0.00650373	0.109814	-2.66092
Z83851.4	0.920042	0.0780006	2.80365	0.00650592	0.109814	-2.41829
FRAS1	2.06288	3.79213	2.80351	0.00650835	0.109814	-2.85989
NPRL3	0.657985	3.74112	2.80148	0.00654538	0.11033	-2.77971
LITAF	-0.608788	6.78649	-2.80056	0.00656216	0.110475	-2.88666
TRIM58	2.07064	-0.732434	2.80009	0.0065707	0.110475	-2.44369
CHPF2	0.665662	5.87739	2.79995	0.00657337	0.110475	-2.8872
NAP1L2	1.98197	0.328322	2.79827	0.00660414	0.11061	-2.51915
THOP1	-0.724973	5.04779	-2.79819	0.00660568	0.11061	-2.80431
ALKBH3	-0.499988	4.44099	-2.79815	0.00660641	0.11061	-2.75732
ACTR5	-0.467492	3.51014	-2.7981	0.00660726	0.11061	-2.63724
CTD-2587H24.5	2.20129	-1.7767	2.79695	0.0066285	0.110857	-2.39713
CTNND2	2.39227	-2.24424	2.7942	0.00667944	0.11158	-2.38306
PHF6	0.748659	4.96126	2.79391	0.00668473	0.11158	-2.89398
LINC01521	0.916537	-0.706416	2.79173	0.00672552	0.112048	-2.39933
SYN2	2.00028	-0.959568	2.79138	0.00673201	0.112048	-2.42801
ALAS1	-0.913601	5.81959	-2.79135	0.00673246	0.112048	-2.87147
NPTN	0.660028	6.54921	2.79025	0.00675322	0.112237	-2.89896
TEAD2	1.14098	3.97508	2.79005	0.0067569	0.112237	-2.87291
GHR	1.32782	2.3206	2.78877	0.00678107	0.112529	-2.73107
MAFG-AS1	1.08015	0.063013	2.78795	0.00679654	0.112551	-2.46259
LIME1	0.906782	-0.22232	2.78792	0.00679696	0.112551	-2.43126
FN3K	1.11417	-0.458404	2.78761	0.00680289	0.112551	-2.43104
THRA	0.930712	4.57514	2.7873	0.00680872	0.112551	-2.90225
HSP90AB3P	0.756563	-0.313029	2.78611	0.00683134	0.112816	-2.42913
ZDHHC8	0.714375	4.20899	2.78481	0.006856	0.113114	-2.87332
CHTF18	0.794972	3.34751	2.78397	0.00687195	0.113222	-2.79593
ATP8B3	1.09376	0.654215	2.78377	0.00687576	0.113222	-2.50974
SLC1A1	1.35598	0.897417	2.7829	0.00689233	0.113385	-2.55193
NAA40	0.531447	3.85687	2.78223	0.00690521	0.113488	-2.83389
MAPK3	-0.912788	5.66616	-2.7808	0.00693272	0.113831	-2.88613
CHRM3	2.56577	-0.352207	2.78015	0.00694519	0.113869	-2.54484
SLC25A15	-0.728171	2.91587	-2.77999	0.00694834	0.113869	-2.57758
KATNA1	-0.499259	4.3456	-2.7793	0.00696156	0.113976	-2.79536
RPL24	-0.527613	8.31853	-2.77717	0.00700286	0.114543	-2.90551
SERPINB1	-1.58441	7.23641	-2.77636	0.0070186	0.114628	-2.94126
TMEM105	1.59079	-0.748679	2.77569	0.00703151	0.114628	-2.4745
PCDHGB8P	1.29666	0.11908	2.77556	0.00703411	0.114628	-2.50187
AC002310.12	0.974979	0.179432	2.77552	0.00703485	0.114628	-2.4922
PWAR6	1.24578	0.106021	2.7747	0.00705084	0.114676	-2.49882
CSTB	-1.63731	8.37324	-2.77468	0.00705122	0.114676	-2.94155
DGKQ	0.788614	4.38334	2.7734	0.00707623	0.114974	-2.92016
ZNF142	0.465347	4.7541	2.77302	0.00708368	0.114986	-2.92645
TNNT1	2.04442	3.80193	2.7716	0.00711168	0.115227	-2.93976
MT-ND6	1.16522	3.69978	2.77158	0.00711204	0.115227	-2.89849
GPR68	-1.36132	5.09769	-2.77112	0.0071212	0.115266	-2.80151
UBE2J1	-0.566571	6.13225	-2.76882	0.00716662	0.115892	-2.95719
TMEM139	2.09529	-1.15527	2.76595	0.00722356	0.116697	-2.48436
GPC3	2.06002	0.864419	2.76533	0.00723605	0.116697	-2.66471
PGD	-0.778569	6.50045	-2.76529	0.00723689	0.116697	-2.96991
SHISA9	2.37119	-2.90267	2.76486	0.00724539	0.116725	-2.43399
RP13-890H12.2	0.833262	-0.830932	2.76442	0.00725425	0.116757	-2.4559
APOOL	0.51829	2.76943	2.76377	0.00726723	0.116856	-2.73963
UFM1	-0.704989	5.72602	-2.7625	0.0072928	0.117157	-2.94984
PELO	0.484314	4.70697	2.76184	0.00730616	0.117262	-2.95328
LINC00910	0.868468	1.59425	2.7601	0.00734135	0.117633	-2.64123
HEYL	1.08662	2.35248	2.76002	0.00734304	0.117633	-2.75829
EN1	1.65545	2.2184	2.75937	0.00735614	0.117733	-2.82693
GRHPR	-0.613818	5.65316	-2.7586	0.00737183	0.117766	-2.95907
WHRN	0.988648	2.46486	2.75859	0.007372	0.117766	-2.77264
WBP4	-0.558121	3.91303	-2.75749	0.00739438	0.117934	-2.78419
RPS26	-0.757258	6.90723	-2.75739	0.00739632	0.117934	-2.99392
CSDE1	-0.484353	9.47657	-2.75697	0.00740504	0.117964	-2.89821
SMC1A	0.562456	6.97368	2.75528	0.0074395	0.118402	-2.9748
UBALD1	0.530229	3.04664	2.75477	0.00745	0.118459	-2.79632
GNA13	0.683363	6.55496	2.75332	0.00747984	0.118823	-2.99011
CDH13	1.55698	6.11215	2.75202	0.0075067	0.119032	-2.9805
LRIG2	0.499967	5.2075	2.75201	0.00750688	0.119032	-2.99896
NAA20	-0.670149	5.86418	-2.75018	0.00754487	0.11947	-2.98936
DNAAF3	1.24308	-0.165347	2.75001	0.00754848	0.11947	-2.54883
PCLO	2.18156	2.333	2.74878	0.00757411	0.119552	-2.89227
TEP1	0.522912	5.86785	2.74877	0.00757416	0.119552	-3.0153
RP11-274B21.2	0.6872	2.08781	2.74828	0.00758439	0.119552	-2.70338
PLBD1	-2.38112	6.1439	-2.74815	0.00758711	0.119552	-2.87875
FAM19A5	1.91897	0.360655	2.74808	0.00758858	0.119552	-2.62812
ADAMTSL3	1.75932	0.997364	2.74728	0.00760544	0.119707	-2.68917
NBR2	0.728491	1.73606	2.74664	0.00761882	0.119807	-2.67172
UBA3	-0.627258	5.41175	-2.74518	0.0076495	0.120179	-2.9755
LYPD5	-2.5273	6.33216	-2.7445	0.00766384	0.120201	-2.90739
IRF2BPL	0.810079	5.67899	2.7443	0.00766796	0.120201	-3.02563
NDUFA6-AS1	0.755967	1.08721	2.74404	0.00767346	0.120201	-2.61668
CCDC127	0.890406	4.0135	2.74378	0.00767895	0.120201	-2.97624
SLC39A14	1.36444	6.11393	2.7434	0.00768698	0.120216	-3.00851
PLOD3	1.02595	5.05986	2.74299	0.00769561	0.120225	-3.0266
MROH8	0.926363	-0.207428	2.74271	0.00770158	0.120225	-2.53795
NINJ2	-1.34267	1.60164	-2.74179	0.00772101	0.120388	-2.52963
MYD88	-0.856542	5.43238	-2.74155	0.0077261	0.120388	-2.9691
ZNF512	0.60099	3.18834	2.74094	0.00773904	0.12048	-2.86306
ALDH1A3	-2.39627	5.53969	-2.7395	0.00776971	0.120734	-2.82014
IDH2	-0.994699	6.95289	-2.73924	0.00777536	0.120734	-3.03766
L3MBTL1	0.92613	2.2191	2.73907	0.00777892	0.120734	-2.76587
RPL7A	-0.61898	9.7495	-2.73882	0.00778432	0.120734	-2.93605
AGPAT1	0.771742	4.73424	2.73777	0.00780689	0.120734	-3.02555
BCAR1	0.926057	5.534	2.73771	0.00780812	0.120734	-3.04173
SMARCC2	0.42496	6.03328	2.7372	0.00781898	0.120734	-3.04366
FABP5	-1.64761	8.76225	-2.73694	0.00782466	0.120734	-3.02429
LINC00491	3.01447	-1.27248	2.7367	0.00782976	0.120734	-2.60308
ZDHHC13	-1.06859	5.24658	-2.73641	0.00783601	0.120734	-2.94717
LINC00313	1.36749	-1.14778	2.73626	0.00783927	0.120734	-2.52277
DOCK8	-1.13844	5.54681	-2.73594	0.00784615	0.120734	-2.96684
MTCH2	-0.521132	6.37044	-2.73558	0.00785386	0.120734	-3.04558
ANO1	1.29829	5.35436	2.73557	0.00785414	0.120734	-3.04488
GNAZ	1.63937	0.0483933	2.73486	0.00786947	0.12074	-2.62038
SELK	-0.581153	4.34696	-2.73462	0.00787451	0.12074	-2.89277
BACE1	0.627929	5.11398	2.7338	0.00789224	0.12074	-3.04442
R3HDM2	0.488254	4.25614	2.73348	0.00789916	0.12074	-2.98667
PITPNM1	0.783465	5.44376	2.73344	0.00790018	0.12074	-3.05231
CHERP	0.584505	4.44723	2.73266	0.007917	0.12074	-3.01112
RFK	-0.720024	3.47082	-2.73261	0.00791816	0.12074	-2.76237
CCDC57	0.676912	4.05869	2.73259	0.00791851	0.12074	-2.9873
GAA	1.18981	5.59653	2.73236	0.00792363	0.12074	-3.05167
GSTA4	-1.87239	5.15434	-2.73196	0.00793225	0.12074	-2.84583
PRPS1	0.690057	4.84239	2.73183	0.00793505	0.12074	-3.04235
CNR1	1.51167	0.248978	2.73164	0.00793923	0.12074	-2.62314
SHQ1	-0.567098	4.17712	-2.73083	0.00795682	0.1209	-2.88162
ATG3	-0.425457	5.74191	-2.72794	0.0080201	0.121753	-3.0485
CHMP2B	-0.851429	5.45649	-2.72687	0.0080436	0.12193	-3.00717
DUSP23	0.74548	4.2257	2.72676	0.008046	0.12193	-3.02116
RP11-66N24.4	0.826484	-0.699822	2.72625	0.00805723	0.121975	-2.54398
CASP4	-1.06719	6.8452	-2.72598	0.00806324	0.121975	-3.06811
ACTR3	-0.587332	8.23464	-2.72358	0.00811635	0.122605	-3.04345
RNF6	-0.630533	6.25844	-2.72346	0.00811922	0.122605	-3.07089
MIPEP	-0.811663	4.25781	-2.72164	0.00815966	0.123107	-2.88098
C12orf73	0.528257	1.66869	2.7209	0.00817611	0.123247	-2.7067
THSD4	1.03833	4.97136	2.72045	0.00818617	0.12329	-3.08071
TMEM92	1.36508	-0.402337	2.71965	0.00820416	0.123451	-2.60962
TK1	1.15934	4.64715	2.71892	0.00822051	0.123451	-3.07951
DLX1	2.01766	0.962176	2.71868	0.00822584	0.123451	-2.8058
DNAJC25	-0.750913	2.87351	-2.71855	0.00822896	0.123451	-2.72085
AKAP17A	0.565567	4.93926	2.71837	0.00823298	0.123451	-3.0742
RP11-242D8.1	0.76337	0.139193	2.71735	0.00825595	0.123645	-2.60911
RPAP1	0.600634	4.36301	2.71597	0.00828715	0.123645	-3.04671
MRPL57	-0.548823	4.67024	-2.71561	0.00829526	0.123645	-2.98288
SCMH1	0.564408	4.42977	2.71514	0.00830585	0.123645	-3.05426
CUX1	0.85476	7.21396	2.71509	0.00830699	0.123645	-3.05367
LCP1	-1.50648	7.17527	-2.71488	0.00831188	0.123645	-3.09283
NTAN1	-0.636553	4.81194	-2.7148	0.00831373	0.123645	-2.99353
TMEM184B	0.7814	5.51314	2.71462	0.00831764	0.123645	-3.09871
SPRR2E	-3.92143	7.93413	-2.7146	0.00831811	0.123645	-3.0146
FREM2	2.63366	0.790911	2.71442	0.00832222	0.123645	-2.84661
POLR3B	-0.611817	4.64088	-2.71404	0.00833093	0.123645	-2.97397
SH3D21	-1.52486	4.61019	-2.71397	0.00833259	0.123645	-2.84646
TMEM129	0.656862	4.79163	2.71302	0.00835408	0.123768	-3.08434
PGM2	-0.831291	6.88068	-2.71297	0.00835536	0.123768	-3.10279
EIF3M	-0.504938	6.92354	-2.71161	0.00838641	0.123948	-3.10592
LINC00885	1.3034	-0.85873	2.71121	0.00839556	0.123948	-2.59353
FBXL3	-0.716067	5.80406	-2.71097	0.00840098	0.123948	-3.07918
RAB26	1.42212	-1.14755	2.71073	0.00840657	0.123948	-2.58761
TNS4	1.62259	7.28702	2.71072	0.00840671	0.123948	-3.02761
NPEPL1	0.734913	2.4791	2.71054	0.00841098	0.123948	-2.84562
SUPT7L	0.393361	5.10374	2.70919	0.00844188	0.124174	-3.09758
SHANK2	1.55734	3.2794	2.7091	0.00844406	0.124174	-3.04387
NIT2	-0.553018	5.23745	-2.70877	0.00845148	0.124174	-3.05612
CSF2RB	-1.53208	5.23599	-2.70861	0.00845537	0.124174	-2.95716
SNHG25	0.938566	2.96138	2.70799	0.00846947	0.124275	-2.94303
RP11-441O15.3	0.956294	-0.689308	2.7076	0.00847857	0.124297	-2.59094
RPS27	-0.682103	8.8717	-2.70706	0.00849108	0.124297	-3.05936
NRDE2	0.406469	4.22393	2.70693	0.00849417	0.124297	-3.04432
DLX6	2.02236	-1.49556	2.70641	0.00850605	0.124297	-2.60206
NDUFA9	-0.498548	3.88558	-2.70636	0.00850733	0.124297	-2.91294
TERC	1.11462	4.65672	2.70423	0.00855681	0.124783	-3.11389
TM9SF1	0.488505	1.93522	2.70423	0.00855683	0.124783	-2.77438
ADGRB3	1.64487	-0.476587	2.70399	0.00856246	0.124783	-2.64756
PDZD11	0.500417	4.68334	2.70276	0.00859106	0.125093	-3.0975
UQCC1	0.508166	4.74798	2.70101	0.00863228	0.125514	-3.10437
ACTR10	-0.482811	5.26078	-2.70084	0.00863607	0.125514	-3.0829
ZNF362	0.683354	3.40973	2.70059	0.00864194	0.125514	-2.99686
CTF1	1.27641	-0.718247	2.70015	0.00865236	0.125558	-2.62753
GOLPH3	0.525705	6.0913	2.69926	0.00867348	0.125758	-3.13513
APPL1	-0.864969	6.06577	-2.69777	0.00870867	0.126161	-3.11753
HAS3	2.3618	6.38187	2.69741	0.00871704	0.126176	-3.07404
CLIP2	0.999372	5.04305	2.69608	0.00874876	0.126457	-3.14089
FZD10-AS1	1.3435	0.89337	2.69598	0.00875121	0.126457	-2.76344
CCND2	-1.64238	7.62298	-2.69506	0.00877312	0.126666	-3.14483
TJP2	-1.05325	7.09135	-2.69311	0.00881958	0.127036	-3.15081
ABI2	0.663517	4.53645	2.69288	0.00882506	0.127036	-3.12026
FGD3	-1.34299	4.25257	-2.69287	0.00882533	0.127036	-2.88094
MPPE1	-0.588818	4.25945	-2.69274	0.00882848	0.127036	-2.98094
PCDHB11	1.6234	0.735574	2.69226	0.00884012	0.127088	-2.76973
KSR2	1.83997	-1.19544	2.69197	0.00884691	0.127088	-2.64745
RNF215	0.718769	2.71715	2.69109	0.00886812	0.127264	-2.9273
TTBK2	0.537308	4.75532	2.69085	0.00887402	0.127264	-3.13231
GS1-124K5.11	0.755678	2.32832	2.69036	0.00888584	0.127309	-2.87818
TMEM94	0.582982	4.93068	2.6901	0.00889207	0.127309	-3.14372
COMMD1	-0.613982	4.31254	-2.68959	0.00890445	0.12738	-2.99548
NGLY1	-0.607584	4.61874	-2.68845	0.00893189	0.127666	-3.03607
TRMU	0.508293	4.29675	2.6877	0.0089501	0.127819	-3.10408
C19orf60	0.73791	3.80153	2.68646	0.00898035	0.128144	-3.08061
COL25A1	1.67178	-1.44808	2.68587	0.00899472	0.128242	-2.63371
SLC12A2	0.918473	5.71587	2.6854	0.00900619	0.128299	-3.16843
VPS16	-0.441594	4.94927	-2.68459	0.0090259	0.128473	-3.09925
MYCBP2	-0.862331	8.39751	-2.68323	0.00905926	0.12884	-3.14383
C16orf59	0.988227	1.533	2.6818	0.00909448	0.129234	-2.83402
HEATR5A	-0.589634	4.49047	-2.68143	0.0091037	0.129241	-3.03797
ANKRD13B	0.996503	2.45592	2.68117	0.00911007	0.129241	-2.95893
YIPF6	0.545453	5.50575	2.68058	0.00912457	0.129339	-3.18041
DNAJC15	-1.7594	4.37072	-2.68003	0.00913812	0.129424	-2.87817
ZNF785	0.49598	2.88097	2.67932	0.00915567	0.12946	-2.94679
TAPT1-AS1	0.956047	0.685684	2.67932	0.00915579	0.12946	-2.75109
LTF	3.19583	3.18296	2.67868	0.0091716	0.129576	-3.1615
VWA7	1.03919	0.702726	2.67753	0.00920032	0.129839	-2.76588
PKD1P6	0.820978	2.62179	2.67733	0.00920538	0.129839	-2.95462
SORBS2	1.24056	2.00578	2.67653	0.00922513	0.13001	-2.92793
ABHD3	0.813694	3.53483	2.67601	0.00923822	0.130088	-3.09253
NMB	-1.30342	2.61255	-2.67561	0.00924816	0.130121	-2.75307
SOX9	1.13779	5.01857	2.67442	0.00927792	0.130432	-3.19399
RALBP1	-0.717026	7.23015	-2.67382	0.00929319	0.13054	-3.19613
HSD11B2	1.12805	2.17989	2.67327	0.0093069	0.130625	-2.95506
CNFN	-3.69367	7.41148	-2.672	0.00933894	0.130933	-3.08043
ZNF253	0.953118	2.48306	2.67164	0.00934801	0.130933	-2.97038
USP24	0.459338	7.17225	2.67149	0.00935179	0.130933	-3.17488
SLC27A1	0.80937	3.24635	2.67095	0.00936536	0.131016	-3.0608
EIF6	-0.631847	7.06745	-2.66945	0.00940356	0.131442	-3.20778
RTCB	-0.554372	6.61763	-2.66849	0.00942795	0.131448	-3.21092
SH3BGRL	-0.861544	5.76054	-2.66841	0.00942994	0.131448	-3.17262
MEF2D	0.499395	5.3125	2.66827	0.00943351	0.131448	-3.20582
AC093627.10	1.23466	0.384055	2.66816	0.00943644	0.131448	-2.77
ACOT13	-0.788458	4.20662	-2.66792	0.0094424	0.131448	-3.01475
SETDB2	-0.539998	3.97006	-2.66627	0.00948473	0.131833	-3.00898
HLA-E	-0.750161	9.59798	-2.66624	0.00948546	0.131833	-3.12587
FBXO9	-0.566809	5.58229	-2.66539	0.00950725	0.132029	-3.18356
PGGT1B	-0.472115	4.52937	-2.66481	0.00952216	0.132083	-3.09898
TUT1	0.528802	2.14699	2.66463	0.00952661	0.132083	-2.88986
NIPAL1	-1.47175	5.40137	-2.66319	0.00956386	0.132465	-3.09519
EPOR	0.93482	0.372957	2.66296	0.00956965	0.132465	-2.76576
MAP2K5	0.398202	3.22396	2.6622	0.00958941	0.132632	-3.02563
ADAMTSL2	0.941941	1.50202	2.66142	0.00960947	0.132715	-2.87549
KDM6A	0.644175	5.53903	2.66137	0.00961093	0.132715	-3.22761
VSNL1	-1.28819	5.67689	-2.65693	0.00972654	0.134203	-3.16844
CHPF	1.05894	5.72206	2.65558	0.00976204	0.134513	-3.23824
RP11-440L14.1	0.818177	1.21107	2.65547	0.00976475	0.134513	-2.83468
CCDC126	-0.793198	2.47003	-2.65444	0.00979188	0.134651	-2.83043
PALLD	-0.810874	7.78691	-2.65426	0.0097966	0.134651	-3.23332
FCHO2	-0.570469	5.48943	-2.6542	0.00979841	0.134651	-3.20567
PTPN9	0.456873	5.0064	2.65349	0.0098171	0.134737	-3.23054
SPHK2	0.602293	2.49894	2.65336	0.00982037	0.134737	-2.97348
ACOX3	-0.790308	4.84126	-2.6517	0.00986446	0.135233	-3.13143
NFX1	-0.55362	5.96841	-2.65112	0.00987971	0.135245	-3.23864
KDM5B	-0.609768	7.63173	-2.65107	0.00988114	0.135245	-3.24053
NDUFB9	-0.584448	6.21637	-2.65039	0.00989916	0.135384	-3.24784
TSPAN10	1.601	2.13369	2.6489	0.00993895	0.135819	-3.08255
UBE2E2	-0.818702	4.22492	-2.64821	0.00995752	0.135887	-3.05449
ZNF497	1.10242	-0.432524	2.64812	0.00995983	0.135887	-2.75094
RASSF2	-1.53511	5.28609	-2.64722	0.00998398	0.136083	-3.10595
ATP13A5	2.37286	-1.95481	2.64699	0.00999005	0.136083	-2.72689
RP11-305L7.7	1.12656	-1.14173	2.64648	0.0100039	0.136163	-2.71557
COX6C	-0.520125	5.99206	-2.64556	0.0100286	0.136217	-3.25426
ZFHX2	1.21838	-0.430582	2.64513	0.0100401	0.136217	-2.76473
QPCTL	0.698664	2.31092	2.64504	0.0100427	0.136217	-2.98379
AKR1B15	-3.81373	3.9054	-2.64496	0.0100447	0.136217	-2.75047
PIK3R1	1.01071	6.4661	2.64485	0.0100477	0.136217	-3.24609
REP15	0.825281	-0.573316	2.64435	0.0100611	0.136235	-2.73826
COG3	-0.517059	5.44607	-2.64421	0.010065	0.136235	-3.22897
PTER	-0.632929	3.95794	-2.64304	0.0100968	0.136543	-3.05797
MANBA	0.786704	4.38285	2.64272	0.0101055	0.136543	-3.2393
NUDT15	-0.881388	4.45897	-2.64249	0.0101116	0.136543	-3.09556
SLC38A2	0.983467	9.23103	2.64207	0.0101231	0.136589	-3.12301
NLGN2	0.870871	3.26112	2.64122	0.0101462	0.13676	-3.13933
TIAM1	-1.24166	7.06712	-2.64102	0.0101517	0.13676	-3.27436
RPL7	-0.592902	9.14971	-2.6403	0.0101711	0.136913	-3.20255
TUBGCP3	-0.563526	4.92993	-2.63938	0.0101964	0.137147	-3.19018
RP11-1277A3.1	0.796224	0.42316	2.63861	0.0102174	0.13732	-2.81101
CCDC115	-0.494505	4.73938	-2.63687	0.0102653	0.137693	-3.18535
BFSP1	-1.1908	1.82134	-2.63674	0.0102687	0.137693	-2.79348
E2F3	0.560285	4.38898	2.63641	0.010278	0.137693	-3.23981
LONP2	0.379114	6.82673	2.63637	0.0102788	0.137693	-3.2737
TNRC18	0.721388	6.64865	2.63614	0.0102854	0.137693	-3.2695
MRPS9	-0.423403	4.36183	-2.6355	0.010303	0.137745	-3.15375
PLPP4	1.61949	0.684222	2.63541	0.0103053	0.137745	-2.90556
RP11-540B6.6	0.605195	1.82078	2.6345	0.0103305	0.137942	-2.9275
DUT	0.634573	4.95835	2.6343	0.0103362	0.137942	-3.28003
PI3	-3.10704	8.71772	-2.63367	0.0103535	0.138065	-3.28626
C15orf39	0.500921	5.22823	2.63305	0.0103708	0.138188	-3.2883
DCTN2	-0.444191	6.82525	-2.63065	0.0104375	0.138868	-3.30147
ALG14	-0.539097	3.18292	-2.63036	0.0104458	0.138868	-2.98621
FAM86DP	-5.28237	1.73526	-2.63035	0.0104461	0.138868	-2.81016
CCDC85B	0.914158	2.94867	2.62889	0.010487	0.139252	-3.13193
RFTN1	-1.0366	5.50446	-2.62873	0.0104913	0.139252	-3.23105
CLTA	-0.659111	6.52941	-2.62762	0.0105226	0.13947	-3.30696
CCDC144A	2.07371	-0.600763	2.62757	0.010524	0.13947	-2.84306
GREB1L	2.22336	-1.97883	2.62586	0.0105722	0.139904	-2.75569
PGGHG	0.991418	3.71396	2.62574	0.0105755	0.139904	-3.23688
RPS13	-0.62818	8.10886	-2.62552	0.0105818	0.139904	-3.28577
ASB8	-0.334389	4.55408	-2.62479	0.0106026	0.139904	-3.20936
FAM69B	1.33487	0.990687	2.62476	0.0106034	0.139904	-2.92844
BTBD9	-0.669221	5.02046	-2.62447	0.0106115	0.139904	-3.22603
SUSD6	-0.488614	6.61718	-2.62425	0.0106177	0.139904	-3.31706
SMARCD1	0.458588	5.65666	2.6241	0.0106222	0.139904	-3.31672
ACSF3	0.436697	4.34172	2.62266	0.0106629	0.140332	-3.25936
COMMD6	-0.718547	4.75235	-2.62214	0.0106778	0.14042	-3.19935
KCNH8	1.91301	-2.048	2.62058	0.0107223	0.140794	-2.75805
SSR3	-0.562474	7.10947	-2.61996	0.0107401	0.140794	-3.32504
SPAG9	-0.56496	7.65206	-2.61978	0.0107452	0.140794	-3.31328
COQ8B	0.560195	3.94504	2.61926	0.0107602	0.140794	-3.23649
LINC01359	1.2511	-0.807504	2.61925	0.0107605	0.140794	-2.79623
CREG1	-1.00235	6.59576	-2.61915	0.0107635	0.140794	-3.3219
BCORL1	0.837908	2.72294	2.61914	0.0107638	0.140794	-3.10439
GRHL2	-1.39319	6.10151	-2.6178	0.0108024	0.14119	-3.28846
IRAK4	-0.509696	4.62824	-2.61667	0.0108348	0.141506	-3.21955
TIGD1	0.721149	2.17177	2.61604	0.0108532	0.141598	-3.03013
GLOD4	-0.439201	5.52629	-2.61585	0.0108584	0.141598	-3.30736
MYADM	1.15896	4.51404	2.61483	0.0108882	0.141879	-3.32438
RP11-182L21.6	0.796735	-0.0771169	2.61397	0.0109132	0.142072	-2.83167
LAMB1	0.93067	7.89327	2.61374	0.0109197	0.142072	-3.26007
NT5DC1	-0.542575	4.9186	-2.61243	0.0109579	0.142461	-3.25895
RHOU	1.22993	3.81569	2.61102	0.0109992	0.14289	-3.30258
UNC13B	-0.956859	6.01232	-2.61063	0.0110106	0.142929	-3.32043
MAB21L1	1.99466	-2.48459	2.61032	0.0110198	0.14294	-2.77056
ERFE	1.4133	-0.480449	2.60932	0.0110492	0.143162	-2.85067
AMER1	0.617438	4.13299	2.60917	0.0110536	0.143162	-3.29071
CA6	2.79942	0.41648	2.6084	0.0110764	0.143255	-3.08043
SNORA66	1.28357	1.02906	2.6081	0.0110851	0.143255	-2.9697
BFAR	0.608355	5.18535	2.60807	0.0110859	0.143255	-3.34885
LINC00472	1.33734	-0.771846	2.60697	0.0111184	0.143459	-2.82722
POU6F1	0.80078	2.26445	2.60681	0.0111231	0.143459	-3.0806
RORB	1.61572	-0.434744	2.60644	0.011134	0.143459	-2.87322
PGM3	-0.727421	5.35306	-2.6063	0.0111382	0.143459	-3.29757
FAM102B	0.835498	4.76896	2.60612	0.0111437	0.143459	-3.34634
ZNF777	0.628957	3.90668	2.60558	0.0111596	0.143556	-3.2763
HLA-B	-1.34372	10.3572	-2.60503	0.0111761	0.14366	-3.25854
ZCCHC7	-0.540534	4.59962	-2.60383	0.0112118	0.143931	-3.24018
STRN	-0.705091	6.61112	-2.60376	0.0112139	0.143931	-3.36398
C2CD3	0.421778	4.69921	2.6025	0.0112515	0.144243	-3.33334
SLC22A18	0.756008	2.95584	2.60238	0.0112552	0.144243	-3.17794
POLL	0.584267	3.63395	2.60193	0.0112684	0.144305	-3.24691
LMAN2	0.514027	6.64957	2.60142	0.0112838	0.144394	-3.35821
UBAP1L	0.930465	1.84614	2.59997	0.0113274	0.144792	-3.04104
SCP2	-0.490776	6.45933	-2.59982	0.0113318	0.144792	-3.37396
PPP1R21	-0.488878	4.66009	-2.59876	0.0113639	0.145084	-3.26468
MAK16	-0.554837	5.06845	-2.59824	0.0113794	0.145084	-3.30694
IGFBP6	2.85128	4.87901	2.59822	0.0113802	0.145084	-3.34892
TIMM10	-0.682646	3.74776	-2.5978	0.0113927	0.145136	-3.12195
RP11-134G8.5	0.874429	-0.498895	2.59721	0.0114107	0.145258	-2.8457
PAWR	-0.663796	5.98262	-2.59553	0.0114618	0.145695	-3.36717
SUCLG1	-0.553339	5.79191	-2.59551	0.0114621	0.145695	-3.36357
NLGN1	1.88781	-0.735095	2.59521	0.0114714	0.145705	-2.88525
SLC25A20	-1.04286	3.12015	-2.59489	0.0114811	0.14572	-3.00375
FAM185BP	0.848624	-0.759781	2.59291	0.0115414	0.146167	-2.83761
IRS2	0.919867	3.7975	2.5929	0.0115419	0.146167	-3.31107
SMARCD3	1.18896	2.54279	2.5929	0.011542	0.146167	-3.19693
LRFN4	1.03364	3.88648	2.59166	0.0115798	0.146434	-3.33442
C2orf82	1.13195	-0.141739	2.59165	0.0115802	0.146434	-2.89345
ZNF740	0.384088	5.22406	2.59134	0.0115897	0.146446	-3.3839
RP11-334C17.5	0.979515	0.506296	2.5901	0.0116279	0.146734	-2.94006
DIS3	-0.769389	6.1432	-2.59004	0.0116296	0.146734	-3.38239
NDFIP2	-0.977671	6.61691	-2.58971	0.01164	0.146757	-3.39269
SNORD116-8	1.39151	-1.0242	2.58931	0.0116522	0.146802	-2.85585
ETFDH	-0.859368	4.64628	-2.5889	0.0116649	0.146854	-3.248
GOLIM4	0.807895	5.91931	2.58859	0.0116745	0.146867	-3.39835
SEC23B	-0.426987	6.22405	-2.58796	0.0116938	0.147002	-3.39942
KLF9	0.939688	4.98557	2.58574	0.0117628	0.14745	-3.40253
RBM47	-0.825259	5.67952	-2.5857	0.011764	0.14745	-3.36653
ZNF185	-1.35699	7.74388	-2.58568	0.0117648	0.14745	-3.40549
STYXL1	0.599052	4.39223	2.58545	0.011772	0.14745	-3.36376
SNHG9	0.687911	3.24981	2.58543	0.0117726	0.14745	-3.24394
RP4-773N10.4	0.534124	3.36247	2.58452	0.0118009	0.147678	-3.24744
MT-ND4L	1.10605	6.26279	2.58405	0.0118155	0.147678	-3.39384
STC1	1.93912	3.23758	2.58401	0.0118167	0.147678	-3.35727
LARGE1	0.761245	4.30464	2.5837	0.0118267	0.147695	-3.37221
TCF7	0.952466	3.08375	2.5824	0.0118673	0.148072	-3.26218
COG6	-0.622964	4.66719	-2.58198	0.0118806	0.148072	-3.29277
STX11	-1.33687	3.50943	-2.58185	0.0118845	0.148072	-3.04388
DSC2	-1.56886	9.82519	-2.58154	0.0118942	0.148072	-3.35141
PIK3CD	-0.853806	5.02738	-2.5809	0.0119143	0.148072	-3.31331
HIPK2	0.769556	6.9749	2.58087	0.0119155	0.148072	-3.38638
TTC9	-2.24252	4.39359	-2.5807	0.0119207	0.148072	-3.06083
USP32P1	1.99662	-2.18024	2.58053	0.0119261	0.148072	-2.84249
TUBGCP4	0.508559	3.96453	2.57872	0.0119834	0.148676	-3.32986
LMO7	-1.80227	6.16641	-2.57837	0.0119944	0.148704	-3.34567
RABGAP1L	-0.51636	5.6263	-2.57707	0.0120358	0.149109	-3.40007
LBP	2.06872	-0.888531	2.57523	0.0120942	0.149725	-2.93221
RFX1	0.656843	3.03453	2.57358	0.012147	0.150265	-3.23809
TMEM173	0.740132	5.11793	2.57329	0.0121563	0.150265	-3.43145
CTC-459F4.1	0.802148	0.501311	2.57305	0.0121642	0.150265	-2.96524
ADAL	0.541134	2.70679	2.57218	0.0121921	0.150488	-3.19091
EBPL	-0.790432	4.34076	-2.57167	0.0122083	0.150488	-3.25303
TPRG1-AS1	1.10561	-0.999365	2.57137	0.0122181	0.150488	-2.8887
LSP1	-1.56849	5.35844	-2.57115	0.012225	0.150488	-3.28883
MRPS30	0.498807	5.28205	2.57112	0.0122262	0.150488	-3.43594
FKBP1B	-1.43503	0.493956	-2.57009	0.0122594	0.150637	-2.85281
CRTAC1	1.77078	0.278781	2.5698	0.0122689	0.150637	-3.02892
MINCR	0.937785	0.0745425	2.56967	0.012273	0.150637	-2.94901
NDFIP1	0.507346	5.92933	2.56965	0.0122735	0.150637	-3.44555
BLOC1S2	-0.669768	5.32352	-2.56836	0.0123154	0.150989	-3.38776
ARPC5L	-0.609082	5.61879	-2.56786	0.0123316	0.150989	-3.41612
RAB12	-0.514259	5.60102	-2.56771	0.0123365	0.150989	-3.42135
FRYL	0.543265	7.17315	2.56729	0.01235	0.150989	-3.41933
DAGLA	1.03209	0.892434	2.56673	0.0123683	0.150989	-3.03529
TMPRSS13	-2.43451	5.91392	-2.56672	0.0123688	0.150989	-3.28657
CHMP3	-0.44721	6.01378	-2.5665	0.0123759	0.150989	-3.44424
OGFOD3	0.556043	4.31186	2.56647	0.0123768	0.150989	-3.40118
MICALL2	0.647447	4.1524	2.56632	0.0123817	0.150989	-3.39018
P4HA1	1.06879	5.34282	2.56525	0.0124166	0.151308	-3.45469
CES1	1.63748	0.444707	2.56491	0.0124277	0.151335	-3.04992
APOBEC3C	0.747441	4.80108	2.56402	0.0124569	0.151583	-3.44395
C1orf198	-0.833556	5.60003	-2.56363	0.0124699	0.151633	-3.40939
CCDC74B	1.45651	-1.75701	2.56287	0.0124948	0.151803	-2.87672
ISY1	-0.48343	3.6456	-2.56259	0.0125038	0.151803	-3.21271
MTIF3	-0.484879	4.21621	-2.56189	0.012527	0.151803	-3.29884
DCAF7	0.431005	6.10906	2.56184	0.0125288	0.151803	-3.46309
ISYNA1	1.40604	2.04445	2.56174	0.012532	0.151803	-3.21144
ITPRIP	0.920593	6.03618	2.56158	0.0125371	0.151803	-3.45724
FNBP1P1	0.810106	0.761555	2.56096	0.0125577	0.151931	-3.01673
RBCK1	0.524336	5.61372	2.56057	0.0125706	0.151931	-3.4662
POM121L9P	1.22701	-0.733078	2.56041	0.0125759	0.151931	-2.92669
MSL3P1	1.04563	2.20719	2.55997	0.0125905	0.151931	-3.21189
SDHA	0.842176	6.55283	2.55992	0.0125921	0.151931	-3.44928
PQLC3	-0.82168	3.80053	-2.55942	0.0126085	0.152021	-3.2103
FDPS	-0.990649	6.99013	-2.55888	0.0126266	0.152076	-3.46989
GANAB	0.562665	7.78954	2.55875	0.0126308	0.152076	-3.41047
HOXB6	1.53538	-0.871903	2.55797	0.0126566	0.152126	-2.94714
TRIP4	-0.475006	4.56531	-2.55794	0.0126579	0.152126	-3.35031
ZNF829	1.11561	1.54542	2.55783	0.0126616	0.152126	-3.12813
ZNF616	0.496663	3.53087	2.55646	0.0127073	0.152522	-3.33251
WDR13	0.559431	5.34947	2.5563	0.0127124	0.152522	-3.47299
C1QTNF9B-AS1	-1.68856	-0.430267	-2.55597	0.0127234	0.152547	-2.87397
NUDT2	-0.85266	3.43554	-2.55439	0.0127765	0.153077	-3.15367
PER1	1.04453	5.33723	2.5538	0.0127962	0.153206	-3.48145
ZNF630	0.807355	1.33422	2.55322	0.0128158	0.153333	-3.09206
ATF7	0.487803	4.65729	2.55234	0.0128454	0.153552	-3.45064
CCDC18-AS1	0.722524	2.68921	2.55214	0.0128521	0.153552	-3.24685
NSUN5P1	0.783328	2.08983	2.55184	0.0128624	0.153567	-3.16765
NFU1	-0.5634	3.79423	-2.55122	0.012883	0.153707	-3.25212
UBE2F	-0.829337	4.06906	-2.55078	0.012898	0.153778	-3.25557
XPNPEP1	-0.394083	5.89346	-2.55025	0.012916	0.153885	-3.47922
LYRM4	-0.51784	4.18668	-2.54977	0.0129321	0.153971	-3.315
ALG13	0.43541	4.32305	2.54926	0.0129497	0.154072	-3.42898
ATP2C1	-0.592613	7.05023	-2.54816	0.012987	0.154409	-3.49453
RP11-378A13.1	-0.913206	1.33045	-2.54663	0.0130391	0.154873	-2.96961
OPHN1	0.64484	3.82885	2.54648	0.0130441	0.154873	-3.41028
USP9X	0.538341	8.17091	2.54532	0.0130842	0.15524	-3.42419
BASP1	0.859458	5.20728	2.54273	0.013173	0.156186	-3.50569
SGPL1	-0.481917	7.21815	-2.54197	0.0131994	0.156391	-3.5049
CACNG4	2.14428	-2.06895	2.54135	0.0132209	0.156537	-2.95223
RSBN1L	0.448952	4.85905	2.5406	0.0132469	0.156736	-3.48967
TCAF1	0.636961	4.00614	2.54031	0.0132569	0.156747	-3.44296
CHAD	1.90214	-3.25913	2.53945	0.0132865	0.156887	-2.90067
ZMYND8	0.681631	5.73325	2.53944	0.0132871	0.156887	-3.51559
PACS1	0.518474	5.84087	2.53912	0.013298	0.156907	-3.51668
C11orf68	0.582289	4.13208	2.53803	0.0133361	0.15719	-3.45249
ZC3H7B	0.604594	6.64811	2.53791	0.0133404	0.15719	-3.50399
WDPCP	0.501514	2.85726	2.53727	0.0133627	0.157345	-3.28107
FSIP1	1.19184	-1.20629	2.53692	0.013375	0.157381	-2.94596
PAK3	1.61903	-0.330032	2.53571	0.0134171	0.157768	-3.03624
IMPA2	-1.38025	6.75711	-2.53476	0.0134505	0.158053	-3.51434
GDPD5	0.985869	2.27529	2.53418	0.013471	0.158185	-3.25792
SUV39H1	0.631699	3.47019	2.53361	0.0134909	0.158309	-3.39693
RABGEF1	-0.808346	2.18971	-2.53302	0.0135119	0.158447	-3.07103
GRHL1	-1.82148	6.83242	-2.53256	0.0135282	0.158494	-3.50548
CLIC4	-0.782435	7.42497	-2.53227	0.0135383	0.158494	-3.52828
CRABP2	-1.80664	7.28641	-2.53212	0.0135436	0.158494	-3.52375
ADGRL1	0.954677	4.43878	2.53154	0.0135641	0.158596	-3.509
DTD2	-0.637264	3.89407	-2.53135	0.0135709	0.158596	-3.30216
KRT86	2.26295	-0.644524	2.53079	0.0135908	0.15872	-3.06286
TMEM57	-0.589877	5.67258	-2.53029	0.0136086	0.158744	-3.50679
LINC00969	0.764607	3.84853	2.53005	0.013617	0.158744	-3.45219
SNTB2	0.556857	6.26191	2.52982	0.0136252	0.158744	-3.53361
PRKAG1	-0.347705	5.63175	-2.52956	0.0136345	0.158744	-3.51838
KANK2	0.979742	5.09025	2.52942	0.0136393	0.158744	-3.53594
RBBP7	0.490964	6.3217	2.52855	0.0136705	0.158999	-3.53649
PRKCD	-0.613563	4.7937	-2.52693	0.0137282	0.159563	-3.43306
ALDH3B2	-2.37795	7.07818	-2.52512	0.0137932	0.160209	-3.50479
EPHA7	1.7525	-1.91873	2.52377	0.0138418	0.160663	-2.9595
ACVR1	0.529432	4.99893	2.52345	0.0138532	0.160663	-3.53798
ETS1	-0.580936	6.74304	-2.5232	0.0138622	0.160663	-3.55346
SPOCK1	1.83022	3.29929	2.52299	0.0138699	0.160663	-3.50243
RAB6A	-0.436458	6.9628	-2.52041	0.0139635	0.161545	-3.55811
PHF20	0.371793	5.72391	2.52037	0.0139649	0.161545	-3.55922
WHAMMP2	1.21763	-0.737983	2.51981	0.0139854	0.161604	-3.01495
ZBED8	0.950163	1.23359	2.51971	0.0139889	0.161604	-3.16924
GS1-124K5.2	0.686702	0.575556	2.51773	0.0140611	0.162329	-3.08011
PNCK	1.97546	-1.31537	2.51703	0.0140868	0.162516	-3.0273
CAPZB	-0.419673	7.23746	-2.51519	0.0141543	0.163095	-3.56512
STX12	-0.55109	5.9664	-2.51515	0.014156	0.163095	-3.55806
GTPBP6	0.599739	4.11146	2.51432	0.0141865	0.163321	-3.50667
ENTPD3-AS1	-0.858334	0.683042	-2.51392	0.0142012	0.163321	-3.00277
DIS3L2	0.419253	4.43761	2.51384	0.0142043	0.163321	-3.51891
PRRC2A	0.663925	7.62754	2.51201	0.014272	0.163989	-3.5214
CAPRIN2	0.65848	4.22771	2.51115	0.0143038	0.163995	-3.52194
LGALS3	-0.683431	6.84325	-2.51083	0.0143155	0.163995	-3.58176
CLN5	-0.844576	4.34713	-2.51062	0.0143236	0.163995	-3.38788
TWF1P1	-1.04598	-0.491706	-2.51053	0.0143267	0.163995	-2.95843
EIF4A2	0.703798	7.05753	2.51052	0.0143274	0.163995	-3.54864
COPA	-0.352834	7.9983	-2.51044	0.0143301	0.163995	-3.54903
ADCY6	0.920034	4.14618	2.51	0.0143467	0.164076	-3.53907
ARPC3	-0.464552	6.89398	-2.50939	0.0143694	0.16414	-3.5844
ERV3-1	-1.46449	4.87526	-2.50933	0.0143715	0.16414	-3.37367
RASD2	1.34485	-0.0984693	2.50828	0.0144107	0.164464	-3.10559
ESPNL	1.70596	-0.96652	2.50795	0.0144231	0.164464	-3.0489
PATZ1	0.715285	3.61552	2.50766	0.0144341	0.164464	-3.47836
RP11-1020A11.2	1.25794	-1.67996	2.50754	0.0144383	0.164464	-2.9809
SCUBE3	1.9273	-0.585618	2.50705	0.0144567	0.164564	-3.08882
VPS36	-0.590213	6.02342	-2.50631	0.0144847	0.164773	-3.57877
ZNF736P9Y	2.58627	-1.07058	2.50483	0.0145404	0.165236	-3.11615
PDE10A	1.06077	1.78193	2.50471	0.0145447	0.165236	-3.25687
MT-RNR2	1.06971	11.8352	2.50413	0.0145666	0.165358	-3.30322
RP11-529K1.2	0.882572	-0.98068	2.50371	0.0145827	0.165358	-3.01476
FAM151B	-0.792265	1.13446	-2.50341	0.0145938	0.165358	-3.06021
FKBPL	-0.846526	3.35415	-2.50335	0.0145961	0.165358	-3.26044
BID	-0.889352	4.274	-2.50309	0.0146062	0.165358	-3.38725
GALNS	0.501405	4.33712	2.5027	0.0146209	0.165358	-3.54364
THOC7	-0.566645	4.88931	-2.50264	0.0146231	0.165358	-3.50731
NTF4	0.797746	1.51477	2.50149	0.0146669	0.1657	-3.22155
DNAJC6	1.15056	1.49009	2.50104	0.0146838	0.1657	-3.26352
AKR1C3	-1.76044	3.89804	-2.50082	0.0146923	0.1657	-3.23058
RAB11A	-0.774866	7.64125	-2.50063	0.0146996	0.1657	-3.59589
SWAP70	-0.568783	6.42663	-2.50057	0.0147018	0.1657	-3.60307
QSOX1	-0.930696	7.72211	-2.49961	0.0147383	0.166002	-3.59939
UBAP2	-0.52591	5.70294	-2.49885	0.0147675	0.166222	-3.58315
RP11-303E16.2	0.716198	1.72404	2.49827	0.0147896	0.166361	-3.2478
SMAP2	-0.767057	5.66561	-2.49736	0.0148243	0.166642	-3.57101
KLF15	1.60992	-1.32007	2.49616	0.0148705	0.167052	-3.04897
MT-ND4	1.16909	8.65389	2.4954	0.0148998	0.167271	-3.48219
MAN2A2	0.703518	4.57333	2.49489	0.0149196	0.167383	-3.58908
TRIM46	1.00612	-0.811607	2.49455	0.0149324	0.167417	-3.05361
EIF3D	-0.46843	7.65034	-2.49274	0.0150025	0.168093	-3.6061
LSG1	-0.336161	6.02241	-2.49225	0.0150218	0.168198	-3.6182
PHLDB1	0.964704	5.60877	2.49163	0.0150457	0.168357	-3.62407
PPIAP29	-1.11612	-0.166851	-2.49133	0.0150574	0.168378	-3.00147
EXOSC8	-0.630501	4.17182	-2.49001	0.0151088	0.168842	-3.43291
TP53INP1	-0.96538	5.57651	-2.48906	0.0151458	0.169145	-3.5703
FAM53A	0.818133	0.209211	2.48867	0.0151612	0.169146	-3.12767
NKRF	0.518115	4.13333	2.48855	0.0151657	0.169146	-3.55894
MEG8	1.77716	-1.14798	2.48801	0.0151868	0.169151	-3.07861
STX16	0.43742	4.65123	2.48767	0.0152004	0.169151	-3.59519
RAB2A	-0.465342	6.60544	-2.48754	0.0152056	0.169151	-3.63507
B3GALT5	2.01397	-0.646093	2.48753	0.0152057	0.169151	-3.14039
C17orf51	0.741526	2.66167	2.48672	0.0152375	0.169301	-3.41052
SOCS5	-0.502797	4.77591	-2.48653	0.0152453	0.169301	-3.53505
DCAF13	-0.653112	5.56529	-2.48644	0.0152489	0.169301	-3.59641
RBM10	0.438819	5.6834	2.48573	0.0152768	0.169502	-3.6385
SPRR1B	-2.77765	9.31753	-2.48428	0.0153337	0.16994	-3.63073
BICD2	-0.988816	8.42086	-2.48414	0.0153395	0.16994	-3.61392
COLCA1	1.56685	-1.13528	2.48397	0.0153461	0.16994	-3.0867
C22orf46	0.504425	3.38355	2.48339	0.0153693	0.170033	-3.48113
NLN	-0.591756	4.9355	-2.48326	0.0153744	0.170033	-3.55107
ING5	0.512681	4.08028	2.48225	0.0154144	0.170365	-3.56493
ADAMTS8	1.87433	-2.59906	2.48181	0.0154319	0.170432	-3.02291
ZNF256	0.757768	2.56781	2.4816	0.0154404	0.170432	-3.39599
HOXB7	1.49093	1.85185	2.48099	0.0154645	0.170588	-3.39396
ICE1	0.585813	6.49566	2.48068	0.015477	0.170615	-3.6401
FAM222B	0.553919	4.06873	2.479	0.0155441	0.171158	-3.57408
STC2	1.19721	2.76302	2.47895	0.0155462	0.171158	-3.49164
CMBL	1.43934	1.50201	2.47815	0.015578	0.17129	-3.35817
SCNM1	-0.483155	4.55213	-2.47815	0.0155782	0.17129	-3.53368
FAM66D	1.44347	-1.61393	2.47768	0.0155971	0.171388	-3.0582
KCTD18	-0.413413	4.19553	-2.47681	0.015632	0.171622	-3.49702
HPGDS	-2.02965	0.793463	-2.47655	0.0156424	0.171622	-3.03179
FAM171A2	1.20708	0.452965	2.4764	0.0156485	0.171622	-3.20636
TTC39C	-0.587145	5.41724	-2.47592	0.0156677	0.171723	-3.61432
BOD1	0.557208	4.60963	2.47519	0.0156971	0.171851	-3.6295
NUFIP1	-0.538222	3.1851	-2.47512	0.0157	0.171851	-3.33853
SLC38A7	0.466678	4.28222	2.47488	0.0157096	0.171851	-3.59859
DHRS12	-0.677545	2.35068	-2.47414	0.0157398	0.172011	-3.22673
SSBP3	0.53657	4.99082	2.47387	0.0157508	0.172011	-3.65078
DNMBP	0.705639	5.37593	2.47335	0.0157715	0.172011	-3.66523
HAS1	1.85042	-1.16696	2.47332	0.015773	0.172011	-3.12332
LPAR2	0.553543	3.36187	2.47328	0.0157744	0.172011	-3.50547
ZNF721	0.515296	4.50497	2.47201	0.015826	0.172463	-3.62555
EEA1	-0.512857	6.61397	-2.47094	0.0158698	0.172597	-3.67257
UBAC2-AS1	-0.946577	-0.130907	-2.47061	0.0158832	0.172597	-3.04515
PSMC3	-0.420184	6.95425	-2.47054	0.0158859	0.172597	-3.67176
TP53BP2	-0.642855	5.69164	-2.4705	0.0158875	0.172597	-3.64179
SERGEF	-0.556771	3.10412	-2.4703	0.0158959	0.172597	-3.33904
MON1A	-0.714047	3.3876	-2.47005	0.0159061	0.172597	-3.3588
CCNT1	0.439076	5.74941	2.46939	0.015933	0.172597	-3.67591
CDC16	-0.488325	5.39527	-2.46928	0.0159374	0.172597	-3.63254
FAM234A	0.608858	4.2813	2.46926	0.0159382	0.172597	-3.62099
RASGRP1	-2.09676	4.713	-2.46924	0.0159392	0.172597	-3.36196
RP11-77H9.2	0.774772	0.0402538	2.46857	0.0159665	0.172687	-3.15239
SENP3	-0.518335	3.66541	-2.46854	0.0159677	0.172687	-3.43603
NAB1	0.662321	6.73903	2.46822	0.015981	0.172722	-3.65883
RIC1	-0.56039	5.94018	-2.46765	0.0160043	0.172865	-3.66444
PRKD1	1.10582	1.16338	2.46565	0.0160869	0.173647	-3.28353
KB-1460A1.5	0.895969	0.371936	2.46528	0.0161021	0.173693	-3.19707
RASSF8	0.899118	4.4363	2.46496	0.0161154	0.173693	-3.65887
FIS1	-0.489797	5.75287	-2.46481	0.0161216	0.173693	-3.66473
EPS15	-0.308628	6.67877	-2.46392	0.0161583	0.173979	-3.68836
SGCE	1.23003	2.14779	2.4635	0.0161757	0.174057	-3.45555
SPRR2A	-4.03173	7.75995	-2.46147	0.0162601	0.174835	-3.58608
ZADH2	0.447369	4.85644	2.46114	0.0162738	0.174835	-3.66977
STK24	-0.605242	7.70418	-2.46103	0.0162787	0.174835	-3.67998
RPARP-AS1	0.72921	2.36622	2.45974	0.0163323	0.1753	-3.41132
LRRC8E	-1.02974	4.91687	-2.4593	0.0163509	0.175384	-3.55628
ACAD9	-0.60815	5.88091	-2.45907	0.0163605	0.175384	-3.67843
TUBB4B	-0.619871	8.55512	-2.45845	0.0163865	0.175552	-3.65312
FAM127B	0.528744	3.53847	2.45777	0.0164152	0.17575	-3.56458
DERA	-0.647463	5.26307	-2.45703	0.0164464	0.175918	-3.64223
NDUFS2	-0.392074	6.14995	-2.4569	0.0164515	0.175918	-3.69993
ID2	0.952013	4.89689	2.45633	0.0164757	0.175955	-3.69852
HNRNPK	-0.332624	8.96074	-2.45603	0.0164886	0.175955	-3.62649
SPEN	0.51824	7.15354	2.45594	0.0164922	0.175955	-3.67529
SLC9A1	0.685294	4.95552	2.45585	0.0164961	0.175955	-3.69468
RBM12B	0.551994	4.89389	2.45531	0.016519	0.176089	-3.68953
TTLL11	0.635075	2.46682	2.45506	0.0165292	0.176089	-3.43337
RPL35A	-0.499616	8.27402	-2.4548	0.0165405	0.176091	-3.6688
RSRP1	0.661878	4.89364	2.45457	0.01655	0.176091	-3.69387
IQCE	0.616504	4.73874	2.45407	0.0165715	0.17621	-3.68826
AC115522.3	-2.67694	2.20535	-2.45301	0.0166161	0.176575	-3.12742
PLPP6	-0.825178	3.56153	-2.45273	0.0166283	0.176595	-3.40264
ASNS	0.707554	3.90647	2.45197	0.0166605	0.176648	-3.63904
BAIAP2-AS1	0.701266	3.18689	2.45193	0.0166624	0.176648	-3.55565
PSPC1	-0.508682	4.89688	-2.45188	0.0166643	0.176648	-3.62138
GATC	0.463201	4.12949	2.45012	0.0167396	0.177299	-3.64065
KLK10	-2.98843	6.53017	-2.44996	0.0167465	0.177299	-3.56599
SULT1E1	2.01622	0.043928	2.44913	0.0167822	0.177474	-3.28533
ATXN2	0.45786	4.68194	2.44886	0.0167937	0.177474	-3.68621
FAM46A	0.708774	5.45231	2.44873	0.0167992	0.177474	-3.72156
CTSH	-1.21256	6.2148	-2.44861	0.0168045	0.177474	-3.68988
RPL4P6	0.790341	-0.0257974	2.44791	0.0168344	0.177681	-3.197
HMGCR	-1.07309	7.64405	-2.44707	0.0168707	0.177954	-3.72212
RUBCN	-0.478358	5.42254	-2.44659	0.0168911	0.178059	-3.68791
EFNB1	0.857618	6.9036	2.44616	0.0169097	0.178145	-3.69528
SNX10	-1.26022	3.75685	-2.44542	0.016942	0.178344	-3.39639
PUS10	0.656121	3.04406	2.44513	0.0169543	0.178344	-3.54698
POLQ	0.955696	3.87231	2.445	0.0169599	0.178344	-3.66799
ATOX1	-0.642208	5.16149	-2.4446	0.0169774	0.178383	-3.65899
SNX11	-0.46452	4.48185	-2.44408	0.0169997	0.178383	-3.60431
TPP2	-0.497559	5.70633	-2.44405	0.017001	0.178383	-3.7088
AHSA2	0.749828	4.11331	2.44395	0.0170053	0.178383	-3.66944
FAM117B	0.700331	4.11636	2.44363	0.0170193	0.178405	-3.67365
CCDC142	0.491453	2.72286	2.44343	0.0170282	0.178405	-3.46733
DNER	1.66182	2.23204	2.44262	0.0170631	0.178605	-3.54377
ITGA6	1.66315	9.67117	2.44251	0.0170681	0.178605	-3.52695
SNHG21	0.693054	-0.633693	2.44204	0.0170883	0.178707	-3.15608
EFCAB7	0.636757	2.52156	2.44112	0.0171287	0.178904	-3.46744
VWCE	1.16778	-1.10908	2.44093	0.0171371	0.178904	-3.14882
B4GALNT4	1.78175	0.365726	2.44089	0.0171386	0.178904	-3.31175
SPATS2	0.417397	4.61417	2.44062	0.0171507	0.178922	-3.70022
FAM220A	-0.519119	4.33384	-2.44018	0.01717	0.179013	-3.5902
PLD2	-0.926331	6.15744	-2.4397	0.0171908	0.179105	-3.72242
PTOV1	0.476874	5.29653	2.43942	0.0172029	0.179105	-3.73675
HERC3	-0.546625	5.33741	-2.43926	0.0172102	0.179105	-3.68925
PKP1	-1.29306	10.6466	-2.43888	0.0172267	0.179168	-3.62196
FLYWCH1	0.6004	4.93153	2.43705	0.0173072	0.179896	-3.73363
DTNBP1	-0.52258	2.99543	-2.43568	0.0173679	0.180418	-3.39933
RP11-796E2.4	-1.5722	0.0542147	-2.43541	0.0173796	0.180429	-3.10395
EIF4A3	-0.548167	6.69232	-2.43485	0.0174045	0.180483	-3.75376
PIKFYVE	0.383221	6.09816	2.43482	0.0174058	0.180483	-3.75343
LSS	-0.878431	5.85929	-2.43346	0.0174662	0.180999	-3.72101
GFOD1	-0.891514	5.89246	-2.43264	0.0175026	0.181244	-3.72539
ZNF671	0.94887	1.4274	2.43245	0.0175111	0.181244	-3.38198
ZNF428	0.638425	3.02427	2.43192	0.0175346	0.181292	-3.56029
RASSF9	1.34981	2.24181	2.43176	0.017542	0.181292	-3.52779
TBC1D14	-0.501444	7.42809	-2.43163	0.0175475	0.181292	-3.7511
GCLC	-0.660088	5.65417	-2.43094	0.0175787	0.181415	-3.72768
ABCC4	-0.629537	4.42053	-2.43089	0.0175806	0.181415	-3.6008
SAP30	0.819483	2.3832	2.42952	0.0176419	0.181938	-3.48909
KLHL15	0.494883	3.51664	2.42837	0.0176938	0.182364	-3.62141
COMMD8	-0.716995	3.94875	-2.42808	0.0177067	0.182387	-3.53388
ZNF148	0.533845	6.17784	2.42778	0.0177202	0.182415	-3.7667
FSTL4	1.49844	2.07689	2.42728	0.0177427	0.18244	-3.53852
RP11-452L6.5	0.546002	3.39229	2.42726	0.0177438	0.18244	-3.60356
SSH2	0.579031	5.83314	2.42658	0.0177745	0.182598	-3.77198
ZNF574	0.482104	4.27802	2.42644	0.0177806	0.182598	-3.70824
PITX2	1.95895	0.857796	2.42593	0.0178039	0.182678	-3.42445
GFM1	-0.419416	5.86103	-2.42537	0.017829	0.182678	-3.76108
RP11-968O1.5	1.09531	-1.63561	2.42533	0.0178307	0.182678	-3.14789
SMAP1	-0.561813	5.71364	-2.42533	0.0178311	0.182678	-3.74875
MYO3A	2.21527	-2.93825	2.42432	0.0178766	0.18276	-3.13329
RPS27A	-0.470254	8.89119	-2.4243	0.0178778	0.18276	-3.70647
PDE4D	0.952179	4.82986	2.42428	0.0178787	0.18276	-3.76719
EPDR1	1.24425	1.38666	2.42421	0.0178818	0.18276	-3.4086
YME1L1	-0.353482	7.51268	-2.42392	0.0178948	0.182784	-3.76231
LRRC3	0.877377	1.67585	2.42234	0.0179669	0.18341	-3.42539
MRPS17	-0.647949	2.6594	-2.42134	0.0180124	0.183513	-3.38168
KRT42P	-2.69189	1.98879	-2.42132	0.0180131	0.183513	-3.17665
BRPF3	0.493626	4.75892	2.42114	0.0180217	0.183513	-3.75573
PTMS	0.825958	5.3876	2.42097	0.0180291	0.183513	-3.78355
RRAGC	-0.622322	6.05816	-2.42094	0.0180306	0.183513	-3.77184
ANKRD22	-2.11053	4.42481	-2.42015	0.0180669	0.18358	-3.43758
CNPY3	0.556983	4.59726	2.41997	0.0180749	0.18358	-3.75364
EPB41	-0.664068	5.90626	-2.41993	0.0180769	0.18358	-3.76549
POMT2	0.45077	3.87935	2.41986	0.0180801	0.18358	-3.67929
DENND2C	-1.25427	6.21117	-2.41942	0.0181002	0.183641	-3.75335
WFS1	0.618538	3.89467	2.41926	0.0181076	0.183641	-3.69952
EBNA1BP2	-0.481648	6.19879	-2.41785	0.0181725	0.184178	-3.78651
DLGAP3	1.85628	0.217575	2.41764	0.018182	0.184178	-3.36896
ARHGAP35	0.424562	7.05839	2.41733	0.0181966	0.184216	-3.76853
ATP5O	-0.510567	5.43341	-2.41646	0.0182365	0.184391	-3.75304
AFTPH	-0.389352	6.0692	-2.41619	0.0182488	0.184391	-3.78922
C1orf131	-0.488655	3.71665	-2.41592	0.0182613	0.184391	-3.55785
TM9SF2	-0.531796	7.49711	-2.41481	0.0183128	0.184391	-3.78759
SLFN5	0.979157	7.06488	2.41473	0.0183166	0.184391	-3.75435
C14orf159	0.576333	4.85572	2.41445	0.0183298	0.184391	-3.77988
HSD17B4	-0.439817	6.61774	-2.41443	0.0183304	0.184391	-3.79937
ARHGAP24	0.939869	3.28655	2.41429	0.0183369	0.184391	-3.67413
CRAMP1	0.385466	3.82169	2.41428	0.0183376	0.184391	-3.67341
AKAP12	1.3101	4.28586	2.41423	0.0183397	0.184391	-3.77859
PABPC1L	0.887745	2.28269	2.41417	0.0183425	0.184391	-3.50692
RALGPS2	-1.0276	5.59382	-2.41416	0.0183431	0.184391	-3.73164
LBR	-0.617712	5.38819	-2.41273	0.0184096	0.18495	-3.75074
NHLH2	1.85522	-0.631456	2.41212	0.0184379	0.185125	-3.30561
OPTN	-0.645555	6.8948	-2.41049	0.0185142	0.185684	-3.80785
SLC24A1	0.47163	3.34906	2.41047	0.0185152	0.185684	-3.62862
GNB5	0.608646	4.70341	2.40993	0.0185403	0.185784	-3.78404
UAP1L1	-0.859437	3.94356	-2.40979	0.0185471	0.185784	-3.54619
LACC1	-0.92457	3.70918	-2.40956	0.0185578	0.185784	-3.50983
AMPD2	0.56039	4.92284	2.40773	0.0186441	0.186539	-3.79641
ZNF557	0.38545	4.07617	2.40655	0.0186996	0.186985	-3.7258
PIP5K1C	0.606106	5.00259	2.40578	0.0187362	0.187241	-3.80593
MTRNR2L8	1.84729	-1.53678	2.40502	0.0187722	0.187413	-3.22254
GNAS	0.511656	8.67145	2.4049	0.0187776	0.187413	-3.71591
WNT3A	1.66393	0.5178	2.40472	0.0187862	0.187413	-3.41844
ATP6V0A4	2.12462	0.104218	2.40419	0.0188115	0.187452	-3.39752
DDIT4	1.04413	7.06461	2.40417	0.0188121	0.187452	-3.77364
NUDT3	-0.432331	6.95843	-2.4035	0.0188443	0.187664	-3.82163
MAN2A1	0.574455	6.63275	2.40327	0.0188553	0.187664	-3.80961
SRCAP	0.548684	6.67469	2.40251	0.0188915	0.187916	-3.81025
MAP3K5	0.578998	5.90783	2.40145	0.0189417	0.188167	-3.82737
BRD8	0.512786	5.02089	2.40111	0.0189583	0.188167	-3.81358
ADNP	0.413691	6.72013	2.40085	0.0189706	0.188167	-3.81638
KIFAP3	-0.51055	5.33934	-2.40053	0.0189857	0.188167	-3.78182
RSF1	0.422986	5.93213	2.40043	0.0189909	0.188167	-3.83025
CCDC150P1	0.946111	1.27235	2.40011	0.0190058	0.188167	-3.42112
ERAP2	1.9672	5.70716	2.39994	0.0190143	0.188167	-3.80428
CCDC191	-0.666911	2.4853	-2.39992	0.0190151	0.188167	-3.40066
IMPG2	-1.05634	-0.0145275	-2.39916	0.0190519	0.188167	-3.18613
TMEM54	-1.00094	6.35274	-2.39909	0.0190549	0.188167	-3.81889
AC083899.3	-0.752012	0.0591607	-2.39902	0.0190581	0.188167	-3.20651
TMED4	0.424215	5.80027	2.399	0.0190593	0.188167	-3.83329
ANKMY2	-0.500105	3.63555	-2.39899	0.0190598	0.188167	-3.57525
CTPS2	0.593582	3.40806	2.39828	0.0190937	0.188213	-3.68441
BANF1	0.527936	4.62715	2.39823	0.0190964	0.188213	-3.80107
ANKIB1	0.388744	6.24176	2.39802	0.0191063	0.188213	-3.83364
RAB25	-1.79209	6.46538	-2.39798	0.0191084	0.188213	-3.78845
OFD1	0.4254	4.90081	2.3958	0.0192137	0.189063	-3.81664
SERTAD3	0.535563	4.13002	2.3955	0.0192279	0.189063	-3.77101
CCDC53	-0.577482	4.21961	-2.39549	0.0192287	0.189063	-3.66144
KIAA0907	0.555836	4.73899	2.39528	0.0192389	0.189063	-3.81493
ACAT2	-1.26186	5.73579	-2.39485	0.0192595	0.189157	-3.76782
GALNT4	0.679604	0.218557	2.39438	0.0192822	0.189248	-3.32121
RP11-192H23.4	0.733662	0.230958	2.39412	0.0192949	0.189248	-3.32293
SCFD1	-0.424286	5.9641	-2.39378	0.0193115	0.189248	-3.83455
ZNF496	0.554021	4.68396	2.39345	0.0193278	0.189248	-3.81581
MS4A14	1.16704	0.151757	2.39339	0.0193308	0.189248	-3.35044
CACUL1	0.491798	6.71012	2.3933	0.0193352	0.189248	-3.83154
SYP	0.944377	-0.348179	2.39207	0.0193949	0.189724	-3.29682
CD28	-2.24137	1.96638	-2.38915	0.0195379	0.191014	-3.25599
EIF4H	-0.52747	8.25475	-2.38891	0.0195496	0.191019	-3.81679
SCAND2P	0.458951	2.42958	2.38811	0.019589	0.191295	-3.53463
MC1R	0.681799	0.686737	2.38732	0.0196281	0.191567	-3.37236
ITGA1	0.761935	5.51617	2.38661	0.0196629	0.191614	-3.86
PABPN1	0.366166	4.42856	2.38646	0.0196703	0.191614	-3.79931
LRRC58	-0.58287	6.2183	-2.38611	0.0196879	0.191614	-3.85451
CBL	-0.442727	6.07004	-2.38607	0.0196898	0.191614	-3.8541
RAI14	0.997968	5.47513	2.38591	0.0196978	0.191614	-3.86091
DOCK9	-0.720268	7.40146	-2.38586	0.0197001	0.191614	-3.85716
CD82	-0.783122	6.67038	-2.3856	0.0197131	0.191632	-3.86081
TBC1D23	-0.683341	6.12882	-2.38487	0.0197491	0.19178	-3.85187
DR1	0.392421	6.40871	2.38484	0.0197508	0.19178	-3.8599
FLNB	-0.58385	9.75987	-2.38402	0.0197915	0.192066	-3.75562
RN7SL471P	-2.31785	6.45899	-2.38303	0.0198405	0.192433	-3.76356
RPL15	-0.609684	8.82766	-2.38267	0.0198587	0.192454	-3.80752
WDR46	-0.377695	5.33174	-2.38254	0.0198652	0.192454	-3.82895
RIOK1	-0.645357	5.06196	-2.3823	0.0198769	0.192458	-3.78421
CHMP5	-0.565808	5.99532	-2.38177	0.0199037	0.19247	-3.85763
DOLK	-0.49227	3.99228	-2.3817	0.0199071	0.19247	-3.67208
DIEXF	0.486063	5.12799	2.3816	0.0199119	0.19247	-3.85998
ARNT	-0.257882	5.92238	-2.38122	0.0199311	0.192547	-3.86554
TMEM45A	-1.8955	7.81071	-2.38095	0.0199444	0.192567	-3.87002
TSR2	0.437636	4.66497	2.38061	0.0199614	0.192623	-3.8383
TPT1	-0.703667	10.6304	-2.37925	0.0200296	0.193171	-3.72416
KLK1	2.10991	-0.775141	2.37838	0.0200737	0.193443	-3.37462
EDA2R	1.06676	0.563078	2.37824	0.0200804	0.193443	-3.41117
ARHGEF17	0.868451	4.6398	2.37647	0.0201699	0.194197	-3.86408
TIGD6	0.425752	2.69368	2.37554	0.0202167	0.194538	-3.60948
FAM78B	1.02165	-0.376055	2.37466	0.0202617	0.194861	-3.32916
KYAT3	-0.670196	4.68303	-2.37426	0.0202819	0.194945	-3.75333
ADPRHL2	-0.437929	5.24866	-2.37166	0.0204144	0.196109	-3.84344
ZNF609	0.462284	6.39668	2.37081	0.0204579	0.196291	-3.88946
CDSN	-3.42917	7.93735	-2.37074	0.0204613	0.196291	-3.84353
AFMID	0.484483	3.44522	2.3704	0.0204785	0.196291	-3.74282
NT5M	1.13644	0.0875618	2.37039	0.0204793	0.196291	-3.39354
ZFYVE19	0.458665	4.27555	2.36961	0.0205193	0.196297	-3.83167
IGFBP7-AS1	1.13017	-0.776282	2.36952	0.0205238	0.196297	-3.31208
MALT1	-0.579262	6.41977	-2.36896	0.0205525	0.196297	-3.89664
ACADM	-0.794289	4.84971	-2.36883	0.0205591	0.196297	-3.7683
B4GALNT1	1.49697	0.218497	2.36882	0.0205597	0.196297	-3.4278
SLC16A1	1.31834	7.4261	2.36874	0.020564	0.196297	-3.82359
CCDC12	-0.527337	4.62142	-2.36861	0.0205709	0.196297	-3.77311
PRR15	1.44396	-0.880479	2.36822	0.0205909	0.196297	-3.34197
UBE2N	-0.488085	6.33383	-2.36818	0.020593	0.196297	-3.89836
EML2-AS1	1.04671	-1.02579	2.36813	0.0205952	0.196297	-3.30097
ZBTB26	0.575462	2.52998	2.36792	0.0206061	0.196297	-3.61966
FAHD2A	0.443382	3.17502	2.36753	0.0206265	0.196382	-3.70181
GUSBP1	0.560599	2.90483	2.36685	0.0206615	0.196604	-3.67541
RAVER1	0.743435	3.55021	2.36663	0.0206727	0.196604	-3.78291
GGT7	0.853881	2.00449	2.36557	0.0207277	0.19698	-3.58531
PPIA	-0.467639	9.20013	-2.36542	0.0207353	0.19698	-3.81999
FAM156B	0.709633	-0.389206	2.36449	0.0207835	0.197228	-3.33507
TBC1D16	0.672441	5.9273	2.36447	0.0207846	0.197228	-3.90741
TOR1B	-0.517939	4.78261	-2.36318	0.0208518	0.197693	-3.81162
SALL4	1.15826	0.119597	2.36308	0.0208566	0.197693	-3.40628
KIAA1755	1.46421	0.343246	2.36237	0.0208936	0.197848	-3.45743
LINC00944	1.83353	-1.64663	2.36233	0.020896	0.197848	-3.31517
SLC1A5	0.790009	6.27891	2.36189	0.0209187	0.197952	-3.90451
DENND1B	-0.667827	5.21002	-2.36119	0.0209552	0.197983	-3.84654
MTO1	-0.347108	4.92764	-2.36119	0.0209554	0.197983	-3.84543
SCYL3	-0.450127	4.31417	-2.3611	0.0209601	0.197983	-3.76002
ZNF131	0.374083	5.29414	2.36095	0.0209682	0.197983	-3.90766
CD274	-2.07005	3.22367	-2.35996	0.0210197	0.198138	-3.44236
SLC17A7	1.46401	-2.22097	2.35983	0.0210268	0.198138	-3.26293
EDC3	0.387961	4.43431	2.35966	0.0210356	0.198138	-3.85958
AR	1.54281	2.16478	2.35956	0.0210411	0.198138	-3.69581
DDX43	2.04393	-0.210221	2.35953	0.0210425	0.198138	-3.45347
CTA-384D8.36	0.629182	1.23856	2.3593	0.0210543	0.198139	-3.4812
PLCXD3	2.06549	-2.81145	2.35839	0.0211022	0.198464	-3.26197
FOXM1	1.06939	4.98622	2.35821	0.021112	0.198464	-3.9188
PAPSS1	-0.444069	6.02483	-2.35671	0.0211906	0.199038	-3.91684
PDK1	-0.779716	5.63553	-2.35661	0.0211963	0.199038	-3.87975
DYNLL2	0.521199	5.88534	2.35635	0.0212101	0.199058	-3.92651
GSR	0.839577	5.21899	2.35574	0.0212421	0.199249	-3.92535
RP11-448A19.1	0.716326	1.60964	2.35539	0.0212608	0.199316	-3.5314
TRIM16	-1.12134	5.27944	-2.35466	0.0212995	0.199569	-3.82634
LPAR6	-0.917759	5.25599	-2.35413	0.0213275	0.199722	-3.84373
TMEM150A	0.56942	2.57837	2.35206	0.0214379	0.200495	-3.65573
CDH4	2.20146	-1.404	2.35182	0.0214508	0.200495	-3.36914
TCF7L2	0.724173	3.48901	2.35168	0.0214582	0.200495	-3.80012
PLEK	-2.03091	4.82253	-2.35145	0.0214702	0.200495	-3.6444
RP11-1149O23.3	0.715117	1.59562	2.35142	0.0214718	0.200495	-3.54631
SH3RF2	-1.18086	6.33371	-2.35113	0.0214875	0.200495	-3.9147
FBF1	0.561574	2.04203	2.35104	0.0214921	0.200495	-3.58503
TXN	-0.725645	7.71397	-2.34969	0.0215644	0.200975	-3.92892
WDR97	1.00984	-0.204257	2.3496	0.0215693	0.200975	-3.3948
GLO1	-0.748111	7.17228	-2.34942	0.0215788	0.200975	-3.94039
ITGA2	1.20445	7.35018	2.34891	0.0216063	0.201122	-3.87348
FFAR2	-1.97532	1.53454	-2.34774	0.0216692	0.201597	-3.32613
SUCO	-0.580064	6.24253	-2.34723	0.0216966	0.201668	-3.94001
ADD2	1.58184	0.123282	2.34675	0.0217226	0.201668	-3.48252
DENND4B	0.493702	4.77514	2.34674	0.0217233	0.201668	-3.91906
NONO	0.426821	7.82157	2.34673	0.0217239	0.201668	-3.89049
HSPD1P11	1.20639	-1.76861	2.34643	0.0217401	0.201671	-3.29692
RICTOR	0.611227	6.05616	2.34629	0.0217478	0.201671	-3.94623
HSP90AB1	0.59912	9.69676	2.34601	0.0217627	0.2017	-3.7849
MT-CYB	1.04976	8.15234	2.3454	0.0217957	0.201896	-3.8467
SPACA6	0.90181	0.269195	2.3445	0.0218447	0.202241	-3.4352
TMF1	-0.463335	6.02344	-2.34401	0.021871	0.202375	-3.94386
SLC2A4RG	0.731441	5.29085	2.34363	0.0218917	0.202457	-3.95147
RPRD1B	0.413382	5.24656	2.34206	0.0219772	0.203138	-3.94775
INIP	-0.388132	4.71672	-2.34037	0.02207	0.203885	-3.86506
MMADHC	-0.495035	6.53463	-2.33999	0.0220906	0.203966	-3.96171
SPATA33	0.51657	2.35805	2.33959	0.0221124	0.204056	-3.64661
ANO10	-0.888039	4.80892	-2.33897	0.0221463	0.204215	-3.82312
PKNOX1	0.407553	4.17033	2.33884	0.0221535	0.204215	-3.88519
MRPL53	0.530493	0.216097	2.33861	0.0221665	0.204226	-3.41812
RPTOR	0.527581	5.70009	2.33829	0.0221837	0.204274	-3.96554
HOMER1	-0.70445	4.92195	-2.33732	0.0222375	0.204563	-3.85562
FAT1	1.0014	9.5752	2.33729	0.022239	0.204563	-3.79041
LNPK	-0.547646	5.83644	-2.33586	0.0223179	0.205178	-3.95161
SCML1	0.750351	2.8342	2.33531	0.0223486	0.205262	-3.76221
NCCRP1	-3.06927	6.82092	-2.33526	0.022351	0.205262	-3.83649
CCND3	0.660675	5.19134	2.33429	0.022405	0.205555	-3.96869
ZNF750	-1.94614	6.41407	-2.33425	0.022407	0.205555	-3.9088
TMEM223	0.621621	2.68363	2.33398	0.0224222	0.205584	-3.72014
NTPCR	-0.397088	4.58851	-2.33357	0.0224449	0.205594	-3.86129
FGF11	-1.50753	2.21543	-2.33353	0.0224472	0.205594	-3.45151
CDRT1	-1.82604	-0.134611	-2.33321	0.0224651	0.205648	-3.29017
MT-ND2	1.10423	6.3821	2.33263	0.0224973	0.205832	-3.95533
RTN4RL2	1.09882	-0.273899	2.33197	0.0225338	0.205965	-3.43604
ERGIC1	0.587395	6.56611	2.33185	0.0225408	0.205965	-3.96667
KRTDAP	-3.06847	8.26618	-2.33172	0.022548	0.205965	-3.96195
B3GALT4	-0.766411	3.2497	-2.33148	0.0225611	0.205976	-3.62858
CUEDC1	0.696269	4.03983	2.331	0.0225881	0.206112	-3.91516
RP11-177C12.1	-0.963117	1.43411	-2.33033	0.0226257	0.206345	-3.42595
PIP	2.7184	-2.89164	2.32998	0.0226454	0.206389	-3.34124
CSRP2	-1.43319	5.24704	-2.32981	0.0226546	0.206389	-3.83864
SBF2-AS1	1.10815	2.95422	2.32929	0.0226839	0.206414	-3.83383
ZNF70	0.526292	2.71357	2.32927	0.0226851	0.206414	-3.72331
DOK7	1.78212	-1.1016	2.32895	0.022703	0.206414	-3.41346
NCOA6	0.49179	5.7004	2.32876	0.0227136	0.206414	-3.98594
CACNA2D2	1.31043	-0.420215	2.32867	0.0227187	0.206414	-3.43973
TBCK	0.517756	4.28845	2.32847	0.0227298	0.206414	-3.9237
KDELR2	-0.512068	6.85994	-2.32815	0.0227478	0.206468	-3.9873
FBXW4	0.44548	4.9701	2.3273	0.0227958	0.206794	-3.96979
CATSPERG	0.883275	0.16651	2.32707	0.022809	0.206804	-3.46814
LONRF2	1.61902	-0.0304767	2.32683	0.0228221	0.206814	-3.5019
GNB1L	0.806943	1.79784	2.32549	0.022898	0.207383	-3.63638
KANTR	0.61051	1.51339	2.32529	0.0229093	0.207383	-3.57562
ASXL3	1.76557	-1.70487	2.3249	0.0229313	0.20742	-3.37353
ZNF334	1.65027	-0.492819	2.32479	0.0229375	0.20742	-3.45468
POGZ	0.42882	5.47126	2.32413	0.0229753	0.207652	-3.99249
UBA5	-0.492017	4.90186	-2.3239	0.0229879	0.207656	-3.90371
GLUD1P3	0.543051	-0.0376738	2.32331	0.0230219	0.207797	-3.43178
HSDL2	-0.768832	5.7434	-2.3232	0.0230278	0.207797	-3.96291
TRIML2	2.18235	-2.8612	2.32289	0.0230457	0.207805	-3.32607
TATDN3	-0.464794	3.32941	-2.32276	0.023053	0.207805	-3.70155
UPF1	0.451235	6.7499	2.32128	0.023137	0.208421	-3.9875
HSF4	0.804638	1.48508	2.32113	0.0231457	0.208421	-3.59224
KIF5B	-0.454759	8.43489	-2.3202	0.0231992	0.208684	-3.95521
CEP162	-0.540772	3.4711	-2.3202	0.0231993	0.208684	-3.71605
GSK3B	-0.402114	6.64563	-2.31946	0.0232413	0.208885	-4.00648
PEX2	-0.504774	5.10297	-2.31938	0.0232461	0.208885	-3.93862
RP11-395G23.3	0.914073	-0.380925	2.31908	0.0232633	0.20893	-3.43755
SALL1	1.62728	-0.565338	2.31843	0.0233008	0.209157	-3.46166
PAX9	1.15626	1.22221	2.31762	0.0233474	0.209369	-3.62595
C10orf95	-1.67612	-0.883392	-2.31756	0.0233508	0.209369	-3.31507
FAM155B	1.7194	-0.725479	2.3173	0.0233653	0.209369	-3.47234
CLPTM1L	0.608788	6.39797	2.31715	0.0233739	0.209369	-4.00252
CDC37L1	-0.53107	4.04035	-2.31688	0.0233899	0.209369	-3.81223
STAU2	-0.53861	4.86706	-2.31674	0.0233978	0.209369	-3.91724
SNHG23	1.62968	-0.703752	2.31645	0.0234143	0.209407	-3.46209
TPRG1L	-0.587594	6.22495	-2.31623	0.0234273	0.209413	-4.00636
NAPG	-0.485439	5.5176	-2.31543	0.0234738	0.20972	-3.98128
MYOM3	-2.54996	3.91924	-2.31505	0.0234952	0.209727	-3.55912
ZNF689	0.497138	3.32875	2.31499	0.0234991	0.209727	-3.83722
CTB-181H17.1	1.06348	-0.696272	2.31465	0.0235186	0.209769	-3.43045
ZNF57	-1.09552	3.40143	-2.31448	0.0235284	0.209769	-3.6527
ZFYVE9	0.587709	6.05127	2.31414	0.0235483	0.209838	-4.01575
NLRX1	-1.24095	6.03496	-2.31359	0.0235803	0.2099	-3.97274
ZBTB2	0.416361	4.22252	2.31333	0.0235955	0.2099	-3.94469
ACRC	0.797345	0.464097	2.31325	0.0235997	0.2099	-3.51197
TERF2	0.271984	4.34785	2.31296	0.0236169	0.2099	-3.94431
ARSA	0.600444	4.37156	2.31275	0.0236287	0.2099	-3.97119
MT-ND3	0.853488	7.28604	2.31262	0.0236364	0.2099	-3.97111
PUM3	-0.629922	5.53332	-2.31254	0.0236412	0.2099	-3.97795
MED11	-0.513869	3.46909	-2.31215	0.0236638	0.209992	-3.74048
KAZN	-0.730028	4.93099	-2.31172	0.0236891	0.210091	-3.91244
PEX13	0.463854	5.53612	2.31154	0.0236995	0.210091	-4.02117
TRABD2B	1.27217	0.11637	2.31073	0.023747	0.210403	-3.52
GSN	-0.815931	8.49515	-2.30913	0.0238403	0.211042	-3.98958
NRAV	-0.68251	3.43903	-2.30907	0.0238439	0.211042	-3.71685
PTK2B	0.690301	5.75658	2.30799	0.0239075	0.211309	-4.03033
ZNF507	0.507869	4.75535	2.30798	0.0239078	0.211309	-4.00249
PNP	-0.871234	6.77419	-2.30793	0.0239111	0.211309	-4.02909
MORN2	-0.587093	2.50771	-2.3073	0.023948	0.211526	-3.61009
SIX2	1.50524	-0.820555	2.30684	0.0239747	0.211653	-3.46482
FCHSD1	-1.6852	5.73862	-2.30628	0.0240078	0.211729	-3.91934
MRPS14	-0.321938	3.94476	-2.30622	0.0240118	0.211729	-3.84445
ABCC10	0.404694	4.57812	2.30607	0.0240204	0.211729	-3.98951
ATP8B1	-0.744838	5.72028	-2.30559	0.0240487	0.211817	-4.00094
HMOX2	-0.850939	6.42443	-2.30543	0.0240583	0.211817	-4.02816
RP5-968P14.2	-1.06409	-0.3535	-2.30527	0.0240676	0.211817	-3.35118
AZI2	-0.614567	5.36265	-2.30478	0.0240966	0.211964	-3.98179
TSNAX	-0.424117	4.6813	-2.30303	0.0242006	0.212666	-3.93626
VPS8	-0.435419	5.58707	-2.30302	0.0242013	0.212666	-4.01376
AC010970.2	3.61399	7.89261	2.30279	0.0242147	0.212674	-3.82812
KRT8	2.04352	3.26147	2.3018	0.0242737	0.213006	-3.99688
RPS29	-0.59341	7.52717	-2.30174	0.0242774	0.213006	-4.03364
LINC00920	0.675178	0.48346	2.30135	0.0243004	0.213099	-3.53024
PITHD1	-0.558145	5.86119	-2.30097	0.0243234	0.213191	-4.02653
ZCCHC6	-0.643562	7.15244	-2.30059	0.024346	0.21328	-4.04444
DAPP1	-1.42162	4.94719	-2.3002	0.0243694	0.213376	-3.86842
SKP2	0.719054	5.0048	2.2998	0.0243928	0.213472	-4.03924
RP11-563J2.2	1.13281	-0.511235	2.29921	0.0244285	0.213591	-3.47723
LTA4H	-0.626205	6.18998	-2.29914	0.0244324	0.213591	-4.04031
TLK2	0.345821	5.28717	2.29869	0.0244594	0.213591	-4.04052
DHX58	0.7846	3.9867	2.29864	0.0244625	0.213591	-3.98439
MPRIP	0.465841	7.53987	2.29823	0.0244869	0.213591	-4.00506
NCDN	0.512608	4.50127	2.29822	0.024488	0.213591	-4.0077
UBR1	0.474716	5.66725	2.29812	0.0244939	0.213591	-4.05118
DLL1	0.947592	4.37704	2.29748	0.024532	0.213814	-4.02553
TUBB2A	-1.51039	6.17215	-2.2967	0.024579	0.214115	-4.00209
POLR3G	-1.76047	3.68358	-2.29623	0.0246077	0.214256	-3.64005
GCSAM	-1.50581	0.5862	-2.29561	0.024645	0.214455	-3.39766
TNIP1	-0.527452	7.06099	-2.29543	0.0246556	0.214455	-4.05545
AARSD1	0.744515	-0.817458	2.29467	0.0247018	0.214703	-3.43705
PCDHB5	1.67026	-1.22035	2.29418	0.0247312	0.214703	-3.45799
HSPD1P1	0.800354	-0.831617	2.29392	0.024747	0.214703	-3.44471
PPP1R26	0.86032	4.17322	2.29383	0.0247528	0.214703	-4.01467
SNRK	0.680312	6.2416	2.29374	0.0247583	0.214703	-4.05445
TANK	-0.433919	5.60895	-2.29372	0.0247594	0.214703	-4.03451
MCEE	-0.573035	3.09834	-2.29306	0.0247996	0.214723	-3.71418
UQCRC1	-0.525699	7.23634	-2.29282	0.024814	0.214723	-4.05809
RAB3IP	-0.692133	3.76356	-2.29269	0.0248217	0.214723	-3.78599
OAS1	1.31013	5.98672	2.29264	0.0248249	0.214723	-4.04805
ZNF227	0.369726	3.74495	2.29246	0.0248355	0.214723	-3.93052
RP11-228B15.4	0.828674	-0.163099	2.29244	0.024837	0.214723	-3.50404
BHLHB9	0.749445	2.19965	2.29223	0.0248497	0.214724	-3.76094
RP11-733O18.1	1.84476	-0.606662	2.2919	0.0248696	0.214788	-3.55116
FLOT1	0.590572	6.01097	2.29152	0.024893	0.214851	-4.06428
ADM2	1.04907	0.206184	2.29104	0.0249223	0.214851	-3.55943
RP11-277P12.20	-1.95059	1.76618	-2.29073	0.0249411	0.214851	-3.47016
2008-09-01	-0.756616	6.64749	-2.29073	0.0249414	0.214851	-4.06565
CCDC102A	0.722657	2.25202	2.2907	0.0249429	0.214851	-3.76622
INSR	0.527113	5.99732	2.29055	0.0249523	0.214851	-4.06712
ASS1	-1.53828	6.02279	-2.28957	0.0250121	0.215257	-3.99918
IFT88	-0.586	3.13624	-2.28869	0.0250662	0.215345	-3.72446
PHKA1	0.566271	4.20963	2.28859	0.0250722	0.215345	-4.00888
ANXA1	-1.40812	9.78885	-2.28851	0.0250769	0.215345	-3.99738
CLUAP1	0.60901	3.26453	2.28844	0.0250813	0.215345	-3.9029
ACTB	-0.569394	11.9052	-2.28819	0.0250966	0.215345	-3.84298
KLK7	-2.87316	7.57276	-2.28797	0.0251103	0.215345	-4.03196
NKIRAS1	-0.645132	2.8463	-2.28785	0.0251175	0.215345	-3.68569
MED24	0.43916	5.6914	2.28776	0.0251229	0.215345	-4.07318
BBS10	0.527474	3.50258	2.28699	0.0251701	0.215641	-3.92784
S100A11	-0.664764	8.75551	-2.2863	0.0252129	0.215844	-4.02066
SLC16A5	0.758441	3.2796	2.28619	0.0252197	0.215844	-3.93431
[truncated: 15,110 more rows]

## Sheet: Met_vs_AK
Gene	logFC	AveExpr	t	P.Value	adj.P.Val	B
SEZ6L2	3.42399	3.16804	12.6045	9.43553e-11	1.61433e-06	14.3378
PANX2	3.54268	0.770699	10.5026	2.06477e-09	1.7663e-05	11.0161
LMO7	-1.86245	5.93917	-8.57352	5.31739e-08	0.000238538	8.62028
PCSK1N	3.43801	-0.0854894	8.54709	5.5769e-08	0.000238538	7.92221
VEGFC	2.53626	2.26134	8.31774	8.46448e-08	0.000257993	8.07996
PLCD1	-2.61993	5.5985	-8.23958	9.77287e-08	0.000257993	7.98722
AC009133.12	2.13428	-0.636984	8.15974	1.1328e-07	0.000257993	6.93974
CPLX1	2.71454	-0.370434	8.12586	1.20635e-07	0.000257993	7.10281
BMP2	2.21246	4.26289	8.03902	1.41843e-07	0.000263888	7.70164
BCAR3	3.00457	4.62926	7.9943	1.54239e-07	0.000263888	7.62439
TSPAN1	3.73569	1.66589	7.78439	2.29366e-07	0.000356748	7.14886
P4HA1	2.16631	4.68398	7.6907	2.74328e-07	0.000378474	7.07065
MARVELD1	1.56722	5.55456	7.66611	2.87578e-07	0.000378474	7.02588
PHLDA1	3.18526	5.89459	7.49556	3.99795e-07	0.000461738	6.70699
SORT1	-2.02179	7.17365	-7.46086	4.27713e-07	0.000461738	6.64172
NPTXR	2.96264	1.38301	7.45597	4.31808e-07	0.000461738	6.50322
FOXF2	2.22617	1.06072	7.39921	4.82409e-07	0.000485502	6.30912
ONECUT2	4.89882	-1.07994	7.34172	5.39947e-07	0.000500239	5.80692
CD276	2.1447	5.90024	7.30697	5.78135e-07	0.000500239	6.34865
PCDHB9	2.6718	0.681154	7.2968	5.89828e-07	0.000500239	6.08784
COX6B2	3.05245	-0.921296	7.27642	6.14005e-07	0.000500239	5.62132
GADD45A	1.29865	4.64315	7.25052	6.46223e-07	0.000502556	6.24297
BIK	1.87235	1.96686	7.22768	6.76076e-07	0.000502912	6.11088
RBM3	-1.16628	8.22501	-7.13142	8.18498e-07	0.000566795	6.01064
GATAD1	1.10987	4.22502	7.1217	8.34506e-07	0.000566795	5.99664
RP11-244O19.1	2.60681	1.17289	7.10583	8.6134e-07	0.000566795	5.83342
MT-ATP8	2.25506	4.36169	7.06539	9.33837e-07	0.000591742	5.88705
MGAT5B	2.68693	-0.00259216	7.02198	1.01872e-06	0.000622477	5.46486
AP2B1	1.31189	7.02939	6.99409	1.07745e-06	0.000635657	5.74336
ZNF469	2.58392	3.53248	6.86144	1.40849e-06	0.000803261	5.49298
RPL21	-1.05653	8.18182	-6.76418	1.71681e-06	0.000947511	5.28916
KIF9-AS1	1.68202	0.264624	6.67713	2.0518e-06	0.00109701	4.84173
ZFHX3	1.4675	5.23151	6.63448	2.23984e-06	0.00114516	5.03187
SOX12	1.3917	3.05716	6.62677	2.27572e-06	0.00114516	5.02857
PCDHGB2	2.52865	1.75718	6.59353	2.4372e-06	0.00119137	4.93384
AP3M2	0.941336	4.25512	6.53277	2.7636e-06	0.0013134	4.84145
SPTBN2	-2.25336	8.17308	-6.4854	3.04913e-06	0.00140994	4.72953
P4HA2	1.46197	5.73839	6.46249	3.19796e-06	0.00143984	4.68152
PHLDB3	-1.85389	4.69736	-6.43962	3.35405e-06	0.00147139	4.65442
ETS2	1.50637	8.086	6.35796	3.97836e-06	0.00170164	4.47663
CAMK2A	2.03948	-0.226968	6.30865	4.41207e-06	0.00184113	4.10835
LPCAT1	2.06265	5.18995	6.25731	4.91576e-06	0.00199508	4.26484
IL11	2.90287	0.47588	6.2479	5.01422e-06	0.00199508	4.17113
ID3	2.38685	5.82003	6.22598	5.25179e-06	0.00204211	4.19842
ANKRD13A	-1.43205	6.60206	-6.18358	5.74466e-06	0.00218412	4.11638
IGF2BP3	3.17727	0.218306	6.1391	6.31296e-06	0.00234801	3.94589
CTSH	-2.07537	6.71018	-6.10131	6.84117e-06	0.00249033	3.95314
AGRN	1.93278	7.2439	6.0764	7.21399e-06	0.00257134	3.89184
ABCD1	1.75817	3.47208	6.06449	7.39947e-06	0.00258362	3.89799
TRIO	1.06966	7.37906	6.05223	7.59557e-06	0.00259905	3.8381
AGA	-2.02499	4.33431	-6.01737	8.18315e-06	0.00274521	3.80401
NR2F1-AS1	2.1244	0.351019	5.98894	8.69656e-06	0.00286134	3.62663
COL4A6	2.36649	5.47961	5.9662	9.1312e-06	0.00293716	3.65832
HPRT1	1.86653	3.03494	5.94389	9.57904e-06	0.00293716	3.65739
MAPK13	-2.44944	6.39767	-5.9436	9.58506e-06	0.00293716	3.63859
ZNF404	2.47745	-1.62764	5.94221	9.6137e-06	0.00293716	3.12395
RP11-554I8.2	3.38356	-0.710316	5.93183	9.8306e-06	0.00295073	3.41569
USP31	1.34059	5.92211	5.92096	1.0063e-05	0.00296842	3.55957
DROSHA	0.928813	5.5715	5.85576	1.15812e-05	0.00335835	3.42498
SLC16A1	2.38058	6.81978	5.83361	1.21489e-05	0.00346425	3.38189
RPL4	-0.877619	10.468	-5.79709	1.31478e-05	0.00368764	3.3225
COL4A5	1.87359	6.28664	5.78227	1.35768e-05	0.00374654	3.26773
MSN	1.52236	9.03533	5.75791	1.43137e-05	0.00382903	3.23859
COL11A2	2.0866	0.162484	5.7576	1.43233e-05	0.00382903	3.15771
BDH1	-2.67601	5.79078	-5.74109	1.48463e-05	0.00387548	3.2383
PSPN	1.45262	1.00043	5.73788	1.49501e-05	0.00387548	3.18072
PAPPA	2.09933	4.46091	5.72506	1.53727e-05	0.00390841	3.16217
FAM120C	1.14848	4.28879	5.72026	1.5534e-05	0.00390841	3.16399
MMP16	2.14453	2.06079	5.70466	1.60702e-05	0.00393343	3.17256
CPA4	-4.22764	6.91907	-5.70226	1.61545e-05	0.00393343	3.15835
NOD2	-2.14373	5.30606	-5.69749	1.63232e-05	0.00393343	3.14988
CCDC144A	3.88052	-1.62843	5.67582	1.71123e-05	0.00402258	2.77287
TTLL11-IT1	3.62355	-1.44171	5.67446	1.71634e-05	0.00402258	2.80835
RNASE7	-3.50063	6.33744	-5.66386	1.75649e-05	0.00406105	3.07768
MIR24-2	2.34483	3.84426	5.64638	1.82477e-05	0.00409306	3.01067
HSPA1A	1.66216	5.63303	5.63331	1.87763e-05	0.00409306	2.9504
LINC00319	1.97502	0.577324	5.63196	1.88318e-05	0.00409306	2.95576
DOCK9	-1.22819	7.70568	-5.62713	1.90315e-05	0.00409306	2.93583
ERFE	2.76991	-1.22762	5.61312	1.96236e-05	0.00409306	2.68067
MANBA	1.26991	4.16428	5.61208	1.96685e-05	0.00409306	2.93677
TGFB1	1.54996	5.2339	5.59715	2.03218e-05	0.00409306	2.8769
KIF13B	-1.69976	6.55401	-5.58964	2.06586e-05	0.00409306	2.87253
LRRC3	1.53116	1.39037	5.58799	2.07335e-05	0.00409306	2.91117
ICE1	0.902111	6.36265	5.58786	2.07392e-05	0.00409306	2.85008
ZNF503	1.06387	3.95049	5.58764	2.07495e-05	0.00409306	2.89588
HSPA1B	1.27234	6.29986	5.58667	2.07935e-05	0.00409306	2.84815
RPL15	-0.942157	9.00992	-5.58623	2.08134e-05	0.00409306	2.85716
LY6K	1.78369	3.40252	5.57488	2.13378e-05	0.00414851	2.87823
CA5BP1	0.913203	2.58259	5.56812	2.16564e-05	0.00416314	2.89139
ZKSCAN5	0.761263	4.32942	5.55028	2.25204e-05	0.00428112	2.80732
ITGA3	1.75306	8.00982	5.53204	2.34409e-05	0.00438714	2.74691
OTUD1	1.98811	4.11085	5.52786	2.36572e-05	0.00438714	2.75168
EMP2	-1.73626	8.19425	-5.51914	2.41148e-05	0.00438714	2.70545
CDSN	-4.95899	8.63091	-5.5191	2.41169e-05	0.00438714	2.737
BMP1	1.46704	5.35958	5.51453	2.43602e-05	0.00438714	2.69806
RPL14	-0.899096	8.50597	-5.49672	2.53335e-05	0.0045149	2.66019
LYPD5	-3.29908	6.56718	-5.47675	2.64726e-05	0.00466927	2.66896
ALDH2	-1.94283	6.61906	-5.46944	2.6902e-05	0.0046966	2.61718
PLBD1	-3.09286	6.33084	-5.45509	2.7767e-05	0.00473548	2.62903
HDAC8	0.774455	3.85226	5.45169	2.79755e-05	0.00473548	2.61592
BAG1	-0.940456	6.19656	-5.44897	2.81441e-05	0.00473548	2.56498
SLC24A2	4.6121	-2.61565	5.44295	2.85202e-05	0.00473548	2.13406
SNORA66	2.21123	0.455892	5.43601	2.89608e-05	0.00473548	2.57123
QARS	-1.07374	7.418	-5.43186	2.92271e-05	0.00473548	2.51544
ROGDI	1.17515	3.57677	5.42596	2.96105e-05	0.00473548	2.56488
IL36G	-4.62049	5.145	-5.41934	3.00462e-05	0.00473548	2.56927
DNAJB4	1.96734	3.39115	5.41834	3.01128e-05	0.00473548	2.54279
FNBP1	-1.20542	5.7722	-5.41813	3.01268e-05	0.00473548	2.51681
TMC7	1.76117	1.88519	5.41521	3.03218e-05	0.00473548	2.57476
LRRFIP2	-0.939369	5.90958	-5.41336	3.04462e-05	0.00473548	2.49534
PRDM16	2.31588	-0.0707623	5.40848	3.07757e-05	0.00474362	2.47021
TMEM45B	-4.12539	5.34076	-5.39538	3.16804e-05	0.00483947	2.53139
ACSL4	2.01531	6.09758	5.36949	3.35488e-05	0.00490343	2.38226
PLOD3	1.6685	4.77411	5.36835	3.36335e-05	0.00490343	2.3924
TJAP1	1.2023	4.18967	5.36264	3.40611e-05	0.00490343	2.40316
GNL3	-0.900645	6.38128	-5.35806	3.44084e-05	0.00490343	2.36419
GAS7	-2.1971	7.2106	-5.35627	3.45455e-05	0.00490343	2.36481
SELK	-0.913296	4.5287	-5.35617	3.45529e-05	0.00490343	2.42635
NUDT2	-1.09328	3.49816	-5.34708	3.52557e-05	0.00490343	2.43369
CFI	2.73874	2.72743	5.34678	3.52796e-05	0.00490343	2.40524
TXLNG	0.983505	4.48701	5.34654	3.52983e-05	0.00490343	2.36057
DLGAP1-AS2	1.71363	0.351389	5.33283	3.63875e-05	0.00490343	2.34201
ADAMTSL5	1.65384	1.06538	5.33078	3.65541e-05	0.00490343	2.38142
MTMR1	-1.23126	5.70083	-5.32626	3.69224e-05	0.00490343	2.32223
PLEKHG1	-1.34745	5.34378	-5.32535	3.69968e-05	0.00490343	2.33992
ZNF280C	1.20174	2.95778	5.32481	3.70409e-05	0.00490343	2.37346
MIR646HG	2.0675	0.106177	5.32286	3.7202e-05	0.00490343	2.30829
SSH1	0.94763	6.00482	5.3209	3.73642e-05	0.00490343	2.27448
HELZ	1.08171	6.27986	5.31605	3.77687e-05	0.00490343	2.26311
CRCT1	-4.80145	6.58247	-5.31544	3.78195e-05	0.00490343	2.36439
ITGB4	1.58292	8.99756	5.31355	3.79783e-05	0.00490343	2.28826
LDHC	3.34514	-2.79759	5.31071	3.82187e-05	0.00490343	1.74719
PPL	-1.79284	9.20007	-5.3089	3.83725e-05	0.00490343	2.2572
APOBEC3F	1.78445	1.25743	5.30792	3.8456e-05	0.00490343	2.34434
CBS	2.54372	1.02513	5.29987	3.91496e-05	0.00490343	2.33032
MSL3P1	1.44464	2.08508	5.29858	3.92623e-05	0.00490343	2.33266
AC093673.5	2.2302	0.855669	5.29784	3.93273e-05	0.00490343	2.31679
NKX3-1	2.08287	1.71667	5.29529	3.95507e-05	0.00490343	2.32593
LY6D	-4.72009	7.48544	-5.29074	3.99524e-05	0.00490369	2.28286
PDHB	-1.19378	5.73559	-5.28683	4.03006e-05	0.00490369	2.23414
COL10A1	3.46348	0.687677	5.28559	4.04127e-05	0.00490369	2.30026
GATA2-AS1	1.80761	-0.0906428	5.26871	4.19584e-05	0.0050554	2.17631
LRP5	1.13581	5.75784	5.26345	4.24524e-05	0.00507915	2.1509
FGD1	1.4293	4.06508	5.25804	4.29661e-05	0.0051049	2.18027
PRKCH	-1.18654	5.82137	-5.24838	4.39e-05	0.00517989	2.14715
TMPRSS13	-3.42639	6.33048	-5.24106	4.46216e-05	0.00519312	2.17986
PRPS1	1.07019	4.69656	5.23962	4.47653e-05	0.00519312	2.12053
ODF3L1	2.62226	-1.3209	5.23804	4.49226e-05	0.00519312	1.97496
IP6K2	-0.962173	6.17912	-5.22392	4.63585e-05	0.00528876	2.07832
MT-ATP6	1.41727	8.11113	5.22383	4.63683e-05	0.00528876	2.07941
SAMD11	2.86076	-0.228962	5.20984	4.78369e-05	0.00542014	2.08557
RP11-706O15.3	5.55269	-0.841497	5.18879	5.01379e-05	0.0055504	2.03414
MS4A14	2.55145	-0.710511	5.1858	5.04734e-05	0.0055504	1.9718
RTCB	-0.828755	6.76219	-5.18521	5.05402e-05	0.0055504	1.98157
EIF3L	-0.842348	8.04957	-5.18425	5.06484e-05	0.0055504	1.9786
TIGD7	1.8967	1.66464	5.18194	5.09102e-05	0.0055504	2.09011
RPSA	-0.860088	8.73304	-5.18174	5.0933e-05	0.0055504	1.97945
USP6NL	-1.20066	5.62399	-5.17761	5.14051e-05	0.00556639	2.0021
SULT2B1	-4.43365	6.17112	-5.17308	5.19289e-05	0.00558775	2.06699
TMEM92	2.97027	-1.38516	5.16643	5.27053e-05	0.00563585	1.85155
TBC1D4	-1.10522	6.19738	-5.1627	5.3147e-05	0.00564346	1.94712
2006-03-01	0.942898	6.88654	5.16027	5.34363e-05	0.00564346	1.92446
SPTAN1	-0.771522	8.93967	-5.15281	5.43354e-05	0.00570321	1.91925
CNFN	-4.34002	7.37123	-5.14874	5.48311e-05	0.00572016	1.96734
KLK7	-4.07615	8.09235	-5.13239	5.68741e-05	0.00589733	1.89555
CAT	-1.61695	6.54136	-5.12911	5.7294e-05	0.00590507	1.87456
EPS8L1	-2.25126	6.33663	-5.12321	5.80555e-05	0.00594773	1.88745
GSDMA	-4.60044	6.80171	-5.1169	5.88806e-05	0.00596737	1.93467
SERPINH1	1.95741	6.74869	5.1142	5.92384e-05	0.00596737	1.82871
SPATA20	1.25787	5.12783	5.10809	6.00546e-05	0.00596737	1.82023
OCRL	0.792223	5.28034	5.1079	6.008e-05	0.00596737	1.82006
SP140L	1.54761	3.07871	5.1038	6.06351e-05	0.00596737	1.88997
TIAM1	-1.73169	7.27576	-5.09969	6.1196e-05	0.00596737	1.79785
NDUFB4	-1.03523	5.97268	-5.09864	6.13397e-05	0.00596737	1.81237
DMKN	-3.61612	10.3197	-5.09431	6.19381e-05	0.00596737	1.79468
PRAF2	1.33791	1.34948	5.08224	6.36369e-05	0.00596737	1.87742
KLHL18	-1.58909	5.97418	-5.08212	6.36535e-05	0.00596737	1.79187
IGF2BP2	2.66613	2.71897	5.0821	6.36575e-05	0.00596737	1.84023
PPEF1	2.2275	-0.88299	5.08112	6.37965e-05	0.00596737	1.73073
ARSI	1.88038	3.46924	5.07982	6.39826e-05	0.00596737	1.81191
ITGA6	2.69093	9.14671	5.07875	6.41364e-05	0.00596737	1.79127
FCHSD1	-2.72042	6.28512	-5.07738	6.43344e-05	0.00596737	1.80641
DNAH10OS	1.67565	0.813732	5.07545	6.46139e-05	0.00596737	1.85179
SERPINB2	-2.42188	5.34854	-5.07511	6.46624e-05	0.00596737	1.83552
MYO10	1.03692	7.28683	5.07424	6.47886e-05	0.00596737	1.73949
C5orf34	1.40156	0.753285	5.07366	6.48741e-05	0.00596737	1.84214
CHPF	1.51798	5.56755	5.06189	6.66099e-05	0.00604073	1.71129
TNFRSF10A	0.933152	4.5798	5.06185	6.66157e-05	0.00604073	1.73963
DYNC1LI1	-1.02918	5.46369	-5.05938	6.69863e-05	0.00604073	1.7468
LGALS3BP	2.5217	7.59312	5.05826	6.71543e-05	0.00604073	1.72058
JADE2	1.53524	5.6864	5.05639	6.74369e-05	0.00604073	1.69822
IPPK	-1.42186	6.46597	-5.05382	6.78278e-05	0.0060441	1.70805
FAM86DP	-6.06848	1.51417	-5.04868	6.86152e-05	0.00606482	0.568961
SNX30	-1.05604	5.42779	-5.04768	6.87693e-05	0.00606482	1.72392
RORA	-2.37863	7.74839	-5.04026	6.99249e-05	0.00611594	1.66971
ALDH3B2	-3.83902	7.85805	-5.03818	7.02511e-05	0.00611594	1.69162
RGPD2	2.77271	-1.16783	5.03639	7.05354e-05	0.00611594	1.63596
FAM84A	-1.43086	6.58924	-5.03485	7.07789e-05	0.00611594	1.66358
C17orf51	1.21242	2.48826	5.01617	7.38151e-05	0.00633991	1.73264
RPL6	-0.808225	9.1637	-5.01438	7.4112e-05	0.00633991	1.61878
C1QTNF6	1.73709	3.63811	5.00673	7.53985e-05	0.00638837	1.64807
IL36RN	-4.60089	6.46308	-5.00657	7.54252e-05	0.00638837	1.70859
SLC25A26	-1.07653	3.77373	-5.00242	7.6133e-05	0.00641655	1.70455
RIPK1	-0.718799	5.74141	-4.98483	7.92075e-05	0.00652816	1.56321
TMEM184B	1.02842	5.4796	4.98423	7.93137e-05	0.00652816	1.54297
PKNOX1	0.754464	4.00791	4.98423	7.93146e-05	0.00652816	1.60161
SMAP2	-1.07951	5.80542	-4.98381	7.93895e-05	0.00652816	1.56826
HMOX1	-2.39438	6.39967	-4.9834	7.94614e-05	0.00652816	1.5841
SPRR2G	-5.66567	7.5851	-4.98181	7.97467e-05	0.00652816	1.64413
SPRR2E	-5.04323	8.23374	-4.97715	8.05892e-05	0.00656572	1.58016
SLC7A8	1.88423	6.56257	4.97365	8.12259e-05	0.00658522	1.51797
USP32P1	4.07572	-3.32948	4.97162	8.15984e-05	0.00658522	1.0502
AK3	-1.2354	5.6026	-4.96748	8.23623e-05	0.00661315	1.54578
PAPSS1	-0.740248	6.20516	-4.96528	8.27716e-05	0.00661315	1.50733
SNN	-1.16377	5.65523	-4.9635	8.31041e-05	0.00661315	1.53205
MR1	-1.15465	4.72174	-4.95926	8.39032e-05	0.00664375	1.57243
KRT80	-2.61834	8.5346	-4.95734	8.42652e-05	0.00664375	1.48403
C1orf116	-1.4057	7.22662	-4.95006	8.56598e-05	0.00672272	1.46598
AC007879.7	1.94285	0.0904102	4.94596	8.64549e-05	0.00675414	1.56113
NLRX1	-1.94923	6.40493	-4.94352	8.6933e-05	0.00676062	1.48155
TBC1D14	-0.746928	7.56267	-4.93386	8.88479e-05	0.00687827	1.42629
PTPN1	0.891342	6.4336	4.92775	9.00801e-05	0.00692748	1.41176
ASPRV1	-4.62705	9.0676	-4.92569	9.05001e-05	0.00692748	1.43222
CLPX	-0.925147	6.38307	-4.92472	9.06982e-05	0.00692748	1.41695
PLA2G3	-4.57276	4.18783	-4.92027	9.16136e-05	0.00693835	1.51366
MYO5B	-1.69096	6.94517	-4.91773	9.21398e-05	0.00693835	1.40263
AC009948.5	1.31628	2.31987	4.91759	9.21684e-05	0.00693835	1.52686
CALML5	-4.09072	9.51519	-4.91618	9.24627e-05	0.00693835	1.40042
MAPKAPK3	-1.56753	6.74295	-4.90589	9.46356e-05	0.00703937	1.37882
TRAK1	-0.912022	6.51196	-4.90123	9.56364e-05	0.00703937	1.3624
ESM1	4.11658	-0.72426	4.90072	9.57459e-05	0.00703937	1.45389
FBXO42	-0.72259	5.80692	-4.90039	9.58189e-05	0.00703937	1.37545
MMP17	1.56978	2.96638	4.90017	9.58661e-05	0.00703937	1.45562
SAP18	-0.782404	6.37646	-4.8974	9.64678e-05	0.00705328	1.35462
CNKSR3	-1.3944	5.60461	-4.88521	9.91596e-05	0.00717363	1.37159
RPS6	-1.18306	9.93341	-4.88347	9.95519e-05	0.00717363	1.33995
SLC3A2	1.44521	7.8418	4.88108	0.00010009	0.00717363	1.32441
CLIC3	-3.62879	4.62375	-4.8807	0.000100176	0.00717363	1.46137
XXbac-BPG181B23.7	1.42921	0.256553	4.88055	0.00010021	0.00717363	1.42561
BNIPL	-3.45049	6.20843	-4.87655	0.00010112	0.00720859	1.40169
MICAL3	0.894424	5.55655	4.87225	0.000102107	0.00722603	1.29558
SLC31A1	-1.50714	6.78684	-4.86628	0.000103494	0.00722603	1.28937
ELF4	1.3693	5.44992	4.86553	0.000103672	0.00722603	1.28029
SLC38A7	0.88387	4.07816	4.86488	0.000103823	0.00722603	1.33448
KPRP	-5.07145	7.68544	-4.8637	0.000104101	0.00722603	1.36494
SULF1	2.63606	4.49703	4.86329	0.000104197	0.00722603	1.294
BTBD9	-0.978118	5.17353	-4.85939	0.000105121	0.00722603	1.32286
RP11-426C22.4	2.01408	-1.48809	4.85885	0.000105249	0.00722603	1.18661
SIX5	1.21291	3.48397	4.8565	0.000105808	0.00722603	1.34091
RPS29	-0.828821	7.63569	-4.85589	0.000105955	0.00722603	1.25431
SLFN5	1.77691	6.60918	4.85413	0.000106378	0.00722603	1.25388
ROBO1	-1.2436	7.00405	-4.8539	0.000106433	0.00722603	1.25468
MTMR8	-1.64996	0.863645	-4.8521	0.000106867	0.00722682	1.22438
MRPS30	0.695341	5.23202	4.84749	0.000107987	0.0072582	1.24967
L1CAM	1.87771	3.66615	4.84671	0.000108179	0.0072582	1.29533
RP11-161I6.2	4.35486	-3.35396	4.83967	0.000109915	0.00734583	0.87797
C1orf198	-1.28756	5.84022	-4.83384	0.000111375	0.00741443	1.24371
KLK11	-3.58093	6.18027	-4.83105	0.000112082	0.00743259	1.31017
ASB16-AS1	0.9785	2.12916	4.8271	0.000113088	0.00747036	1.3448
LCE2C	-5.23995	5.48777	-4.82328	0.000114069	0.00747828	1.34073
LCE2B	-5.18161	5.59233	-4.82264	0.000114236	0.00747828	1.33995
NDE1	1.05008	5.87977	4.81877	0.00011524	0.00747828	1.17292
MIPEP	-1.61109	4.7667	-4.81733	0.000115618	0.00747828	1.2808
RASGRP1	-2.25605	4.48013	-4.81695	0.000115717	0.00747828	1.31264
NFE2L1	1.05969	8.28209	4.81652	0.000115831	0.00747828	1.18493
PSMD6	-0.93324	6.02767	-4.81389	0.000116521	0.00748326	1.18233
FGFR4	1.98707	0.720645	4.81068	0.000117372	0.00748326	1.31078
UBFD1	0.753307	5.47806	4.81041	0.000117445	0.00748326	1.1613
RP6-65G23.3	-2.44329	2.31395	-4.80961	0.000117657	0.00748326	1.2683
MMP14	1.49456	7.85885	4.80724	0.000118289	0.00749052	1.16217
SPNS2	-3.09767	6.34914	-4.80417	0.000119117	0.00749052	1.22308
SGPP2	-3.15743	5.98122	-4.80138	0.00011987	0.00749052	1.24088
CKMT1B	-1.69606	4.4525	-4.801	0.000119974	0.00749052	1.26183
KLF6	0.980169	7.38129	4.79997	0.000120254	0.00749052	1.13547
RP11-43F13.1	1.06946	2.26309	4.79861	0.000120626	0.00749052	1.27879
EIF2AK2	1.65418	6.42055	4.79784	0.000120836	0.00749052	1.12742
LCE3D	-5.40629	6.94407	-4.78933	0.00012319	0.00758488	1.24702
MORF4L2	0.886233	7.24629	4.78743	0.000123722	0.00758488	1.10563
CHPF2	0.918857	5.81449	4.78579	0.000124183	0.00758488	1.10077
CLDN4	-1.94567	6.52441	-4.78498	0.00012441	0.00758488	1.12713
TMEM173	1.24668	4.86774	4.7844	0.000124575	0.00758488	1.11461
TPT1	-0.653612	10.505	-4.77829	0.000126312	0.00763519	1.12304
AC068282.3	1.71532	-0.324746	4.77563	0.000127077	0.00763519	1.18389
RP11-488P3.1	3.47097	-0.751874	4.77394	0.000127564	0.00763519	1.18779
IL1RN	-2.07938	6.52654	-4.77275	0.000127908	0.00763519	1.10403
PLA2G4E	-3.98384	6.93784	-4.77245	0.000127996	0.00763519	1.16295
GTF3A	-0.834186	5.81088	-4.77054	0.000128552	0.00763519	1.09215
ALDH3A1	-3.89441	5.30864	-4.76951	0.000128853	0.00763519	1.22255
NCOA1	-0.875473	6.46411	-4.7691	0.000128971	0.00763519	1.07077
RHOA	-0.801477	8.4277	-4.76651	0.000129732	0.00764655	1.06245
KRT10	-4.45921	12.0675	-4.76541	0.000130057	0.00764655	1.0908
SPOCK1	2.18644	3.36114	4.76389	0.000130506	0.00764667	1.12371
BFAR	0.931235	5.06521	4.7599	0.000131692	0.00765227	1.05805
RHOC	1.21997	5.9084	4.75947	0.00013182	0.00765227	1.04118
TNNT1	2.53602	3.78943	4.75906	0.000131943	0.00765227	1.08958
RCN1	1.15309	5.3341	4.75469	0.00013326	0.00769913	1.03777
WWC2	0.789794	4.62038	4.75339	0.000133651	0.00769913	1.06291
FAT1	1.43248	9.41836	4.75168	0.000134172	0.00770318	1.06586
KIAA0040	1.40977	5.0598	4.74531	0.000136127	0.00778637	1.02152
CYB5R2	-2.84347	4.85029	-4.744	0.000136531	0.00778637	1.15741
DBI	-1.63759	7.69537	-4.7383	0.000138309	0.00785452	0.99639
PLEKHG4B	2.5827	2.16016	4.73724	0.000138644	0.00785452	1.12038
CDK16	0.908266	6.27171	4.73173	0.000140388	0.00789841	0.978064
PFKFB2	-1.31721	6.32122	-4.73135	0.000140508	0.00789841	0.999726
EHD2	1.34377	5.71545	4.73043	0.000140804	0.00789841	0.978164
NACA	-0.673861	8.92485	-4.72189	0.000143562	0.0080268	0.970913
ZNF750	-2.82629	6.8078	-4.71479	0.000145896	0.00810403	0.989471
GDE1	-1.02447	6.6714	-4.71379	0.000146227	0.00810403	0.946339
CYP46A1	2.00676	-1.07732	4.71239	0.000146694	0.00810403	0.98666
MANEAL	1.50325	3.32444	4.71196	0.000146838	0.00810403	1.02852
NCCRP1	-4.39764	7.3907	-4.70665	0.000148619	0.00817594	1.00877
FAM171A2	1.37322	0.584448	4.70465	0.000149296	0.00818688	1.08311
GABARAP	-1.01114	3.66319	-4.70059	0.00015068	0.00822858	1.06186
C10orf67	2.67095	-0.540158	4.69922	0.000151151	0.00822858	1.04458
ABL2	1.35306	6.11871	4.69821	0.000151499	0.00822858	0.904604
WFDC12	-4.46234	5.67523	-4.69128	0.000153903	0.00833268	1.05649
C6orf15	-4.79054	1.12755	-4.68812	0.000155013	0.00836631	0.429803
LINC00941	3.35089	-1.2032	4.68505	0.000156097	0.00839832	0.96808
ATF3	1.98166	3.43519	4.68224	0.000157098	0.00842569	0.943707
SUCLG2	-0.845906	5.34837	-4.67744	0.000158825	0.00849167	0.907218
GS1-600G8.5	4.49601	-2.70025	4.67395	0.00016009	0.00853263	0.757825
ZNF275	1.11196	3.68528	4.66793	0.000162297	0.00862132	0.91915
SLC46A1	1.8452	3.03998	4.6658	0.000163087	0.00862132	0.933427
KLHL4	2.47246	-0.575009	4.66503	0.000163372	0.00862132	0.966512
ITGA1	2.03405	4.6741	4.6624	0.000164351	0.00862132	0.845201
GSTA4	-2.36363	5.2314	-4.66126	0.000164781	0.00862132	0.945684
CREG1	-1.71149	7.00815	-4.66107	0.00016485	0.00862132	0.834059
SMIM4	-1.13809	2.85989	-4.65868	0.000165749	0.00862132	0.996151
BAZ1B	0.838261	6.84953	4.65859	0.000165785	0.00862132	0.816443
TMEM132A	2.34252	4.67683	4.65567	0.000166888	0.00862235	0.829812
RPS13	-0.743063	8.12026	-4.6552	0.000167066	0.00862235	0.81255
HNRNPH3	0.974292	4.8198	4.65455	0.000167317	0.00862235	0.832645
APOBEC3C	1.04515	4.71784	4.64943	0.000169276	0.00865626	0.823591
CPEB4	-1.04669	6.65114	-4.64934	0.000169311	0.00865626	0.804041
IGFBP6	3.40377	4.86912	4.64886	0.000169496	0.00865626	0.816228
PARP6	0.7194	5.47604	4.64626	0.000170503	0.00865626	0.797835
HOPX	-3.32004	7.64444	-4.64472	0.000171103	0.00865626	0.817609
MT-ND6	1.54676	3.57634	4.64435	0.000171244	0.00865626	0.860327
TTC9	-2.29637	4.07407	-4.64366	0.000171516	0.00865626	0.955212
GLTP	-2.29646	8.91834	-4.64148	0.000172366	0.00867355	0.785327
SYAP1	0.789428	6.10908	4.63691	0.000174171	0.00868635	0.768175
ERCC5	-0.812877	4.10978	-4.63642	0.000174367	0.00868635	0.894724
CYP4F22	-4.59294	6.00639	-4.63614	0.000174477	0.00868635	0.934342
FOXC2	4.22044	-2.44669	4.6357	0.000174651	0.00868635	0.718729
EFNA3	-2.37007	4.00688	-4.63369	0.000175451	0.00869878	0.937854
EDNRA	1.47755	4.02451	4.63241	0.000175966	0.00869878	0.811487
AKTIP	-1.47782	4.66167	-4.63126	0.000176426	0.00869878	0.874861
CTA-989H11.1	1.50272	-0.70883	4.62954	0.00017712	0.00870789	0.845848
STK24	-0.710948	7.70783	-4.6256	0.000178717	0.00872894	0.743755
SUMO3	0.651123	6.00888	4.62523	0.000178865	0.00872894	0.743376
MAPK12	2.12194	1.79108	4.62417	0.000179299	0.00872894	0.906143
BASP1	1.91425	4.51397	4.62346	0.000179589	0.00872894	0.764254
SLC28A3	-2.92603	4.21708	-4.62173	0.000180298	0.00873858	0.915375
DFNA5	2.42581	3.58281	4.61841	0.000181668	0.00875955	0.789841
KRT1	-4.84004	11.6482	-4.61604	0.00018265	0.00875955	0.752096
ACAA1	-1.78854	5.68746	-4.61603	0.000182655	0.00875955	0.792476
HSP90AB1	0.680629	9.74316	4.61573	0.000182779	0.00875955	0.763374
PRKAR2A	-0.914689	6.6515	-4.61419	0.000183423	0.00876589	0.723972
DMWD	0.894732	4.43912	4.61226	0.000184229	0.0087786	0.758063
TNFRSF10B	1.32738	5.26035	4.61013	0.000185128	0.0087786	0.717427
CTBP2	0.919148	5.28967	4.60989	0.000185229	0.0087786	0.719373
MTRNR2L12	1.7304	-0.196867	4.60818	0.000185952	0.00878852	0.860303
RPL17P50	1.51372	-1.3976	4.60564	0.000187029	0.00881015	0.691826
CHST14	1.33079	2.8955	4.60468	0.000187439	0.00881015	0.825616
MT-RNR2	1.38321	11.8025	4.60341	0.000187983	0.00881151	0.784599
KRTDAP	-4.70961	9.08862	-4.59431	0.000191922	0.00897154	0.701115
CUX1	1.14284	7.14285	4.5931	0.000192454	0.00897193	0.674914
SYK	-1.18607	5.95805	-4.59187	0.000192993	0.00897261	0.700177
TRIM56	1.22118	4.7176	4.59056	0.000193573	0.00897517	0.690796
ADAP2	-2.16635	5.55924	-4.58835	0.000194548	0.008996	0.757659
KRT23	-2.91683	7.12776	-4.58347	0.000196726	0.00907221	0.687608
NINJ2	-1.67667	1.62649	-4.58132	0.000197691	0.00907695	0.798128
YWHAG	0.935837	7.67087	4.58088	0.00019789	0.00907695	0.652378
KIAA1143	-0.780288	5.052	-4.57916	0.00019867	0.00908835	0.704496
HMGCR	-1.73046	8.00581	-4.57776	0.000199302	0.00909296	0.639575
AGBL2	1.70432	-0.0505687	4.57393	0.000201053	0.00914843	0.79976
UBE2E2	-1.07975	4.31983	-4.5681	0.000203745	0.00924633	0.742564
PLOD1	1.44831	6.0602	4.5651	0.000205142	0.00928511	0.608965
CYSRT1	-3.19179	5.28114	-4.56354	0.000205877	0.00929378	0.763186
DNAJC6	1.39942	1.51139	4.56163	0.000206774	0.00929575	0.789388
ABCA12	-2.84149	8.06771	-4.56114	0.000207007	0.00929575	0.612144
DGCR5	1.55055	1.10718	4.55693	0.000209002	0.00936079	0.784603
DDHD1	-1.41463	4.98086	-4.55419	0.000210315	0.00937087	0.686503
SNX9	-0.641276	6.51238	-4.55417	0.000210323	0.00937087	0.589386
KREMEN1	-1.16656	7.1164	-4.54591	0.000214329	0.00949305	0.569003
KIAA1524	1.7507	2.96481	4.5455	0.000214529	0.00949305	0.67779
ABHD3	1.4016	3.22357	4.54405	0.000215237	0.00949305	0.665758
NLRP2	4.5675	2.16098	4.54293	0.000215787	0.00949305	0.678006
USP3	-0.792403	5.83857	-4.54042	0.00021703	0.00949305	0.579451
ZSCAN25	0.65136	4.77585	4.53745	0.000218504	0.00949305	0.580463
NKRF	0.770753	4.05214	4.53734	0.00021856	0.00949305	0.61803
GNPDA1	0.839601	4.94423	4.5358	0.000219331	0.00949305	0.566155
PRDM1	-1.35635	6.51511	-4.53525	0.000219608	0.00949305	0.559865
FAM25A	-4.41432	4.24214	-4.53495	0.000219757	0.00949305	0.736607
WDR86	1.88151	-0.638244	4.53482	0.000219821	0.00949305	0.683414
LAMB1	1.29251	7.79631	4.53325	0.000220611	0.00949305	0.551609
TTC39B	-1.99059	6.43525	-4.53285	0.000220812	0.00949305	0.575148
DDIT4	1.30375	7.06222	4.53281	0.000220833	0.00949305	0.541185
LCE1C	-4.88977	6.70731	-4.53159	0.00022145	0.00949572	0.688382
GDF11	1.3989	1.83351	4.52796	0.00022329	0.00952306	0.710875
TNS4	1.66147	7.54204	4.52651	0.000224029	0.00952306	0.536415
NUTM2A-AS1	0.955203	3.62309	4.52651	0.000224034	0.00952306	0.61796
ANO10	-1.53941	5.17688	-4.52596	0.000224314	0.00952306	0.613246
PTK2	0.760633	6.20572	4.52388	0.000225383	0.00954452	0.516059
APPL2	-1.13986	6.59057	-4.5228	0.000225936	0.00954452	0.52553
ADAMTS14	1.68222	1.94163	4.5202	0.000227283	0.00955607	0.684966
NAV3	-1.96679	4.39128	-4.52012	0.000227326	0.00955607	0.668967
FBXO9	-0.889889	5.75747	-4.51758	0.000228647	0.00957576	0.535596
ARG1	-5.3785	6.56816	-4.51707	0.000228914	0.00957576	0.680008
RPL21P28	-1.79573	-0.302426	-4.51459	0.000230214	0.00959776	0.335716
FDFT1	-1.741	7.33469	-4.51339	0.000230845	0.00959776	0.500471
C6orf132	-1.54672	6.79231	-4.51287	0.000231123	0.00959776	0.506145
PDCD6IP	-0.876372	7.3954	-4.50643	0.000234545	0.009684	0.477911
EIF3F	-0.806167	7.23972	-4.50451	0.000235578	0.009684	0.473642
NAXD	-0.697233	4.62966	-4.50369	0.000236019	0.009684	0.563858
TJP2	-1.16877	7.032	-4.50306	0.000236361	0.009684	0.47442
TALDO1	-1.27529	7.21884	-4.50266	0.000236576	0.009684	0.472735
SQLE	-1.53641	6.90385	-4.50097	0.000237492	0.009684	0.476872
UAP1	0.960096	5.15815	4.50091	0.00023752	0.009684	0.479883
REPS2	1.17672	3.03316	4.50053	0.000237727	0.009684	0.594477
WASF1	1.06658	2.21663	4.49734	0.000239469	0.00972901	0.636966
ADAP1	1.7327	0.684731	4.49579	0.000240318	0.00972901	0.657201
VILL	-1.24027	3.26968	-4.49539	0.000240538	0.00972901	0.644474
MRGPRX3	3.99992	-1.58251	4.49236	0.000242206	0.0097671	0.571422
PHLDB2	1.38051	5.962	4.49161	0.000242622	0.0097671	0.445392
USP4	-0.752842	5.98305	-4.489	0.000244078	0.00979241	0.459626
DUOXA1	-2.22027	6.21464	-4.48729	0.000245029	0.00979241	0.493806
SFMBT1	-1.15802	4.28189	-4.48671	0.000245355	0.00979241	0.570489
LCE1A	-4.81435	6.07984	-4.48638	0.00024554	0.00979241	0.615402
TTC39A	-2.87017	4.67508	-4.4853	0.00024615	0.00979392	0.611212
MAP3K9	-1.58844	6.19576	-4.47851	0.000249996	0.00990136	0.451291
ACP7	-4.99587	5.04886	-4.47849	0.000250008	0.00990136	0.621156
TMEM40	-2.453	5.84621	-4.47735	0.000250664	0.00990442	0.5061
LAMA3	1.87	8.19734	4.47565	0.000251636	0.00991989	0.436483
GOLPH3	0.864255	5.92986	4.47303	0.00025315	0.00995666	0.404478
RAB11FIP1	-1.74255	6.70565	-4.47023	0.000254776	0.00998516	0.418173
CTNNBIP1	-1.73408	7.57552	-4.46977	0.000255042	0.00998516	0.40065
HOXB13	4.34274	-1.56826	4.46657	0.000256916	0.0100271	0.529911
BOD1	0.602655	4.70181	4.46594	0.000257285	0.0100271	0.426989
RPL7A	-0.872893	9.86543	-4.46372	0.000258595	0.0100363	0.412243
RNF222	-4.07473	3.89049	-4.46355	0.000258695	0.0100363	0.587695
ELK1	0.883591	4.98783	4.45966	0.000261007	0.0101031	0.394959
ASPHD1	2.01313	-0.728913	4.45541	0.00026356	0.0101597	0.523597
GPR37	-1.75443	2.48147	-4.45525	0.000263656	0.0101597	0.572189
OCLN	-1.91032	4.39651	-4.45304	0.000264991	0.0101719	0.520677
LL0XNC01-237H1.2	1.02917	1.1213	4.45276	0.000265163	0.0101719	0.567605
PHF6	1.46269	4.5298	4.44777	0.000268201	0.0102138	0.377557
KLK10	-3.50474	6.49555	-4.44776	0.00026821	0.0102138	0.448431
APP	0.997681	9.16618	4.44764	0.000268283	0.0102138	0.382687
RP11-1060J15.4	4.63912	-4.69301	4.44582	0.0002694	0.0102138	-0.137698
CDK6	1.58011	6.86347	4.44462	0.000270141	0.0102138	0.344789
ASTE1	-0.805249	2.75437	-4.44407	0.000270485	0.0102138	0.540756
ALOX12B	-4.53206	5.84183	-4.44389	0.000270593	0.0102138	0.525322
TFAP2E	-2.08239	1.00708	-4.44227	0.0002716	0.0102138	0.434836
LCE2A	-5.15687	4.87869	-4.44223	0.000271627	0.0102138	0.545561
LY6G6C	-4.38297	4.84209	-4.44024	0.000272865	0.0102378	0.538971
TMEM45A	-3.07507	8.45802	-4.43653	0.000275191	0.0103025	0.333193
SMS	1.35292	5.15751	4.43493	0.000276198	0.0103158	0.329621
MBTPS2	1.15819	3.42491	4.43405	0.000276753	0.0103158	0.421465
LINC00630	0.917524	2.27687	4.43095	0.000278727	0.0103412	0.495488
SASH1	-1.53554	6.94853	-4.43012	0.000279256	0.0103412	0.31832
HDX	1.65404	0.884243	4.4298	0.00027946	0.0103412	0.51904
SNAP29	-0.925398	5.62652	-4.42919	0.000279851	0.0103412	0.346253
EPN3	-3.12629	5.70295	-4.42718	0.000281139	0.0103664	0.437627
DUSP22	-0.867662	5.20518	-4.42261	0.000284098	0.0104377	0.353
PPP1R18	1.06987	6.03557	4.41952	0.000286115	0.0104377	0.284018
NQO2	-2.01946	4.73962	-4.41935	0.000286226	0.0104377	0.434316
GIT1	0.984655	6.0526	4.41894	0.000286496	0.0104377	0.282685
KIF4A	1.5232	4.09241	4.41884	0.000286558	0.0104377	0.334431
KCNC4	0.976611	3.32406	4.41857	0.000286734	0.0104377	0.401411
FSTL3	1.88074	3.97	4.41675	0.000287932	0.0104591	0.330292
HIP1	1.09405	5.52476	4.4154	0.000288822	0.0104692	0.280291
RPS27	-1.07293	9.08275	-4.40976	0.000292573	0.0105827	0.276702
MMP11	2.6952	2.7189	4.40837	0.00029351	0.0105942	0.372636
AGT	2.63463	-1.78228	4.40619	0.000294975	0.0106247	0.337304
CAMK2N1	2.32812	2.21651	4.40251	0.000297473	0.0106922	0.397968
HMGA2	3.3057	0.0649165	4.40035	0.000298949	0.0107227	0.458553
LCE3E	-5.19198	5.97862	-4.39592	0.000301993	0.0108092	0.43248
EPHX3	-4.10607	5.11917	-4.39377	0.000303488	0.01084	0.431665
DDR1	1.04826	8.34892	4.38851	0.000307164	0.0109209	0.23613
LGALS3	-1.18348	7.14072	-4.38734	0.000307988	0.0109209	0.215485
MMAB	-1.36888	4.88658	-4.38692	0.000308283	0.0109209	0.31975
SLC37A2	-1.84306	5.93998	-4.38689	0.000308306	0.0109209	0.273087
B3GALT4	-1.25139	3.538	-4.38305	0.000311025	0.0109753	0.393017
IFI35	1.71755	4.05413	4.38258	0.00031136	0.0109753	0.251932
KLK8	-3.14631	5.23248	-4.38202	0.000311764	0.0109753	0.369774
AMN	-1.98921	1.79015	-4.38107	0.000312439	0.0109764	0.389306
C1orf68	-5.59935	5.59247	-4.37877	0.000314088	0.0109827	0.411248
ACAT2	-2.29711	6.35309	-4.3781	0.000314573	0.0109827	0.249496
FCER1A	-2.53137	3.3907	-4.37735	0.000315117	0.0109827	0.408664
KRT78	-4.91509	5.86181	-4.3761	0.000316019	0.0109827	0.389489
PTGS1	-1.95126	6.63839	-4.37598	0.000316104	0.0109827	0.218309
CACUL1	0.931436	6.46597	4.37548	0.000316468	0.0109827	0.184698
SBSN	-4.03436	9.5107	-4.3741	0.00031747	0.0109915	0.197459
EVPL	-1.83121	8.07298	-4.37336	0.000318008	0.0109915	0.184396
RGS4	3.52283	-1.11526	4.37081	0.000319873	0.0110337	0.363924
PKP3	-1.18906	8.56223	-4.36988	0.000320553	0.0110349	0.180005
LAMP1	-0.747913	8.18831	-4.36703	0.000322651	0.0110848	0.171434
SSPO	2.04416	0.687263	4.36209	0.000326321	0.0111765	0.378472
MYCBP2	-1.3315	8.65193	-4.36169	0.000326625	0.0111765	0.162136
GGT6	-3.55322	5.57059	-4.35024	0.000335306	0.0114222	0.299013
ACOX3	-1.38029	5.19311	-4.34963	0.000335774	0.0114222	0.216249
LCE2D	-4.9506	4.78824	-4.34804	0.000336999	0.0114222	0.34961
VEZF1	0.771638	5.42364	4.34799	0.000337039	0.0114222	0.134385
EPB41	-1.07229	6.13635	-4.34763	0.000337321	0.0114222	0.147256
BLNK	-1.73495	4.19952	-4.34699	0.000337811	0.0114222	0.295075
CWH43	-3.47868	5.34661	-4.34557	0.000338915	0.0114369	0.297943
C4orf48	1.57782	0.553026	4.34361	0.000340439	0.0114657	0.340363
PITHD1	-0.744703	5.93969	-4.3373	0.000345401	0.0116099	0.122768
MBOAT2	-1.67319	6.51266	-4.33549	0.000346836	0.0116353	0.122861
SPINK5	-3.54562	9.43057	-4.33244	0.000349267	0.011694	0.101877
MRPS31	-0.708687	3.75086	-4.3315	0.000350022	0.0116964	0.248924
ARMCX1	1.01015	3.42202	4.32895	0.000352069	0.0117418	0.192798
LINC00302	-5.13511	3.86188	-4.32746	0.000353279	0.0117592	0.279599
DHRS12	-1.2656	2.70353	-4.3248	0.000355436	0.0117904	0.296491
GPR157	-1.16847	6.31197	-4.32461	0.000355593	0.0117904	0.0917822
MEX3C	0.586054	5.58757	4.31916	0.00036006	0.0119154	0.0683828
FAM83C	-3.71811	5.30975	-4.31753	0.000361415	0.0119195	0.252523
PINLYP	-1.91766	1.88658	-4.3167	0.000362101	0.0119195	0.269798
PSD4	-1.19285	6.70133	-4.31415	0.00036422	0.0119195	0.0589121
FANCB	1.69164	1.06902	4.31289	0.000365277	0.0119195	0.270349
LAMB3	2.14447	8.40324	4.31262	0.000365501	0.0119195	0.0811857
SLC5A1	-2.65211	5.57722	-4.31247	0.00036563	0.0119195	0.169253
NFX1	-0.771409	6.07217	-4.31171	0.000366268	0.0119195	0.0622251
E2F3	1.15953	4.04332	4.31149	0.000366455	0.0119195	0.107777
MIR600HG	-1.614	2.70458	-4.31149	0.000366455	0.0119195	0.271993
ACOT13	-0.951286	4.23037	-4.30961	0.000368037	0.0119483	0.175493
COLGALT1	0.993924	6.40246	4.30827	0.000369171	0.0119624	0.0347525
LPAR3	1.29641	4.64502	4.30508	0.000371874	0.0120272	0.057788
WDR44	1.00301	4.72631	4.30304	0.000373618	0.0120608	0.0543292
DLGAP3	2.638	0.0267221	4.29918	0.000376945	0.0121453	0.247934
CDH13	1.35633	6.54417	4.2969	0.000378922	0.0121744	0.011291
LGALS7B	-3.10042	7.19353	-4.29624	0.000379494	0.0121744	0.0535501
MFSD9	-1.00829	3.88698	-4.29496	0.000380611	0.0121744	0.171297
MRPL57	-0.788808	4.79126	-4.29473	0.000380807	0.0121744	0.094599
MGAT2	0.758942	4.85838	4.29405	0.000381408	0.0121744	0.0334108
MMP13	4.12177	1.37464	4.2901	0.000384878	0.0122477	0.167144
UNC13B	-1.54836	6.33882	-4.28889	0.000385946	0.0122477	0.0221989
BCAR1	1.38281	5.36167	4.28819	0.000386563	0.0122477	-0.00185397
TRIM47	1.10812	5.55743	4.28819	0.000386567	0.0122477	-0.00408664
UBAC2	-0.584917	5.86739	-4.28574	0.000388747	0.012294	0.00667655
KANK4	2.37307	1.4571	4.28396	0.000390331	0.0123107	0.180484
EEF1B2	-0.838136	8.38727	-4.28354	0.000390714	0.0123107	-0.0129861
ANKRD22	-2.71826	4.5555	-4.28271	0.000391451	0.0123113	0.174094
HPSE	-1.88802	4.63797	-4.2808	0.000393174	0.0123428	0.13151
VANGL2	-1.2879	4.86096	-4.27473	0.00039869	0.012493	0.0766592
SMAD7	1.04845	4.38016	4.26972	0.000403297	0.0125911	-0.00349456
IDUA	1.14813	2.80979	4.26942	0.000403569	0.0125911	0.10917
RSU1	-0.830771	5.94438	-4.26888	0.000404072	0.0125911	-0.0277343
PLBD1-AS1	-2.59671	1.63528	-4.26743	0.000405423	0.0125911	0.130151
RP5-1028K7.2	1.96735	-0.496494	4.26734	0.000405501	0.0125911	0.164336
HOXC13	1.85211	3.53363	4.25964	0.000412729	0.0127924	0.00610773
LNX1	-2.39045	4.4779	-4.25784	0.000414443	0.0128177	0.11198
ME1	-2.75303	5.98735	-4.2572	0.000415043	0.0128177	0.028735
SCYL3	-0.679425	4.42957	-4.25537	0.000416792	0.0128358	0.0303266
STC2	1.96237	2.44664	4.25455	0.000417583	0.0128358	0.0728751
SH3GLB2	-1.26873	6.49637	-4.2537	0.000418395	0.0128358	-0.0687817
NECTIN4	-1.06036	7.13167	-4.25345	0.000418631	0.0128358	-0.0843654
ACVR1	0.740133	4.94021	4.24894	0.00042299	0.0129242	-0.0700384
SPTLC3	-2.20078	6.16404	-4.2489	0.000423027	0.0129242	-0.0319958
SMPD3	-3.85241	6.56428	-4.24726	0.000424622	0.0129388	0.023596
SOCS2	1.61522	2.71878	4.24686	0.000425017	0.0129388	0.0448885
WDR61	-0.682222	5.46176	-4.24567	0.00042618	0.0129512	-0.0617671
MATK	1.62751	1.99208	4.24456	0.000427259	0.012956	0.088357
IFI44L	2.68783	4.39866	4.24327	0.00042853	0.012956	-0.0783496
QPCT	-2.62748	4.74823	-4.24319	0.000428609	0.012956	0.0757062
GCOM1	-2.93553	3.26072	-4.24224	0.00042954	0.0129612	0.129815
LAD1	-1.33784	8.9868	-4.23993	0.000431825	0.0130072	-0.105115
LCE1F	-4.81	5.99436	-4.23791	0.000433834	0.0130271	0.0845076
SLURP1	-4.66263	6.33648	-4.23774	0.000434007	0.0130271	0.0656388
DENND2C	-1.4645	6.19375	-4.22897	0.000442831	0.0132686	-0.107399
FAM92A1	1.39538	2.1969	4.2257	0.000446161	0.0133335	0.0409127
PLPP4	1.75364	0.891162	4.22512	0.000446762	0.0133335	0.0895401
ALDH9A1	-1.12341	6.65317	-4.22456	0.000447332	0.0133335	-0.140962
OSBPL7	1.70542	1.86735	4.22276	0.000449186	0.0133541	0.0474037
WFDC5	-3.93822	5.27239	-4.22175	0.000450232	0.0133541	0.0533652
DCTN3	-1.12744	5.15461	-4.22162	0.000450366	0.0133541	-0.077159
IFI6	2.44754	6.1099	4.21805	0.000454071	0.0134371	-0.158683
SLC38A2	1.89707	8.70298	4.21741	0.000454736	0.0134371	-0.127451
GFOD2	-1.26532	5.88839	-4.21167	0.000460763	0.0135887	-0.138296
AC108142.1	2.47845	-0.722698	4.21102	0.000461455	0.0135887	0.0490402
AC010970.2	2.72413	9.18528	4.20941	0.000463162	0.0136155	-0.123826
ACPP	-2.65965	5.68998	-4.2062	0.000466591	0.0136928	-0.0643917
MVK	-1.87533	5.54878	-4.20471	0.000468192	0.0137163	-0.103073
NT5DC2	-1.24099	5.09724	-4.20379	0.000469179	0.0137217	-0.104466
ZBED6CL	-1.10269	3.2768	-4.20071	0.000472512	0.013777	0.0102987
MPZL3	-1.87674	6.43426	-4.20055	0.000472682	0.013777	-0.167724
KCTD18	-0.611426	4.30362	-4.19931	0.000474032	0.0137929	-0.0874761
SIGLEC12	3.57064	-1.9479	4.19709	0.000476455	0.0138307	-0.0394073
ARPIN	-0.834229	4.56011	-4.19664	0.000476949	0.0138307	-0.100574
BICDL2	-2.86354	4.78777	-4.19507	0.000478663	0.0138424	-0.020873
S100B	-1.36324	3.13678	-4.1948	0.000478969	0.0138424	0.00877385
USP2	-3.30692	4.96342	-4.19366	0.00048022	0.0138551	-0.0161176
RRAGB	0.952815	3.27192	4.19258	0.000481406	0.013866	-0.0901334
LCE1B	-4.92418	5.97633	-4.18988	0.000484407	0.013929	-0.0131994
FAM167A	-2.55439	4.98109	-4.18853	0.000485904	0.0139485	-0.0581441
A2ML1	-3.99283	7.95158	-4.18747	0.000487095	0.0139593	-0.187268
SMC1A	0.638586	7.02497	4.1797	0.000495863	0.0141868	-0.251129
PTK6	-2.07409	5.73622	-4.1776	0.000498258	0.0142316	-0.166001
RPL7	-0.637526	9.10955	-4.17651	0.000499502	0.0142433	-0.239075
ATOX1	-0.827112	5.22692	-4.17297	0.000503581	0.0143357	-0.20411
C19orf66	1.00194	4.45432	4.17066	0.000506263	0.0143881	-0.225771
DEGS2	-4.11309	5.17016	-4.16819	0.000509142	0.0144459	-0.0513762
FRY	-1.84482	5.39332	-4.16684	0.000510726	0.0144615	-0.173411
RHOV	-0.940317	5.30552	-4.1659	0.000511826	0.0144615	-0.218611
DPY19L1	1.77505	3.75216	4.16543	0.000512388	0.0144615	-0.212131
RNF39	-2.29278	4.36334	-4.16484	0.000513072	0.0144615	-0.0849211
SH3D21	-2.04114	4.7414	-4.16288	0.000515397	0.0144915	-0.119822
LCLAT1	1.33027	4.95836	4.16251	0.00051583	0.0144915	-0.271822
LCE6A	-5.44246	5.01479	-4.16044	0.000518291	0.0145334	-0.0400708
TRIM29	-1.1505	10.0638	-4.15983	0.00051902	0.0145334	-0.262622
NCKIPSD	-1.08143	4.39771	-4.158	0.000521203	0.0145707	-0.155026
HLA-V	2.28713	-0.0537338	4.15538	0.000524346	0.0146346	-0.0497183
RALBP1	-0.869409	7.25555	-4.15375	0.000526313	0.0146656	-0.308841
RDH12	-4.04331	5.38312	-4.1514	0.000529157	0.0147209	-0.0979707
ACAD9	-1.27567	6.32192	-4.15005	0.00053081	0.0147429	-0.29323
DUOX1	-1.84837	7.19477	-4.14885	0.000532277	0.0147453	-0.308318
ARFGAP3	0.985433	4.96256	4.14856	0.00053262	0.0147453	-0.298784
AMPH	2.02683	-0.0645043	4.14438	0.000537769	0.0148415	-0.0730012
C15orf62	-2.71816	3.69306	-4.14433	0.00053783	0.0148415	-0.0862052
CASP14	-4.2106	8.10247	-4.14073	0.000542291	0.0149405	-0.285414
FLG2	-4.57222	10.9723	-4.13671	0.000547325	0.015055	-0.321934
MFSD6	-1.58505	6.61219	-4.13547	0.000548881	0.0150616	-0.328929
MLH1	-0.750717	4.89212	-4.13429	0.000550374	0.0150616	-0.26876
ESYT3	-2.95684	5.11533	-4.13321	0.000551738	0.0150616	-0.167147
TRIP13	1.43282	3.55991	4.13188	0.000553429	0.0150616	-0.264311
PAQR5	-2.80962	4.37242	-4.1315	0.000553907	0.0150616	-0.134376
LSM14B	0.525178	5.27124	4.13144	0.000553991	0.0150616	-0.34021
HEYL	1.52254	2.21715	4.13137	0.000554074	0.0150616	-0.164877
TOM1L1	-0.866729	5.11807	-4.13041	0.000555299	0.0150616	-0.288639
PXN	1.22732	6.16436	4.12974	0.000556151	0.0150616	-0.363084
SERPINA12	-5.55151	5.53224	-4.12918	0.000556869	0.0150616	-0.111537
CLN8	-1.34336	6.0499	-4.12888	0.000557252	0.0150616	-0.327469
RNF144A-AS1	2.05686	-0.930567	4.12594	0.000561039	0.0151046	-0.137813
GAA	1.49565	5.56695	4.12565	0.000561407	0.0151046	-0.367922
STK35	0.490307	5.8816	4.12559	0.000561489	0.0151046	-0.3682
CTDSPL	-1.03734	6.22572	-4.12276	0.000565153	0.0151591	-0.357678
PDE3A	2.18193	2.6375	4.12265	0.000565289	0.0151591	-0.23639
ITPRIPL2	1.12236	6.45697	4.11549	0.000574664	0.0153864	-0.395111
CYP7B1	-1.34465	4.06722	-4.11313	0.000577784	0.0154458	-0.219161
BEX3	0.962839	5.25287	4.10972	0.000582334	0.0155431	-0.394494
TGM3	-6.04358	6.09297	-4.10859	0.000583843	0.0155591	-0.161658
MED8	-0.956791	5.78636	-4.10608	0.00058722	0.0156033	-0.379325
C1orf106	-1.08512	5.74278	-4.10601	0.000587323	0.0156033	-0.371918
NUPL2	0.766706	3.841	4.10511	0.000588535	0.0156112	-0.322415
RPL29	-1.02188	8.79405	-4.09987	0.000595663	0.0157759	-0.418175
ZFR	0.61313	6.6765	4.09785	0.000598442	0.015817	-0.435496
TREX2	-3.22177	4.45331	-4.09739	0.000599067	0.015817	-0.200512
ADAMTS7	1.37589	2.63679	4.09538	0.000601844	0.015826	-0.267876
AIF1L	-1.6558	4.62426	-4.09519	0.000602109	0.015826	-0.28493
MED14	0.905147	5.83917	4.09513	0.000602181	0.015826	-0.437949
TCEAL1	1.3197	2.89217	4.09265	0.000605631	0.0158922	-0.297183
SPRED2	0.941288	4.49176	4.09139	0.000607389	0.015914	-0.402052
FUT2	-2.06963	3.86767	-4.08795	0.000612202	0.0160155	-0.233425
LYPD3	-1.24134	8.63508	-4.08571	0.000615365	0.016051	-0.453227
BNIP3L	-1.23555	7.43057	-4.08566	0.000615434	0.016051	-0.459355
FLG	-4.47661	12.4438	-4.08395	0.000617859	0.0160897	-0.413025
CYR61	2.42019	4.43881	4.08204	0.00062057	0.0160988	-0.43848
ENDOU	-4.76084	5.08182	-4.08188	0.000620803	0.0160988	-0.216937
TMEM62	0.739336	3.54227	4.08172	0.000621032	0.0160988	-0.348787
OSBPL2	-0.806342	6.52659	-4.08103	0.000622023	0.0161001	-0.463617
SNORA13	1.83977	-1.32454	4.07685	0.000628018	0.0162308	-0.273122
RASAL1	-2.40907	4.97811	-4.07593	0.000629351	0.0162407	-0.312819
RLIM	0.799139	6.54275	4.07466	0.000631188	0.0162635	-0.487037
SMIM5	-3.32209	3.19366	-4.0731	0.00063345	0.0162973	-0.218903
EGR1	1.6907	5.42267	4.07218	0.000634795	0.0162981	-0.485251
RMRP	-1.16326	12.9918	-4.07178	0.000635386	0.0162981	-0.391197
ADAM12	2.02751	3.69356	4.0693	0.00063901	0.0163665	-0.425677
GDI1	0.670861	5.92375	4.06848	0.000640215	0.0163674	-0.497336
RASSF1	-0.929602	4.4668	-4.06797	0.00064096	0.0163674	-0.372115
RNF223	-3.14295	3.19123	-4.06578	0.000644207	0.0164258	-0.235057
XKRX	-3.22411	5.26626	-4.06435	0.000646326	0.0164554	-0.317898
FGF13	2.41519	-0.0366637	4.05561	0.000659429	0.016764	-0.25528
POLQ	1.44172	3.69134	4.05418	0.000661612	0.016776	-0.445853
BPIFC	-3.72108	4.80952	-4.05401	0.000661863	0.016776	-0.292612
ATP6V1B2	-1.07994	7.07907	-4.05331	0.000662936	0.0167784	-0.53022
ZNF724	1.09729	2.17854	4.05186	0.00066514	0.0167977	-0.319317
MAN2A1	1.34694	6.14393	4.05152	0.000665663	0.0167977	-0.537224
HMGCS1	-1.92434	7.83545	-4.04837	0.000670504	0.01689	-0.539289
RAPGEFL1	-1.90483	6.69441	-4.04778	0.000671413	0.01689	-0.517673
CDH24	1.36399	3.15706	4.04695	0.000672694	0.01689	-0.414031
GRHL1	-2.51503	7.10276	-4.04658	0.000673269	0.01689	-0.517998
KIAA0100	-0.578798	8.40753	-4.04552	0.000674898	0.0168901	-0.541963
CARD14	-2.27169	4.69148	-4.0453	0.000675248	0.0168901	-0.363143
NEU2	-5.83136	2.57929	-4.04339	0.00067821	0.0169394	-0.496598
DHCR7	-2.41967	6.83739	-4.04082	0.000682235	0.0170151	-0.519115
HAL	-3.7635	7.36104	-4.03975	0.000683906	0.0170319	-0.490066
ASS1	-2.01764	6.16936	-4.0389	0.000685244	0.0170405	-0.505633
SMARCA2	-0.951497	7.04767	-4.03806	0.00068657	0.0170487	-0.565078
INPP5K	-0.897028	5.50777	-4.03676	0.000688628	0.017075	-0.521075
IMPDH2	-0.926788	7.32534	-4.03611	0.000689655	0.0170757	-0.571182
NBEAL2	-1.20313	7.16141	-4.03393	0.000693117	0.0170965	-0.572963
PGGHG	1.35638	3.62466	4.03379	0.000693342	0.0170965	-0.481831
ZBTB7B	-1.29634	7.54192	-4.0337	0.000693494	0.0170965	-0.575277
JUN	1.31674	6.55469	4.03293	0.000694717	0.017102	-0.577887
ELOVL4	-3.67532	6.31754	-4.02921	0.000700684	0.0171955	-0.437177
TRUB2	-1.09591	5.12179	-4.02877	0.000701395	0.0171955	-0.501726
CSNK1D	0.648809	6.14099	4.02803	0.000702584	0.0171955	-0.589646
GRHL3	-2.7666	6.07392	-4.02753	0.000703396	0.0171955	-0.48753
CUL4A	-0.571153	6.41895	-4.02744	0.00070354	0.0171955	-0.584352
MFAP3L	-2.66801	5.65659	-4.02557	0.000706561	0.0172447	-0.455213
VMP1	1.0015	6.66306	4.02326	0.000710334	0.0173022	-0.600568
ZNF778	-0.854707	3.83103	-4.02277	0.000711124	0.0173022	-0.420572
ULK3	-1.24081	6.15194	-4.02227	0.00071195	0.0173022	-0.571886
VCP	-0.806407	8.76125	-4.01668	0.000721156	0.0174038	-0.602433
RP11-284F21.10	2.18861	-0.112684	4.01646	0.000721512	0.0174038	-0.335092
NFATC2	-1.08654	4.73215	-4.01511	0.000723763	0.0174038	-0.499464
DSC1	-3.61608	9.32314	-4.015	0.000723945	0.0174038	-0.605506
SOX11	2.46356	-1.31281	4.01472	0.000724414	0.0174038	-0.375832
SPIN2B	1.25523	0.656905	4.01367	0.00072615	0.0174038	-0.344646
FAM162A	-1.54687	5.96416	-4.01357	0.00072633	0.0174038	-0.571005
EMC10	0.82755	6.47511	4.01354	0.000726373	0.0174038	-0.623318
INTS9	-0.745299	3.91437	-4.01332	0.000726739	0.0174038	-0.455745
SLC39A14	1.88909	5.92662	4.01306	0.00072717	0.0174038	-0.620291
RNF185	-0.77818	5.78371	-4.01291	0.000727422	0.0174038	-0.591917
PCYT1A	-0.788186	6.76099	-4.01235	0.000728357	0.0174038	-0.620843
B3GAT3	0.936299	4.42925	4.01176	0.000729353	0.0174038	-0.575537
AC115522.3	-3.50583	2.41921	-4.00965	0.0007329	0.017464	-0.362931
RTN3	-0.787151	6.67538	-4.00716	0.000737105	0.0175398	-0.631187
GOLIM4	1.01754	5.91135	4.00298	0.000744224	0.0176551	-0.644463
APPL1	-1.02596	6.07319	-4.00264	0.000744795	0.0176551	-0.618974
FYCO1	-1.23559	6.75014	-4.0025	0.000745044	0.0176551	-0.636085
CCDC115	-0.729322	4.86579	-4.00166	0.000746475	0.0176645	-0.561564
PPP4R4	1.92807	0.790387	3.99905	0.000750963	0.0177462	-0.385352
BICD2	-1.24725	8.48547	-3.99653	0.000755333	0.0178248	-0.653743
KIF9	-1.29415	2.40521	-3.99545	0.000757213	0.0178306	-0.389014
SLC27A4	-1.52629	6.84711	-3.99519	0.000757663	0.0178306	-0.649017
STRADB	0.822577	2.49661	3.99459	0.000758717	0.0178309	-0.457005
EIF4H	-0.690464	8.31815	-3.99189	0.000763431	0.0179074	-0.663337
FLVCR2	-1.4223	4.25819	-3.99153	0.000764066	0.0179074	-0.491804
MLKL	1.12036	3.77332	3.99029	0.000766239	0.0179338	-0.581805
UBN1	0.497439	6.07882	3.98863	0.000769169	0.0179411	-0.676236
NAV1	1.09628	6.66309	3.98848	0.000769433	0.0179411	-0.677601
HAS3	3.05083	6.20792	3.98822	0.000769895	0.0179411	-0.664346
SPRYD7	-1.03643	3.35234	-3.98774	0.000770745	0.0179411	-0.455539
RP11-572P18.1	-1.55915	-0.418303	-3.98628	0.000773347	0.0179675	-0.585662
TMEM86A	-2.46129	6.18247	-3.98592	0.000773982	0.0179675	-0.602741
CTD-2336O2.1	-0.986432	2.611	-3.98362	0.000778083	0.0180382	-0.426742
PEX3	-1.23792	4.78289	-3.98234	0.000780378	0.0180464	-0.568133
MX2	2.1489	4.56149	3.98224	0.000780544	0.0180464	-0.664471
MECP2	0.674804	5.69324	3.98136	0.000782134	0.0180587	-0.687832
PMVK	-2.1556	5.36084	-3.9801	0.000784404	0.0180868	-0.567629
OAS3	1.73068	6.83008	3.97797	0.000788253	0.018151	-0.694929
GSN	-1.41744	8.86165	-3.97571	0.000792355	0.0181765	-0.696184
IFFO2	-1.63884	8.4693	-3.97566	0.000792451	0.0181765	-0.701367
AC093616.4	2.09592	-1.75944	3.9756	0.000792547	0.0181765	-0.501142
ITSN2	-1.0077	6.67789	-3.97367	0.000796071	0.018213	-0.702593
LMTK2	-0.660614	6.74445	-3.97323	0.000796888	0.018213	-0.709165
LOXL2	1.97248	4.35514	3.97298	0.000797332	0.018213	-0.675408
NAPA	-0.765893	7.10495	-3.97196	0.000799211	0.018225	-0.714164
COL9A3	1.43601	2.22321	3.97123	0.000800551	0.018225	-0.508274
EIF3D	-0.676324	7.75622	-3.97096	0.000801051	0.018225	-0.715707
TOM1	-0.950014	6.56352	-3.9689	0.000804844	0.018283	-0.711738
ATP6V0A1	-0.802406	6.12411	-3.96842	0.000805741	0.018283	-0.703324
SLC1A6	-4.7181	1.13048	-3.96647	0.000809363	0.0183345	-0.779101
HOMER2	-1.67083	6.34357	-3.96605	0.000810149	0.0183345	-0.691994
MAP2K6	-1.28066	2.20014	-3.96448	0.000813079	0.0183561	-0.449695
THRB	-1.5223	4.73112	-3.96391	0.000814129	0.0183561	-0.591032
EIF2AK4	0.735802	5.96528	3.96381	0.000814324	0.0183561	-0.731395
AC159540.1	1.40719	-0.233082	3.96293	0.000815975	0.0183691	-0.448192
LINC00638	1.44227	-0.648686	3.95942	0.000822583	0.0184935	-0.467233
C10orf35	1.09976	0.43938	3.95557	0.000829896	0.01863	-0.460993
ACSL1	-2.37468	8.68012	-3.95508	0.000830832	0.01863	-0.745435
LINC00313	2.10549	-1.38003	3.95423	0.000832456	0.018642	-0.510498
TLK2	0.520743	5.23394	3.95206	0.000836617	0.0187107	-0.738154
HPGDS	-2.24274	0.594287	-3.94979	0.000840978	0.0187346	-0.564779
C16orf72	0.734374	6.19041	3.94878	0.00084295	0.0187346	-0.766787
ANKIB1	0.68454	6.09427	3.94872	0.000843065	0.0187346	-0.766051
DGKD	0.814162	4.18397	3.94869	0.000843117	0.0187346	-0.69434
ENTPD3-AS1	-1.42559	0.979793	-3.94813	0.000844207	0.0187346	-0.488908
SDR9C7	-3.25289	5.86389	-3.94741	0.000845593	0.0187346	-0.619325
RNF19B	0.997802	5.99938	3.94634	0.00084769	0.0187346	-0.771302
RAB25	-2.26908	6.57419	-3.94625	0.000847851	0.0187346	-0.726675
SPATS2L	0.813115	6.22391	3.94611	0.000848126	0.0187346	-0.772999
VAV2	1.36931	4.62932	3.94585	0.000848637	0.0187346	-0.741433
SH3BP4	1.06325	6.1178	3.94465	0.000850987	0.0187357	-0.775803
RPL10A	-0.757618	9.10559	-3.94418	0.000851899	0.0187357	-0.757351
MET	1.72506	6.0596	3.94349	0.000853259	0.0187357	-0.776174
WFDC21P	-2.47681	3.46375	-3.94311	0.000854006	0.0187357	-0.507954
CCDC68	1.5892	0.565106	3.94303	0.000854162	0.0187357	-0.493669
LINC01278	0.97144	2.63972	3.94108	0.000857991	0.0187724	-0.586614
MAPK3	-1.18744	5.7533	-3.94106	0.000858028	0.0187724	-0.734231
SOX21	-4.33625	2.43359	-3.93995	0.000860225	0.0187964	-0.549584
RPS6KL1	-1.48458	1.84846	-3.93937	0.000861377	0.0187976	-0.492834
PGD	-1.13923	6.67755	-3.93838	0.000863331	0.0188162	-0.778617
PGLYRP3	-4.27261	3.58927	-3.93737	0.000865336	0.0188359	-0.496878
NDUFA9	-0.773314	4.05503	-3.9351	0.000869852	0.0189089	-0.637397
GSTM3	-3.04111	4.61085	-3.93429	0.00087148	0.0189089	-0.563053
TSC22D3	1.17384	6.55414	3.93403	0.000872002	0.0189089	-0.798969
BAP1	-0.965138	6.61797	-3.93273	0.000874603	0.0189413	-0.793262
ZNF358	1.2965	3.28502	3.9318	0.000876491	0.0189487	-0.674042
GDPD3	-3.28152	4.45982	-3.93123	0.000877641	0.0189487	-0.553281
FAM182A	-3.41329	0.0996204	-3.93089	0.000878311	0.0189487	-0.809053
TGFB3	1.43457	3.96617	3.93037	0.000879375	0.0189487	-0.739585
PPFIBP2	-1.3562	5.85888	-3.92882	0.00088251	0.0189923	-0.761832
SIPA1L2	-1.09493	6.5929	-3.92728	0.000885643	0.0190358	-0.802083
MYB	-1.96481	1.45475	-3.92669	0.000886833	0.0190374	-0.531064
B3GNT5	1.51068	5.70963	3.92548	0.000889305	0.0190666	-0.815467
HMCES	-0.800689	5.22796	-3.92097	0.000898566	0.019241	-0.760932
NCOR2	1.0041	7.22116	3.91721	0.000906369	0.0193838	-0.831834
HCG4	1.93607	0.833662	3.91506	0.000910856	0.0194555	-0.562598
ZPLD1	3.26122	-2.6595	3.91172	0.000917881	0.0195806	-0.664321
PTPMT1	-0.933025	3.25138	-3.91118	0.000919005	0.0195806	-0.618381
OTUB2	-2.75058	5.76857	-3.9084	0.000924891	0.0196815	-0.720182
TEAD2	1.43053	3.99464	3.90642	0.000929114	0.0197468	-0.794107
ESRP2	-1.30232	6.43395	-3.90524	0.000931635	0.0197759	-0.841675
CMBL	1.65878	1.63569	3.90252	0.000937479	0.0198752	-0.628651
TNFRSF18	-1.51156	2.28134	-3.90182	0.000938991	0.0198827	-0.578056
RPS27A	-0.609429	8.94675	-3.90098	0.000940796	0.0198837	-0.854892
GJA3	-2.40874	0.116838	-3.90072	0.000941362	0.0198837	-0.741843
TMEM254-AS1	-2.05835	1.47871	-3.8996	0.000943794	0.0199105	-0.583326
RP11-666A20.4	1.56395	-1.21498	3.89895	0.000945197	0.0199155	-0.616273
EEF1A1	-0.669013	12.2038	-3.89736	0.000948653	0.0199637	-0.788463
SLC6A8	0.838554	6.07689	3.89549	0.00095274	0.0200109	-0.88473
GEM	1.25825	3.34171	3.89527	0.000953234	0.0200109	-0.762177
LYNX1	-2.55746	6.01156	-3.89358	0.000956937	0.0200607	-0.78789
NOX4	1.61482	1.28476	3.89312	0.000957949	0.0200607	-0.62489
OSTF1	-0.951459	5.93461	-3.89138	0.000961792	0.0201044	-0.863528
TRIM7	-1.62266	4.39104	-3.8906	0.00096351	0.0201044	-0.710623
FETUB	-4.41564	1.53521	-3.89008	0.000964663	0.0201044	-0.765882
MT-RNR1	0.900629	9.16609	3.88978	0.000965316	0.0201044	-0.857751
DSG2	1.86619	5.82651	3.88952	0.000965914	0.0201044	-0.895036
DCUN1D2	-0.911405	3.42654	-3.88827	0.000968674	0.0201373	-0.676024
PNPLA1	-3.54366	3.6032	-3.88738	0.000970667	0.0201519	-0.606219
TPRG1	-1.99728	5.0805	-3.88619	0.000973313	0.0201519	-0.756287
DIP2C	0.873288	4.85916	3.88584	0.000974101	0.0201519	-0.875887
AIM2	2.84998	2.11406	3.88555	0.00097476	0.0201519	-0.741709
ORAI3	1.02733	2.53945	3.88515	0.000975643	0.0201519	-0.703047
CTC-529P8.1	1.88008	-1.94409	3.8848	0.00097644	0.0201519	-0.703615
RP11-44N21.1	1.51978	0.371271	3.88344	0.00097948	0.0201903	-0.611347
PPP1R26	1.12789	4.15482	3.88213	0.000982452	0.020203	-0.849809
CRY1	-1.01684	3.77818	-3.88148	0.000983899	0.020203	-0.714872
HEXA	0.766377	5.27996	3.88135	0.000984208	0.020203	-0.900938
BBX	0.762701	5.97199	3.88108	0.000984822	0.020203	-0.915624
FHOD1	1.13901	4.41483	3.87948	0.000988445	0.0202531	-0.871842
IDNK	-1.19543	1.41916	-3.87687	0.000994387	0.0203504	-0.620011
DGAT2	-4.09004	7.53788	-3.87588	0.000996638	0.0203721	-0.841586
TMEM246	-1.09252	4.29737	-3.87441	0.00100002	0.0204169	-0.76607
STK36	0.9789	3.6062	3.87011	0.00100994	0.0205948	-0.825558
CIPC	-0.742196	5.26859	-3.86883	0.00101293	0.020622	-0.883928
TNFAIP8L3	-1.966	4.24609	-3.8685	0.00101368	0.020622	-0.730295
COMMD9	-0.767229	5.00646	-3.86715	0.00101684	0.0206504	-0.868564
RPP14	-0.574085	4.78206	-3.86687	0.00101749	0.0206504	-0.859206
CENPI	1.57161	2.26491	3.86596	0.00101963	0.0206693	-0.747139
LLGL2	-1.28409	5.82244	-3.86473	0.00102252	0.0207032	-0.904748
FAM212A	-1.46776	3.77004	-3.8638	0.0010247	0.0207229	-0.730117
CLPTM1L	0.753918	6.4002	3.86281	0.00102703	0.0207454	-0.958827
PPFIBP1	0.946152	6.30813	3.86173	0.00102959	0.0207494	-0.960888
EPHA10	1.73048	0.166491	3.86135	0.00103048	0.0207494	-0.655135
PRKCQ-AS1	1.77737	1.35539	3.86119	0.00103086	0.0207494	-0.701953
MFSD5	-1.23303	5.51012	-3.85987	0.00103398	0.020778	-0.896167
MSH6	0.827711	5.73971	3.85956	0.00103471	0.020778	-0.960596
RBM48	0.746525	3.31597	3.85828	0.00103776	0.0208149	-0.818857
PIK3C2B	-1.53405	6.21091	-3.85671	0.00104152	0.0208529	-0.932976
SCAPER	-0.99971	5.06727	-3.85597	0.00104329	0.0208529	-0.884874
TRMO	-0.926918	3.9436	-3.85596	0.00104331	0.0208529	-0.791571
TEX264	-1.48531	5.96395	-3.85388	0.00104831	0.0209283	-0.926116
APCDD1	-1.96633	7.04541	-3.853	0.00105044	0.0209343	-0.960445
MSRA	-0.954505	2.98554	-3.85229	0.00105215	0.0209343	-0.725568
FAM122C	0.979361	1.11309	3.85223	0.00105228	0.0209343	-0.690083
MPDU1	-0.96694	5.3372	-3.85085	0.00105563	0.0209764	-0.91652
KATNB1	-0.961625	5.61561	-3.84767	0.00106336	0.0210796	-0.941663
LYPD1	2.51864	1.13574	3.84741	0.00106399	0.0210796	-0.739578
JUP	-1.30578	10.5988	-3.8472	0.00106451	0.0210796	-0.94643
FNDC1	3.5987	2.1704	3.84417	0.00107196	0.0211548	-0.846937
S100A13	0.906415	3.73607	3.84369	0.00107314	0.0211548	-0.893524
RP4-529N6.2	-4.02318	1.55447	-3.8436	0.00107336	0.0211548	-0.796024
MCL1	0.988368	8.26699	3.84317	0.0010744	0.0211548	-0.979327
RP11-543P15.1	-1.41117	0.474701	-3.84314	0.00107449	0.0211548	-0.723524
MAFB	-1.22272	6.65725	-3.84099	0.00107982	0.0211718	-0.993133
TCN1	2.65072	4.89482	3.84048	0.00108108	0.0211718	-0.988335
RNF145	1.09895	6.3533	3.84046	0.00108112	0.0211718	-1.00781
SPACA9	-1.16672	3.07078	-3.84017	0.00108186	0.0211718	-0.7504
SPESP1	2.33521	0.738228	3.84015	0.00108188	0.0211718	-0.724655
C9orf40	0.898297	1.39086	3.83974	0.00108291	0.0211718	-0.725202
PHF7	-0.728391	2.37727	-3.83929	0.00108402	0.0211718	-0.728278
RNF6	-0.609836	6.16232	-3.83799	0.00108728	0.0211911	-0.998941
NR2F1	2.29634	0.418889	3.83773	0.00108791	0.0211911	-0.71524
NAGK	-0.929346	5.75341	-3.83741	0.00108872	0.0211911	-0.974954
UBE2A	0.736999	5.44843	3.83613	0.00109192	0.0212292	-1.00583
SCG2	3.43608	-0.359024	3.83007	0.00110723	0.0215023	-0.719271
BICD1	1.47384	3.13292	3.82833	0.00111167	0.0215641	-0.893564
SUCLG1	-0.854382	5.95982	-3.82735	0.00111416	0.0215784	-1.00911
FAM46A	1.22437	5.17501	3.82705	0.00111493	0.0215784	-1.02349
OTUD7A	-1.34517	0.972555	-3.82476	0.00112082	0.0216679	-0.733944
RPL26	-1.04383	7.64868	-3.82286	0.00112572	0.021738	-1.04539
TGM5	-3.38412	4.99725	-3.82082	0.00113099	0.0217593	-0.818769
TMEM184C	0.628049	5.12395	3.82067	0.0011314	0.0217593	-1.02759
TUBGCP3	-0.613947	4.90717	-3.82017	0.00113268	0.0217593	-0.968854
KIRREL	1.09266	6.01619	3.81998	0.00113318	0.0217593	-1.05236
IDH2	-1.24899	7.01062	-3.8195	0.00113444	0.0217593	-1.04743
RPS15A	-0.76209	7.67127	-3.81949	0.00113445	0.0217593	-1.05307
SKP2	1.15958	4.79866	3.81861	0.00113675	0.0217791	-1.02822
IRF6	0.648955	8.04126	3.81795	0.00113847	0.0217855	-1.04328
ZBTB7C	-2.45732	6.18554	-3.81751	0.00113963	0.0217855	-0.974382
BCAS4	1.47399	0.585264	3.81605	0.00114344	0.0218339	-0.755609
CEACAM19	-1.42024	3.88066	-3.81136	0.00115582	0.0220457	-0.855057
IL1F10	-3.84833	0.917407	-3.80971	0.00116021	0.0221048	-0.929528
STAG2	1.09629	7.17773	3.80803	0.0011647	0.0221655	-1.07416
MKRN5P	2.03876	-0.303465	3.80397	0.0011756	0.022325	-0.767854
ASB8	-0.535807	4.6753	-3.80394	0.00117569	0.022325	-0.99259
TRIM46	1.40896	-0.967712	3.80111	0.00118335	0.0224456	-0.792138
PLCXD1	-2.02075	6.17232	-3.80008	0.00118616	0.0224722	-1.03429
ALOXE3	-3.38041	4.5262	-3.79963	0.00118738	0.0224722	-0.831817
HSD17B4	-0.780957	6.8331	-3.79868	0.00118999	0.0224773	-1.09687
PLSCR1	1.22234	5.1694	3.79848	0.00119052	0.0224773	-1.08667
USP51	1.02085	1.10007	3.79809	0.00119159	0.0224773	-0.802695
PSORS1C2	-4.55213	3.32877	-3.7976	0.00119293	0.0224778	-0.782339
IMPA2	-1.98111	7.02338	-3.79377	0.00120345	0.0226511	-1.09109
YOD1	-1.78005	6.88873	-3.79314	0.00120519	0.022659	-1.09271
ZNF697	1.54296	3.08616	3.78958	0.00121509	0.02282	-0.979223
ARRDC1-AS1	0.871015	2.1031	3.78907	0.00121653	0.0228219	-0.869868
PSMC3IP	0.852455	2.0765	3.787	0.00122231	0.0228878	-0.873209
PRSS3	-4.48677	4.39796	-3.78686	0.00122272	0.0228878	-0.820272
KCNK7	-4.29204	3.22098	-3.78574	0.00122584	0.0229212	-0.806115
ZNF281	1.23222	4.07691	3.78522	0.00122731	0.0229237	-1.06148
VSIG10L	-2.06531	5.0174	-3.78466	0.00122888	0.022928	-0.971567
NIPAL4	-1.64256	6.49832	-3.7827	0.00123443	0.0229861	-1.10465
AGFG1	0.807679	6.36352	3.78261	0.00123469	0.0229861	-1.13671
UNC93A	-4.42247	3.64276	-3.78198	0.00123646	0.0229942	-0.812977
ITGA2	1.72413	7.1735	3.77999	0.00124214	0.0230725	-1.13015
AKR1C3	-2.12404	3.90711	-3.77956	0.00124337	0.0230725	-0.890826
USP24	0.6716	7.11075	3.77845	0.00124652	0.0231059	-1.14348
CALCOCO1	-1.24471	6.88199	-3.77722	0.00125005	0.0231463	-1.13896
PBRM1	-0.646687	6.71314	-3.77535	0.00125544	0.0232209	-1.14842
KCNJ12	-2.06715	3.56772	-3.77387	0.0012597	0.023273	-0.88243
DTD1	-0.967813	4.91054	-3.77343	0.00126098	0.023273	-1.05614
GALNT7	1.34773	3.35652	3.76839	0.00127563	0.0235097	-1.04641
ZNF589	-1.55523	4.39384	-3.76784	0.00127726	0.0235097	-0.982017
CYB561A3	-0.706195	5.83005	-3.76595	0.00128281	0.0235097	-1.14412
NKPD1	-2.93469	4.28523	-3.76594	0.00128282	0.0235097	-0.910875
RDH13	-1.4863	5.03961	-3.76573	0.00128346	0.0235097	-1.04845
GPT2	-2.1118	6.254	-3.76566	0.00128367	0.0235097	-1.10968
FMR1	1.03955	5.26523	3.76531	0.00128469	0.0235097	-1.16108
TMEM184A	-1.32114	5.83467	-3.76441	0.00128735	0.0235097	-1.12278
DRAXIN	2.6636	-0.348546	3.76437	0.00128746	0.0235097	-0.850573
TMEM125	-2.75718	3.1896	-3.76434	0.00128755	0.0235097	-0.868853
FDPS	-1.89093	7.55213	-3.76192	0.00129474	0.0236158	-1.17363
DYNLL1	-0.951524	7.98266	-3.75844	0.00130511	0.0237587	-1.18658
FGD3	-1.55986	4.21929	-3.75836	0.00130535	0.0237587	-0.986738
TGM1	-2.43499	7.50032	-3.75573	0.00131325	0.0238772	-1.17744
FOSB	2.41431	3.75206	3.75478	0.00131612	0.0239039	-1.12948
MYO16	-1.9977	-1.35631	-3.75308	0.00132127	0.0239719	-1.22081
LOR	-4.17428	7.99969	-3.75028	0.00132978	0.0240689	-1.14857
PHF8	0.546071	5.11702	3.75008	0.00133039	0.0240689	-1.18164
LINC01214	-4.13078	0.549465	-3.74993	0.00133083	0.0240689	-1.12817
RP11-96D1.11	-1.38105	4.35783	-3.74692	0.00134005	0.02421	-1.0361
PLEK2	1.14572	4.88933	3.74644	0.00134155	0.0242116	-1.19097
KIAA0513	-1.27429	6.55844	-3.74446	0.00134765	0.024296	-1.20293
ARIH2	-0.50885	5.99569	-3.74366	0.00135011	0.0243147	-1.20457
CRABP2	-2.18025	7.31061	-3.74302	0.00135211	0.0243252	-1.20649
SFR1	0.961746	2.26023	3.74105	0.00135823	0.0243982	-0.990879
MTA1	0.727609	5.09932	3.74079	0.00135902	0.0243982	-1.20454
HSP90AA1	0.786616	8.9754	3.73911	0.00136427	0.0244032	-1.19693
MYH16	1.76098	-1.67805	3.73897	0.00136472	0.0244032	-0.953718
TRNP1	1.38721	2.87218	3.73893	0.00136486	0.0244032	-1.06634
SOSTDC1	-2.94513	3.54162	-3.73881	0.00136522	0.0244032	-0.927905
POLR3C	-0.592624	4.67807	-3.73811	0.00136741	0.0244032	-1.1326
SERPINB7	-2.95585	6.23083	-3.73789	0.00136809	0.0244032	-1.12526
CTD-2587H24.5	2.46644	-1.59008	3.7372	0.00137029	0.0244032	-0.922395
ARSJ	1.44552	2.91683	3.73663	0.00137205	0.0244032	-1.079
MPPE1	-0.852335	4.38297	-3.73661	0.00137213	0.0244032	-1.09473
PTGR1	-1.05111	5.07389	-3.73524	0.00137645	0.0244546	-1.14608
RP11-958N24.2	3.465	0.561419	3.73386	0.0013808	0.0245063	-0.958706
SNORA60	1.24696	-0.035607	3.7321	0.0013864	0.0245802	-0.913172
BRSK1	1.53553	0.159659	3.73129	0.00138898	0.0246004	-0.919179
PLA2G4D	-3.61291	6.09393	-3.73052	0.00139142	0.0246099	-1.08118
SMG9	0.789325	4.26352	3.73007	0.00139286	0.0246099	-1.18175
SLC11A1	2.33891	2.363	3.72977	0.00139383	0.0246099	-1.0763
PDLIM1	1.08526	7.08546	3.72867	0.00139734	0.0246465	-1.25111
PTHLH	2.96502	3.57078	3.72786	0.00139995	0.0246671	-1.18257
MICB	1.47218	2.25592	3.72582	0.0014065	0.0247569	-1.04519
SRGAP1	1.351	3.88908	3.72509	0.00140888	0.0247734	-1.18291
ME2	0.969186	4.57477	3.72161	0.00142016	0.0249461	-1.22765
MOAP1	-0.614477	4.48599	-3.72025	0.00142458	0.0249981	-1.15419
ADGRF2	-2.40012	1.46581	-3.71932	0.00142764	0.0250262	-0.948206
MREG	-1.1212	4.754	-3.71846	0.00143045	0.0250358	-1.15189
FLT4	1.08992	3.19268	3.71826	0.00143112	0.0250358	-1.12554
MCCC1	-1.27297	5.24044	-3.71658	0.00143662	0.0250826	-1.19074
PRKCD	-0.838411	4.88665	-3.71655	0.00143673	0.0250826	-1.18357
ADCY1	1.55828	2.03714	3.71583	0.0014391	0.0250985	-1.04649
MOB2	-0.975244	5.42164	-3.71519	0.0014412	0.0251057	-1.22306
MMP3	3.7003	3.0846	3.71315	0.00144799	0.0251057	-1.18903
MYADM	1.57543	4.40266	3.71285	0.00144895	0.0251057	-1.24818
RNH1	-0.773344	7.83155	-3.71285	0.00144896	0.0251057	-1.28826
S100A4	-1.41042	5.07527	-3.71239	0.00145051	0.0251057	-1.17522
MICA	0.625334	3.60584	3.71237	0.00145058	0.0251057	-1.15457
RRAGA	-0.714142	5.56141	-3.71235	0.00145065	0.0251057	-1.24871
ZDHHC14	0.805112	3.59451	3.71216	0.00145126	0.0251057	-1.16503
MIR23A	1.55639	-0.0561301	3.70988	0.00145886	0.0252058	-0.960086
2005-09-01	-2.09687	5.22584	-3.70954	0.00145999	0.0252058	-1.14394
USP11	1.15292	5.02034	3.70835	0.00146401	0.0252497	-1.28007
NPTN	0.703516	6.63979	3.7077	0.00146618	0.0252617	-1.3027
SPTSSB	-2.93109	4.62266	-3.70594	0.00147212	0.0253386	-1.05992
RP11-395G23.3	1.20105	-0.387161	3.70492	0.00147556	0.0253722	-0.968429
SMARCD1	0.643078	5.61901	3.70427	0.00147774	0.0253842	-1.30072
SFXN5	-1.26676	4.39793	-3.70283	0.00148264	0.0253883	-1.1372
ACVR1B	-0.637619	6.11045	-3.70267	0.00148317	0.0253883	-1.29584
RBBP7	0.612945	6.33069	3.70211	0.00148508	0.0253883	-1.31471
2003-03-01	-1.90758	4.63377	-3.70177	0.00148625	0.0253883	-1.12377
INHBA	2.61715	4.40481	3.70148	0.00148723	0.0253883	-1.28062
STYXL1	0.814259	4.35329	3.70091	0.00148917	0.0253883	-1.25393
SMDT1	-0.818047	4.1385	-3.70074	0.00148977	0.0253883	-1.15102
MMGT1	1.04046	4.60495	3.70058	0.00149032	0.0253883	-1.27735
TOLLIP	-0.890217	6.57565	-3.69994	0.00149248	0.0253883	-1.30976
RICTOR	1.13172	5.76862	3.69949	0.00149405	0.0253883	-1.31697
PGLYRP4	-2.3977	3.89528	-3.69941	0.0014943	0.0253883	-1.05164
ZNF662	-1.99694	4.57145	-3.69796	0.00149929	0.0254477	-1.12252
RP11-120D5.1	1.32923	-0.804559	3.69623	0.00150524	0.0255087	-0.992583
CNBP	-0.745862	8.33228	-3.69605	0.00150586	0.0255087	-1.31987
ANK3	-1.36657	6.6897	-3.69394	0.00151315	0.0256041	-1.31633
DHX58	0.995775	3.98109	3.69356	0.00151449	0.0256041	-1.24889
RPLP0P2	1.61521	-0.347411	3.69264	0.00151768	0.0256327	-0.992284
GAB2	-1.23369	5.13373	-3.68847	0.00153224	0.0258469	-1.24298
ANO9	-2.44636	4.49723	-3.68815	0.00153338	0.0258469	-1.11097
ZDHHC16	0.61186	4.41339	3.68663	0.00153874	0.0259118	-1.28224
RP11-446N19.1	1.63778	-0.956684	3.68442	0.00154655	0.0260176	-1.01561
IP6K1	-0.64975	5.97815	-3.68382	0.00154865	0.0260274	-1.33289
LINC00205	0.982664	0.142814	3.68207	0.0015549	0.0261067	-1.01521
ZMYM4	0.799305	6.00297	3.6816	0.00155657	0.0261091	-1.35808
ALKBH3	-0.633399	4.49097	-3.67999	0.00156231	0.0261124	-1.24085
HK2	-1.27472	7.3161	-3.67975	0.00156317	0.0261124	-1.3599
POF1B	-2.77878	7.28618	-3.67965	0.00156355	0.0261124	-1.32828
ADAMTS4	1.81227	3.21981	3.67937	0.00156456	0.0261124	-1.24311
CCL19	-2.86326	2.63437	-3.67891	0.00156619	0.0261124	-1.02328
ELOVL1	-1.70727	7.63171	-3.67878	0.00156666	0.0261124	-1.36042
ARRB1	-1.18998	5.18801	-3.67841	0.00156797	0.0261124	-1.27267
CTC-444N24.8	0.845508	1.36976	3.67814	0.00156897	0.0261124	-1.06237
BSPRY	-2.70982	4.74119	-3.67512	0.00157985	0.0262597	-1.152
STAT2	1.1318	7.05116	3.67483	0.0015809	0.0262597	-1.37001
LAMC1	1.1121	7.78603	3.67432	0.00158276	0.0262652	-1.36051
GNG5	0.748002	4.88956	3.67383	0.00158452	0.0262689	-1.34366
MOXD1	-1.693	5.06208	-3.67253	0.00158925	0.0263187	-1.24644
SAT1	1.63155	7.37209	3.67216	0.0015906	0.0263187	-1.36658
ABHD5	-2.30038	6.4405	-3.67115	0.00159428	0.02634	-1.32065
USP9X	0.755892	8.1151	3.67075	0.00159575	0.02634	-1.36627
MT2A	2.13981	6.51257	3.67054	0.0015965	0.02634	-1.37557
CASZ1	-1.39354	6.9532	-3.66984	0.00159909	0.0263407	-1.37522
NIPAL1	-1.72792	5.37343	-3.66955	0.00160013	0.0263407	-1.27555
TNFRSF12A	1.74886	5.37301	3.66922	0.00160136	0.0263407	-1.37897
XIRP1	3.18591	-2.87341	3.66885	0.0016027	0.0263407	-1.14389
KIF3C	0.738597	3.06002	3.6682	0.00160512	0.026355	-1.20791
RP11-498E2.9	-3.43356	0.162805	-3.66737	0.00160815	0.0263739	-1.27635
FUT3	-2.5936	3.31907	-3.66695	0.0016097	0.0263739	-1.08015
PDLIM2	-1.78448	4.91611	-3.66663	0.00161089	0.0263739	-1.23823
GALNT2	1.17471	6.4083	3.66583	0.00161383	0.0263968	-1.39413
PAIP1	0.838168	5.36082	3.66477	0.00161776	0.0264358	-1.38369
ZKSCAN8	0.792077	4.70388	3.66421	0.00161984	0.0264445	-1.35575
RPS25	-0.660684	8.48229	-3.66192	0.00162837	0.0265585	-1.39242
UTRN	-1.00923	7.83726	-3.66071	0.00163289	0.0265964	-1.40362
HNRNPA0	0.483015	6.15216	3.66046	0.00163381	0.0265964	-1.40496
PVR	1.11072	4.81239	3.65832	0.00164183	0.0266819	-1.38112
Z83851.4	1.35386	-0.0632317	3.65796	0.00164321	0.0266819	-1.06363
CUL4B	1.24779	5.565	3.65755	0.00164476	0.0266819	-1.40709
MCM8	0.85199	4.02941	3.6574	0.0016453	0.0266819	-1.32571
TNFSF4	1.65888	-0.198449	3.6565	0.0016487	0.0267117	-1.06677
TRIM63	-3.85407	-0.298072	-3.65571	0.00165168	0.0267322	-1.43749
ULK4	-1.64041	3.6227	-3.65534	0.00165309	0.0267322	-1.15788
GRHPR	-0.746613	5.68289	-3.6538	0.00165893	0.0267988	-1.38222
NAV2	1.33374	6.36907	3.65308	0.00166167	0.0267988	-1.42162
C11orf95	0.923456	3.86439	3.65302	0.00166191	0.0267988	-1.32627
L3MBTL4	-1.47132	3.54198	-3.65163	0.0016672	0.0268589	-1.16887
TRIM52	1.01599	2.93087	3.64984	0.00167406	0.0269439	-1.24418
ZNF92	1.32761	2.70541	3.64728	0.00168389	0.0270634	-1.24818
FKBPL	-1.44512	3.6961	-3.64708	0.00168464	0.0270634	-1.19145
PLPP6	-1.10735	3.64641	-3.64607	0.00168855	0.027079	-1.20817
TMC4	1.90449	2.99472	3.64541	0.00169111	0.027079	-1.30213
CENPK	1.56533	1.89148	3.64539	0.00169117	0.027079	-1.19106
RN7SL471P	-2.23136	6.03566	-3.6451	0.00169232	0.027079	-1.3496
METRNL	-1.18959	6.54406	-3.64479	0.00169353	0.027079	-1.4244
SPRR2D	-3.52095	6.88661	-3.6438	0.00169735	0.0271147	-1.353
NIT2	-0.758467	5.3316	-3.64249	0.00170245	0.027171	-1.38621
SLC39A2	-2.51167	4.20447	-3.64092	0.00170858	0.0272434	-1.19167
TRIM16	-1.20258	5.19124	-3.64037	0.00171073	0.0272521	-1.35857
TFPI2	4.49244	-0.489975	3.63959	0.00171382	0.027276	-1.11435
FKBP1B	-1.44477	0.285274	-3.6379	0.00172044	0.027356	-1.12631
EVC2	-0.788184	3.08707	-3.63447	0.00173402	0.0275462	-1.20269
FGFRL1	1.43532	3.3653	3.63276	0.00174081	0.0276286	-1.34105
TIMM8B	-0.969091	5.41032	-3.63138	0.00174631	0.0276881	-1.40665
VAT1	-1.09066	7.18472	-3.63101	0.00174781	0.0276881	-1.46804
ADAM15	-0.847535	7.8069	-3.62672	0.00176504	0.0279126	-1.47865
ZNF618	0.946435	3.96894	3.62667	0.00176523	0.0279126	-1.38956
BDKRB1	1.58025	1.16437	3.62566	0.00176932	0.0279514	-1.18471
PIK3IP1	-1.35592	5.28879	-3.62416	0.00177541	0.0280076	-1.391
CLIP1	-0.592195	8.20857	-3.62385	0.00177667	0.0280076	-1.47984
C2orf54	-3.25488	4.72514	-3.62324	0.00177914	0.0280076	-1.22456
TAF8	0.577544	4.8132	3.62317	0.00177943	0.0280076	-1.44643
CLASP2	-0.694516	5.82475	-3.62194	0.00178444	0.0280607	-1.46112
ERBB3	-1.76531	7.24533	-3.62059	0.00178999	0.0281035	-1.48319
TRPS1	-1.04933	7.21884	-3.62048	0.00179045	0.0281035	-1.49183
TEF	-1.27353	5.6463	-3.61977	0.00179336	0.0281233	-1.43283
WBSCR27	2.16293	-0.860268	3.61725	0.0018037	0.0282596	-1.14254
ADAMTS12	1.61424	3.66211	3.61613	0.00180835	0.0283065	-1.41227
SMAD3	1.07212	5.85203	3.61562	0.00181044	0.0283134	-1.50277
SGPL1	-0.701789	7.33055	-3.6147	0.00181429	0.0283476	-1.50683
ATP2A1-AS1	1.45841	-0.949734	3.61356	0.001819	0.0283954	-1.15551
FLYWCH1	0.580133	5.07321	3.61202	0.00182545	0.02847	-1.4846
FBN2	2.15569	2.5741	3.61068	0.00183103	0.0284938	-1.34485
CHST3	0.812288	6.18176	3.61048	0.00183188	0.0284938	-1.51635
SKA2	1.38084	4.12502	3.61046	0.00183197	0.0284938	-1.45441
SLC31A2	-1.29377	6.13411	-3.60964	0.00183542	0.0285075	-1.48329
LASP1	0.70185	6.90703	3.60945	0.00183618	0.0285075	-1.51827
MPP6	0.70704	3.68479	3.60786	0.00184289	0.0285857	-1.39461
THAP12	0.837029	5.10009	3.60657	0.00184836	0.0286231	-1.50284
C2CD2L	-1.14568	4.18784	-3.6065	0.00184865	0.0286231	-1.33803
HOXB6	2.19264	-1.14519	3.60536	0.00185347	0.0286718	-1.16858
TIMM8A	0.915145	3.24859	3.60431	0.00185792	0.0286981	-1.37373
TUBB2A	-1.73518	6.13172	-3.60383	0.00185997	0.0286981	-1.47843
PRNP	0.804424	8.00661	3.6037	0.00186051	0.0286981	-1.51545
ATP8B3	1.67794	0.457934	3.60338	0.00186188	0.0286981	-1.19149
IL20RA	-2.06751	4.86765	-3.60137	0.00187045	0.0288042	-1.35209
SLC15A1	-4.41575	5.69865	-3.59975	0.00187742	0.0288856	-1.27815
IFT122	-0.778351	4.3936	-3.59902	0.00188055	0.0289037	-1.39369
SLC7A5	1.9553	8.05253	3.59869	0.00188198	0.0289037	-1.51083
DCBLD2	1.20205	4.9813	3.59782	0.00188572	0.0289353	-1.52301
APTX	-0.775991	4.68363	-3.59716	0.00188856	0.0289529	-1.43227
NMT2	-0.695441	4.34286	-3.59641	0.00189182	0.0289768	-1.40473
NUAK2	-1.52555	4.62165	-3.59574	0.00189469	0.0289949	-1.37883
PCDHB10	1.08639	1.29393	3.59497	0.00189804	0.0290116	-1.23812
DSP	-1.23034	12.8591	-3.59471	0.00189917	0.0290116	-1.4427
NCKAP5L	0.901555	4.34532	3.5937	0.00190358	0.0290299	-1.49053
ANKK1	-2.27024	1.35756	-3.59365	0.00190376	0.0290299	-1.19392
ARHGEF10L	-1.2092	6.40727	-3.59308	0.00190628	0.0290424	-1.53304
RPL35A	-0.659098	8.33884	-3.59144	0.00191344	0.0291247	-1.54973
EFNA4	-1.16	3.5473	-3.59039	0.00191802	0.0291247	-1.31594
NAA10	0.636194	4.2906	3.59028	0.0019185	0.0291247	-1.4852
ZNF35	-0.548219	3.7337	-3.58995	0.00191997	0.0291247	-1.36808
ADAR	0.565485	8.63871	3.5899	0.0019202	0.0291247	-1.53572
SAP30	1.22889	2.22437	3.58909	0.00192373	0.029129	-1.31939
WDFY2	-0.962337	5.08515	-3.58906	0.00192389	0.029129	-1.47055
2008-09-01	-0.960453	6.7053	-3.58858	0.00192599	0.029135	-1.55655
TM7SF2	-2.97369	5.84837	-3.58644	0.00193545	0.0292523	-1.41277
RPS6KB2	-1.02043	6.86348	-3.58463	0.00194348	0.029297	-1.5671
RP11-54O7.3	2.15132	-0.873235	3.58458	0.0019437	0.029297	-1.20726
JADE3	0.624548	3.81115	3.58425	0.00194513	0.029297	-1.45715
LINC00491	3.84602	-1.5187	3.58421	0.00194532	0.029297	-1.20864
PTPRH	2.42857	0.178412	3.58384	0.00194697	0.029297	-1.23596
SPATS2	0.60393	4.56278	3.58343	0.0019488	0.0292988	-1.51944
WHSC1	0.794783	6.36471	3.57906	0.00196835	0.0295649	-1.58619
ABLIM1	-1.87644	8.79719	-3.57871	0.00196995	0.0295649	-1.57755
ARAF	0.65821	5.52265	3.57556	0.0019842	0.0297525	-1.58206
NLRP10	-4.7839	3.96263	-3.57454	0.0019888	0.0297812	-1.23314
SH3TC2	1.44045	2.30678	3.57437	0.00198959	0.0297812	-1.37098
MIR503HG	1.61925	-1.18458	3.57384	0.00199198	0.0297909	-1.23582
PACS1	0.728643	5.79088	3.56971	0.00201092	0.0300479	-1.60133
MPC1	-1.02553	4.45857	-3.56831	0.00201737	0.0301179	-1.45604
GTF2F2	-0.819238	5.00741	-3.56598	0.00202813	0.0302522	-1.52577
SERPINI1	1.3189	1.45352	3.56361	0.00203913	0.0303644	-1.32613
OVOL1	-2.47369	6.59545	-3.5636	0.0020392	0.0303644	-1.56192
MCTS1	0.807094	4.25115	3.56006	0.00205575	0.0305842	-1.55535
ATP5S	-0.924921	3.52687	-3.55884	0.00206149	0.0306429	-1.39383
FRYL	1.05458	6.88107	3.55703	0.00207003	0.0307432	-1.63167
GUSBP5	1.32571	0.607234	3.55587	0.00207554	0.0307944	-1.29146
CTD-2540B15.7	-2.92354	0.192046	-3.55554	0.00207708	0.0307944	-1.3957
GNA13	1.3045	6.1879	3.55447	0.00208218	0.0308433	-1.63892
OR7E62P	-4.22168	0.0124869	-3.55279	0.00209017	0.0309298	-1.58221
ENGASE	0.532657	4.2857	3.55249	0.00209163	0.0309298	-1.56258
CENPT	-1.07447	5.75632	-3.5519	0.00209445	0.0309446	-1.59628
SNX7	0.724979	4.05755	3.55127	0.00209744	0.0309621	-1.55591
LINC01137	-1.02375	3.36111	-3.5508	0.0020997	0.0309688	-1.39009
ACOT9	1.021	4.58384	3.54887	0.002109	0.0310791	-1.60857
NT5E	2.04862	4.21937	3.54732	0.00211646	0.0311623	-1.60843
STX1A	1.70123	1.57175	3.54628	0.00212151	0.0312097	-1.37756
RBM26-AS1	-1.18084	0.963751	-3.54526	0.00212645	0.0312482	-1.28512
TRIM62	-1.46749	4.61577	-3.54499	0.00212777	0.0312482	-1.48983
HOXB7	2.58769	1.21572	3.54406	0.00213227	0.0312677	-1.39189
RP5-882C2.2	1.28531	-0.207149	3.54395	0.00213284	0.0312677	-1.28918
PRDX1	-0.664351	7.91056	-3.54359	0.00213459	0.0312677	-1.66014
SASS6	1.24598	2.53521	3.54285	0.00213818	0.0312758	-1.45228
CTD-2619J13.13	-4.24583	2.89865	-3.54244	0.00214018	0.0312758	-1.29145
DOCK9-AS2	-1.34629	1.58337	-3.54235	0.00214063	0.0312758	-1.29856
AC007182.6	-3.21861	0.644082	-3.54034	0.00215049	0.0313931	-1.39539
ERV3-1	-2.58089	5.49184	-3.53797	0.00216213	0.0315306	-1.50947
TOX4	-0.523546	6.50766	-3.53768	0.00216359	0.0315306	-1.67091
SCNN1B	-2.06728	4.66036	-3.53717	0.00216613	0.0315406	-1.47461
SAMD9L	2.58566	4.46997	3.53645	0.00216966	0.031543	-1.64555
NDUFS2	-0.620916	6.28824	-3.53639	0.00216997	0.031543	-1.66741
RNU5D-1	2.37454	-1.27193	3.53568	0.00217348	0.0315672	-1.3058
SLC22A15	1.3575	3.37051	3.53492	0.00217728	0.0315918	-1.55482
GM2A	-1.40507	8.49064	-3.5346	0.00217887	0.0315918	-1.67633
ZC3H18	0.710055	4.9012	3.5341	0.00218135	0.0316009	-1.64978
LIPH	-2.00386	3.39158	-3.53258	0.0021889	0.0316406	-1.38884
PPP1R3F	1.03394	2.23219	3.5324	0.00218982	0.0316406	-1.43332
IDI1	-1.00288	5.91295	-3.53213	0.0021912	0.0316406	-1.65226
ALAS1	-1.42806	6.08958	-3.53207	0.00219148	0.0316406	-1.64502
MACC1	-1.64933	4.84675	-3.52883	0.00220777	0.0318488	-1.54134
FOXRED1	-0.706378	4.08307	-3.52735	0.00221522	0.0319064	-1.52645
BCL10	0.653627	4.88478	3.5273	0.00221549	0.0319064	-1.66249
FKRP	0.835413	3.28661	3.52573	0.00222342	0.0319937	-1.53901
DALRD3	-0.88399	4.00325	-3.52491	0.00222759	0.0320267	-1.51084
CABLES2	0.908808	2.84104	3.52418	0.00223131	0.0320411	-1.50079
LSP1	-1.5487	5.09845	-3.52346	0.00223497	0.0320411	-1.57639
CERS3	-2.24246	6.90395	-3.52314	0.00223661	0.0320411	-1.6756
CDA	-3.48413	3.64184	-3.52306	0.00223703	0.0320411	-1.36624
REP15	1.3622	-0.853042	3.52255	0.00223961	0.0320411	-1.33132
PDZD11	0.638905	4.68495	3.52251	0.00223982	0.0320411	-1.66152
FARP2	-0.830498	6.32399	-3.52156	0.00224471	0.032077	-1.69652
ZBTB34	-0.820615	4.92714	-3.52129	0.00224608	0.032077	-1.61512
CHFR	-1.03063	5.17386	-3.52082	0.00224848	0.0320845	-1.62652
TMED3	-0.97356	6.59741	-3.52013	0.00225202	0.0321076	-1.70417
PIGC	-0.774481	4.86224	-3.51978	0.00225386	0.0321076	-1.61564
DTX3L	1.42288	6.47746	3.51867	0.00225957	0.0321622	-1.71616
RPL3	-0.734538	10.4224	-3.5182	0.00226196	0.0321694	-1.6669
THEM5	-4.06453	3.68366	-3.51213	0.00229353	0.0325914	-1.3665
SEMA4A	-1.25887	5.61001	-3.51072	0.00230091	0.032669	-1.67004
BIRC2	1.14666	5.47235	3.50988	0.00230535	0.0327051	-1.72944
SYTL1	-1.00664	6.13395	-3.50874	0.00231136	0.0327632	-1.7132
RP5-862P8.2	0.850087	2.98371	3.50768	0.00231696	0.0328153	-1.54949
P3H1	0.998331	4.52845	3.50666	0.00232234	0.0328642	-1.69581
SGCE	1.61419	2.10782	3.50541	0.00232897	0.0328946	-1.5134
PGAP2	-0.841956	5.20545	-3.50511	0.00233058	0.0328946	-1.67344
AXIN2	-1.50848	3.57261	-3.50484	0.00233203	0.0328946	-1.48242
TESMIN	1.0761	0.345904	3.50481	0.00233217	0.0328946	-1.38018
PTPN3	-1.22743	6.3949	-3.50401	0.00233643	0.0329275	-1.72736
RP11-408P14.1	-1.10499	0.0792175	-3.50342	0.00233955	0.0329418	-1.38237
PRKAG1	-0.417179	5.65266	-3.5031	0.0023413	0.0329418	-1.72279
AGO1	-0.611086	6.60228	-3.50207	0.00234679	0.0329747	-1.74927
PHLDB1	0.928066	5.82214	3.50194	0.00234749	0.0329747	-1.75154
FABP5P7	-1.99329	2.00192	-3.50063	0.00235453	0.0330465	-1.38411
DCTN2	-0.59063	6.89134	-3.49974	0.00235929	0.0330862	-1.75808
KLB	-3.472	0.163663	-3.49918	0.00236231	0.0331013	-1.56773
MTMR3	-0.482155	6.7621	-3.49718	0.0023731	0.0332254	-1.76341
CPM	-1.62504	5.82852	-3.49591	0.00238	0.0332594	-1.69373
PHF24	-3.06527	1.44191	-3.49524	0.00238364	0.0332594	-1.40107
ETFDH	-1.55475	5.06202	-3.49498	0.00238505	0.0332594	-1.63953
GRN	0.786518	8.69668	3.49462	0.00238702	0.0332594	-1.74025
CRLS1	1.01183	3.79193	3.49459	0.00238719	0.0332594	-1.66831
HAPLN1	2.97777	-0.91137	3.49459	0.0023872	0.0332594	-1.38829
ANKRD13B	0.949601	2.74614	3.4941	0.00238986	0.0332695	-1.55901
RNF225	-3.91414	2.86126	-3.49185	0.00240216	0.0334135	-1.39042
GOLGA2	-0.656277	6.90283	-3.49078	0.00240801	0.0334677	-1.77728
DTX3	0.837129	3.57404	3.49013	0.00241156	0.0334898	-1.64703
FUT11	0.637748	4.51537	3.4893	0.00241616	0.0335265	-1.72116
FAM189B	0.89816	3.72764	3.48847	0.00242073	0.0335626	-1.66515
RP11-1149O23.3	0.865539	1.62191	3.48756	0.00242578	0.0336054	-1.47726
C5orf22	0.869926	4.37953	3.48535	0.00243803	0.0337369	-1.7308
YWHAH	0.886841	6.36341	3.48513	0.00243922	0.0337369	-1.79207
FRMD4B	-0.608533	6.50023	-3.48419	0.00244445	0.033782	-1.78675
RP11-1112J20.2	-4.49235	-0.291736	-3.48347	0.0024485	0.0337852	-1.79273
ANKRD65	-1.80453	2.64121	-3.48322	0.00244991	0.0337852	-1.45552
HSP90AB3P	0.910035	-0.288454	3.48287	0.00245181	0.0337852	-1.40866
MCUR1	-0.873371	5.81072	-3.48254	0.00245366	0.0337852	-1.75955
TMEM79	-1.92778	7.06819	-3.48238	0.00245456	0.0337852	-1.77894
PCCB	-1.16355	5.30413	-3.48119	0.00246126	0.0338502	-1.71543
LIMK2	-0.557561	7.34668	-3.47975	0.00246937	0.0339345	-1.80328
DOCK1	-0.620056	7.84749	-3.47864	0.00247562	0.0339724	-1.80283
CSTA	-2.20505	8.53742	-3.47855	0.0024761	0.0339724	-1.79888
POMC	-2.93665	0.941251	-3.47764	0.00248126	0.0340028	-1.46073
GLB1L3	-4.18129	2.2598	-3.47746	0.00248229	0.0340028	-1.43557
RAPGEF4	-1.6831	4.59585	-3.47634	0.00248859	0.03405	-1.62327
DHRS9	-3.67337	3.59847	-3.47615	0.00248971	0.03405	-1.46044
SHC1	1.21245	7.25476	3.47557	0.00249301	0.0340678	-1.80432
STAR	-2.04468	1.14807	-3.47305	0.00250736	0.0342366	-1.42744
IL1RL2	-1.43409	3.13357	-3.47204	0.0025131	0.0342875	-1.51864
VIPR1	-2.04473	4.00679	-3.46972	0.00252647	0.0344202	-1.56232
ZNF148	0.95917	5.94832	3.46965	0.00252685	0.0344202	-1.8237
THOC2	0.996753	6.08126	3.4675	0.00253925	0.0345182	-1.82952
MEGF8	0.932305	5.8395	3.46737	0.00253999	0.0345182	-1.82732
PSMC5	-0.556014	6.52867	-3.46724	0.00254074	0.0345182	-1.82495
VPS26B	-0.599166	5.96617	-3.46701	0.00254211	0.0345182	-1.80938
CARS	-0.543068	5.83551	-3.46637	0.00254582	0.0345412	-1.80696
C18orf54	1.53968	1.29437	3.46528	0.00255211	0.0345991	-1.52585
OSMR	0.902377	6.42206	3.4644	0.00255727	0.0346416	-1.83741
NUP88	-0.846357	5.49806	-3.46288	0.00256614	0.0347242	-1.78575
BST2	2.79281	4.50996	3.46243	0.00256877	0.0347242	-1.80786
STRBP	-0.914257	4.77494	-3.46231	0.00256946	0.0347242	-1.72532
PALD1	-0.860288	4.79425	-3.46131	0.00257531	0.0347759	-1.72932
IFI44	1.87394	4.62116	3.46058	0.00257964	0.0348068	-1.81565
CHEK2	0.725504	3.19651	3.45962	0.0025853	0.0348557	-1.66981
CST6	-4.29567	6.8332	-3.45884	0.00258989	0.0348749	-1.67552
HELZ2	1.24142	6.33014	3.45868	0.0025908	0.0348749	-1.84889
NCOA3	0.807651	7.10517	3.45769	0.00259666	0.0349043	-1.84875
ARHGAP32	-1.13952	7.27432	-3.45762	0.00259706	0.0349043	-1.84868
REEP3	0.769392	5.90063	3.45713	0.00259997	0.0349159	-1.84983
PRSS27	-2.01918	3.81727	-3.45645	0.00260398	0.0349285	-1.57622
PAPLN	1.75763	4.86447	3.45612	0.00260596	0.0349285	-1.83376
TMEM220	-1.82654	1.55031	-3.45594	0.00260703	0.0349285	-1.46443
ADO	0.57905	4.36159	3.45553	0.00260949	0.0349341	-1.78206
RAI1	0.792852	5.64335	3.45294	0.00262488	0.0351127	-1.85466
ADAMTS1	1.44716	5.75613	3.45229	0.00262879	0.0351375	-1.86019
SPRR1B	-2.935	9.01153	-3.45052	0.00263941	0.0352391	-1.85597
EPOR	1.21213	0.379142	3.45034	0.00264051	0.0352391	-1.49537
GBA	-1.12571	6.24058	-3.44975	0.00264405	0.0352588	-1.84294
ARL4C	1.83042	6.64444	3.44905	0.00264827	0.0352875	-1.86383
FDXR	-1.01279	4.31754	-3.44861	0.00265089	0.0352951	-1.70307
TINCR	-2.25009	5.45831	-3.44718	0.00265957	0.035383	-1.73401
C12orf29	-1.24788	4.84775	-3.44508	0.00267233	0.0354989	-1.74688
STON1	1.74366	3.03679	3.44506	0.00267243	0.0354989	-1.73811
RP13-463N16.6	2.66451	-1.9782	3.44364	0.00268108	0.0355862	-1.49989
JMY	-1.18207	6.14113	-3.44307	0.0026846	0.0356052	-1.85031
SPIRE1	-0.625445	5.81746	-3.44258	0.00268756	0.0356138	-1.85596
ZBTB2	0.731044	4.08891	3.44222	0.00268977	0.0356138	-1.7938
HCCS	0.65685	4.52026	3.44194	0.00269149	0.0356138	-1.82752
ARHGAP21	0.68022	6.72671	3.44008	0.00270291	0.0357373	-1.89052
PRDX2	-1.47568	7.50612	-3.43815	0.00271484	0.0358458	-1.88978
LINC00106	1.30774	-0.287658	3.43807	0.00271531	0.0358458	-1.49944
RAB23	1.01292	3.65619	3.43708	0.00272145	0.0358992	-1.78142
TMEM263	1.39802	3.49291	3.43644	0.00272543	0.0359138	-1.78329
DLX4	1.79264	0.908006	3.43599	0.0027282	0.0359138	-1.57107
ACAD8	-1.96998	5.32016	-3.43587	0.00272895	0.0359138	-1.75818
MBD5	0.682653	4.28006	3.43551	0.00273121	0.0359138	-1.82158
LMO4	-0.73799	5.65495	-3.43521	0.00273305	0.0359138	-1.85861
RASGEF1B	-0.998359	5.55486	-3.43436	0.00273837	0.0359452	-1.84273
AC025335.1	-2.15958	5.1076	-3.43384	0.00274156	0.0359452	-1.73352
ABCB1	-1.54948	2.18354	-3.43381	0.00274174	0.0359452	-1.54066
RP11-550F7.1	-1.24539	-0.207312	-3.43141	0.00275676	0.0361144	-1.53776
C5orf51	1.18366	4.5841	3.42999	0.00276571	0.0361665	-1.87132
H2AFJ	-1.25057	6.28508	-3.42992	0.00276617	0.0361665	-1.88343
RPS18	-0.760456	10.2053	-3.42974	0.0027673	0.0361665	-1.86536
RPL27	-0.774635	8.57545	-3.42934	0.00276979	0.0361665	-1.90159
MT-ND4L	1.12529	6.45621	3.4291	0.00277131	0.0361665	-1.91364
STC1	3.12206	2.66593	3.42802	0.00277813	0.0362102	-1.77562
CASC15	1.20695	2.01947	3.42778	0.00277969	0.0362102	-1.64517
CDKL5	0.724087	3.23506	3.42757	0.002781	0.0362102	-1.74153
DHCR24	-1.63043	9.69193	-3.42722	0.00278318	0.0362109	-1.89272
FAM69A	1.15769	3.13497	3.42657	0.00278734	0.0362291	-1.7604
C11orf54	-1.13212	4.21967	-3.42634	0.00278881	0.0362291	-1.73405
SUMF1	-0.757164	5.49307	-3.42558	0.00279362	0.0362342	-1.86944
HSPD1	0.933799	7.30516	3.42544	0.0027945	0.0362342	-1.9156
ID1	1.19138	6.69063	3.42527	0.00279555	0.0362342	-1.92044
LCE1E	-4.73366	3.59471	-3.42456	0.0028001	0.0362654	-1.52662
TFAP2C	-1.03332	6.39424	-3.42421	0.00280233	0.0362654	-1.90671
PSMC3	-0.658069	7.09013	-3.4239	0.00280432	0.0362654	-1.92449
SNAI2	0.848781	6.06544	3.42014	0.00282843	0.0365198	-1.9325
CLIP2	0.910872	5.30217	3.41975	0.00283094	0.0365198	-1.91977
BCL6	-0.564342	6.55568	-3.41958	0.00283204	0.0365198	-1.92917
INPP5B	-0.465783	4.55339	-3.4195	0.00283253	0.0365198	-1.82236
SMAD6	1.15057	2.36521	3.41901	0.00283569	0.036533	-1.69636
CCDC153	-1.31701	0.436353	-3.41836	0.00283986	0.0365592	-1.53651
SUPT7L	0.549975	5.06962	3.41677	0.00285019	0.0366646	-1.91036
PCDHB2	1.96861	0.90575	3.4098	0.00289568	0.0372218	-1.62992
POM121L9P	1.57316	-0.807153	3.40898	0.0029011	0.0372466	-1.55205
CANT1	0.717924	5.48856	3.40855	0.00290395	0.0372466	-1.94709
TAF4	0.727673	3.8139	3.40852	0.00290414	0.0372466	-1.83844
DOCK7	0.861234	5.4931	3.40691	0.00291479	0.0373345	-1.95222
DCAF1	-0.478184	5.33472	-3.40664	0.00291657	0.0373345	-1.91235
OIP5	1.28759	1.67756	3.4065	0.00291754	0.0373345	-1.66766
TDP2	-0.82378	5.17431	-3.4054	0.00292482	0.0373943	-1.88795
DAPL1	-3.16319	5.06188	-3.40514	0.00292659	0.0373943	-1.72281
BX322557.10	0.816399	1.38986	3.4032	0.00293948	0.0375262	-1.63479
GATC	0.677769	4.06387	3.40293	0.0029413	0.0375262	-1.87504
PSPC1	-0.755799	5.02755	-3.40254	0.00294393	0.0375318	-1.8814
DMBT1	6.04748	0.827086	3.40197	0.0029477	0.037539	-1.70969
COPS7B	0.649336	4.09884	3.4018	0.00294888	0.037539	-1.87822
CEP89	0.612286	4.0593	3.40091	0.00295483	0.0375705	-1.87442
RP11-303E16.2	1.07671	1.59833	3.40078	0.00295575	0.0375705	-1.66522
NDFIP1	0.81962	5.77984	3.40031	0.0029589	0.0375753	-1.97217
RPS8	-0.73339	9.80458	-3.39947	0.00296452	0.0375753	-1.94059
KIF14	1.68381	3.3334	3.39943	0.00296477	0.0375753	-1.85643
GGH	-1.60936	5.09293	-3.39924	0.00296605	0.0375753	-1.84317
MID1IP1	0.849313	5.23092	3.39886	0.00296867	0.0375753	-1.96185
DCAKD	0.640755	4.52188	3.39876	0.0029693	0.0375753	-1.92025
PAX9	1.91826	0.826277	3.39788	0.00297527	0.037623	-1.6479
RNF215	0.937912	2.70283	3.39687	0.00298212	0.0376818	-1.75907
ERCC6L	1.37826	2.24847	3.39567	0.00299022	0.0377545	-1.74734
FXYD5	0.919553	5.05068	3.39537	0.00299229	0.0377545	-1.96349
SDR42E1	-0.712212	5.40233	-3.39477	0.00299638	0.0377783	-1.93276
SHPK	-1.15177	2.44459	-3.39407	0.00300117	0.0378107	-1.65142
C11orf71	-0.97356	2.12881	-3.39349	0.00300513	0.0378327	-1.63833
LSS	-1.05692	5.88236	-3.39211	0.00301453	0.0379232	-1.95243
PEG10	2.27847	1.97817	3.39166	0.00301764	0.0379345	-1.76738
EPHX2	-1.69546	4.26208	-3.38915	0.00303491	0.0381235	-1.77649
EIF4A2	0.94463	7.0126	3.38834	0.00304045	0.0381525	-1.99968
PKD2	0.646268	4.2413	3.38817	0.00304167	0.0381525	-1.92007
SBF2-AS1	1.36129	2.95204	3.38741	0.00304694	0.0381735	-1.83301
DENND3	1.16384	4.26636	3.38728	0.00304781	0.0381735	-1.94301
HINT2	-1.11333	3.73972	-3.38688	0.00305061	0.0381806	-1.76631
LEXM	-1.8909	-0.286697	-3.38445	0.00306745	0.0383633	-1.66149
CIRBP	-0.711707	6.94923	-3.3835	0.00307413	0.038416	-2.01106
CAPN2	0.923761	7.74997	3.38321	0.00307616	0.038416	-2.00064
ADGRE5	1.56366	4.36792	3.38234	0.00308221	0.0384528	-1.9688
DNAJB1	0.670781	7.60043	3.38214	0.0030836	0.0384528	-2.00787
TSPAN3	0.565647	6.48528	3.38163	0.00308721	0.0384699	-2.01813
COL5A1	2.06041	7.46621	3.38116	0.00309045	0.0384822	-1.99616
MYO1D	-0.741484	7.58412	-3.3804	0.00309581	0.0385209	-2.01888
GLIS3	1.66787	2.09814	3.3799	0.00309935	0.0385369	-1.77872
KLK5	-2.69739	8.32526	-3.3725	0.00315185	0.0391612	-2.0262
CLEC11A	1.25071	2.51011	3.37208	0.00315486	0.0391701	-1.80934
CD36	-1.86398	6.7826	-3.37121	0.00316115	0.0392198	-2.01119
SEMA7A	-1.51585	4.60331	-3.36983	0.00317104	0.0393141	-1.85874
MAP1LC3B	-0.699136	6.20741	-3.36922	0.00317542	0.0393398	-2.02768
CKMT1A	-1.64149	3.87596	-3.36802	0.0031841	0.0393983	-1.79201
GAN	-1.65579	7.88191	-3.36793	0.00318475	0.0393983	-2.04271
DNAAF2	0.638491	3.30849	3.36715	0.00319041	0.0394399	-1.87623
RBFOX2	0.524624	6.79735	3.3664	0.00319587	0.0394788	-2.05104
RPL12	-0.795976	9.36907	-3.36469	0.00320823	0.039568	-2.02685
METTL16	-0.479345	5.21621	-3.36453	0.00320942	0.039568	-1.99625
SOX21-AS1	-3.03341	1.7476	-3.36445	0.00321003	0.039568	-1.63893
FOXM1	1.37519	4.97395	3.36313	0.00321963	0.0396462	-2.0366
PSAPL1	-4.70644	7.02232	-3.36283	0.00322185	0.0396462	-1.86651
ZNF512	0.754412	3.18162	3.36251	0.00322421	0.0396462	-1.8772
ENTPD4	0.694091	5.26551	3.36231	0.00322564	0.0396462	-2.04004
ZEB1-AS1	0.988368	0.192209	3.3616	0.00323085	0.0396809	-1.66231
MEG3	1.96946	3.52769	3.36129	0.00323311	0.0396809	-1.96022
ELFN2	2.13004	-1.49716	3.35998	0.00324274	0.0397429	-1.65029
ASMTL-AS1	1.20228	0.733734	3.35997	0.0032428	0.0397429	-1.69525
NETO2	1.78197	4.28421	3.35949	0.00324638	0.0397481	-2.0172
B4GALNT3	-1.21803	6.11949	-3.35929	0.00324787	0.0397481	-2.03175
DLL1	0.887003	4.61258	3.35828	0.00325527	0.0398101	-2.02159
KLK14	-3.22275	2.05759	-3.35643	0.003269	0.0398733	-1.65452
GBE1	-0.799955	5.11895	-3.35581	0.00327357	0.0398733	-1.99001
FADS6	-4.39977	2.68791	-3.35554	0.00327558	0.0398733	-1.65646
MCEE	-1.06028	3.373	-3.35448	0.00328347	0.0398733	-1.80956
MAP3K5	1.00937	5.68969	3.35423	0.00328531	0.0398733	-2.07176
RGS2	1.3718	4.45325	3.35406	0.00328663	0.0398733	-2.03133
C1GALT1C1	1.08883	3.32151	3.35386	0.00328807	0.0398733	-1.93196
LINC01296	2.90802	-1.11915	3.35385	0.00328815	0.0398733	-1.66224
SPRTN	-0.796599	4.37303	-3.35369	0.00328938	0.0398733	-1.92779
KCTD4	-4.1221	1.83166	-3.35364	0.00328973	0.0398733	-1.67427
CWC15	-0.496342	5.32329	-3.35355	0.00329043	0.0398733	-2.02714
RAB5B	-0.600669	5.39133	-3.35342	0.00329136	0.0398733	-2.02665
IGF1R	0.795611	6.77327	3.35334	0.003292	0.0398733	-2.07848
FXR1	0.810291	6.06096	3.3532	0.00329306	0.0398733	-2.07786
RAB7A	-0.551009	7.3593	-3.35213	0.00330107	0.039942	-2.08114
RP11-379B18.5	1.29319	0.882508	3.35008	0.00331639	0.040057	-1.72753
TP53BP2	-0.499049	5.50048	-3.34986	0.00331807	0.040057	-2.04527
ENPEP	1.69997	2.38363	3.34982	0.00331837	0.040057	-1.86918
HAGHL	1.55562	0.355584	3.34961	0.00331994	0.040057	-1.70546
XPO1	1.26641	6.92946	3.34913	0.00332357	0.0400726	-2.0831
PTGS2	2.54089	3.95295	3.34687	0.00334064	0.0402499	-2.03322
OAS1	1.50027	6.05405	3.34459	0.00335801	0.0404308	-2.09591
FAM102B	1.23006	4.61382	3.34403	0.00336223	0.0404367	-2.06013
PDZK1IP1	-2.42897	6.02025	-3.3439	0.00336323	0.0404367	-1.99738
RUFY4	1.68758	-0.0699968	3.34249	0.00337404	0.0405226	-1.70259
RUNX2	1.31922	3.29296	3.34227	0.00337568	0.0405226	-1.96186
UBAC2-AS1	-1.28199	-0.0323688	-3.34204	0.00337748	0.0405226	-1.6963
BRIX1	0.861137	4.59335	3.34167	0.00338026	0.0405276	-2.05542
LINC00944	2.54587	-1.98413	3.34048	0.00338944	0.0406092	-1.69309
LINC01269	-2.88004	-0.732014	-3.34013	0.00339211	0.0406095	-1.87311
LINC00674	-0.838292	1.38907	-3.33986	0.00339421	0.0406095	-1.71276
EIF6	-0.758495	7.08722	-3.33952	0.00339679	0.040612	-2.10717
SUCLA2	-1.1979	4.88801	-3.33889	0.0034017	0.0406423	-1.9858
NTRK2	-1.92703	5.37996	-3.33844	0.00340512	0.0406547	-1.97385
CCNT1	0.667032	5.66567	3.33806	0.00340809	0.0406618	-2.10374
SARS	-0.636268	7.35023	-3.33765	0.00341125	0.0406684	-2.11238
LRFN3	0.927281	2.91787	3.33727	0.00341416	0.0406684	-1.90627
FNBP1P1	1.08816	0.703251	3.3369	0.00341708	0.0406684	-1.73983
GLRX	-1.38444	5.20796	-3.33676	0.00341816	0.0406684	-2.00196
SDCBP2	-1.41768	6.05341	-3.3359	0.00342482	0.0407194	-2.06988
SSH2	0.831918	5.7497	3.33419	0.00343811	0.040829	-2.11514
SECTM1	1.97993	4.03274	3.3341	0.00343881	0.040829	-2.06094
TCEAL4	0.817907	5.19709	3.33357	0.00344299	0.0408503	-2.10189
IGFL3	-3.98729	3.31742	-3.33295	0.0034478	0.040879	-1.72075
IGFL2	-2.9289	3.61092	-3.33192	0.00345588	0.040918	-1.78295
SUGP2	0.603837	5.76085	3.33131	0.00346066	0.040918	-2.11962
TCF20	0.465287	7.13663	3.33116	0.00346182	0.040918	-2.1256
ZFP36L2	0.767915	6.93582	3.33112	0.00346214	0.040918	-2.12566
RPL19	-0.724622	9.96191	-3.331	0.00346305	0.040918	-2.08474
TUFT1	-1.23882	6.5674	-3.33064	0.00346589	0.0409234	-2.11022
MINA	-0.633491	5.50209	-3.32829	0.00348444	0.0410923	-2.0864
RP11-458D21.1	1.31445	-0.479056	3.32822	0.003485	0.0410923	-1.71396
CENPB	-0.65869	6.89609	-3.3275	0.00349067	0.0411308	-2.13248
KAZN	-0.843931	4.92696	-3.32642	0.00349919	0.0412028	-2.03368
TMCC1	-0.584524	5.46624	-3.32542	0.00350717	0.041246	-2.09184
MICALCL	-1.81642	4.29748	-3.32535	0.00350768	0.041246	-1.90362
SNX21	-1.42658	5.2971	-3.3248	0.00351207	0.0412692	-2.03134
RPL13A	-0.772992	10.4703	-3.32381	0.00351995	0.0413334	-2.08787
FOXK2	0.64582	6.44597	3.32271	0.00352876	0.0414004	-2.14579
PAPD5	0.808267	4.37477	3.32249	0.00353049	0.0414004	-2.08045
GBA2	-1.46104	6.11426	-3.32144	0.00353893	0.041471	-2.10097
LINC01123	1.33758	-0.445241	3.32076	0.0035444	0.0415065	-1.72809
RPL24	-0.578665	8.29414	-3.32023	0.00354862	0.0415276	-2.14138
CEBPA	-2.78765	1.47569	-3.3195	0.00355451	0.0415681	-1.7263
SREBF2	-0.737859	7.51409	-3.31889	0.00355946	0.0415975	-2.15249
FABP5	-1.52761	8.41819	-3.31858	0.00356191	0.0415977	-2.14774
SERPINB12	-3.97224	5.36111	-3.3177	0.00356903	0.0416253	-1.8753
CYP2R1	-1.04454	3.89148	-3.31769	0.00356913	0.0416253	-1.93153
MON1A	-1.02627	3.55038	-3.31525	0.00358894	0.0418077	-1.9072
SP110	0.980031	4.6697	3.31516	0.00358966	0.0418077	-2.12031
HES5	-2.87158	1.42332	-3.3109	0.00362443	0.0421839	-1.74177
XPR1	1.19799	5.69127	3.31039	0.0036286	0.0422037	-2.16738
ITFG1	0.663346	5.45335	3.30978	0.00363363	0.0422242	-2.15937
C2CD4A	2.61735	-1.03899	3.30958	0.00363529	0.0422242	-1.74907
HLF	-2.60301	4.51881	-3.30895	0.00364045	0.0422554	-1.9145
MESP2	-2.30564	-0.767367	-3.30772	0.00365066	0.0423452	-1.87235
LRIF1	1.03997	3.95482	3.30627	0.00366262	0.0424551	-2.08769
HECTD2	1.2381	2.87749	3.30532	0.0036705	0.0425177	-1.9902
MIR222HG	1.78533	2.03555	3.30421	0.00367977	0.0425855	-1.93333
RP11-644F5.11	1.29155	0.656001	3.30385	0.0036828	0.0425855	-1.81089
PLGRKT	-0.809498	3.54311	-3.30352	0.00368554	0.0425855	-1.94328
AZGP1P1	-3.02327	2.41944	-3.30343	0.00368631	0.0425855	-1.76684
LCE4A	-4.20022	-0.314184	-3.3026	0.00369319	0.0426362	-2.04029
FAM109B	-0.949225	3.36824	-3.30195	0.00369866	0.0426705	-1.92193
PNPLA3	-3.03804	3.61773	-3.30084	0.00370795	0.0427239	-1.83606
SFTA1P	2.37934	-3.65614	3.30072	0.00370893	0.0427239	-1.91979
ZSCAN32	-0.446545	4.0645	-3.3005	0.00371078	0.0427239	-2.02881
ISG20	1.45714	4.1049	3.29911	0.00372253	0.0428092	-2.12894
TCP11L2	-1.02232	5.21858	-3.29903	0.00372319	0.0428092	-2.111
EXT2	0.570069	6.29637	3.29824	0.00372985	0.0428334	-2.19794
SEMA4F	0.575561	2.4901	3.29819	0.0037303	0.0428334	-1.93109
COPS8	0.65524	5.12033	3.29731	0.00373773	0.0428898	-2.1738
NFE2	-2.87083	2.03173	-3.29618	0.00374725	0.0429512	-1.77262
KIAA1257	-2.08174	-0.613322	-3.29606	0.00374831	0.0429512	-1.86968
BAG3	0.636368	6.2318	3.29577	0.00375071	0.0429512	-2.20299
QSOX1	-1.09806	7.72027	-3.29549	0.00375312	0.0429512	-2.20187
LUZP1	0.463699	6.85234	3.29471	0.00375976	0.0429985	-2.20617
ATPAF2	-0.63787	3.87532	-3.29427	0.00376354	0.0430129	-2.00826
PMAIP1	1.09781	3.12483	3.29317	0.00377287	0.0430909	-2.04051
KCND1	1.06817	-0.0885644	3.29286	0.00377549	0.043092	-1.79084
GDA	-3.05929	4.48589	-3.29179	0.00378472	0.0431685	-1.91722
PIEZO2	1.21156	2.47568	3.29105	0.003791	0.0432113	-1.98005
MTURN	-0.829149	5.32858	-3.29074	0.00379368	0.0432131	-2.14456
PKP1	-1.76404	10.7943	-3.29033	0.0037972	0.0432244	-2.16474
NUDT3	-0.529718	6.98919	-3.28999	0.00380018	0.0432295	-2.21509
ERBB2	-1.11552	7.64839	-3.28804	0.00381698	0.0433918	-2.218
PTGES3	1.16728	6.57103	3.28773	0.00381965	0.0433933	-2.21956
XYLT2	0.586475	4.98261	3.28668	0.00382871	0.0434674	-2.18823
PITPNM2	0.931563	3.73523	3.28606	0.00383403	0.043499	-2.10326
ZNF768	0.723798	4.62277	3.28526	0.00384104	0.0435496	-2.17363
SHANK1	1.14712	-0.127115	3.28492	0.00384398	0.0435541	-1.80573
ZYX	1.09123	6.25867	3.28364	0.00385508	0.043633	-2.22932
ITM2A	-1.96224	3.82221	-3.28353	0.00385604	0.043633	-1.94616
YIPF6	0.754513	5.44713	3.28301	0.00386062	0.0436559	-2.21828
FAM122B	0.835272	3.66704	3.28026	0.00388475	0.0438656	-2.10934
FCHO1	-1.97205	3.48561	-3.28009	0.00388618	0.0438656	-1.91831
TMEM26	2.54229	-2.0205	3.28002	0.00388685	0.0438656	-1.80735
IDE	-1.55903	8.0295	-3.27935	0.00389272	0.0438998	-2.23471
LCE1D	-4.54161	3.64304	-3.27909	0.00389502	0.0438998	-1.8206
PDE12	-0.538892	5.13074	-3.27869	0.00389854	0.0439106	-2.17219
GRB10	0.87895	4.53174	3.27776	0.00390673	0.043969	-2.18725
IPO7	0.991079	7.28741	3.27744	0.00390958	0.043969	-2.23605
MYCBPAP	-1.80771	0.183332	-3.27723	0.00391144	0.043969	-1.82337
NDUFB9	-0.729374	6.25652	-3.27681	0.0039151	0.0439713	-2.22846
SGIP1	1.39117	1.48712	3.27662	0.00391679	0.0439713	-1.92684
ACER1	-4.82287	4.11248	-3.27541	0.00392757	0.0440355	-1.83935
ATP5O	-0.731656	5.54555	-3.27537	0.00392793	0.0440355	-2.19873
ZSCAN16-AS1	0.769758	0.98514	3.27511	0.00393023	0.0440355	-1.87177
BRD9	0.587768	5.06829	3.27365	0.00394317	0.0441517	-2.2202
PDIA6	0.582874	7.46465	3.2729	0.00394991	0.044179	-2.24693
ZBED5-AS1	-1.01365	2.46836	-3.2728	0.00395078	0.044179	-1.9079
RDH16	-1.51299	2.80254	-3.27202	0.00395778	0.0442284	-1.91186
TPRG1L	-0.531089	6.10834	-3.27071	0.00396954	0.0443308	-2.2416
ARAP2	-1.25956	7.0116	-3.27036	0.00397264	0.0443365	-2.25025
C4B	1.95043	-0.732501	3.26912	0.00398378	0.0444319	-1.82923
LINC00640	-2.20405	0.781378	-3.2675	0.0039984	0.0445658	-1.8278
RIMS3	-1.58454	5.41739	-3.26534	0.00401796	0.0447547	-2.16959
LIPK	-3.74523	2.9601	-3.26478	0.00402305	0.0447823	-1.8474
JHDM1D-AS1	-1.06814	3.62569	-3.26314	0.00403798	0.0449192	-2.01776
TLDC1	0.945541	5.48179	3.26259	0.00404299	0.044941	-2.26504
PRSS36	-0.997616	1.55093	-3.26224	0.00404626	0.044941	-1.87083
ZNF146	0.739719	6.07505	3.26207	0.00404782	0.044941	-2.27464
RP11-96C23.12	-3.86222	1.72789	-3.26151	0.0040529	0.0449683	-1.84573
ZBTB12	0.922051	0.606823	3.26119	0.0040558	0.0449713	-1.88323
FN1	2.47659	8.7097	3.25954	0.00407101	0.0451107	-2.22285
VSTM2L	2.87042	-1.0607	3.25914	0.00407465	0.0451143	-1.84743
SLC26A10	1.5163	-1.08046	3.25893	0.00407661	0.0451143	-1.84071
C1RL-AS1	1.08641	3.33846	3.2577	0.0040879	0.04521	-2.12754
LANCL2	-0.61784	4.89501	-3.25615	0.00410225	0.0453183	-2.19739
NASP	0.576817	5.98317	3.25607	0.00410299	0.0453183	-2.28565
ALS2CL	-1.1047	6.47894	-3.25545	0.00410877	0.0453528	-2.27176
PRICKLE3	0.745274	3.87051	3.2539	0.00412317	0.0454277	-2.18003
RAB11FIP3	0.626479	4.87006	3.25387	0.00412347	0.0454277	-2.25305
SP6	-0.896846	4.1334	-3.25386	0.00412352	0.0454277	-2.10515
HACL1	-1.50583	4.5503	-3.25289	0.00413256	0.0454981	-2.10678
USP19	-0.535105	6.17532	-3.25242	0.00413697	0.0455121	-2.2825
LBH	1.40449	4.72592	3.25219	0.00413915	0.0455121	-2.26677
PITPNC1	1.73935	4.01403	3.25117	0.00414865	0.0455426	-2.23142
EPHB6	-2.14683	6.79927	-3.251	0.00415026	0.0455426	-2.25907
KCNQ1	0.94885	1.87409	3.25093	0.00415096	0.0455426	-1.99186
CILP2	1.66755	-0.374304	3.25059	0.00415415	0.0455426	-1.87447
TEP1	0.680461	5.85786	3.25047	0.00415524	0.0455426	-2.29649
NR4A1	2.51602	4.41887	3.24993	0.00416032	0.0455628	-2.26478
PRDM5	-0.751339	2.72792	-3.24952	0.00416412	0.0455628	-1.98425
ZNF18	-0.685742	3.47141	-3.24941	0.00416517	0.0455628	-2.05875
LYRM1	-0.880625	3.78004	-3.24904	0.00416869	0.0455628	-2.07619
TMEM44	0.961173	2.06447	3.24886	0.0041704	0.0455628	-2.01346
SLC38A4	2.46294	1.29392	3.24787	0.00417975	0.0456293	-2.01965
RCC1	0.733724	5.45805	3.2476	0.00418228	0.0456293	-2.29419
BDH2	-0.817212	3.39879	-3.24736	0.00418449	0.0456293	-2.04805
RHCG	-3.8963	6.09651	-3.247	0.00418794	0.0456379	-2.10543
HACD1	1.08067	0.943974	3.24669	0.00419091	0.0456411	-1.93608
CHST15	0.649069	5.13859	3.24617	0.00419582	0.0456655	-2.28429
IL36B	-3.64827	0.764004	-3.24548	0.00420229	0.0456876	-1.92062
GABARAPL2	-0.59464	5.59736	-3.24539	0.00420318	0.0456876	-2.27172
LRSAM1	-1.00182	4.92849	-3.2449	0.00420781	0.0456909	-2.19645
NNT	-0.608357	5.77971	-3.2448	0.00420883	0.0456909	-2.28211
DUT	0.755628	4.99457	3.24397	0.0042167	0.0457107	-2.28451
THOP1	-0.89401	5.09793	-3.24385	0.00421778	0.0457107	-2.22394
PLB1	-1.43733	4.37363	-3.24376	0.00421867	0.0457107	-2.11206
PTPRA	-0.52999	6.40867	-3.2431	0.00422499	0.045736	-2.30873
SPIN3	0.986668	1.08648	3.24236	0.00423206	0.045736	-1.95394
SCMH1	0.607266	4.53035	3.2422	0.00423353	0.045736	-2.25561
YPEL2	-0.802923	4.88015	-3.24201	0.0042354	0.045736	-2.21356
ANXA9	-2.97914	4.49842	-3.24168	0.00423857	0.045736	-2.02722
ZNF182	0.902418	2.32898	3.24159	0.00423936	0.045736	-2.05232
GLG1	0.51543	7.44618	3.24156	0.00423972	0.045736	-2.3151
CYB561	-0.724105	5.78151	-3.24103	0.00424472	0.0457434	-2.28646
NFYA	0.662481	4.80807	3.24093	0.00424574	0.0457434	-2.27872
DCAF7	0.546515	6.11621	3.24059	0.00424899	0.0457495	-2.32048
NR4A2	2.20594	2.95587	3.23993	0.00425531	0.0457887	-2.17667
MAP3K8	-0.979874	4.48089	-3.23942	0.00426025	0.0458131	-2.16575
UBE2D4	-0.614638	3.69622	-3.239	0.00426421	0.0458268	-2.11001
GCSAML	-3.47197	-1.36014	-3.23785	0.00427531	0.0459174	-2.24883
STX17-AS1	-2.22877	-0.414375	-3.23728	0.00428084	0.0459479	-1.94965
GAPVD1	-0.627934	7.06369	-3.23547	0.00429837	0.0461071	-2.33228
PRSS8	-2.09296	6.55471	-3.23388	0.00431384	0.046244	-2.29041
KIF1C	-0.877205	8.27388	-3.23184	0.00433368	0.046394	-2.33393
RPL6P27	-0.978266	1.24825	-3.23163	0.00433579	0.046394	-1.91891
RCL1	-0.928793	4.2069	-3.23156	0.00433648	0.046394	-2.1557
RP11-381K20.2	1.06731	-0.372338	3.23094	0.00434255	0.046394	-1.90258
KDM2B	-0.540025	5.53081	-3.23081	0.00434376	0.046394	-2.30109
UBQLN2	0.594429	5.4233	3.23035	0.0043483	0.046394	-2.32835
C1QTNF9B-AS1	-3.36732	0.613017	-3.23029	0.00434892	0.046394	-1.95409
LARGE1	0.627626	4.57611	3.23023	0.00434952	0.046394	-2.28604
RAP2B	0.935201	6.35816	3.22893	0.00436228	0.0464382	-2.34751
POMT2	0.678794	3.82703	3.22879	0.00436365	0.0464382	-2.22343
ZNF771	0.989437	1.33389	3.22873	0.00436426	0.0464382	-1.99488
KRT2	-5.1513	8.64477	-3.22849	0.00436657	0.0464382	-2.27219
TSPO	-0.660382	7.15469	-3.228	0.00437138	0.0464382	-2.34851
ATP12A	-4.74387	5.743	-3.22795	0.00437194	0.0464382	-2.05274
NREP	1.24784	4.65672	3.22787	0.00437266	0.0464382	-2.31233
TBC1D25	0.57409	4.08591	3.22713	0.00437999	0.0464502	-2.24768
RASSF8	1.25174	4.31811	3.22695	0.00438173	0.0464502	-2.29427
MOB3A	0.796972	5.02785	3.22693	0.00438194	0.0464502	-2.3236
AQP3	-1.74078	8.89393	-3.22247	0.00442631	0.04682	-2.3499
RAET1E	-1.67089	4.99893	-3.22237	0.00442724	0.04682	-2.20278
S100PBP	0.846581	4.20623	3.22156	0.00443536	0.04682	-2.2842
IL1R2	-1.67844	4.25704	-3.22156	0.0044354	0.04682	-2.12474
YPEL3	-0.864923	4.84594	-3.22147	0.00443628	0.04682	-2.25201
TENM3	1.79844	3.65642	3.22146	0.00443634	0.04682	-2.26982
MMP27	-2.86425	-0.708725	-3.22089	0.00444206	0.04682	-2.06837
MRPS25	-0.888097	5.17719	-3.2208	0.00444294	0.04682	-2.27712
HSBP1	0.503461	6.1169	3.22064	0.00444454	0.04682	-2.36311
SYNPO	1.00201	5.24002	3.22061	0.00444488	0.04682	-2.34906
CUEDC1	1.05822	3.93307	3.22041	0.00444693	0.04682	-2.2713
PPFIA3	-1.06135	4.50342	-3.21958	0.00445519	0.0468487	-2.20429
OBSL1	0.708019	5.19817	3.2193	0.00445805	0.0468487	-2.34532
PLXNB3	1.03848	3.07503	3.21853	0.00446577	0.0468487	-2.18703
PIM1	-0.89197	6.78743	-3.21829	0.00446817	0.0468487	-2.36385
CAMK2N2	1.66716	-1.48987	3.2179	0.00447212	0.0468487	-1.92165
ZNF557	0.526495	4.06781	3.21785	0.00447261	0.0468487	-2.26472
CTD-2287O16.1	-1.33144	-0.492822	-3.2178	0.00447316	0.0468487	-1.94474
CNPY3	0.73596	4.59161	3.21775	0.00447366	0.0468487	-2.31737
KIT	-1.51218	4.74604	-3.21768	0.0044743	0.0468487	-2.20585
NEMP2	0.944104	2.87921	3.21678	0.00448342	0.0469155	-2.16607
RALGAPA2	-1.25464	6.42121	-3.21537	0.00449768	0.047012	-2.35243
BFSP1	-0.969499	1.49858	-3.21492	0.00450221	0.047012	-1.96502
APOM	-1.11801	0.960849	-3.21488	0.00450264	0.047012	-1.93587
ZNF185	-1.33718	7.52729	-3.21478	0.00450363	0.047012	-2.37425
RP11-134G8.10	-1.02658	1.9582	-3.21351	0.00451662	0.0471188	-1.99617
ARHGAP40	-4.14206	2.27196	-3.21254	0.00452644	0.0471925	-1.9322
CTSV	-2.28811	6.50831	-3.21226	0.00452933	0.0471938	-2.32072
PHGDH	-1.21964	6.35193	-3.21095	0.00454272	0.0472926	-2.3591
KRBOX4	0.648198	2.57018	3.21055	0.00454681	0.0472926	-2.12743
B4GALNT1	2.43313	-0.243093	3.21052	0.0045471	0.0472926	-1.97066
IKBIP	1.29899	2.77375	3.21006	0.00455188	0.0473042	-2.18608
YIPF5	0.56116	5.24003	3.20988	0.00455374	0.0473042	-2.36475
EFR3B	-2.08335	3.16124	-3.20904	0.00456236	0.0473649	-2.03886
RPS9	-0.726215	8.65441	-3.20861	0.00456676	0.0473819	-2.37669
TMEM136	1.15456	0.93772	3.20834	0.00456956	0.0473822	-2.01724
FAM63A	-1.10686	4.99206	-3.20797	0.00457336	0.0473929	-2.27985
CCDC69	-1.48867	4.93624	-3.20727	0.00458053	0.0474373	-2.24838
CLCN3	-0.770045	7.32579	-3.20701	0.00458319	0.0474373	-2.39342
DAPP1	-1.34489	4.68605	-3.20674	0.00458606	0.0474382	-2.23873
ARSA	0.778567	4.36923	3.20632	0.00459032	0.0474537	-2.32551
WNT4	-2.59442	5.04952	-3.206	0.00459363	0.0474592	-2.18502
PLA2G2F	-3.93704	4.20969	-3.20479	0.00460626	0.0475609	-2.03355
BAALC-AS1	-1.11334	1.17122	-3.20108	0.0046449	0.0479238	-1.96904
AZI2	-0.758007	5.39074	-3.20078	0.00464797	0.0479238	-2.34664
ATP6V1C2	-2.56727	5.57084	-3.20045	0.00465148	0.0479238	-2.24901
CPNE8	0.939772	3.18466	3.20021	0.004654	0.0479238	-2.23302
GDF7	-3.03868	0.124801	-3.19987	0.00465752	0.0479238	-2.02273
SS18L2	-0.796051	2.95937	-3.19981	0.00465821	0.0479238	-2.10825
SCEL	-2.46238	6.76009	-3.1995	0.00466147	0.0479286	-2.35298
MKL1	0.558389	5.24316	3.19912	0.00466544	0.0479293	-2.38782
KRT37	-3.53206	-0.672328	-3.19896	0.00466715	0.0479293	-2.16598
LRRC8E	-1.05783	4.80397	-3.19818	0.00467528	0.047984	-2.28133
FLOT1	0.962872	5.84341	3.19788	0.0046785	0.0479883	-2.41061
LINC00704	2.26145	-2.22265	3.19605	0.00469784	0.0481388	-1.97154
AIDA	0.856109	4.19992	3.19595	0.0046988	0.0481388	-2.33948
MTATP6P1	0.955813	4.86981	3.19402	0.00471936	0.0483205	-2.38955
CD151	1.12956	7.15495	3.19369	0.00472287	0.0483275	-2.41635
GJC1	1.2193	2.90893	3.19254	0.00473506	0.0484233	-2.22733
ENTPD7	1.02072	5.3396	3.1917	0.00474405	0.0484829	-2.4141
ATP13A4	-2.82032	4.13343	-3.19146	0.00474656	0.0484829	-2.11073
LFNG	-0.956915	5.22848	-3.19098	0.00475175	0.048507	-2.3448
IFIT2	2.12168	4.3461	3.19036	0.00475835	0.0485454	-2.3878
CTD-2583A14.11	0.911569	0.893907	3.18997	0.00476258	0.0485484	-2.04164
SCARNA21	-0.812911	5.9535	-3.1898	0.00476432	0.0485484	-2.40071
RP11-54O7.17	2.08794	-1.23682	3.1893	0.00476971	0.0485744	-1.97332
SLC1A1	1.46347	1.07868	3.18804	0.00478327	0.0486835	-2.07536
FAM76A	-0.814659	4.18004	-3.18743	0.00478986	0.0487012	-2.2586
RNF224	-1.52453	-0.64511	-3.1872	0.00479236	0.0487012	-2.01991
PDIA4	0.707057	7.12248	3.18694	0.00479514	0.0487012	-2.43464
CDK5RAP2	-0.508457	6.17867	-3.18682	0.00479639	0.0487012	-2.42367
MAGI1	-1.12162	5.38651	-3.18646	0.00480028	0.0487118	-2.35705
LINC00467	-1.23953	1.22412	-3.18334	0.00483413	0.0490262	-2.00367
ENSA	-0.611114	7.76123	-3.18286	0.00483941	0.0490506	-2.44347
TUG1	0.674289	7.1234	3.18225	0.00484596	0.0490879	-2.44484
KRT81	3.03828	0.045051	3.18136	0.00485569	0.0491574	-2.05898
UCHL3	-1.25381	3.13592	-3.18049	0.00486526	0.0492023	-2.1358
S100A8	-2.59802	10.7837	-3.18043	0.00486588	0.0492023	-2.41014
ADGRL2	-0.993802	6.56508	-3.17957	0.00487532	0.0492491	-2.4399
EFCC1	-1.44303	0.361234	-3.17948	0.00487627	0.0492491	-1.99119
DUSP6	1.26158	6.48429	3.17902	0.00488131	0.049271	-2.45289
AP000322.53	-4.95358	1.09972	-3.17814	0.00489104	0.0493156	-2.09063
FOXQ1	1.42115	4.37936	3.17808	0.00489167	0.0493156	-2.40685
PLXDC2	-1.08875	7.67342	-3.17784	0.00489437	0.0493156	-2.45466
LMAN2L	0.578594	4.00126	3.17578	0.00491704	0.0495148	-2.35019
ATP10B	-2.67532	5.53244	-3.17335	0.00494401	0.0497571	-2.29034
KAT14	-0.630612	4.41733	-3.17245	0.00495406	0.049829	-2.32793
DNASE1L3	-2.45159	2.79129	-3.1714	0.0049657	0.0499167	-2.07788
RPL7AP6	-1.02559	1.4667	-3.17061	0.00497458	0.0499736	-2.04982
AP000695.6	1.54076	-1.43623	3.17022	0.00497897	0.0499736	-2.00868
CERS2	0.97239	5.83272	3.17002	0.00498116	0.0499736	-2.47007
RPUSD4	-0.558556	4.50912	-3.16985	0.00498305	0.0499736	-2.34718
MT-ND4	0.987272	9.03	3.16939	0.00498818	0.0499958	-2.43091
UFC1	-0.621294	6.07971	-3.16828	0.00500065	0.0500914	-2.45789
RAD54L2	-0.453256	5.67463	-3.16624	0.00502365	0.0502923	-2.44929
C16orf74	1.08225	3.23568	3.16533	0.00503402	0.0503667	-2.32149
RBM12B	0.837911	4.77994	3.16506	0.00503702	0.0503672	-2.44447
KCTD20	-0.4937	6.80091	-3.16377	0.0050517	0.0504613	-2.48491
KIAA0368	-0.478228	7.53161	-3.16371	0.00505233	0.0504613	-2.48581
NWD2	-3.03944	0.992294	-3.16141	0.00507852	0.0506818	-2.03097
AC017002.2	1.78527	-1.62823	3.16125	0.00508033	0.0506818	-2.02699
ACHE	1.91685	-0.970796	3.16045	0.00508945	0.0507432	-2.03523
SPRR2B	-5.41417	5.3497	-3.1597	0.00509804	0.0507993	-2.13462
ABI1	-0.567487	6.55307	-3.15792	0.00511846	0.0509731	-2.4934
ARRDC4	-1.3655	6.60792	-3.15743	0.0051241	0.0509996	-2.47995
SLC16A6	-1.95193	3.50108	-3.15705	0.00512856	0.0510056	-2.18099
TTBK2	0.85724	4.61007	3.15686	0.00513067	0.0510056	-2.45252
PTPRN	6.53002	-2.93106	3.15638	0.0051362	0.0510171	-2.04117
GSTZ1	-0.886648	4.67866	-3.15605	0.00514008	0.0510171	-2.36978
SERPINB8	-1.01427	5.8232	-3.15599	0.00514077	0.0510171	-2.45819
C6orf25	-2.57963	0.468609	-3.15551	0.00514629	0.0510422	-2.05098
RILPL1	0.652994	3.3984	3.15351	0.00516947	0.0512145	-2.33592
AIM1L	-2.08829	5.43958	-3.15338	0.00517098	0.0512145	-2.37473
SALL4	1.77529	-0.201224	3.15324	0.00517264	0.0512145	-2.07566
ATRX	1.08103	6.69156	3.15232	0.00518333	0.0512811	-2.5098
ATP5G1	-0.803733	5.59175	-3.15214	0.00518536	0.0512811	-2.46157
ANAPC1P1	-3.05004	-1.71501	-3.15171	0.00519045	0.0513018	-2.35829
NAAA	-0.696531	3.88545	-3.15058	0.00520359	0.051402	-2.30709
KCNJ15	1.17929	5.38623	3.1498	0.00521268	0.051462	-2.50594
ARFGAP2	-0.589269	6.75787	-3.14944	0.005217	0.051475	-2.5142
GPX8	1.14725	3.62956	3.1491	0.00522096	0.0514843	-2.40047
SPRY4	1.38209	3.85133	3.14855	0.00522739	0.0515181	-2.42495
PCDHGA7	1.34366	0.555517	3.14827	0.00523065	0.0515206	-2.11706
PLCXD2	-1.52454	2.28412	-3.14681	0.00524783	0.05166	-2.13052
ATP13A3	1.20707	6.30408	3.14617	0.0052554	0.0517048	-2.5237
SLC25A15	-0.782798	2.84476	-3.14488	0.00527064	0.0518249	-2.20827
SCUBE2	-2.01295	4.14426	-3.14418	0.00527895	0.0518768	-2.25549
ZNF319	0.713063	3.91046	3.14356	0.00528633	0.0518927	-2.41367
RP11-49I11.1	2.39612	-1.13932	3.14353	0.00528664	0.0518927	-2.06555
PITPNM1	1.10721	5.35305	3.14257	0.00529799	0.0519689	-2.51993
HLA-DQB2	-1.61037	4.66281	-3.14237	0.00530047	0.0519689	-2.34207
BBS10	1.15234	3.07159	3.14029	0.00532519	0.0521814	-2.36038
AMTN	3.1614	-3.49051	3.13976	0.00533158	0.0521913	-2.12977
GREM1	2.11427	3.78146	3.13957	0.0053338	0.0521913	-2.46188
RP5-968P14.2	-1.28719	-0.350431	-3.13944	0.00533536	0.0521913	-2.07833
RP11-386B13.4	-3.77908	1.35235	-3.13841	0.00534777	0.0522708	-2.08322
APEH	-0.743909	6.41221	-3.13826	0.00534959	0.0522708	-2.52916
EIF2B5	-0.473796	5.67933	-3.13741	0.00535971	0.0523398	-2.51065
NAP1L1	0.804372	7.14436	3.13618	0.00537456	0.0524548	-2.54196
RTN4R	0.868169	2.27229	3.13546	0.00538328	0.05251	-2.26207
RPL7AP64	-2.39583	-0.706084	-3.13485	0.00539067	0.0525381	-2.16745
ZFYVE9	0.566019	6.18325	3.13471	0.00539231	0.0525381	-2.54767
TUBB3	1.76929	0.101093	3.13309	0.00541193	0.0526993	-2.13097
ZNF366	-1.19249	2.32383	-3.13236	0.00542088	0.0527327	-2.17575
DNASE1L1	0.827962	4.75429	3.1323	0.00542152	0.0527327	-2.51173
NIPAL2	-1.3528	6.33511	-3.13146	0.00543177	0.0527916	-2.5253
CKAP2L	1.10725	3.19236	3.13103	0.00543704	0.0527916	-2.38816
PON2	0.702735	5.41686	3.13086	0.00543905	0.0527916	-2.54208
PNN	0.521487	5.64112	3.13079	0.00543992	0.0527916	-2.5462
PTK2B	0.660818	5.91055	3.12991	0.00545077	0.0528535	-2.55512
RUNX1	1.31035	5.45988	3.12977	0.00545247	0.0528535	-2.55111
GALNS	0.726137	4.27804	3.12925	0.00545881	0.052885	-2.4806
RIMS2	1.69586	1.36734	3.12856	0.00546723	0.0529365	-2.23516
CYB561D1	-1.08364	5.07302	-3.1272	0.005484	0.0530688	-2.45915
QRICH1	-0.45723	6.23874	-3.12569	0.00550253	0.0532181	-2.55688
VMA21	0.968021	5.91281	3.1254	0.00550617	0.0532232	-2.56613
MVD	-1.90677	5.9716	-3.12376	0.00552646	0.0533485	-2.49089
CAMSAP1	-0.623195	6.84483	-3.12359	0.00552857	0.0533485	-2.56983
VPS33B	-0.443405	4.24152	-3.12353	0.00552928	0.0533485	-2.42153
ATP5A1	-0.757021	8.74237	-3.12334	0.00553161	0.0533485	-2.55724
ZNF616	0.768271	3.4101	3.12207	0.00554738	0.0534317	-2.41159
EFCAB7	0.863079	2.45078	3.12182	0.00555056	0.0534317	-2.31161
ZFYVE27	0.529621	4.61461	3.1218	0.00555074	0.0534317	-2.51512
DSG1	-2.65121	11.2156	-3.12164	0.00555272	0.0534317	-2.52511
FZD5	1.43795	4.41928	3.12125	0.0055576	0.053445	-2.5311
ZNF718	0.985502	2.81858	3.12093	0.00556162	0.053445	-2.3597
ABHD12	-0.588807	5.30198	-3.12078	0.00556348	0.053445	-2.51956
FAM212B	-0.804873	4.12418	-3.11985	0.00557507	0.0535263	-2.39154
HSD17B7P2	-0.978742	0.866387	-3.11674	0.0056141	0.0538637	-2.12738
PCDH1	-1.01276	7.06738	-3.11655	0.00561651	0.0538637	-2.58324
ZXDA	0.967473	2.49897	3.11501	0.00563586	0.0540191	-2.33693
TRNAU1AP	-0.586671	4.09206	-3.11454	0.00564177	0.0540256	-2.41602
PGBD1	0.726224	1.7152	3.11446	0.00564286	0.0540256	-2.25015
NPRL2	-0.760889	3.47605	-3.11389	0.00565009	0.0540646	-2.33576
RMND5A	-0.737984	6.97769	-3.11353	0.00565464	0.0540778	-2.5914
RPLP0P6	-0.913485	3.76188	-3.11312	0.00565984	0.0540821	-2.35577
KLF7	1.02486	5.37039	3.11286	0.00566308	0.0540821	-2.58277
UBL3	-1.14516	6.06237	-3.11274	0.00566457	0.0540821	-2.55873
SDR16C5	-1.43579	5.96736	-3.1123	0.00567023	0.0541059	-2.53922
RPL11	-0.61895	9.43481	-3.11174	0.00567732	0.0541434	-2.56548
CCDC127	0.870236	4.20084	3.11117	0.00568453	0.0541819	-2.52115
FOXK1	0.59022	7.03194	3.11057	0.00569227	0.0542065	-2.5989
ELMOD1	-3.42542	4.2199	-3.11037	0.0056948	0.0542065	-2.24721
MANSC1	-1.07195	4.9613	-3.11004	0.00569899	0.0542065	-2.48424
ACAT1	-0.928751	4.92577	-3.10998	0.00569978	0.0542065	-2.49315
ADAMTSL2	1.11149	1.60575	3.1097	0.00570335	0.0542103	-2.26676
TMEM55B	-0.608363	4.7435	-3.10783	0.00572735	0.0543742	-2.49789
PNCK	1.94998	-0.89503	3.10762	0.00572998	0.0543742	-2.13625
FBXO21	-0.441275	5.87678	-3.10761	0.00573013	0.0543742	-2.58381
PMEL	-4.09318	5.49504	-3.10717	0.00573582	0.0543752	-2.31643
JOSD1	0.769984	6.19884	3.10688	0.0057395	0.0543752	-2.60751
RP11-432J22.2	1.11224	-0.829443	3.10686	0.00573977	0.0543752	-2.13083
POLR3B	-0.772635	4.69173	-3.10591	0.00575195	0.0544605	-2.48382
RP11-384L8.1	-2.76953	1.21538	-3.10498	0.00576402	0.0544979	-2.12989
IL37	-3.99298	3.26953	-3.10469	0.00576766	0.0544979	-2.16791
BANP	0.679757	3.99768	3.10425	0.00577338	0.0544979	-2.50546
BAMBI	2.08435	2.32715	3.10418	0.00577435	0.0544979	-2.40896
SPRR1A	-3.05199	7.96323	-3.10416	0.00577451	0.0544979	-2.59102
TIMM10	-0.952852	3.88763	-3.10404	0.00577612	0.0544979	-2.38676
RPL23A	-0.672643	8.49716	-3.10388	0.00577819	0.0544979	-2.60216
SPRR2A	-4.01826	7.17861	-3.10275	0.0057928	0.0546055	-2.51298
FHL2	0.908698	5.62747	3.10189	0.00580395	0.0546805	-2.61136
RPL35	-0.747227	8.89173	-3.10051	0.00582201	0.0548204	-2.60271
IFITM3	1.29739	7.58904	3.09939	0.00583654	0.0549271	-2.60844
TK1	1.21139	4.85652	3.09904	0.0058412	0.0549339	-2.5958
IRF2BP2	0.598036	7.38244	3.09885	0.00584369	0.0549339	-2.61995
BLOC1S3	-0.648968	3.59308	-3.09705	0.00586718	0.0551055	-2.3896
ZNFX1	0.772816	7.25488	3.09696	0.00586839	0.0551055	-2.62419
SRC	0.609117	5.54412	3.09655	0.00587385	0.0551266	-2.61745
INHBB	1.64922	3.53455	3.0962	0.00587844	0.0551394	-2.52083
RPL4P4	-1.28863	1.95519	-3.09534	0.00588977	0.0552153	-2.21792
TMEM18	-0.498162	4.28626	-3.09505	0.00589357	0.0552208	-2.48282
RP11-109J4.1	-2.19532	1.69313	-3.09454	0.00590034	0.0552427	-2.16894
ANGPT2	1.6418	2.54058	3.09438	0.00590237	0.0552427	-2.41451
MAGT1	0.724471	6.5038	3.09384	0.00590953	0.0552794	-2.63616
TJP1	-0.550736	7.57892	-3.09354	0.00591345	0.0552859	-2.63484
CEP41	0.650282	2.65129	3.09326	0.00591719	0.0552907	-2.38059
ZNF415P1	1.70715	-1.53701	3.09301	0.00592054	0.0552917	-2.15243
TERC	1.17116	4.83682	3.09267	0.00592498	0.055303	-2.6072
UQCRC1	-0.865021	7.43788	-3.09237	0.00592898	0.0553102	-2.63744
CLEC10A	-2.23899	2.36735	-3.09153	0.00594017	0.0553844	-2.21509
RHBDL2	-1.5739	3.54228	-3.0911	0.00594593	0.0554079	-2.34449
FAM20C	1.46312	4.44199	3.09007	0.00595958	0.0555049	-2.59622
CARM1	0.660533	5.50688	3.08983	0.00596284	0.055505	-2.63121
GFM2	0.671889	4.82973	3.08936	0.00596904	0.0555325	-2.60384
PALM2	1.337	0.0571636	3.08883	0.00597621	0.055569	-2.20575
TUBBP5	-3.22534	0.481148	-3.08824	0.00598404	0.0556116	-2.19598
TST	-1.52646	5.05049	-3.08787	0.00598905	0.055628	-2.50857
CDC14A	-1.01551	3.26825	-3.08745	0.00599469	0.0556501	-2.35055
RPS5	-0.674781	9.10237	-3.08709	0.00599949	0.0556551	-2.6259
APBB1	-1.11898	3.60866	-3.08692	0.00600173	0.0556551	-2.38119
IL1R1	-0.909696	6.32456	-3.08635	0.00600945	0.0556954	-2.63277
ZNF506	0.634885	4.16042	3.08611	0.00601259	0.0556954	-2.55831
NMU	-2.34446	3.05709	-3.08569	0.00601825	0.0557177	-2.2657
LSR	0.723313	5.52162	3.08527	0.00602391	0.0557399	-2.64221
MB21D1	1.31919	3.14312	3.08426	0.00603752	0.0558356	-2.49806
SERINC2	1.03894	6.27167	3.08357	0.00604685	0.0558917	-2.65716
RPS2P46	-0.618473	6.99651	-3.08321	0.00605182	0.0559075	-2.65679
SIDT2	-0.95502	5.4948	-3.0828	0.00605729	0.0559277	-2.59442
TRIM5	1.1013	4.32877	3.07957	0.00610122	0.0562644	-2.60477
DEFB1	-1.54492	4.94048	-3.07957	0.00610127	0.0562644	-2.51648
EFNB1	0.774688	7.12696	3.07924	0.00610573	0.0562644	-2.66322
HSD17B8	-0.837604	3.68533	-3.07915	0.00610691	0.0562644	-2.42575
PYROXD2	1.16598	1.67919	3.07714	0.00613443	0.056471	-2.34188
FH	-0.738297	5.92741	-3.07669	0.00614062	0.056471	-2.64263
SERPINE1	2.53429	5.2603	3.07661	0.00614177	0.056471	-2.65831
RP11-389C8.2	-1.35766	1.61955	-3.07655	0.00614253	0.056471	-2.23284
PYCARD	-0.949287	6.00375	-3.07232	0.00620091	0.0569771	-2.64836
C5orf15	0.705951	4.91355	3.07157	0.00621134	0.0570423	-2.64692
TSHZ3	1.3834	3.34717	3.07064	0.0062243	0.0571307	-2.54338
CTB-113D17.1	-2.77156	-0.525149	-3.06927	0.00624331	0.0572744	-2.27659
DLG3	-0.674775	5.43179	-3.06815	0.00625901	0.0573877	-2.63467
IQSEC2	0.678607	3.52976	3.06697	0.00627551	0.0574806	-2.53484
PSMB6	-0.840416	6.60263	-3.06694	0.00627586	0.0574806	-2.68333
ZC3H7B	0.509881	6.84389	3.0663	0.0062849	0.0575326	-2.69421
NRIP1	1.14748	6.60174	3.06478	0.00630629	0.0576975	-2.69576
PELO	0.537031	4.78329	3.06328	0.00632737	0.0578093	-2.65096
POU3F1	-2.52172	4.25498	-3.06328	0.00632738	0.0578093	-2.40653
RBM47	-1.16569	5.82849	-3.06295	0.00633217	0.0578093	-2.65106
STX11	-1.33483	3.27438	-3.06252	0.00633821	0.0578093	-2.38502
GLYCTK	-0.62173	2.98904	-3.06244	0.00633937	0.0578093	-2.39806
C17orf53	1.27274	2.1215	3.06226	0.00634189	0.0578093	-2.41766
MT-ND3	0.869827	7.42993	3.06224	0.00634216	0.0578093	-2.69442
ERAP2	2.50395	5.59774	3.06076	0.00636316	0.0579698	-2.69532
ZFP41	0.697221	2.54564	3.06045	0.00636759	0.0579793	-2.43407
STMN1	0.686103	5.93612	3.05568	0.00643576	0.0585254	-2.7129
CYB5A	-3.04531	5.78925	-3.05567	0.00643594	0.0585254	-2.52974
CTNNB1	-0.491453	8.68266	-3.05543	0.00643938	0.0585254	-2.69964
NUDT11	1.11996	0.563092	3.0553	0.00644125	0.0585254	-2.29831
APOBEC3D	1.678	1.1342	3.05438	0.00645442	0.058614	-2.36888
SDC4	1.1259	7.03863	3.05372	0.00646395	0.0586486	-2.71525
TUSC2	-0.715841	3.88774	-3.05353	0.00646676	0.0586486	-2.51122
FRMPD1	-3.0192	4.01795	-3.0534	0.00646851	0.0586486	-2.37139
FTX	1.0983	3.68567	3.05271	0.00647862	0.0586842	-2.60161
PIP5K1C	0.719216	5.05174	3.05255	0.00648087	0.0586842	-2.69343
MAP2	-2.25583	5.33973	-3.05242	0.00648274	0.0586842	-2.56178
RPS12	-0.559505	9.38595	-3.05156	0.00649521	0.058766	-2.69302
VBP1	1.08282	4.44681	3.05132	0.00649866	0.0587662	-2.67176
PSMD2	-0.719596	8.12119	-3.05091	0.00650463	0.0587822	-2.72019
CENPN	0.817102	3.94352	3.05071	0.00650752	0.0587822	-2.62009
TARS	0.715353	6.74854	3.05027	0.00651399	0.0587822	-2.72781
AKR1B10	-2.27819	5.54716	-3.0502	0.00651502	0.0587822	-2.58499
RP11-277P12.20	-1.9984	1.49225	-3.05002	0.00651761	0.0587822	-2.25841
EML6	-1.44404	3.75017	-3.04858	0.00653855	0.05894	-2.45371
C22orf46	0.513357	3.49306	3.04688	0.00656345	0.0591333	-2.56163
NME6	-0.556138	4.08491	-3.04654	0.00656835	0.0591371	-2.5587
RP11-563J2.2	1.37464	-0.474026	3.04637	0.00657079	0.0591371	-2.25925
KLHL5	0.909833	4.60631	3.04473	0.00659491	0.0593229	-2.69084
AC125232.1	-0.923615	2.14752	-3.04344	0.00661402	0.0594636	-2.35172
RAB31	1.35304	6.27315	3.04291	0.0066218	0.059478	-2.74193
SIRT2	-0.700892	5.6615	-3.04267	0.0066253	0.059478	-2.70226
ARHGAP23P1	-1.54213	-0.0127256	-3.04262	0.00662605	0.059478	-2.24741
FNDC3B	1.19561	6.4709	3.04053	0.00665703	0.0597248	-2.74724
ZNF221	0.914943	0.894372	3.03931	0.00667518	0.0598383	-2.34816
ZNF644	1.05922	5.73733	3.03913	0.00667779	0.0598383	-2.74672
ATG9B	-3.35565	3.84071	-3.03897	0.00668017	0.0598383	-2.36472
ZNF609	0.435683	6.51883	3.03866	0.00668482	0.0598485	-2.75285
EEF1B2P3	-1.10236	0.812766	-3.03814	0.00669265	0.0598874	-2.27147
PCAT7	2.51444	-1.26323	3.03704	0.006709	0.0599937	-2.26985
PER3	-1.28072	5.931	-3.0367	0.00671411	0.0599937	-2.70586
PREP	-0.515489	5.57012	-3.03657	0.00671612	0.0599937	-2.71611
NPR 2.00	-2.00815	3.83161	-3.0364	0.00671857	0.0599937	-2.44331
BLMH	-2.17513	7.05103	-3.03585	0.00672678	0.0600165	-2.72942
SPRYD3	0.527892	5.32904	3.03576	0.00672814	0.0600165	-2.73731
PFKFB4	-1.13311	4.35038	-3.03423	0.0067512	0.0601909	-2.56579
THOC7	-0.593746	4.83454	-3.03368	0.00675942	0.0602328	-2.66448
CDRT1	-2.08707	-0.197669	-3.03116	0.00679755	0.0605074	-2.28283
SDCCAG8	0.53662	4.79551	3.03074	0.00680397	0.0605074	-2.72009
DIEXF	0.567102	5.1779	3.03073	0.00680404	0.0605074	-2.74184
LRRC61	-0.864108	2.99549	-3.03055	0.00680674	0.0605074	-2.45024
NFE2L3	-1.48253	5.00664	-3.03048	0.00680792	0.0605074	-2.6277
ZXDB	0.856312	3.24634	3.03002	0.0068149	0.060538	-2.59145
CLSTN1	0.707146	8.41169	3.02884	0.00683275	0.060665	-2.74765
BTBD3	-0.699662	5.37812	-3.02809	0.00684422	0.0606725	-2.71477
CAMKMT	-0.713558	2.16252	-3.02801	0.00684542	0.0606725	-2.39389
NDEL1	-0.89683	7.02549	-3.02781	0.00684851	0.0606725	-2.77171
BBS2	0.784162	5.00639	3.02766	0.00685076	0.0606725	-2.74502
CCDC12	-0.744849	4.72021	-3.02762	0.00685133	0.0606725	-2.65243
ENC1	0.782485	5.34632	3.02726	0.00685688	0.0606903	-2.76008
OAS2	1.7365	6.09029	3.02624	0.00687241	0.0607963	-2.77506
KLRC1	2.09508	-1.56593	3.02485	0.00689385	0.0609545	-2.27986
DDX19B	-0.59239	4.08584	-3.02411	0.00690515	0.0610228	-2.60209
CTD-3247F14.2	-2.74605	1.59052	-3.02331	0.00691744	0.0610998	-2.28501
IFNAR1	0.856029	5.41142	3.02308	0.006921	0.0610998	-2.772
MT-CO2	0.809084	10.1759	3.02156	0.00694452	0.0612385	-2.71467
WHAMMP2	1.19993	-0.530785	3.02156	0.00694458	0.0612385	-2.30296
GID8	-0.589143	6.16689	-3.02137	0.00694745	0.0612385	-2.77245
PTGFRN	0.994034	7.95434	3.02022	0.00696529	0.0613642	-2.77208
PINX1	-0.864293	3.1718	-3.01976	0.00697238	0.061395	-2.49085
ST13P20	-2.35526	0.379663	-3.01785	0.00700211	0.0616251	-2.29446
KRIT1	0.833006	4.96195	3.01744	0.00700853	0.0616278	-2.7658
UHMK1	1.20875	6.67703	3.01737	0.00700963	0.0616278	-2.79475
GPD1L	-1.25086	4.01321	-3.01694	0.00701635	0.0616553	-2.56629
CHCHD7	-0.515926	3.74745	-3.01621	0.00702775	0.0616979	-2.58733
SALL1	2.86854	-1.31476	3.01617	0.00702841	0.0616979	-2.30676
SUSD4	-1.92575	4.07714	-3.01566	0.00703626	0.0617089	-2.52393
PCSK1	3.65495	1.91483	3.01563	0.00703688	0.0617089	-2.59516
UBE4A	-0.439558	6.66662	-3.01269	0.00708303	0.0620802	-2.80396
C10orf95	-2.37437	-0.58134	-3.01237	0.00708813	0.0620802	-2.3628
MIGA2	-1.10215	5.30872	-3.01224	0.00709011	0.0620802	-2.71871
KCND2	2.03208	-0.949762	3.01081	0.00711278	0.0622468	-2.3204
ZDHHC3	-0.500964	6.74897	-3.00948	0.00713384	0.0623523	-2.81107
KCNS1	-2.61649	1.33286	-3.00946	0.00713407	0.0623523	-2.31094
RFX5	0.531891	5.42584	3.00936	0.00713577	0.0623523	-2.79643
PARP14	1.66907	7.20771	3.00862	0.0071474	0.0624221	-2.80214
CYP4F3	-2.34277	2.65927	-3.00826	0.00715319	0.0624256	-2.39044
PDS5A	0.635328	7.38787	3.00804	0.00715673	0.0624256	-2.81117
BLCAP	0.512445	6.62569	3.00782	0.00716018	0.0624256	-2.81789
RPLP0	-0.658478	10.7687	-3.00768	0.0071624	0.0624256	-2.74966
VSIG8	-3.6237	1.25012	-3.00673	0.00717765	0.0625052	-2.31631
SLC35G1	-1.12649	2.35329	-3.00637	0.00718335	0.0625052	-2.43294
KCTD11	-1.14738	5.71717	-3.00635	0.00718371	0.0625052	-2.76178
PPP1R26-AS1	0.952994	-0.185014	3.00619	0.00718623	0.0625052	-2.34271
RPTN	-3.73205	5.61098	-3.00597	0.00718979	0.0625052	-2.57366
NPY4R	2.26704	0.572684	3.00535	0.00719962	0.0625378	-2.44318
KLHL2	0.734045	4.24778	3.00516	0.00720267	0.0625378	-2.74137
FOXL1	2.20543	-0.921415	3.00505	0.00720451	0.0625378	-2.33574
PCDHGA8	1.44017	0.000786776	3.00438	0.00721521	0.0625989	-2.36843
FAM222B	0.645091	4.10963	3.00366	0.00722677	0.0626675	-2.72418
CCDC3	-1.75734	5.79374	-3.00303	0.0072369	0.0627112	-2.7417
PEX11G	-1.0096	1.25481	-3.00242	0.00724676	0.0627112	-2.36722
CES2	-0.606754	6.30426	-3.00226	0.00724926	0.0627112	-2.81621
INVS	0.558146	3.93804	3.00223	0.0072498	0.0627112	-2.70594
ZNF449	0.960662	2.42978	3.00221	0.00725014	0.0627112	-2.56272
PLXNA2	0.842284	6.2553	3.00114	0.0072674	0.0628287	-2.83107
RP11-564D11.3	1.22429	-1.14153	3.00077	0.00727331	0.062847	-2.32438
EXOSC7	-0.615732	4.60812	-3.00055	0.00727687	0.062847	-2.70634
INF2	0.800405	5.96851	2.99993	0.00728703	0.0629031	-2.83117
KIF18A	1.27092	2.72941	2.99854	0.00730947	0.0630649	-2.62092
GALNT11	-0.614604	5.6418	-2.99736	0.00732864	0.0631846	-2.79938
ACER2	-1.22632	2.55683	-2.99724	0.00733073	0.0631846	-2.46521
AK8	-1.59083	0.94779	-2.99687	0.00733673	0.0631999	-2.34061
LAMTOR5	0.628103	4.27112	2.99668	0.00733989	0.0631999	-2.75437
CES4A	-1.90732	3.95442	-2.9964	0.00734433	0.0632063	-2.54477
SH3RF1	0.548454	4.62671	2.99612	0.00734889	0.0632138	-2.78176
RNU5E-1	2.60542	1.41878	2.99572	0.00735549	0.0632184	-2.55153
SCARNA22	0.893155	2.15028	2.99538	0.00736099	0.0632184	-2.54071
KLC2	0.955879	4.25801	2.99487	0.00736936	0.0632184	-2.76756
STAP2	-2.04498	5.90948	-2.99479	0.00737074	0.0632184	-2.75574
SLC25A20	-1.86904	3.56387	-2.99451	0.0073753	0.0632184	-2.5216
SPC24	1.02738	3.03667	2.99443	0.00737657	0.0632184	-2.64993
RPL14P1	-0.984878	1.74399	-2.99439	0.00737729	0.0632184	-2.4167
GNAS	0.625165	8.68689	2.99428	0.00737899	0.0632184	-2.81462
DNAAF3	1.27814	0.0842789	2.99194	0.00741758	0.0634888	-2.3975
RBM17	0.347297	5.71881	2.99191	0.00741797	0.0634888	-2.83896
[truncated: 15,110 more rows]

## Sheet: Met_vs_norm
Gene	logFC	AveExpr	t	P.Value	adj.P.Val	B
PANX2	4.67988	-0.436457	17.5444	1.27866e-17	2.18766e-13	29.0245
SEZ6L2	4.03289	2.46168	13.0788	3.89649e-14	2.05961e-10	22.2201
TSPAN1	4.20442	1.15863	13.0701	3.96537e-14	2.05961e-10	22.1252
RP11-554I8.2	5.11505	-2.38649	12.9739	4.81527e-14	2.05961e-10	20.8315
MMP10	5.16115	-1.40349	12.8631	6.02902e-14	2.06301e-10	21.1704
IL11	4.37089	-0.819373	12.2759	2.03099e-13	5.4728e-10	20.1497
MMP13	6.38641	-0.677692	12.2296	2.23915e-13	5.4728e-10	20.2841
SPINK6	7.44909	-1.60375	11.4396	1.22726e-12	2.62466e-09	18.534
VAV2	1.91463	4.17989	11.2506	1.86404e-12	3.07668e-09	18.451
MGAT5B	3.171	-0.441734	11.2258	1.96992e-12	3.07668e-09	18.0121
KIF4A	2.66745	3.10481	11.2239	1.97811e-12	3.07668e-09	18.392
AIM2	4.67191	0.552064	11.0566	2.87607e-12	4.10056e-09	17.9716
HMGA2	4.62141	-1.20439	10.8953	4.14023e-12	5.44887e-09	17.3138
TJAP1	1.44428	3.99868	10.8434	4.658e-12	5.69241e-09	17.5488
CPLX1	2.99055	-0.71203	10.763	5.59514e-12	5.86508e-09	16.9525
SLC3A2	2.41067	6.99294	10.7538	5.71376e-12	5.86508e-09	17.3464
ELF4	1.91862	4.97743	10.7401	5.89555e-12	5.86508e-09	17.309
RP11-244O19.1	2.32811	1.3053	10.7202	6.17052e-12	5.86508e-09	17.2041
MMP1	6.52324	2.28662	10.6655	6.99536e-12	6.29914e-09	17.1485
TRIP13	2.57374	2.5876	10.5158	9.87961e-12	8.45152e-09	16.8103
TMC7	2.22965	1.45937	10.435	1.19185e-11	9.61089e-09	16.5765
TTLL11-IT1	3.75085	-1.6869	10.4194	1.23584e-11	9.61089e-09	16.0558
AJAP1	3.2101	1.85585	10.3673	1.39543e-11	1.03802e-08	16.4681
PTHLH	5.01621	1.73698	10.3471	1.46303e-11	1.04296e-08	16.4248
ITGA6	3.43292	8.37787	10.2602	1.79313e-11	1.22715e-08	16.2253
HPRT1	1.69325	3.16931	10.1767	2.18288e-11	1.38174e-08	16.0315
BIK	2.87878	1.1048	10.163	2.25465e-11	1.38174e-08	15.9659
AC009133.12	2.55983	-1.05032	10.1617	2.2613e-11	1.38174e-08	15.511
LPCAT1	2.5041	4.76141	10.1243	2.47046e-11	1.41177e-08	15.8901
DFNA5	3.39671	2.67785	10.1234	2.47548e-11	1.41177e-08	15.9061
TMEM184B	1.6238	4.99897	10.0455	2.97819e-11	1.64367e-08	15.7023
GNB5	1.51778	4.11549	9.85172	4.73149e-11	2.52972e-08	15.2547
AC007879.7	3.41696	-1.182	9.75398	5.98713e-11	3.10406e-08	14.722
KIAA1524	1.82817	2.88641	9.67135	7.31233e-11	3.59952e-08	14.8442
SPOCD1	3.40118	-0.748708	9.66304	7.4613e-11	3.59952e-08	14.6133
IGFBP6	4.23601	3.99572	9.65687	7.57395e-11	3.59952e-08	14.7906
BCAR3	2.95787	4.54651	9.59012	8.90853e-11	4.02196e-08	14.6196
FOXF2	2.83357	0.481071	9.58781	8.95891e-11	4.02196e-08	14.5885
PCDHB9	1.99987	1.15269	9.57834	9.16806e-11	4.02196e-08	14.5803
RP5-884M6.1	5.13312	-2.8405	9.55828	9.62766e-11	4.08121e-08	14.0138
NPTXR	2.63239	1.55166	9.55184	9.78021e-11	4.08121e-08	14.5572
LY6K	2.33431	2.89299	9.53381	1.02204e-10	4.16335e-08	14.5102
DLGAP3	3.67414	-1.05384	9.48021	1.1653e-10	4.54524e-08	14.1757
WDR54	1.72481	2.11475	9.47894	1.16892e-10	4.54524e-08	14.3846
ZKSCAN5	0.935845	4.22776	9.44261	1.27788e-10	4.85849e-08	14.2744
ABCD1	2.2206	3.07461	9.42737	1.32661e-10	4.93411e-08	14.2501
SMARCA2	-1.37377	7.61511	-9.38588	1.46918e-10	5.34814e-08	14.1124
ONECUT2	4.74844	-1.21704	9.3654	1.54522e-10	5.50773e-08	13.9625
LYPD1	4.17312	-0.291085	9.34043	1.64341e-10	5.73818e-08	13.9979
TLDC1	1.84515	4.74653	9.32486	1.70783e-10	5.75392e-08	13.9689
AP2B1	1.34464	7.00165	9.32312	1.71518e-10	5.75392e-08	13.9677
ERFE	4.04294	-2.43228	9.282	1.89884e-10	6.24753e-08	13.3953
GAS7	-2.43318	7.73072	-9.21316	2.25251e-10	7.23793e-08	13.6938
PTPN1	1.24518	6.16495	9.20749	2.28446e-10	7.23793e-08	13.6748
AC093673.5	2.77305	0.311791	9.16558	2.53562e-10	7.88762e-08	13.5744
MRGPRX3	5.20188	-2.84757	9.13344	2.74729e-10	8.39345e-08	13.0975
SLC38A7	1.34998	3.70491	9.07517	3.17804e-10	9.53914e-08	13.3812
SNORA80B	2.75686	1.28226	9.06697	3.24395e-10	9.5691e-08	13.3876
SLC16A1	3.18539	6.03433	9.03352	3.52775e-10	1.02299e-07	13.2599
TMEM92	2.91832	-1.45786	8.97609	4.07542e-10	1.16211e-07	12.8495
DNASE1L1	1.4271	4.28234	8.93419	4.52915e-10	1.27031e-07	13.0107
RORA	-3.20065	8.79023	-8.92331	4.65523e-10	1.28462e-07	12.9697
PHLDA1	3.49621	5.4696	8.8932	5.023e-10	1.34927e-07	12.907
ISG20	2.68204	3.04953	8.8913	5.04724e-10	1.34927e-07	12.9248
RP13-463N16.6	4.73638	-3.77468	8.87828	5.21616e-10	1.37297e-07	12.1205
NCOA1	-1.01564	6.77868	-8.86842	5.34789e-10	1.38632e-07	12.8286
MSN	1.90035	8.68643	8.84432	5.68445e-10	1.43672e-07	12.8087
INHBA	3.27108	3.76611	8.84253	5.71028e-10	1.43672e-07	12.7835
NAA10	1.07868	3.96477	8.80832	6.22794e-10	1.52647e-07	12.7104
MICB	2.22641	1.56698	8.80721	6.24543e-10	1.52647e-07	12.7496
TRIO	1.16681	7.31715	8.76319	6.9848e-10	1.68314e-07	12.5739
FGD1	1.74956	3.75457	8.74969	7.22905e-10	1.7178e-07	12.5583
PRPS1	1.49429	4.34909	8.73125	7.57671e-10	1.77575e-07	12.4965
ARL 14.00	3.82177	-1.51831	8.69532	8.30392e-10	1.91989e-07	12.2754
MORF4L2	1.09335	7.10475	8.68357	8.55694e-10	1.91998e-07	12.3681
ULBP2	3.57462	0.4235	8.68108	8.61155e-10	1.91998e-07	12.4311
BMP1	1.8806	4.99873	8.67975	8.64096e-10	1.91998e-07	12.3535
ERCC6L	2.30599	1.46885	8.66895	8.88281e-10	1.9372e-07	12.4062
FOXM1	2.88097	3.70303	8.66622	8.94493e-10	1.9372e-07	12.3388
POLQ	2.06654	3.15443	8.654	9.22893e-10	1.95775e-07	12.3321
PLOD1	1.66436	5.86273	8.65233	9.26865e-10	1.95775e-07	12.2819
LAMA3	2.57801	7.52407	8.62452	9.9526e-10	2.07657e-07	12.2443
GS1-600G8.5	5.85814	-4.07288	8.59668	1.06893e-09	2.20159e-07	11.5797
SMS	1.59147	4.96705	8.59233	1.08091e-09	2.20159e-07	12.1308
APPL1	-1.43563	6.6343	-8.56971	1.14557e-09	2.30584e-07	12.079
COX6B2	3.0814	-1.03486	8.50436	1.35542e-09	2.6965e-07	11.8328
BCAS4	2.14442	0.0426651	8.48963	1.40789e-09	2.76869e-07	11.8774
VEGFC	2.19061	2.45154	8.46689	1.49301e-09	2.85384e-07	11.8805
SLC24A2	4.82503	-2.98135	8.46576	1.49739e-09	2.85384e-07	11.5022
PSMC3IP	1.35493	1.68167	8.46477	1.50123e-09	2.85384e-07	11.8912
PCDHGB2	2.23498	1.94976	8.43507	1.62102e-09	3.03995e-07	11.8141
GEMIN8P4	2.07115	-1.20283	8.43183	1.63467e-09	3.03995e-07	11.5408
PVR	1.67223	4.34338	8.37213	1.90816e-09	3.5104e-07	11.5766
PTPRH	2.94086	-0.282057	8.35612	1.98917e-09	3.6205e-07	11.5646
CENPI	1.82248	2.05398	8.34783	2.03243e-09	3.6603e-07	11.5953
CDH24	2.0495	2.5665	8.32381	2.16343e-09	3.83817e-07	11.5146
P4HA2	1.70798	5.52021	8.32157	2.17606e-09	3.83817e-07	11.4312
CDK16	1.27521	5.99001	8.30164	2.29191e-09	3.98123e-07	11.3781
TEAD2	1.78534	3.69843	8.29967	2.30371e-09	3.98123e-07	11.4092
B3GNT5	1.66654	5.56329	8.26184	2.54245e-09	4.34988e-07	11.276
ZNF503	1.93761	3.22707	8.24318	2.66939e-09	4.52185e-07	11.2799
SPC24	2.03871	2.20312	8.2376	2.70857e-09	4.54323e-07	11.3058
TOP2B	-0.809794	7.59705	-8.2071	2.93342e-09	4.85929e-07	11.1311
RP11-284F21.10	3.60957	-1.36118	8.20445	2.9538e-09	4.85929e-07	11.1089
PLOD3	1.71535	4.70573	8.14255	3.47392e-09	5.6605e-07	10.9719
PCAT7	3.85389	-2.39707	8.11909	3.69464e-09	5.96336e-07	10.7462
ATP2A1-AS1	2.51715	-1.89514	8.11064	3.77767e-09	6.04038e-07	10.6772
FNBP1	-1.3243	6.09702	-8.0955	3.93103e-09	6.2274e-07	10.8659
TMEM132A	3.91199	3.31223	8.0664	4.24396e-09	6.66146e-07	10.802
PLEKHG4B	3.72194	1.13996	8.05346	4.39113e-09	6.80961e-07	10.8361
HLA-V	3.40449	-1.15316	8.0478	4.45714e-09	6.80961e-07	10.7361
MSL3P1	1.70898	1.87448	8.04775	4.45775e-09	6.80961e-07	10.8328
CEP55	2.12666	3.00538	8.04083	4.53988e-09	6.8737e-07	10.7601
MMP3	5.36375	1.38805	8.03619	4.59573e-09	6.89722e-07	10.7706
KIF13B	-1.71216	6.83318	-8.03264	4.63897e-09	6.90157e-07	10.6882
CTBP2	1.08317	5.18363	7.98416	5.27268e-09	7.74926e-07	10.5516
JADE2	1.60845	5.61715	7.98225	5.29933e-09	7.74926e-07	10.544
LINC00491	4.5726	-2.18998	7.97868	5.34957e-09	7.75643e-07	10.4969
ID3	2.79136	5.378	7.96795	5.50365e-09	7.8732e-07	10.5166
ZNF469	2.66901	3.36861	7.96668	5.52215e-09	7.8732e-07	10.542
HOXB13	4.74684	-2.0409	7.91805	6.28144e-09	8.88175e-07	10.3762
COL10A1	4.18185	-0.0737869	7.8917	6.73649e-09	9.41739e-07	10.4358
CA5BP1	1.08368	2.47909	7.88981	6.77035e-09	9.41739e-07	10.419
SERPINE1	3.45903	4.3359	7.87481	7.04553e-09	9.72112e-07	10.2793
SORT1	-1.7237	7.21014	-7.84574	7.61192e-09	1.04186e-06	10.1869
TBC1D4	-1.37724	6.64849	-7.82512	8.04146e-09	1.09192e-06	10.1375
SAMD11	2.95193	-0.322001	7.80709	8.43736e-09	1.13665e-06	10.188
RHOC	1.47501	5.69774	7.77838	9.10881e-09	1.21339e-06	10.0036
ASPHD1	2.84611	-1.51385	7.77515	9.1876e-09	1.21339e-06	9.97308
SMG9	1.09459	4.04032	7.77385	9.21973e-09	1.21339e-06	10.0329
OIP5	2.24475	0.897918	7.77089	9.29292e-09	1.21368e-06	10.1243
APOBEC3F	1.77736	1.2065	7.76283	9.49489e-09	1.23067e-06	10.1036
AGTPBP1	-1.31679	4.89081	-7.75775	9.62465e-09	1.23811e-06	10.0405
CKAP2L	1.75254	2.67632	7.75168	9.78213e-09	1.24897e-06	10.0282
RP11-303E16.2	1.85304	0.96764	7.74022	1.00864e-08	1.27829e-06	10.0436
SMARCD1	0.995849	5.37341	7.73102	1.03379e-08	1.29165e-06	9.87869
LCLAT1	1.37423	4.93022	7.73083	1.03429e-08	1.29165e-06	9.88299
XPR1	1.61312	5.35933	7.723	1.0562e-08	1.30946e-06	9.85727
MYCBP2	-1.54449	9.07207	-7.70574	1.10615e-08	1.36152e-06	9.8215
IGF2BP3	3.36543	-0.0920587	7.69525	1.13766e-08	1.39031e-06	9.92526
PLXDC2	-1.39956	8.15205	-7.68677	1.16381e-08	1.41217e-06	9.75975
GSTO1	1.4915	4.89159	7.68382	1.17306e-08	1.41337e-06	9.75775
FHL2	1.30289	5.32999	7.67843	1.19012e-08	1.4239e-06	9.73807
ALDH2	-2.06066	7.01405	-7.6683	1.22291e-08	1.45297e-06	9.72636
CENPN	1.7178	3.23528	7.65151	1.27926e-08	1.50944e-06	9.73366
COLGALT1	1.19398	6.25768	7.6484	1.28999e-08	1.51168e-06	9.65765
RP11-424C20.2	2.22532	-0.226977	7.63323	1.34366e-08	1.56385e-06	9.72576
C16orf72	0.9028	6.09679	7.62059	1.39005e-08	1.60401e-06	9.58031
USP31	1.22858	6.02161	7.61876	1.39691e-08	1.60401e-06	9.57703
PELO	0.86953	4.55842	7.61623	1.40646e-08	1.60421e-06	9.59513
PRKCQ-AS1	3.03094	0.261821	7.60507	1.4493e-08	1.64212e-06	9.69388
MED10	0.722438	3.66004	7.55227	1.67076e-08	1.88059e-06	9.47808
HCG4	2.18018	0.482272	7.54572	1.70055e-08	1.89989e-06	9.53592
CALCOCO1	-1.53338	7.36062	-7.54279	1.71406e-08	1.89989e-06	9.37379
PBRM1	-0.846775	7.05805	-7.53694	1.7413e-08	1.89989e-06	9.35516
CAT	-1.76933	6.9374	-7.53589	1.74623e-08	1.89989e-06	9.36655
PLEKHG1	-1.47141	5.6842	-7.53525	1.74929e-08	1.89989e-06	9.41075
HSP90AB1	0.969526	9.54724	7.53414	1.75453e-08	1.89989e-06	9.41391
AK3	-1.67846	6.21517	-7.51403	1.85238e-08	1.99323e-06	9.3325
CTA-392E5.1	4.16406	-3.94228	7.4991	1.92863e-08	2.06231e-06	8.87395
VPS36	-1.069	6.53206	-7.49344	1.95835e-08	2.07883e-06	9.24739
ROGDI	1.78916	3.08906	7.49097	1.9715e-08	2.07883e-06	9.31146
NFE2L1	1.07998	8.28603	7.48928	1.98054e-08	2.07883e-06	9.26559
TGFB1	1.98304	4.85148	7.47441	2.06178e-08	2.15092e-06	9.19598
NDC80	1.42962	2.54332	7.46685	2.10439e-08	2.17375e-06	9.29168
ARSI	2.83092	2.65962	7.46603	2.10908e-08	2.17375e-06	9.24028
MET	1.9718	5.81604	7.43766	2.27752e-08	2.3333e-06	9.09586
SSH1	1.12114	5.88719	7.43142	2.31633e-08	2.35738e-06	9.07214
UPP1	2.01742	3.0345	7.4278	2.33916e-08	2.35738e-06	9.1371
KIF14	2.2751	2.83553	7.4273	2.34236e-08	2.35738e-06	9.14157
CHEK1	1.47258	3.31079	7.42117	2.38157e-08	2.38283e-06	9.12062
RCC1	1.47191	4.87069	7.41262	2.43748e-08	2.42459e-06	9.03003
ARAF	0.917543	5.35674	7.40675	2.47657e-08	2.44923e-06	9.0091
EIF4EBP1	1.81157	3.55904	7.39958	2.52522e-08	2.48299e-06	9.03771
PDZD11	0.978541	4.45138	7.3965	2.54646e-08	2.48957e-06	9.00667
BFAR	1.0888	4.95978	7.38308	2.64097e-08	2.55975e-06	8.9514
ADAMTS7	2.00054	2.07696	7.38198	2.64884e-08	2.55975e-06	9.07165
WHSC1	1.17315	6.07933	7.37989	2.6639e-08	2.55975e-06	8.93385
HTR7	3.20587	0.900853	7.3771	2.6842e-08	2.55975e-06	9.08218
BAZ1B	0.882866	6.85068	7.37389	2.70769e-08	2.55975e-06	8.92259
NFX1	-0.901415	6.36737	-7.37385	2.70801e-08	2.55975e-06	8.92534
CABLES2	1.2075	2.59095	7.36638	2.76349e-08	2.59783e-06	9.03044
DOCK9	-1.17843	7.88749	-7.36403	2.78119e-08	2.60019e-06	8.89065
SPHK1	2.34881	3.80217	7.34924	2.89534e-08	2.69219e-06	8.88289
TCN1	5.83454	2.08394	7.3176	3.15566e-08	2.91838e-06	8.85014
SKP2	1.35015	4.65316	7.31356	3.19063e-08	2.93486e-06	8.76808
PPIH	0.72197	3.98476	7.30887	3.23162e-08	2.94956e-06	8.80436
DYNC1LI1	-1.23215	5.84669	-7.3078	3.24109e-08	2.94956e-06	8.77693
NMT1	0.699159	6.67142	7.2831	3.46674e-08	3.13823e-06	8.6723
BEX3	1.34565	4.95497	7.27594	3.53511e-08	3.18328e-06	8.65891
NONO	0.657462	7.78352	7.26022	3.69008e-08	3.30542e-06	8.62799
OXR1	-1.23153	6.45568	-7.25542	3.73871e-08	3.33154e-06	8.60933
MCM7	1.2032	6.12677	7.24051	3.89411e-08	3.45204e-06	8.55619
BIRC5	2.33279	3.46155	7.23782	3.92288e-08	3.45962e-06	8.5956
RPL14	-0.832227	8.64587	-7.23334	3.97112e-08	3.47572e-06	8.55023
VSIG1	2.05297	-0.606712	7.23108	3.99579e-08	3.47572e-06	8.66434
CLPTM1L	1.14268	6.11666	7.2305	4.00209e-08	3.47572e-06	8.52839
NDE1	1.37743	5.62187	7.22767	4.03313e-08	3.48065e-06	8.52091
HAUS8	1.08146	1.91466	7.22629	4.04845e-08	3.48065e-06	8.69259
ADAMTSL5	2.34282	0.457356	7.22124	4.10463e-08	3.51131e-06	8.68877
RPL15	-1.00664	9.2664	-7.21852	4.13536e-08	3.51999e-06	8.52066
LINC00941	4.3026	-2.19765	7.20518	4.28898e-08	3.63268e-06	8.5483
TNXB	-4.08138	7.36027	-7.20237	4.32204e-08	3.64265e-06	8.55604
CTA-989H11.1	2.28868	-1.38366	7.17564	4.65023e-08	3.90004e-06	8.45259
TRIM56	1.32269	4.64438	7.17265	4.68844e-08	3.91291e-06	8.38607
YWHAH	1.18615	6.14417	7.16831	4.74447e-08	3.94045e-06	8.35948
SFMBT1	-1.15252	4.52049	-7.16021	4.85092e-08	4.00939e-06	8.46262
PRKCQ	2.60145	1.52416	7.14131	5.10889e-08	4.2023e-06	8.43682
CD276	2.35054	5.65611	7.13911	5.1398e-08	4.20751e-06	8.28887
C11orf84	1.27171	2.77552	7.13409	5.2111e-08	4.24555e-06	8.39184
SLC11A1	3.08796	1.63143	7.12896	5.28503e-08	4.28539e-06	8.38282
CDCA8	1.80043	2.71014	7.12295	5.37279e-08	4.31804e-06	8.34486
KIF18A	1.75585	2.34944	7.12275	5.37578e-08	4.31804e-06	8.3688
SKA2	1.27605	4.24012	7.11742	5.455e-08	4.3612e-06	8.25135
WISP1	2.27771	2.17199	7.11409	5.50519e-08	4.38085e-06	8.33467
SH2D5	3.18926	-0.694147	7.0955	5.79349e-08	4.58892e-06	8.34277
LAMC2	2.87467	6.73817	7.07214	6.17768e-08	4.87069e-06	8.13392
ADAMTS14	1.98868	1.6573	7.06289	6.33695e-08	4.97335e-06	8.24122
CLASP2	-0.879492	6.15931	-7.04379	6.67887e-08	5.19962e-06	8.03212
CHAF1B	1.29165	2.83391	7.0434	6.68605e-08	5.19962e-06	8.14185
CD151	1.58755	6.77297	7.03778	6.79034e-08	5.25683e-06	8.01613
MB21D1	2.17171	2.46355	7.03366	6.86771e-08	5.29278e-06	8.10026
RP11-161I6.2	4.01138	-3.17265	7.03033	6.93105e-08	5.31764e-06	7.95169
KIAA0040	1.49917	4.97019	7.02635	7.00736e-08	5.35218e-06	7.97674
LAMB3	3.376	7.25391	7.02264	7.07951e-08	5.36692e-06	8.02124
IGF2R	0.764986	7.99203	7.02198	7.09235e-08	5.36692e-06	7.98494
NUP155	0.748143	6.15681	7.02053	7.12076e-08	5.36692e-06	7.95242
IFI35	2.1707	3.65294	7.01498	7.23048e-08	5.42572e-06	7.98152
ACVR2A	-1.6651	5.59754	-7.01324	7.2652e-08	5.42796e-06	8.01434
PTTG1	1.61308	3.96449	7.011	7.3101e-08	5.43776e-06	7.96709
CHPF2	1.38496	5.45336	6.99743	7.58891e-08	5.62072e-06	7.89208
BANP	0.880286	3.86854	6.98911	7.7649e-08	5.72628e-06	7.93606
PLK1	2.2113	2.66408	6.98383	7.87903e-08	5.78551e-06	7.95523
FHOD1	1.56373	4.05564	6.98094	7.94211e-08	5.80288e-06	7.88157
P4HA1	1.46468	5.21756	6.97964	7.97053e-08	5.80288e-06	7.84522
UBN1	0.720647	5.95729	6.97514	8.0702e-08	5.85056e-06	7.82782
SALL4	2.47707	-0.761734	6.96978	8.1904e-08	5.91264e-06	7.99182
AP2M1	1.06143	7.44947	6.96677	8.25876e-08	5.93694e-06	7.82631
CTD-2587H24.5	3.63996	-2.66932	6.95921	8.43309e-08	6.01621e-06	7.83864
CDCA5	2.21192	2.7987	6.95894	8.43936e-08	6.01621e-06	7.87795
ADAMTSL2	2.08574	0.756934	6.95473	8.53796e-08	6.06124e-06	7.98059
MRGBP	1.33328	3.54569	6.95182	8.60685e-08	6.0849e-06	7.83937
SHC1	1.8352	6.72042	6.94841	8.6883e-08	6.1172e-06	7.77434
PPP1R18	1.38654	5.78417	6.94263	8.82821e-08	6.19024e-06	7.74102
TMPO-AS1	1.91288	0.311696	6.92626	9.23675e-08	6.45027e-06	7.90658
PORCN	1.14934	3.08807	6.9058	9.77458e-08	6.7981e-06	7.75546
SNX30	-0.975508	5.56888	-6.8978	9.99358e-08	6.92228e-06	7.6625
TNFRSF10B	1.7735	4.89206	6.89401	1.00987e-07	6.96357e-06	7.61375
C1QTNF6	2.12145	3.28672	6.89273	1.01346e-07	6.96357e-06	7.66707
QARS	-0.913055	7.48901	-6.88648	1.03115e-07	7.05678e-06	7.58402
NPTN	0.884708	6.53828	6.88255	1.04243e-07	7.10555e-06	7.57655
IGF2BP2	2.23496	3.01892	6.87332	1.06944e-07	7.26074e-06	7.62719
XRCC2	1.57331	1.99076	6.86307	1.10024e-07	7.44033e-06	7.6962
ORC6	1.83899	1.74941	6.85477	1.12585e-07	7.55696e-06	7.67903
LOXL2	2.30834	4.01478	6.8536	1.1295e-07	7.55696e-06	7.52224
GATA2-AS1	2.16889	-0.432262	6.8532	1.13074e-07	7.55696e-06	7.69811
TK1	2.64913	3.65701	6.8355	1.18765e-07	7.86441e-06	7.48338
FTSJ1	1.11036	5.04298	6.83526	1.18843e-07	7.86441e-06	7.45228
GADD45A	1.6384	4.36014	6.83365	1.19375e-07	7.86441e-06	7.4619
CDC6	1.90138	3.01332	6.83222	1.19849e-07	7.86441e-06	7.52609
HOXC13	2.65306	2.88572	6.83185	1.19973e-07	7.86441e-06	7.50969
MIPEP	-1.75778	5.14556	-6.8296	1.20724e-07	7.8678e-06	7.55378
SFR1	1.10737	2.17848	6.82894	1.20944e-07	7.8678e-06	7.61043
SLC7A8	3.08619	5.48748	6.81473	1.25809e-07	8.15327e-06	7.40776
UBFD1	0.85152	5.4451	6.81221	1.26694e-07	8.17968e-06	7.38305
C4orf48	2.47751	-0.257259	6.81028	1.27375e-07	8.19272e-06	7.59558
LGALS3BP	3.36652	6.76495	6.80398	1.29623e-07	8.30604e-06	7.40847
MTMR1	-1.16256	5.86661	-6.79518	1.3283e-07	8.47515e-06	7.372
DNAAF3	2.45442	-0.908195	6.79403	1.33252e-07	8.47515e-06	7.52793
ICE1	0.792099	6.49466	6.78272	1.37506e-07	8.71328e-06	7.29961
LINC00944	3.25858	-2.62508	6.77707	1.39683e-07	8.81856e-06	7.34742
GLCCI1	-1.66478	4.12597	-6.76884	1.42918e-07	8.98967e-06	7.4563
MAN2A1	0.921895	6.51023	6.75161	1.49934e-07	9.37706e-06	7.21496
PLAUR	2.72572	3.27778	6.75103	1.50173e-07	9.37706e-06	7.26637
WDHD1	1.02792	4.07728	6.74699	1.51874e-07	9.43751e-06	7.25114
HIF1A	1.82597	7.5393	6.74611	1.52245e-07	9.43751e-06	7.23567
LINC00704	3.20798	-3.04245	6.7412	1.5434e-07	9.53286e-06	7.17096
ZNF280C	0.851591	3.27482	6.7388	1.55374e-07	9.56221e-06	7.29646
CDON	-2.84779	6.05008	-6.73415	1.57397e-07	9.65198e-06	7.29234
CAMK2N2	3.03396	-2.73525	6.72912	1.59615e-07	9.75304e-06	7.16565
RPLP0P2	2.43272	-1.00377	6.72423	1.61806e-07	9.85173e-06	7.33952
PDCD6IP	-0.78511	7.50974	-6.72181	1.62899e-07	9.87265e-06	7.12939
FAM127B	0.836666	3.47156	6.72092	1.63304e-07	9.87265e-06	7.23193
EXT2	0.880046	6.09433	6.71895	1.64202e-07	9.89204e-06	7.12123
MARVELD1	1.7533	5.379	6.71641	1.65365e-07	9.92715e-06	7.11881
TNFRSF21	2.50708	5.05311	6.71248	1.67186e-07	1.00013e-05	7.11474
BUB1	1.81151	3.31508	6.70427	1.71054e-07	1.01644e-05	7.15704
APPL2	-0.999809	6.68605	-6.70418	1.711e-07	1.01644e-05	7.08533
PDCD6	0.80133	5.87261	6.695	1.7553e-07	1.03915e-05	7.05476
AC108142.1	4.10659	-2.30586	6.69169	1.77158e-07	1.04462e-05	7.22105
RPS6	-1.2263	10.1976	-6.69064	1.77676e-07	1.04462e-05	7.09273
GPD1L	-2.01803	4.92164	-6.68888	1.78552e-07	1.04618e-05	7.19964
TNFRSF12A	3.13905	4.17649	6.68046	1.82792e-07	1.06497e-05	7.04005
TUBB3	2.46966	-0.489145	6.68005	1.83004e-07	1.06497e-05	7.24415
CLIP4	-1.24725	6.25064	-6.67618	1.8499e-07	1.07288e-05	7.02716
CXorf40B	0.74579	3.70063	6.66698	1.89796e-07	1.09703e-05	7.06931
ABL2	1.43028	6.04787	6.65922	1.93952e-07	1.11728e-05	6.95973
USP9X	0.623711	8.27598	6.65229	1.9774e-07	1.13487e-05	6.97066
ESM1	4.33335	-1.16485	6.65122	1.98331e-07	1.13487e-05	7.17398
COL4A6	2.87721	4.97565	6.64985	1.99091e-07	1.13542e-05	6.94556
NCAPH	1.68661	2.51186	6.64619	2.01136e-07	1.14327e-05	7.06207
SERPINH1	2.11593	6.55246	6.64427	2.02214e-07	1.14559e-05	6.93627
IP6K2	-0.8416	6.27519	-6.64041	2.04405e-07	1.15418e-05	6.91518
MAPK12	2.33464	1.55404	6.63569	2.07119e-07	1.16566e-05	7.07686
TGFBR3	-2.46971	6.87108	-6.62913	2.10947e-07	1.18331e-05	6.9178
RTN3	-0.998941	7.04519	-6.62781	2.11729e-07	1.18381e-05	6.86872
Z83851.4	2.08952	-0.711489	6.6245	2.13698e-07	1.19093e-05	7.0835
KIAA0101	1.92132	1.70841	6.61505	2.19412e-07	1.2188e-05	7.02361
GSTA4	-2.57096	5.7337	-6.61123	2.21767e-07	1.22644e-05	6.96076
RPL21	-0.941855	8.29292	-6.6105	2.2222e-07	1.22644e-05	6.82923
AGBL2	1.80851	-0.152615	6.60646	2.24744e-07	1.23219e-05	7.05073
KHDC1	2.1795	-1.543	6.60549	2.25354e-07	1.23219e-05	6.97303
SKA1	1.98805	1.59402	6.60538	2.25422e-07	1.23219e-05	7.00175
AURKA	2.07538	2.67945	6.60416	2.26196e-07	1.23248e-05	6.91665
GALNT2	1.47563	6.15761	6.60256	2.27205e-07	1.23405e-05	6.80392
UBQLN2	0.822833	5.28677	6.60119	2.28077e-07	1.23487e-05	6.80137
[truncated: 16,793 more rows]

## Sheet: PT_vs_norm
Gene	logFC	AveExpr	t	P.Value	adj.P.Val	B
[truncated: 17,109 more rows]

[truncated: 1 more sheets: PT_vs_AK]
