# Supplementary material for: The landscape of long noncoding RNA during cutaneous squamous cell carcinoma progression
Source: Br J Dermatol. 2025 Mar 27;193(3):490–501. doi: 10.1093/bjd/ljaf108 (PMC12360040; doi:10.1093/bjd/ljaf108)
Supplement: ljaf108_Supplementary_Data [file ljaf108_supplementary_data.zip › Supp table 5 - Differentially expressed lncRNA only between all clinically defined cSCC cohorts.xlsx]

## Sheet: AK_vs_norm (lncRNA)
Gene	logFC	AveExpr	t	P.Value	adj.P.Val	B
MIR31HG	3.51484	4.14156	6.99406	1.44189e-08	1.54288e-05	9.4299
LINC01269	2.7308	3.30647	6.77756	2.94996e-08	1.54288e-05	8.63989
RP5-940J5.9	1.67922	6.24276	6.73967	3.34439e-08	1.54288e-05	8.75381
RP4-529N6.2	2.89196	5.88188	6.39549	1.04769e-07	2.85159e-05	7.66255
SCARNA9	-1.15626	9.53877	-6.35222	1.20965e-07	2.85159e-05	7.45046
RP11-363E6.3	1.68798	4.27051	6.34567	1.23624e-07	2.85159e-05	7.5025
AC012363.4	2.48881	4.35088	6.0565	3.23109e-07	6.38833e-05	6.59671
CTA-384D8.35	2.48953	5.53479	5.96216	4.41984e-07	7.64632e-05	6.28687
RP11-517C16.2	1.10074	5.42076	5.9236	5.02352e-07	7.72506e-05	6.16089
C6orf223	2.48786	3.84894	5.84955	6.42262e-07	8.26817e-05	5.92066
MIR100HG	-1.61179	8.11901	-5.84264	6.57153e-07	8.26817e-05	5.83509
RP11-783K16.5	1.76951	7.32351	5.79024	7.81857e-07	9.01742e-05	5.66531
MIR568	-1.32571	7.8538	-5.6271	1.34204e-06	0.000142876	5.14563
RP11-545E17.3	1.23304	5.04895	5.59676	1.48366e-06	0.00014667	5.14211
JHDM1D-AS1	1.12647	8.34555	5.45308	2.38433e-06	0.000217637	4.55638
LINC01473	-1.41211	5.81411	-5.43677	2.51603e-06	0.000217637	4.62364
RP1-272L16.1	2.41999	3.50143	5.3959	2.87866e-06	0.000234357	4.51787
RP11-757F18.5	-1.64138	7.4645	-5.25757	4.53591e-06	0.000325142	3.98315
FLJ42969	2.5478	2.81998	5.24868	4.67018e-06	0.000325142	4.00932
RP11-276H7.2	1.23498	4.90395	5.23885	4.82316e-06	0.000325142	4.0264
CTD-2555C10.3	2.22643	3.32612	5.23195	4.93351e-06	0.000325142	4.01407
LIPE-AS1	1.02246	6.63965	5.15305	6.38809e-06	0.000382502	3.65449
RP11-513M16.8	-1.14129	4.86626	-5.13933	6.68119e-06	0.000382502	3.74918
HAGLROS	2.14281	2.7615	5.13495	6.77749e-06	0.000382502	3.66018
RP11-53O19.1	-1.49924	5.60174	-5.12905	6.90935e-06	0.000382502	3.67676
RP11-18H21.1	2.04256	3.58537	5.10174	7.55417e-06	0.000402114	3.63891
MAGI2-AS3	-1.34627	8.19333	-5.05491	8.80127e-06	0.000450616	3.31368
RP11-527N22.2	1.7268	4.30108	5.04411	9.11651e-06	0.000450616	3.46556
RP11-218E20.3	2.6532	3.35197	5.01905	9.89172e-06	0.000472074	3.37987
MIR762HG	0.560108	6.03022	4.99712	1.06235e-05	0.000485726	3.19348
RP11-465N4.4	1.69806	3.36724	4.98979	1.08797e-05	0.000485726	3.29552
AC007879.7	1.53112	3.89792	4.97131	1.15532e-05	0.000489688	3.25352
NOP14-AS1	0.857887	9.2881	4.96806	1.16761e-05	0.000489688	2.9918
RP11-819C21.1	-1.34283	6.04149	-4.95347	1.22427e-05	0.000498349	3.09043
RP11-661A12.7	1.06449	5.37195	4.94312	1.26611e-05	0.000498415	3.06438
RP5-884M6.1	3.60077	2.69644	4.93582	1.29646e-05	0.000498415	3.07864
RP11-138I1.4	1.31149	4.87957	4.88193	1.54391e-05	0.000575562	2.92206
TMPO-AS1	0.935315	5.40484	4.87081	1.60046e-05	0.000575562	2.83716
RP11-116G8.5	1.65784	7.2976	4.8667	1.62189e-05	0.000575562	2.72914
MEG3	-1.54009	9.32324	-4.80602	1.9732e-05	0.000682726	2.50296
RP11-500C11.3	1.23567	4.31774	4.78435	2.11601e-05	0.000697403	2.6701
STEAP3-AS1	1.46725	4.25384	4.7843	2.1164e-05	0.000697403	2.67643
DSG1-AS1	1.05152	3.95608	4.71823	2.6178e-05	0.000842565	2.49289
LINC01137	0.93939	8.195	4.69331	2.83582e-05	0.000891994	2.1643
GAS1RR	-0.858591	6.43465	-4.67178	3.03857e-05	0.00093453	2.18449
LINC01605	1.77054	6.7957	4.64189	3.34377e-05	0.00100604	2.05109
AC133785.1	1.38515	3.96105	4.60856	3.71981e-05	0.00109537	2.16685
ZNF503-AS2	1.1251	6.4093	4.58744	3.97928e-05	0.00112869	1.90309
RP3-512B11.3	0.96324	7.03312	4.58612	3.99609e-05	0.00112869	1.87315
SNHG23	-1.55093	5.38663	-4.57855	4.09378e-05	0.00113316	2.01763
CFAP58-AS1	1.06616	4.68999	4.56582	4.2633e-05	0.0011489	1.97641
RP3-368A4.6	-1.36453	8.38424	-4.56191	4.31669e-05	0.0011489	1.77403
CTD-2647L4.4	-0.629089	6.37123	-4.55176	4.45861e-05	0.00115089	1.81649
AC002117.1	-1.19602	5.03973	-4.54952	4.49046e-05	0.00115089	1.93939
MIR99AHG	-1.04321	8.07663	-4.54041	4.62265e-05	0.00116323	1.71413
ADAMTS9-AS2	-1.22234	6.12864	-4.51913	4.94627e-05	0.00120312	1.74663
TAPT1-AS1	-0.799059	6.74648	-4.51857	4.95506e-05	0.00120312	1.69815
FAM66C	-0.885195	5.80684	-4.50101	5.23931e-05	0.00123266	1.70358
XXbac-B476C20.9	1.02269	4.09407	4.50007	5.25484e-05	0.00123266	1.83677
RP11-817O13.8	0.82659	5.59105	4.48592	5.49622e-05	0.0012678	1.64361
RP11-290D2.6	1.24929	5.93387	4.4802	5.59678e-05	0.00126983	1.60078
LINC01559	3.51207	0.917318	4.4465	6.22709e-05	0.00139005	1.49613
RP11-1114A5.4	-1.09877	4.90948	-4.41155	6.95444e-05	0.00152777	1.53478
MAP3K14-AS1	0.675989	4.92315	4.34225	8.65061e-05	0.00187069	1.27818
AADACL2-AS1	2.34952	5.33511	4.33418	8.87262e-05	0.00188919	1.23064
RP11-407B7.1	1.38375	4.22705	4.31	9.57205e-05	0.00198486	1.2678
CD27-AS1	-0.549811	7.7333	-4.30877	9.60879e-05	0.00198486	1.01822
AP001429.1	-1.64612	4.46843	-4.30118	9.84006e-05	0.00200274	1.28553
ZBTB11-AS1	0.583056	7.30856	4.28621	0.000103125	0.00206849	0.955111
RP4-758J18.13	0.707742	5.85875	4.27958	0.000105285	0.00207203	1.00587
RP11-173A16.2	-1.20703	5.22164	-4.27652	0.000106296	0.00207203	1.10536
C10orf55	0.951295	5.36899	4.26213	0.000111189	0.00213729	0.992377
EMX2OS	-1.07811	7.44762	-4.25416	0.00011399	0.00216112	0.872764
CCDC39	-2.33252	5.05027	-4.21287	0.00012965	0.0024248	1.02521
C21orf62-AS1	-0.849955	4.78937	-4.20369	0.000133405	0.00246177	0.926875
RP11-134G8.10	0.681888	6.94458	4.19591	0.000136672	0.00248887	0.700668
RP11-260M2.1	-2.04921	3.96475	-4.18191	0.000142747	0.00256574	0.952015
RP11-342K6.1	-0.589379	7.74121	-4.17184	0.000147282	0.00259713	0.6099
RP11-722E23.2	-0.855408	4.76774	-4.16973	0.000148246	0.00259713	0.831158
DIO3OS	-1.25945	6.30062	-4.14115	0.000161975	0.00280216	0.605249
LINC01422	-1.18443	6.0025	-4.13584	0.00016466	0.00281346	0.608896
RP11-879F14.2	0.922155	3.50495	4.12714	0.000169148	0.00284911	0.798179
CTC-459F4.3	0.413459	7.57861	4.12081	0.000172493	0.00284911	0.454746
LINC00511	1.00451	9.72174	4.12	0.000172923	0.00284911	0.383128
RP11-611O2.5	-1.25898	4.85658	-4.1124	0.000177032	0.0028825	0.683315
UCA1	1.29707	5.21345	4.1055	0.000180841	0.00291028	0.551457
SNHG11	0.443443	8.12706	4.1	0.000183941	0.00292614	0.375106
LINC01578	-0.845894	9.83307	-4.0483	0.00021567	0.00337277	0.180685
RP1-191J18.66	1.17391	3.6797	4.04576	0.000217354	0.00337277	0.558281
KLF3-AS1	-0.763244	4.89486	-4.04282	0.000219327	0.00337277	0.438175
DNM3OS	-1.31077	6.00517	-4.03839	0.000222333	0.00338142	0.329672
ZEB1-AS1	-0.615228	5.58674	-4.02958	0.000228422	0.00341369	0.314158
PYCARD-AS1	0.945769	4.85947	4.0282	0.000229388	0.00341369	0.368259
MEG8	-1.78086	4.73307	-4.02285	0.000233182	0.00343323	0.488833
AC091729.9	0.612642	6.44048	4.00263	0.000248078	0.0036141	0.157869
LINC01359	-1.18828	5.51517	-3.99784	0.000251738	0.00362922	0.255613
PRKAR2A-AS1	0.686216	4.79152	3.98538	0.000261507	0.00373119	0.252969
AP003068.23	1.07081	5.52951	3.97981	0.000265994	0.00374824	0.150351
RP11-109J4.1	1.86605	6.19504	3.9772	0.000268118	0.00374824	0.0914014
LINC01181	2.12436	5.41052	3.95697	0.000285181	0.00394691	0.112073
ATP2A1-AS1	1.07362	3.18261	3.93466	0.000305216	0.00414442	0.276314
RP11-44F14.2	1.39696	3.97771	3.93432	0.000305532	0.00414442	0.219063
LINC00707	2.81673	4.33242	3.93121	0.000308436	0.00414442	0.203258
WDFY3-AS2	-0.821514	5.99871	-3.91648	0.000322542	0.00429229	-0.0381101
AC005262.3	1.13825	6.10372	3.90698	0.000331973	0.00437572	-0.103656
ZNF528-AS1	-0.688158	4.89235	-3.88926	0.000350291	0.0045736	-0.00357421
RAP2C-AS1	-0.633782	6.08956	-3.8815	0.000358609	0.00463846	-0.14938
RP11-455F5.3	0.599237	4.80621	3.87243	0.000368577	0.00472325	-0.0709101
FAM66D	-0.898616	4.68458	-3.8612	0.000381304	0.00484152	-0.0324116
CTC-559E9.5	-0.583168	6.29181	-3.84632	0.000398804	0.00501769	-0.264197
LINC01091	-1.16664	6.0235	-3.84197	0.00040407	0.00503814	-0.239808
CTC-444N24.8	-0.409679	6.65589	-3.8171	0.000435472	0.00530595	-0.37371
RP11-545I5.3	-0.751279	6.32943	-3.81542	0.000437672	0.00530595	-0.351298
RP11-760H22.2	-0.741381	5.60371	-3.81303	0.000440829	0.00530595	-0.30148
PSMA3-AS1	-0.54446	9.81692	-3.81299	0.000440884	0.00530595	-0.504001
RP5-1136G13.2	0.528722	6.11176	3.80622	0.000449944	0.0053683	-0.386271
HOXC13-AS	0.955953	7.52333	3.80295	0.000454375	0.00537483	-0.468222
LINC01376	-0.648244	4.54781	-3.79969	0.000458844	0.00538169	-0.202486
ZFPM2-AS1	2.48414	3.8242	3.78762	0.00047576	0.00553321	-0.164437
PLBD1-AS1	0.707491	6.9575	3.77767	0.000490151	0.00561953	-0.514352
FBXL19-AS1	0.744276	5.45057	3.77478	0.00049441	0.00561953	-0.426449
RP11-690D19.3	-0.827539	7.49467	-3.77414	0.000495363	0.00561953	-0.530622
CTB-36H16.2	-1.01338	5.04276	-3.76915	0.000502818	0.00562125	-0.336265
OGFRP1	1.05845	4.25303	3.76849	0.0005038	0.00562125	-0.279342
RP11-363E7.4	-0.764568	7.48522	-3.76591	0.0005077	0.00562125	-0.554474
DANCR	0.711785	9.60283	3.7603	0.000516291	0.00567053	-0.656869
CTD-3074O7.5	0.693177	5.60168	3.75768	0.000520345	0.00567053	-0.488418
CCDC18-AS1	-0.69347	8.31497	-3.75289	0.000527847	0.00570735	-0.623753
ZNF667-AS1	-0.945446	6.86712	-3.74207	0.000545175	0.00584383	-0.587801
RP11-303E16.2	0.841421	6.02649	3.73978	0.000548914	0.00584383	-0.571772
MIR3945HG	2.66326	2.03654	3.72653	0.000571006	0.00598249	-0.279859
RP11-317N8.5	0.860034	5.05455	3.72393	0.000575449	0.00598249	-0.521764
RP11-834C11.4	-0.912144	6.62461	-3.72282	0.000577351	0.00598249	-0.628042
CTD-2528L19.6	-0.843307	5.04098	-3.72173	0.000579229	0.00598249	-0.481235
AC074117.10	0.585262	6.06147	3.69256	0.000631678	0.00647587	-0.703755
RP11-53O19.3	-0.539445	7.54647	-3.67746	0.000660594	0.00667697	-0.809265
DUBR	-0.457858	6.92556	-3.67475	0.000665908	0.00667697	-0.789059
XXbac-BPGBPG55C20.2	-0.858666	6.55428	-3.67431	0.000666794	0.00667697	-0.760531
RP11-1112J20.2	1.41453	5.00844	3.67239	0.000670591	0.00667697	-0.649566
RP6-65G23.3	1.05734	7.37738	3.65982	0.000695991	0.00688037	-0.866695
RP11-477D19.2	-0.671168	5.4023	-3.65657	0.00070271	0.00689752	-0.723253
CTD-2516F10.2	-0.732995	6.41664	-3.65324	0.000709646	0.00691263	-0.813108
EXOC3-AS1	0.685715	6.61286	3.65011	0.000716242	0.00691263	-0.854913
RP3-395M20.12	1.53168	4.49828	3.6487	0.000719233	0.00691263	-0.640396
RP11-981G7.1	-0.929271	5.06021	-3.64584	0.000725334	0.00692318	-0.695225
LINC01518	2.81277	0.337214	3.62554	0.000770071	0.00729985	-0.643314
VPS9D1-AS1	1.32451	5.49981	3.60863	0.000809341	0.0075737	-0.893135
CCDC183-AS1	0.624377	6.27665	3.60839	0.000809904	0.0075737	-0.951485
SNHG14	-0.667065	8.98818	-3.6024	0.000824279	0.00765639	-1.06703
RP11-158H5.7	0.427337	6.99563	3.59732	0.000836684	0.0077198	-1.01903
LINC00519	1.08329	3.87612	3.58225	0.000874482	0.00799271	-0.732006
CTC-559E9.1	-0.554417	5.62057	-3.58095	0.000877812	0.00799271	-0.956495
RP11-231D20.2	0.849731	4.3185	3.56801	0.000911709	0.00823068	-0.837552
RP11-29G8.3	-0.814885	5.69432	-3.56646	0.000915842	0.00823068	-0.994714
AC007182.6	1.04642	5.93738	3.55341	0.000951455	0.00849557	-1.08458
FLJ22447	0.612219	4.41369	3.54154	0.000984977	0.00873851	-0.924549
AC005262.2	0.907061	5.07018	3.53341	0.00100858	0.00889092	-1.04742
RP13-463N16.6	2.08125	1.33133	3.52957	0.00101994	0.00893417	-0.818443
AC007566.10	-0.685463	5.10493	-3.52403	0.00103652	0.00902229	-1.05027
RP11-138A9.1	-0.924232	6.61104	-3.51736	0.00105682	0.00914149	-1.19559
LINC00920	0.713797	5.51714	3.51514	0.00106365	0.00914341	-1.15119
RP11-283I3.6	-0.605806	7.51643	-3.50113	0.00110783	0.00946439	-1.29407
RP11-156E6.1	-0.757469	8.54076	-3.49863	0.00111587	0.00947464	-1.33706
RP11-503E24.2	-1.12083	4.79672	-3.49147	0.00113928	0.0095725	-1.04365
RP11-44N11.1	-0.888408	5.07905	-3.49088	0.00114123	0.0095725	-1.11979
RP11-799D4.4	0.524871	5.10446	3.4795	0.00117948	0.00983374	-1.19875
FTX	-0.672182	9.08793	-3.47715	0.00118753	0.0098416	-1.41473
RP11-195F19.9	-0.788455	5.47987	-3.47194	0.00120553	0.00993128	-1.23158
RP11-307C12.12	0.65756	4.86713	3.45141	0.00127917	0.0104755	-1.23959
AC115522.3	1.11935	7.6476	3.44654	0.00129725	0.0105612	-1.46417
TEX41	-0.868497	6.40937	-3.44442	0.00130519	0.0105637	-1.38091
RP11-540A21.2	1.04371	3.74203	3.43768	0.00133075	0.0106758	-1.09456
CRNDE	-0.571436	8.15791	-3.43671	0.00133448	0.0106758	-1.49459
RP11-1006G14.4	-0.396265	7.33957	-3.42602	0.00137616	0.010932	-1.49292
RP11-132A1.4	1.13247	4.97786	3.42447	0.00138229	0.010932	-1.32388
RAB11B-AS1	0.584534	7.1721	3.41789	0.00140867	0.0110773	-1.51807
HAND2-AS1	-3.72453	3.86861	-3.41231	0.0014314	0.0111398	-1.06525
RP11-1094M14.11	0.537925	7.30389	3.41199	0.00143272	0.0111398	-1.53949
RP11-1038A11.3	1.61044	3.67543	3.40091	0.00147897	0.0113985	-1.18395
MANEA-AS1	-0.865905	5.20853	-3.3997	0.0014841	0.0113985	-1.37923
RP4-794H19.1	1.22839	3.20996	3.39815	0.0014907	0.0113985	-1.13863
FOXP1-IT1	-0.966385	5.76242	-3.38753	0.00153671	0.0116857	-1.47834
FOXN3-AS1	0.846951	5.80428	3.38513	0.00154727	0.0117017	-1.52764
RP5-1074L1.4	-0.844371	6.41873	-3.37782	0.00157993	0.0118495	-1.56036
LINC01521	0.68467	4.32376	3.37693	0.00158393	0.0118495	-1.34523
RP3-325F22.5	1.22773	4.60462	3.36884	0.00162096	0.0120163	-1.40974
PRKCQ-AS1	1.276	5.32073	3.36827	0.0016236	0.0120163	-1.51971
SNHG3	0.789385	14.5656	3.3655	0.00163645	0.012047	-1.70318
BDNF-AS	-0.690286	6.73998	-3.35103	0.0017053	0.0124395	-1.65606
MAGI1-IT1	-0.936546	5.91443	-3.35053	0.00170773	0.0124395	-1.59166
ZNF571-AS1	-0.774829	4.53282	-3.34757	0.00172219	0.0124449	-1.4045
RP11-1275H24.3	0.707896	5.90664	3.3467	0.00172646	0.0124449	-1.63642
RP11-277P12.20	0.811539	6.59374	3.34393	0.00174009	0.0124782	-1.68767
LINC-PINT	-0.749123	8.25629	-3.3285	0.00181806	0.0129701	-1.78589
CTD-2201E18.3	0.660036	6.16297	3.32365	0.00184322	0.0130759	-1.71438
MIF-AS1	1.44978	5.15164	3.32201	0.00185178	0.0130759	-1.61771
RP6-99M1.3	-1.98698	3.51203	-3.31774	0.00187434	0.013168	-1.29867
RP11-395I6.3	-0.866143	4.75405	-3.31259	0.00190187	0.0132491	-1.52551
CTD-2555O16.4	-0.502242	5.66443	-3.31175	0.0019064	0.0132491	-1.68474
NDUFV2-AS1	0.436186	5.39857	3.31023	0.00191461	0.0132491	-1.68462
AC003104.1	-1.00947	4.88069	-3.3031	0.00195362	0.0134518	-1.56178
CTD-2260A17.1	-1.03977	4.82592	-3.30071	0.00196683	0.0134757	-1.57059
BHLHE40-AS1	-0.524816	5.17279	-3.29696	0.00198781	0.0134825	-1.6687
SNHG25	0.623492	8.13474	3.29516	0.00199796	0.0134825	-1.88307
RP11-612B6.2	-0.966543	6.14902	-3.29423	0.00200321	0.0134825	-1.75655
AC011738.4	2.17774	2.27231	3.29359	0.00200679	0.0134825	-1.3545
RP3-522D1.1	1.34577	3.46116	3.28458	0.00205848	0.013763	-1.45484
RP5-968P14.2	0.6178	4.77496	3.27758	0.00209951	0.0139698	-1.6825
RP11-212I21.4	-0.968547	5.03165	-3.273	0.00212673	0.013999	-1.6758
RP11-23J9.5	-0.876949	4.72534	-3.27287	0.00212752	0.013999	-1.62567
LINC01206	1.774	3.44436	3.27175	0.00213424	0.013999	-1.48832
CTD-2186M15.3	0.621857	5.45949	3.25956	0.00220862	0.0143251	-1.82488
THRB-IT1	-0.888713	5.94418	-3.25956	0.00220864	0.0143251	-1.83506
C1orf132	-0.660966	9.93999	-3.25854	0.002215	0.0143251	-2.03001
RP11-284F21.10	1.44764	3.66575	3.24872	0.00227689	0.0146568	-1.57063
RP11-888D10.4	-1.3745	4.97383	-3.24673	0.00228962	0.0146705	-1.67606
LINC01214	0.845795	6.10609	3.24093	0.00232718	0.0147628	-1.92958
LINC00342	-0.884713	6.45128	-3.23953	0.00233629	0.0147628	-1.9258
RP11-1024P17.1	-0.945502	5.25165	-3.2376	0.00234898	0.0147628	-1.80505
AC000068.5	0.613055	4.71898	3.23749	0.00234968	0.0147628	-1.77668
CTD-2292M16.8	-0.665462	5.47116	-3.23633	0.00235735	0.0147628	-1.85647
SNHG7	0.434999	10.7361	3.22827	0.00241108	0.0150312	-2.12803
AC011288.2	1.98998	4.20657	3.22162	0.00245634	0.015216	-1.71238
RP11-214O1.2	0.691219	5.45607	3.21962	0.00247011	0.015216	-1.92852
CTD-2267D19.3	0.90584	8.18323	3.21862	0.00247703	0.015216	-2.08772
RP11-554I8.2	1.69379	2.56694	3.21751	0.00248469	0.015216	-1.54896
AC074286.1	-0.749128	8.02999	-3.19648	0.00263474	0.0160638	-2.12348
RP11-115H15.2	-0.919727	4.5327	-3.18712	0.00270423	0.0164151	-1.80694
LINC00893	-0.612818	6.3301	-3.18392	0.0027284	0.0164896	-2.06761
TMEM105	1.27751	3.40613	3.18031	0.00275588	0.0165068	-1.70671
RP11-390P2.4	0.500496	5.67034	3.17826	0.00277158	0.0165068	-2.05433
AC007038.7	-0.781024	6.2484	-3.17804	0.00277332	0.0165068	-2.07265
AFAP1-AS1	2.47558	1.95516	3.17731	0.00277896	0.0165068	-1.62491
AC083843.1	-0.762125	7.18305	-3.17535	0.00279412	0.0165259	-2.13995
CTD-2587H24.5	1.26324	2.25819	3.164	0.00288339	0.0169813	-1.65729
TRAF3IP2-AS1	-0.457407	6.54507	-3.1572	0.00293823	0.0172309	-2.15437
NR2F2-AS1	-0.971597	5.28611	-3.15424	0.00296234	0.0172991	-2.02307
LINC01010	1.16787	4.98259	3.1448	0.00304071	0.0176821	-2.05287
RP11-430H10.2	1.83055	3.60913	3.13967	0.00308408	0.0177879	-1.83522
RP11-373D23.2	-0.938737	5.26034	-3.13961	0.0030846	0.0177879	-2.06351
RP1-151F17.2	-0.711998	5.50843	-3.12106	0.00324634	0.0186429	-2.15317
RP11-355F16.1	-1.04569	4.42782	-3.10915	0.0033544	0.0191838	-1.97294
RP11-46D6.1	0.873594	5.61651	3.10601	0.00338341	0.0192701	-2.23611
RP11-259N19.1	0.907718	5.49442	3.10113	0.00342911	0.0194504	-2.23569
RP11-494M8.4	-1.01165	6.36773	-3.08939	0.0035412	0.0200041	-2.30271
SEMA6A-AS1	-0.580167	4.8036	-3.08555	0.00357859	0.0201026	-2.14413
RP11-736K20.5	-1.28756	5.33648	-3.08463	0.00358767	0.0201026	-2.18136
LINC00346	1.13799	4.2313	3.06941	0.00373999	0.0208715	-2.10814
SNHG15	0.498416	9.29368	3.06762	0.00375829	0.0208895	-2.51128
RNF139-AS1	-0.526851	6.1545	-3.0606	0.00383091	0.0210506	-2.37017
SNHG22	-0.8995	6.65652	-3.06025	0.00383461	0.0210506	-2.39914
C5orf66	0.781946	4.54399	3.0592	0.00384559	0.0210506	-2.19448
LINC00969	-0.712469	9.55825	-3.05896	0.00384812	0.0210506	-2.52994
NNT-AS1	-0.44883	7.63469	-3.05451	0.00389506	0.0211664	-2.47352
RP11-253E3.3	0.626423	7.45055	3.0517	0.00392493	0.0211664	-2.48467
RP11-815J21.1	-0.851142	4.75677	-3.05155	0.0039266	0.0211664	-2.19891
SNHG9	0.570912	8.52653	3.05118	0.00393047	0.0211664	-2.52639
ZNF674-AS1	0.361282	6.57081	3.04608	0.00398543	0.0213167	-2.45083
LINC00894	-0.7018	7.28863	-3.04573	0.00398919	0.0213167	-2.47608
CTD-2368P22.1	-0.577874	6.91969	-3.04271	0.00402212	0.0214101	-2.46604
RP11-400N13.3	1.71752	3.6521	3.03751	0.00407927	0.0216311	-2.08899
TTC28-AS1	-0.328067	7.97307	-3.03563	0.00410021	0.0216591	-2.53649
RP11-218F10.3	-1.12771	4.3042	-3.02985	0.00416496	0.0219175	-2.12639
AC016747.3	0.548154	6.8317	3.02434	0.00422762	0.022163	-2.52212
RP11-304L19.1	1.36419	2.58529	3.02253	0.00424844	0.0221881	-2.00411
SNHG19	0.551004	7.80851	3.01969	0.00428128	0.0222756	-2.57842
ITGA9-AS1	-0.586475	6.86224	-3.01178	0.00437387	0.0226721	-2.53951
LINC01272	1.18976	5.06315	3.0012	0.00450067	0.0232423	-2.42236
LINC00310	-0.839192	4.23617	-2.99312	0.00459983	0.023666	-2.23721
RP3-510D11.2	0.515093	4.92383	2.98424	0.00471117	0.0240893	-2.44786
RP11-46A10.5	0.5836	4.8282	2.98379	0.00471692	0.0240893	-2.4328
RP11-293M10.6	0.537211	5.51095	2.97038	0.00489007	0.0248818	-2.56152
TMEM44-AS1	0.499092	5.77857	2.96666	0.0049391	0.0250393	-2.59513
RP11-332M2.1	-0.859619	6.51851	-2.9585	0.00504833	0.025388	-2.64137
GNG12-AS1	-0.631236	4.71229	-2.95832	0.00505087	0.025388	-2.43263
AC108142.1	1.59214	2.78052	2.95743	0.00506292	0.025388	-2.18067
PAX8-AS1	-1.05509	9.89609	-2.9555	0.00508912	0.0254142	-2.79651
AP001258.4	-0.279596	7.20478	-2.95435	0.00510487	0.0254142	-2.70563
RP11-16E18.3	-1.1457	4.24365	-2.94145	0.00528409	0.0262121	-2.30487
RP11-79H23.3	-0.928625	5.49848	-2.93906	0.0053178	0.0262851	-2.58963
RP1-68D18.2	-0.724408	6.31031	-2.93685	0.00534929	0.026287	-2.6835
UBL7-AS1	0.324567	6.7596	2.93637	0.00535616	0.026287	-2.73343
MIR222HG	-0.839996	7.39987	-2.93391	0.00539152	0.026367	-2.75631
LINC00968	-1.2074	5.49178	-2.92132	0.00557553	0.0271709	-2.62216
RP11-10C24.3	0.528288	6.28115	2.91779	0.00562811	0.0273309	-2.75208
RP11-800A3.4	0.612878	8.53543	2.91271	0.00570463	0.0276056	-2.87076
RP3-508I15.9	0.433009	6.08198	2.90434	0.0058329	0.028118	-2.76984
RP4-591C20.9	1.00096	4.13248	2.90133	0.00587975	0.028118	-2.49849
RP11-367G18.1	-0.752534	6.28538	-2.90089	0.00588655	0.028118	-2.7676
PRR34-AS1	0.334108	7.41497	2.90056	0.00589177	0.028118	-2.85474
RP11-282K24.3	-0.895268	6.68246	-2.88613	0.00612133	0.0290412	-2.82916
RP5-1028K7.2	1.18106	3.48445	2.88577	0.00612719	0.0290412	-2.42313
AP001372.2	-0.545349	7.05018	-2.88316	0.00616965	0.0291426	-2.86653
LINC00654	-0.781391	6.07164	-2.88083	0.00620768	0.0291569	-2.79911
STARD7-AS1	0.356253	7.04431	2.8804	0.0062148	0.0291569	-2.88607
TMEM51-AS1	0.641393	5.96707	2.87245	0.00634675	0.0296754	-2.84155
KB-1732A1.1	0.867796	5.82246	2.86519	0.0064695	0.0301394	-2.84963
AC009133.12	0.542042	3.79889	2.86401	0.00648956	0.0301394	-2.51133
LUCAT1	1.05537	5.23675	2.86102	0.00654082	0.0302759	-2.79193
LINC01515	-0.704676	7.78157	-2.85905	0.00657486	0.0302896	-2.9583
RP11-111M22.3	0.479021	6.00095	2.85832	0.00658755	0.0302896	-2.87553
AC018890.6	2.32368	2.33462	2.85469	0.00665086	0.0304794	-2.37958
RP11-574K11.29	-0.56854	4.75737	-2.85247	0.00668972	0.0305563	-2.70262
RP11-1020A11.2	-1.01928	4.74658	-2.84718	0.00678341	0.0308824	-2.68061
RP11-867G23.8	0.413652	6.18799	2.84458	0.00682988	0.030992	-2.921
CTB-55O6.12	-0.39356	5.90901	-2.83627	0.00698059	0.0315723	-2.90377
OTUD6B-AS1	-0.476823	9.26757	-2.83263	0.00704736	0.0317705	-3.07903
LINC01132	0.778093	4.00841	2.83028	0.00709103	0.0318116	-2.63767
THAP7-AS1	0.635536	6.43521	2.82966	0.00710245	0.0318116	-2.97592
RP11-305O6.3	-1.11824	4.2777	-2.8263	0.00716531	0.0319896	-2.61164
LINC00460	1.71403	0.990499	2.82408	0.00720693	0.032072	-2.40101
RP11-549J18.1	-0.668998	4.93703	-2.82084	0.00726827	0.0322413	-2.80544
KMT2E-AS1	0.409976	5.98697	2.81899	0.00730357	0.0322944	-2.96778
CTB-152G17.6	-0.628847	5.17413	-2.81659	0.00734958	0.0323943	-2.85797
RP11-158K1.3	-0.455788	6.8075	-2.81404	0.00739862	0.032465	-3.02025
FLJ37035	-0.441355	6.39165	-2.81311	0.00741655	0.032465	-2.9941
LINC01355	-0.845227	7.64332	-2.81211	0.007436	0.032465	-3.06235
SNHG16	0.410462	11.9438	2.79641	0.00774674	0.0337154	-3.1926
RP11-983P16.4	-0.472007	6.7466	-2.79163	0.00784352	0.0340296	-3.06965
RP11-795F19.1	-0.506698	5.08514	-2.78881	0.00790126	0.034173	-2.91863
RP11-108K3.1	1.13868	3.48887	2.78663	0.00794616	0.0342005	-2.6493
RP5-1160K1.3	-0.516959	5.88694	-2.78541	0.00797146	0.0342005	-3.01907
RP3-508I15.21	0.48907	4.86172	2.78491	0.00798176	0.0342005	-2.9151
AC006262.5	1.21265	6.003	2.77927	0.00809943	0.0345976	-3.07141
RP1-30M3.5	-0.904712	4.60001	-2.77524	0.00818472	0.0348221	-2.78435
LINC01011	-0.494624	5.36863	-2.77441	0.00820231	0.0348221	-2.99156
PCAT7	1.53131	2.52446	2.77297	0.00823299	0.0348455	-2.55738
RP11-517B11.7	-0.376615	7.12943	-2.76842	0.00833056	0.0351509	-3.14839
RP11-582J16.5	0.238302	7.25615	2.76249	0.00845944	0.0355862	-3.17697
RP4-758J18.2	0.346678	8.74568	2.75501	0.00862444	0.0361247	-3.25405
RP11-508N22.12	-0.772106	4.85307	-2.75433	0.00863964	0.0361247	-2.93733
CTD-2619J13.13	0.912078	8.45928	2.74243	0.00890903	0.0371388	-3.2793
AC005154.6	-0.402408	10.1154	-2.73243	0.00914109	0.0379567	-3.34842
RP11-297P16.4	2.27744	0.250695	2.73163	0.00916007	0.0379567	-2.59102
RP11-1149O23.3	0.687423	6.20456	2.73011	0.00919599	0.0379918	-3.19623
RUNDC3A-AS1	0.661379	4.39591	2.72615	0.00929001	0.0382346	-2.95999
RP11-119F7.5	-0.713774	4.52717	-2.72468	0.00932497	0.0382346	-2.92537
CDKN2B-AS1	0.764226	4.25638	2.72209	0.00938715	0.0382346	-2.94168
RP11-159F24.6	1.12246	5.28409	2.72151	0.00940132	0.0382346	-3.12822
MBNL1-AS1	-0.563666	7.81403	-2.72127	0.00940702	0.0382346	-3.28836
SNAI3-AS1	0.702103	5.50795	2.72071	0.00942051	0.0382346	-3.15893
SLC25A21-AS1	-0.645106	4.66744	-2.71753	0.00949779	0.0384355	-2.98667
ALMS1-IT1	-0.684838	4.50858	-2.71264	0.00961737	0.0387994	-2.95283
RP11-365O16.6	-0.965016	8.17135	-2.71157	0.00964379	0.0387994	-3.32001
AP000695.6	0.903765	2.82613	2.70687	0.00976067	0.0391559	-2.72423
DOCK9-AS2	0.685841	6.67665	2.70424	0.0098265	0.0392074	-3.28568
RP11-21B23.2	0.950268	4.26489	2.70409	0.00983018	0.0392074	-2.98438
RP11-849H4.4	0.541442	5.53397	2.69996	0.00993444	0.0395094	-3.20866
TPRG1-AS1	0.995536	4.19711	2.69596	0.0100367	0.0398015	-2.98656
RNASEH1-AS1	0.56223	5.94856	2.69105	0.010163	0.0401874	-3.26666
RP11-299H21.1	0.420593	4.51031	2.68952	0.0102027	0.0402294	-3.06755
NRAV	0.436035	8.39238	2.6803	0.0104453	0.0410689	-3.41629
SNHG6	-0.312592	9.67322	-2.6724	0.0106573	0.041784	-3.47393
RP11-809O17.1	0.663589	3.40858	2.66417	0.0108822	0.042545	-2.89373
RP11-66N24.4	-0.509726	4.97813	-2.66083	0.0109748	0.0427865	-3.19826
UNC5B-AS1	1.68982	5.56604	2.65289	0.0111978	0.0435332	-3.31617
AGAP2-AS1	0.679067	8.09984	2.65141	0.0112399	0.0435744	-3.47374
RP11-378J18.8	-0.565151	5.26212	-2.6472	0.0113601	0.0439173	-3.26907
MIR497HG	-0.577119	5.83745	-2.6455	0.0114091	0.0439839	-3.33699
RP11-44F21.5	0.737869	4.98964	2.64282	0.0114866	0.0441595	-3.2637
AC003090.1	-2.37149	4.23452	-2.62758	0.0119366	0.0457625	-2.93386
ARMCX5-GPRASP2	-0.334959	6.85845	-2.62477	0.0120213	0.0459601	-3.46587
SCAMP1-AS1	0.319989	6.79522	2.61941	0.0121845	0.0463548	-3.48341
HOXD-AS2	0.904238	4.30464	2.6188	0.0122032	0.0463548	-3.18425
SNHG21	0.390784	4.79695	2.61809	0.0122251	0.0463548	-3.28581
IQCH-AS1	-0.334904	7.9348	-2.61255	0.0123963	0.0466602	-3.54617
RP11-160E2.6	0.870266	5.93679	2.61247	0.0123989	0.0466602	-3.44867
RP1-29C18.8	-1.13227	3.59502	-2.61221	0.0124068	0.0466602	-2.95297
RP11-93B14.6	0.814703	5.34074	2.60846	0.0125242	0.0469288	-3.39479
RP11-73M18.6	-0.543998	5.48011	-2.60776	0.012546	0.0469288	-3.38661
RP11-115C21.2	0.512995	6.09823	2.60625	0.0125938	0.0469807	-3.47037
URB1-AS1	0.463917	6.85108	2.6041	0.0126619	0.0471075	-3.52294
RFX3-AS1	-0.706149	4.7284	-2.59863	0.0128365	0.0476292	-3.26845
ATP1A1-AS1	-0.464067	5.99149	-2.58478	0.0132886	0.0491748	-3.48952
RP11-333E1.1	-0.370331	5.63869	-2.58286	0.0133524	0.0492793	-3.46579
RP11-685N10.1	-0.89067	4.59913	-2.57742	0.0135348	0.0498195	-3.26244
LINC00702	-0.946812	6.20414	-2.57239	0.0137053	0.0503134	-3.52187
RP11-902B17.1	-0.353758	6.69593	-2.56699	0.0138907	0.0508474	-3.58519
DNAJC27-AS1	-0.396011	5.22364	-2.56496	0.0139608	0.0508474	-3.45637
LINC01322	1.80846	0.708758	2.56496	0.013961	0.0508474	-2.91579
RP11-747H7.3	-0.499803	6.76342	-2.56387	0.0139985	0.0508503	-3.59382
LINC00205	-0.365344	5.39415	-2.56229	0.0140539	0.0509177	-3.48315
RP11-175K6.1	-0.821775	5.67312	-2.55396	0.0143473	0.0518235	-3.51598
SLC25A5-AS1	0.301021	5.09759	2.55184	0.014423	0.0518235	-3.4836
AF131215.3	-0.783268	4.97279	-2.55115	0.0144476	0.0518235	-3.41762
CASC2	-0.496179	5.5276	-2.55023	0.0144807	0.0518235	-3.52277
GS1-115G20.1	-0.923659	4.745	-2.54994	0.0144911	0.0518235	-3.35189
RP11-251G23.5	-0.560773	4.70993	-2.54704	0.0145954	0.0520619	-3.38132
SOS1-IT1	-0.822033	4.95255	-2.54321	0.0147345	0.052423	-3.42126
GS1-600G8.5	1.39006	0.622768	2.53863	0.0149019	0.0528828	-2.96309
AP002954.3	-0.819429	4.46092	-2.52771	0.0153094	0.054034	-3.35075
RP11-552M11.8	-0.603625	5.81948	-2.52714	0.0153308	0.054034	-3.59912
PP7080	0.521139	9.10439	2.5268	0.0153435	0.054034	-3.7909
RP11-44N21.1	0.603517	4.89399	2.52299	0.0154883	0.0544056	-3.5139
MALAT1	-0.589365	17.6591	-2.5204	0.0155875	0.0545339	-3.73651
AC127904.2	-0.845677	4.99692	-2.51998	0.0156036	0.0545339	-3.48411
RP11-304F15.7	-0.658267	4.74588	-2.50377	0.0162373	0.0563613	-3.48415
AC005537.2	0.614061	4.57529	2.50272	0.0162792	0.0563613	-3.49621
CTC-490G23.2	1.62654	1.29763	2.50255	0.0162859	0.0563613	-3.04448
CASC8	0.630115	3.43228	2.50247	0.0162894	0.0563613	-3.23034
RP11-295D4.1	0.531459	4.25021	2.49988	0.016393	0.0564776	-3.43027
CTD-2587M2.1	-0.68955	5.49977	-2.49919	0.0164206	0.0564776	-3.62433
AF001548.5	-0.500768	6.35339	-2.49829	0.016457	0.0564776	-3.70872
LINC01547	0.750339	6.1387	2.49756	0.0164862	0.0564776	-3.71764
AC007246.3	-0.342391	7.36303	-2.49121	0.0167445	0.0571428	-3.79065
RP11-531A24.5	-0.547987	5.02813	-2.49076	0.016763	0.0571428	-3.57819
CADM3-AS1	-0.746823	5.60405	-2.48649	0.0169389	0.0576005	-3.65812
RP11-727F15.12	0.571722	5.80736	2.48119	0.0171596	0.058208	-3.7245
H19	-1.52997	9.54121	-2.4743	0.0174502	0.0590492	-3.89881
AC092168.2	-0.630335	4.79337	-2.46074	0.0180353	0.0606857	-3.59517
U47924.27	0.594558	6.41437	2.46004	0.018066	0.0606857	-3.8161
RP11-443B20.1	0.487829	4.73095	2.45914	0.0181057	0.0606857	-3.62108
RP11-588K22.2	-0.855961	6.74373	-2.45869	0.0181255	0.0606857	-3.81511
KCNQ1OT1	-0.453346	10.7516	-2.45769	0.0181696	0.0606857	-3.98211
CTD-2270P14.1	-0.337493	9.00468	-2.45707	0.018197	0.0606857	-3.93003
RP11-423P10.2	-0.864418	4.87426	-2.45603	0.0182427	0.0606921	-3.58636
RP5-890E16.2	0.564952	4.42825	2.43893	0.0190141	0.0629329	-3.60162
SEC24B-AS1	-0.49279	5.12383	-2.43705	0.0191007	0.0629329	-3.71435
RP11-212P7.2	0.465144	8.41628	2.4366	0.0191213	0.0629329	-3.96157
PAXIP1-AS2	-0.353991	7.2242	-2.43629	0.0191355	0.0629329	-3.90255
RP11-861E21.2	-0.653851	3.67607	-2.43584	0.0191567	0.0629329	-3.36497
MAFTRR	-0.488007	5.39887	-2.43514	0.0191891	0.0629329	-3.75456
RP11-400F19.6	0.521038	8.23688	2.42876	0.0194866	0.0637577	-3.972
RP11-783K16.13	0.545168	5.42257	2.42438	0.0196934	0.0642823	-3.80744
CTD-2357A8.3	1.3916	0.799684	2.42041	0.0198825	0.0647469	-3.18377
RP11-66B24.4	-0.308758	6.34983	-2.41642	0.0200744	0.0652182	-3.88906
RP11-395A13.2	0.639427	4.89471	2.41086	0.0203443	0.0659404	-3.75489
AC072062.1	-0.802009	5.03158	-2.40954	0.0204088	0.0659949	-3.73379
NUP50-AS1	0.364735	8.34818	2.40827	0.0204714	0.0660429	-4.01869
RP11-2B6.2	-0.446853	6.97584	-2.39944	0.0209094	0.067299	-3.96614
MIR663AHG	1.06461	15.1015	2.39769	0.0209971	0.0674244	-4.03434
SLC22A18AS	0.677497	4.64039	2.39383	0.0211917	0.067892	-3.74111
RP11-996F15.2	-0.58288	5.75328	-2.3916	0.0213052	0.0680978	-3.886
GS1-124K5.4	0.474022	4.87341	2.38964	0.021405	0.0681129	-3.7955
RP11-649A18.12	0.473717	5.39446	2.38958	0.0214083	0.0681129	-3.87716
UBA6-AS1	0.296971	8.19836	2.3714	0.0223564	0.0709663	-4.09055
RP11-22C11.2	0.520215	4.39955	2.36503	0.0226976	0.0718844	-3.74688
RP11-61L19.1	-0.817744	4.82111	-2.36306	0.022804	0.0720564	-3.77893
AF131215.4	-0.765957	5.11649	-2.35734	0.0231157	0.0727877	-3.85851
FAM13A-AS1	-0.538933	7.68348	-2.35532	0.023227	0.0727877	-4.09405
RP11-44F14.8	0.915671	3.73022	2.35471	0.0232603	0.0727877	-3.61572
LINC01341	-0.708861	4.39896	-2.35391	0.0233044	0.0727877	-3.70999
CTC-338M12.4	0.43735	5.7794	2.35311	0.0233485	0.0727877	-3.9931
RAMP2-AS1	-0.756001	5.17439	-2.35258	0.0233783	0.0727877	-3.88641
LINC01184	-0.242865	9.35392	-2.35212	0.0234036	0.0727877	-4.16855
CTD-2308L22.1	0.665759	5.23051	2.34892	0.0235814	0.073108	-3.94063
RP11-35G9.3	-0.421359	5.34735	-2.34837	0.0236122	0.073108	-3.9367
CTA-392E5.1	1.71327	1.08917	2.34626	0.0237304	0.0731663	-3.32858
KRTAP5-AS1	1.11298	3.95936	2.34578	0.0237574	0.0731663	-3.68977
RP11-305L7.7	-0.605136	5.0363	-2.34479	0.0238132	0.0731663	-3.88395
DGUOK-AS1	0.468798	6.65666	2.34427	0.0238425	0.0731663	-4.07572
FLVCR1-AS1	0.673136	4.92539	2.33724	0.0242413	0.0742215	-3.91351
MSC-AS1	-0.577866	6.61438	-2.33633	0.0242936	0.0742215	-4.07199
RP11-20G13.1	0.783589	4.52143	2.33429	0.0244106	0.0744147	-3.83982
CTB-89H12.4	-0.45361	10.0647	-2.3269	0.0248392	0.0755549	-4.24547
KLHL7-AS1	-0.692946	4.02373	-2.32186	0.0251358	0.0761996	-3.68038
RP1-79C4.4	-0.909262	5.55353	-2.32068	0.0252055	0.0761996	-3.99616
CTA-390C10.10	-0.483566	6.49457	-2.31931	0.025287	0.0761996	-4.10135
RP11-792A8.4	0.384127	6.73761	2.31883	0.0253153	0.0761996	-4.13268
AC096579.15	1.25871	3.56881	2.31864	0.0253265	0.0761996	-3.66959
PXN-AS1	0.288875	6.56624	2.31651	0.0254538	0.0764167	-4.12525
RP11-563J2.2	-0.699984	4.83956	-2.31523	0.02553	0.0764796	-3.90507
CTD-2622I13.3	0.516448	5.47571	2.31287	0.0256719	0.0767386	-4.0471
RP11-269F19.2	0.613298	5.42799	2.30884	0.0259159	0.0773008	-4.05022
SMAD5-AS1	-0.758255	5.62936	-2.30539	0.026126	0.0777601	-4.04202
FLG-AS1	0.790084	8.26388	2.30078	0.0264096	0.0784355	-4.24536
LINC00504	-0.499903	7.53398	-2.29905	0.0265168	0.078585	-4.20438
KB-1460A1.5	-0.529571	6.45416	-2.2924	0.0269315	0.0796434	-4.15232
CARD8-AS1	0.471736	6.34454	2.28941	0.02712	0.0800299	-4.16955
RP11-1275H24.1	0.549844	5.8463	2.28533	0.0273797	0.0806246	-4.14018
TPT1-AS1	-0.338116	8.33163	-2.27605	0.0279769	0.0822081	-4.28708
RP11-557H15.3	0.963006	5.41386	2.26979	0.0283871	0.0832367	-4.12862
RP11-121C2.2	-0.290584	7.37523	-2.26538	0.0286788	0.0839142	-4.26897
CTD-2540B15.7	0.86265	5.54786	2.26341	0.02881	0.0840703	-4.15808
PDCD4-AS1	0.531882	4.33527	2.26276	0.0288536	0.0840703	-3.94168
RP11-345P4.9	0.501955	8.10627	2.25967	0.0290611	0.0844969	-4.32037
RP11-686D22.8	-0.662136	3.76921	-2.25826	0.0291555	0.0845041	-3.72517
PSMD6-AS2	-0.535026	6.99812	-2.25621	0.0292946	0.0845041	-4.26319
LL0XNC01-237H1.2	-0.244512	6.25476	-2.2562	0.0292951	0.0845041	-4.2168
AC004540.5	-0.654399	4.58888	-2.25601	0.0293078	0.0845041	-3.96373
LINC01311	0.327158	4.93149	2.25394	0.0294487	0.0845459	-4.0843
RP11-37B2.1	-0.402791	7.61803	-2.25347	0.0294808	0.0845459	-4.30318
LINC01468	1.30615	1.90628	2.25217	0.0295696	0.0845459	-3.5443
RP11-793H13.11	0.396618	4.97182	2.25185	0.0295909	0.0845459	-4.09594
GMDS-AS1	-0.437392	7.80902	-2.25091	0.0296554	0.0845459	-4.31626
RP11-804H8.6	-0.455823	5.25561	-2.25042	0.0296888	0.0845459	-4.12334
ZFAS1	0.314156	10.9963	2.24862	0.0298124	0.0847236	-4.42041
THAP9-AS1	-0.330455	9.25759	-2.24396	0.0301348	0.0854644	-4.38665
LINC01550	-0.432549	7.78792	-2.24276	0.0302187	0.0855268	-4.33176
CTA-384D8.36	0.363483	6.37558	2.2401	0.0304041	0.0857861	-4.26976
RP11-488I20.8	1.67778	2.1943	2.23967	0.0304342	0.0857861	-3.59802
RP11-439E19.10	-0.769535	4.97396	-2.2385	0.0305168	0.0858441	-4.06564
RP11-5C23.1	-0.427688	4.9362	-2.23511	0.0307557	0.0863405	-4.0978
RP11-334C17.5	-0.418604	6.17346	-2.23357	0.0308646	0.0864708	-4.2523
CTD-3184A7.4	0.310785	5.70452	2.23117	0.0310353	0.0866875	-4.23369
RP11-25K19.1	0.720059	3.27846	2.23073	0.0310672	0.0866875	-3.75879
LINC00592	0.649631	5.68158	2.22746	0.0313013	0.087165	-4.24364
CTD-2066L21.3	1.24607	4.97293	2.22528	0.0314583	0.0873826	-4.14283
RP1-257A7.4	-0.430233	4.77765	-2.22414	0.0315409	0.0873826	-4.08943
RP11-712P20.2	-0.686696	5.72474	-2.2232	0.0316086	0.0873826	-4.22498
LINC00472	-0.566893	5.43574	-2.22288	0.031632	0.0873826	-4.19493
RPPH1	0.356262	18.4246	2.21962	0.0318692	0.0878624	-4.35731
CTD-2256P15.2	0.481577	4.81898	2.2098	0.0325934	0.0896805	-4.15142
RARA-AS1	0.580784	4.76512	2.20218	0.0331657	0.0910742	-4.15583
RP13-1032I1.7	0.502387	6.61873	2.20043	0.0332987	0.0912582	-4.36657
RP11-499P20.2	-0.421149	5.91999	-2.19809	0.0334769	0.0915654	-4.30186
RP11-60A8.1	-0.908589	5.03814	-2.1911	0.0340138	0.0928503	-4.15453
RP11-1277A3.1	0.315855	5.85172	2.18298	0.0346475	0.0943939	-4.34276
MIR17HG	-0.623501	6.55232	-2.18067	0.0348288	0.0947015	-4.38088
AC093673.5	0.639597	5.16878	2.1782	0.0350247	0.0950475	-4.27572
PCAT6	0.456955	5.8876	2.16888	0.035772	0.0968855	-4.37577
RP11-452L6.1	-0.282072	5.59231	-2.16448	0.0361293	0.0976621	-4.33986
CTD-2336O2.1	0.31452	7.84134	2.15943	0.0365436	0.0985895	-4.50827
CTBP1-AS2	0.224242	8.64708	2.15851	0.0366198	0.0986028	-4.54033
LINC00327	-0.642043	5.0389	-2.15404	0.0369907	0.0994081	-4.26544
EPHA1-AS1	0.62971	4.79512	2.15085	0.0372573	0.0997559	-4.26152
FAM157C	0.622036	4.9799	2.15009	0.0373207	0.0997559	-4.29808
RP11-110G21.1	0.308943	6.35378	2.14991	0.0373364	0.0997559	-4.44583
RP11-829H16.3	-0.648019	4.19434	-2.1474	0.0375472	0.100126	-4.06023
CTD-2619J13.17	-0.46429	4.82417	-2.14593	0.037672	0.100265	-4.24633
CTD-3193O13.12	0.435419	4.9981	2.14311	0.0379109	0.100708	-4.31481
RP11-473M20.16	0.503033	4.53225	2.14124	0.0380704	0.100938	-4.22455
ACTA2-AS1	-0.535259	4.69063	-2.13752	0.0383899	0.10159	-4.23262
OIP5-AS1	-0.316936	12.5833	-2.13201	0.0388667	0.102555	-4.62493
RP11-140K17.3	0.333932	5.84047	2.13086	0.038967	0.102555	-4.44308
BOLA3-AS1	-0.562697	4.95075	-2.13075	0.0389767	0.102555	-4.29912
RP11-1017G21.5	0.343666	5.45798	2.1282	0.0391998	0.102946	-4.41063
MLIP-IT1	-0.604346	4.66156	-2.12269	0.0396856	0.104024	-4.24034
RP13-270P17.3	0.346848	5.77327	2.12057	0.0398742	0.104321	-4.45738
RP11-798M19.6	-0.386748	4.98841	-2.10677	0.0411189	0.107375	-4.35987
SH3BP5-AS1	-0.450232	8.2515	-2.10404	0.0413694	0.107825	-4.6241
RP5-1021I20.1	-0.554029	4.49788	-2.09682	0.042038	0.109362	-4.25604
RP11-462L8.1	0.710049	1.28991	2.09529	0.0421811	0.109528	-3.76448
RP11-497E19.1	-0.458144	4.15571	-2.08949	0.042726	0.110736	-4.18252
CTB-31N19.3	-0.562648	4.3886	-2.08456	0.0431953	0.111743	-4.24673
PAXBP1-AS1	-0.360245	5.2265	-2.08116	0.0435202	0.112373	-4.45203
FAM66B	-0.440609	5.83715	-2.07952	0.0436781	0.112571	-4.5222
RP11-432J22.2	0.408261	3.91981	2.07688	0.0439342	0.11302	-4.1857
LINC00319	0.701967	4.99771	2.07233	0.0443766	0.113947	-4.44972
LINC00476	0.310924	7.04932	2.0688	0.0447228	0.114623	-4.64588
PVT1	0.50621	8.11648	2.06198	0.0453988	0.11614	-4.70868
RP11-16C1.2	-0.557836	5.46716	-2.05909	0.0456878	0.116664	-4.51688
RP11-390E23.6	0.357513	7.60755	2.05643	0.0459551	0.116992	-4.6971
UBAC2-AS1	0.376977	5.2397	2.05613	0.0459855	0.116992	-4.51884
AC003075.4	0.338538	5.07016	2.05186	0.046418	0.117876	-4.49952
RP11-524H19.2	0.859114	5.08906	2.04448	0.047174	0.119577	-4.51642
RP11-299J3.8	-0.300772	6.02936	-2.04072	0.0475634	0.120343	-4.61691
LINC01094	0.58856	7.46263	2.0355	0.0481075	0.121498	-4.73207
CTD-2555O16.2	-0.295693	5.28747	-2.0302	0.048667	0.122529	-4.55847
RP11-421E14.2	-0.668266	5.56544	-2.02995	0.0486929	0.122529	-4.57863
LINC00704	0.974323	1.86417	2.02835	0.0488629	0.122734	-3.92588
SGMS1-AS1	-0.30647	7.59096	-2.02678	0.0490297	0.12293	-4.74387
RP11-344N10.5	-0.433366	4.87735	-2.0259	0.0491239	0.122943	-4.49214
MAFG-AS1	0.644294	5.24452	2.02339	0.0493925	0.123225	-4.58191
RP11-96K19.4	-0.647917	4.19709	-2.02313	0.0494209	0.123225	-4.28092
RP11-379B18.5	-0.431245	6.07104	-2.02236	0.0495037	0.123225	-4.65142
HOXA-AS2	0.616141	4.42024	2.01973	0.0497873	0.123593	-4.42708
CTB-92J24.2	-0.565629	4.66556	-2.01911	0.049854	0.123593	-4.43121
ARHGAP5-AS1	0.284144	6.22446	2.01851	0.0499195	0.123593	-4.68566
RAD51-AS1	-0.300968	6.4461	-2.00978	0.0508726	0.125503	-4.70677
TP53TG1	0.332503	8.18682	2.0096	0.0508924	0.125503	-4.80761
C5orf38	0.482492	6.59702	2.00896	0.0509629	0.125503	-4.73178
CTD-2196E14.9	0.201425	8.55452	2.00781	0.0510903	0.125593	-4.82393
AC159540.1	-0.565631	5.03416	-2.00679	0.0512032	0.125648	-4.54685
COX10-AS1	-0.227172	8.03714	-2.00158	0.0517823	0.126844	-4.81107
RP11-119J18.1	-0.620014	5.07493	-1.99582	0.0524303	0.128204	-4.56642
BAALC-AS1	0.277696	6.47174	1.98867	0.0532435	0.129963	-4.75807
OSER1-AS1	-0.376972	6.52271	-1.97826	0.0544486	0.132671	-4.76828
CTD-2026K11.6	-0.600978	4.5877	-1.97081	0.0553239	0.134566	-4.51097
RP11-171I2.2	-0.474504	5.81439	-1.96988	0.055435	0.1346	-4.72317
RP11-400F19.18	-0.457416	5.73163	-1.95822	0.0568323	0.137751	-4.73652
CTD-3220F14.2	-0.498577	4.59685	-1.9542	0.0573221	0.138619	-4.54368
LINC00941	0.919865	2.6185	1.95364	0.0573905	0.138619	-4.15438
RP11-30P6.6	1.00611	0.876519	1.9511	0.057701	0.139126	-3.97497
DLEU2	-0.409627	7.08309	-1.94966	0.0578784	0.13915	-4.85723
AF064858.8	-0.529134	5.02431	-1.94938	0.0579123	0.13915	-4.64536
CTD-2651B20.7	0.727168	5.69306	1.94794	0.0580905	0.139304	-4.77601
RP11-73M18.7	0.240431	7.97372	1.94723	0.0581777	0.139304	-4.9122
RP11-398K22.12	0.400621	7.60503	1.94408	0.0585688	0.139999	-4.90424
AP000695.4	0.747581	2.3875	1.94272	0.0587374	0.14016	-4.12226
PSMB8-AS1	0.445169	7.51819	1.94116	0.0589322	0.140382	-4.90614
NUTM2B-AS1	-0.209707	7.22922	-1.92428	0.0610761	0.14524	-4.91425
AC009120.6	-0.336451	5.99159	-1.92183	0.0613923	0.145741	-4.82913
PPP3CB-AS1	-0.214645	7.04369	-1.92066	0.0615441	0.145851	-4.91034
RP11-532F12.5	0.401884	8.20091	1.91765	0.061936	0.146529	-4.97578
SNHG10	0.307029	7.05089	1.9152	0.0622561	0.147035	-4.92776
RP3-405J10.3	-0.495357	6.20448	-1.91438	0.0623639	0.147038	-4.85608
RP11-291B21.2	1.14561	2.55976	1.91138	0.0627595	0.14772	-4.22014
JPX	-0.244623	8.90752	-1.90774	0.0632414	0.148373	-5.01306
HAGLR	0.490328	5.81138	1.90766	0.0632514	0.148373	-4.855
RP11-635N19.3	-0.566054	5.97005	-1.90595	0.0634793	0.148655	-4.84884
AC093642.3	-0.48868	5.03115	-1.9034	0.0638194	0.149199	-4.73526
MIR205HG	0.372742	12.6368	1.89922	0.0643813	0.150259	-5.05114
AF127936.9	-0.437747	5.73954	-1.89328	0.0651869	0.151883	-4.85177
RP3-406A7.7	0.382603	5.82912	1.89166	0.0654077	0.152139	-4.88384
NORAD	-0.255249	13.7941	-1.89087	0.0655167	0.152139	-5.04558
RP11-305E6.4	-0.324534	4.97473	-1.88703	0.0660434	0.153106	-4.75901
C20orf197	-0.649465	3.44632	-1.88602	0.0661838	0.153175	-4.33262
RP3-467N11.1	0.250233	5.07868	1.8851	0.0663109	0.153213	-4.80007
ADIRF-AS1	0.482638	9.00577	1.87929	0.0671176	0.154818	-5.07599
AC087294.2	-0.383905	5.33317	-1.87372	0.0679005	0.156363	-4.84223
RP4-622L5.7	-0.406538	5.0855	-1.86731	0.0688109	0.158197	-4.81404
RP11-350J20.12	1.06033	6.43013	1.86485	0.0691619	0.15874	-4.98481
PCBP1-AS1	-0.199531	9.25387	-1.86193	0.0695829	0.159442	-5.10784
LINC01160	1.05594	4.50893	1.85959	0.06992	0.159949	-4.72749
STXBP5-AS1	0.479424	6.82091	1.85813	0.0701315	0.160168	-5.01565
NR2F1-AS1	-0.530763	5.42888	-1.85551	0.0705123	0.160623	-4.87892
RP11-248J18.3	-0.4044	4.49027	-1.85517	0.0705626	0.160623	-4.68573
RP11-526I2.5	-0.527097	5.66978	-1.85298	0.0708829	0.161087	-4.91014
COLCA1	-0.801782	4.0129	-1.85199	0.0710268	0.161149	-4.52722
RNF217-AS1	-0.358486	5.94875	-1.8468	0.0717927	0.16262	-4.95508
ZNF436-AS1	0.267164	6.05988	1.84446	0.0721396	0.163139	-4.98326
AC113189.5	0.370902	6.99452	1.84061	0.0727129	0.164167	-5.05508
NEAT1	-0.627808	15.7536	-1.83967	0.0728545	0.164219	-5.10923
LENG8-AS1	-0.229426	6.01403	-1.83751	0.0731785	0.164681	-4.98042
LINC00662	-0.189248	7.94663	-1.83423	0.0736735	0.165526	-5.10552
AC009299.3	0.490753	6.68256	1.82995	0.0743234	0.166716	-5.05514
ARRDC1-AS1	0.269171	6.95193	1.82786	0.0746415	0.167158	-5.07326
RP11-242D8.1	-0.253586	5.89336	-1.82705	0.0747656	0.167166	-4.98692
RP11-677M14.7	-0.3465	4.76798	-1.82355	0.0753034	0.168097	-4.82537
FLJ37453	0.264519	6.74226	1.82036	0.075797	0.168926	-5.07271
RP11-384L8.1	0.603131	6.65659	1.81907	0.0759972	0.168931	-5.07355
RP11-52A20.2	-0.667603	4.44605	-1.81877	0.0760435	0.168931	-4.71541
PART1	0.456634	6.33067	1.81789	0.0761807	0.168965	-5.05224
RP11-420A23.1	-0.415745	7.34053	-1.81677	0.0763547	0.16908	-5.10386
LINC01504	-0.718869	4.4445	-1.81178	0.0771361	0.170537	-4.7312
CTD-2303H24.2	-1.07267	4.2641	-1.81008	0.077404	0.170677	-4.61885
RP11-405O10.2	-0.371499	5.92549	-1.80982	0.0774457	0.170677	-5.01664
RP11-475O6.1	-0.471859	5.59371	-1.80176	0.0787252	0.173221	-4.99231
RP11-708J19.1	0.328408	4.72699	1.79953	0.079084	0.173734	-4.87969
TMEM9B-AS1	-0.364261	6.6384	-1.79864	0.0792273	0.173773	-5.0923
AC006946.16	-0.492811	5.40913	-1.79391	0.0799899	0.175168	-4.98389
NUTM2A-AS1	-0.194522	8.75103	-1.79156	0.080373	0.175666	-5.20842
AC093375.1	-1.13776	4.89158	-1.79095	0.0804712	0.175666	-4.80803
FAM201A	-0.854407	4.51381	-1.78128	0.0820601	0.178852	-4.74869
CTD-2542L18.1	-0.414676	4.70842	-1.77278	0.0834798	0.181519	-4.88986
CTD-2626G11.2	-0.949404	7.34881	-1.77238	0.0835461	0.181519	-5.16871
CARMN	-0.545564	8.3215	-1.77049	0.0838647	0.181926	-5.2239
CTB-131B5.5	-0.566524	6.26674	-1.76815	0.0842605	0.182498	-5.10954
RP11-521D12.5	-0.604585	7.12636	-1.76479	0.0848312	0.183447	-5.17555
KIAA1614-AS1	0.315973	5.52007	1.76303	0.085131	0.183809	-5.07037
RP11-351D16.3	0.629826	5.19886	1.76186	0.0853328	0.183957	-5.03136
CTB-31O20.2	0.256184	6.13978	1.75948	0.08574	0.184548	-5.13217
RP11-274B21.14	-0.255759	9.69415	-1.755	0.0865139	0.185924	-5.30628
LINC01534	-0.255951	5.51589	-1.75341	0.0867897	0.186228	-5.07261
GABPB1-AS1	0.29645	7.95562	1.74895	0.0875665	0.187604	-5.25398
RP5-884C9.2	-0.549157	6.06432	-1.74662	0.0879749	0.188187	-5.12696
AC093818.1	0.281724	4.70597	1.74138	0.088899	0.189871	-4.96951
RP11-1060J15.4	-1.52978	0.427482	-1.73817	0.0894689	0.190577	-4.23024
RP11-1D12.1	-0.491045	4.96279	-1.73797	0.0895051	0.190577	-5.00228
HCP5	0.367973	10.5047	1.7344	0.0901436	0.191299	-5.36426
AC090587.4	0.639748	5.53032	1.73384	0.0902443	0.191299	-5.12287
RP11-295G20.2	0.448757	9.00267	1.73369	0.0902698	0.191299	-5.32191
TMEM161B-AS1	-0.28522	8.11101	-1.73298	0.0903971	0.191299	-5.28052
RP11-553A21.3	0.314963	4.85214	1.7299	0.0909532	0.192182	-5.01915
RP11-567M16.2	0.717876	4.50192	1.72888	0.0911364	0.192276	-4.94523
LINC01106	0.340666	4.52326	1.7273	0.0914238	0.192375	-4.95071
LINC01139	0.813468	6.43254	1.72709	0.0914617	0.192375	-5.21468
RP11-446N19.1	-0.448129	4.21464	-1.72443	0.0919446	0.193098	-4.81666
RP13-890H12.2	0.350509	4.03594	1.72228	0.0923376	0.193629	-4.82478
RP11-159D12.2	-0.450871	7.87142	-1.72137	0.0925035	0.193684	-5.28726
RP5-1092A3.4	-0.454952	4.47183	-1.716	0.0934922	0.195458	-4.90103
RP11-278A23.1	0.35711	4.59384	1.71341	0.0939713	0.196163	-4.98962
RP11-404P21.5	0.385034	4.69274	1.7074	0.0950912	0.198202	-5.02271
AL450992.2	0.589077	8.17445	1.7043	0.0956741	0.199117	-5.33841
EIF3J-AS1	-0.166716	7.3603	-1.70317	0.0958872	0.199261	-5.29635
RP11-890B15.3	-0.201047	8.10496	-1.69761	0.0969404	0.201017	-5.33833
RP13-188A5.1	-0.234952	5.53775	-1.69718	0.0970227	0.201017	-5.16622
RP11-326I11.3	0.247646	6.16972	1.69156	0.0980986	0.201849	-5.2443
CKMT2-AS1	-0.218764	7.8787	-1.69082	0.0982403	0.201849	-5.33969
RRN3P2	-0.507747	5.19899	-1.6907	0.0982648	0.201849	-5.11673
MIR193BHG	0.380987	6.70904	1.69066	0.0982722	0.201849	-5.28588
RP11-83A24.2	-0.280562	7.98494	-1.69065	0.0982741	0.201849	-5.34381
ZNF503-AS1	0.736761	5.95816	1.69052	0.0982992	0.201849	-5.23584
RP11-95D17.1	0.240695	7.356	1.68515	0.0993372	0.203678	-5.33027
RP1-39G22.7	-0.224086	6.93686	-1.68346	0.0996674	0.204053	-5.30294
AC084082.3	0.677096	6.79311	1.68198	0.0999547	0.204339	-5.30833
RP11-254F7.2	-0.35964	6.18997	-1.67839	0.100659	0.20532	-5.25307
ZNF790-AS1	-0.321942	5.69742	-1.67802	0.100731	0.20532	-5.21028
LINC00518	0.737346	4.27854	1.67726	0.10088	0.205321	-4.97066
SNHG1	0.226499	10.3993	1.67579	0.10117	0.205608	-5.45773
LINC01290	-0.483711	5.68642	-1.67378	0.101568	0.206115	-5.21051
CTD-2269F5.1	-0.397697	4.88372	-1.67225	0.10187	0.206264	-5.09243
AC007292.3	0.399955	5.91585	1.6719	0.10194	0.206264	-5.25815
RP11-557H15.4	0.470635	4.963	1.6688	0.102557	0.207182	-5.13858
AP000662.4	-0.407879	4.78796	-1.66812	0.102693	0.207182	-5.06583
ST7-OT4	-0.443245	5.40119	-1.66658	0.102999	0.207243	-5.1903
SCARNA15	-0.45327	5.70184	-1.66526	0.103264	0.207243	-5.22561
RP11-356J5.12	-0.298112	6.2489	-1.66523	0.103271	0.207243	-5.27986
TCONS_00029157	0.421498	7.03684	1.66497	0.103322	0.207243	-5.3471
RP11-421L21.3	-0.285987	6.46391	-1.66044	0.104234	0.208771	-5.30493
RP13-104F24.2	-0.228437	7.31985	-1.6581	0.10471	0.20942	-5.3651
RP11-327F22.6	0.369341	5.35853	1.65723	0.104887	0.209471	-5.22118
XIST	-2.91914	6.98975	-1.6561	0.105116	0.209627	-5.22587
MIR2117HG	1.34594	2.06726	1.65353	0.10564	0.210369	-4.55118
RP11-327P2.5	0.358914	4.8753	1.65183	0.105987	0.210756	-5.14758
NCK1-AS1	0.266565	5.44729	1.65015	0.106333	0.211141	-5.24122
RP11-797A18.6	-0.46554	4.3493	-1.64708	0.106966	0.212092	-4.98218
LINC00641	-0.310467	8.5796	-1.64363	0.107679	0.213179	-5.44054
CTC-281F24.1	-0.414614	4.72191	-1.64294	0.107822	0.213179	-5.09907
AC000120.7	-0.427484	4.71495	-1.63694	0.109076	0.215351	-5.10939
AP000350.5	1.77975	5.17848	1.6317	0.11018	0.217034	-5.22338
RP11-1069G10.1	-1.09954	4.32898	-1.63081	0.110368	0.217034	-4.96226
RP11-311F12.1	0.663996	4.88529	1.63067	0.110399	0.217034	-5.18263
LHFPL3-AS1	-0.689237	4.38821	-1.62174	0.112304	0.220467	-5.00816
RP11-130F10.1	-0.333326	4.65776	-1.6187	0.112959	0.221437	-5.12715
PTOV1-AS2	0.277991	6.30041	1.61251	0.114301	0.223751	-5.37825
RP11-368L12.1	-0.519464	5.2624	-1.61036	0.114772	0.224356	-5.24462
AC002467.7	0.329285	4.57258	1.60638	0.115645	0.225743	-5.14879
RP11-589M4.1	-0.276925	4.84078	-1.60527	0.115889	0.225902	-5.19302
LINC01278	-0.263531	7.79998	-1.60427	0.116108	0.226007	-5.47088
FGF14-AS2	-0.433794	4.93961	-1.60354	0.11627	0.226007	-5.21332
ILF3-AS1	0.232898	8.45762	1.59895	0.117288	0.227668	-5.51094
RP11-968O1.5	-0.313051	4.99797	-1.59712	0.117697	0.228141	-5.23703
RP11-145A3.1	0.728922	2.53853	1.59478	0.118221	0.228479	-4.67555
RP6-109B7.5	0.344967	5.19063	1.59432	0.118322	0.228479	-5.29223
RP11-6N17.4	0.249786	7.23308	1.59413	0.118367	0.228479	-5.46565
RP11-372M18.2	-0.953178	4.57975	-1.59195	0.118855	0.229102	-5.08205
RP3-439F8.1	0.421555	5.24712	1.59069	0.11914	0.229296	-5.3073
ANKRD44-IT1	-0.551262	4.85037	-1.59004	0.119287	0.229296	-5.19865
FIRRE	0.736277	4.20773	1.58836	0.119667	0.229708	-5.0883
RP11-465B22.8	0.454871	5.36413	1.58402	0.12065	0.231032	-5.3341
RP11-326C3.2	0.519294	3.67033	1.58385	0.120691	0.231032	-4.93784
GATA2-AS1	0.390207	4.44561	1.57566	0.122568	0.234301	-5.16563
RP11-77P6.2	-0.418219	5.28408	-1.57135	0.123565	0.235882	-5.32004
C10orf25	-0.655609	4.06478	-1.56393	0.125299	0.238863	-5.00928
RP11-680F8.4	-0.422579	4.98769	-1.56248	0.12564	0.239183	-5.28226
RP11-734K21.5	0.72153	4.93448	1.55733	0.126857	0.241167	-5.30092
RP11-488C13.5	0.189265	7.33706	1.55358	0.127749	0.242336	-5.53097
MIR4458HG	0.290054	7.90497	1.55327	0.127822	0.242336	-5.5579
LINC00649	-0.376806	8.23412	-1.54916	0.128807	0.243869	-5.57003
RP11-259O2.1	0.367415	5.53214	1.53891	0.131287	0.248226	-5.42143
RP11-585P4.5	0.353854	4.46958	1.5363	0.131926	0.249094	-5.22908
RP3-329A5.8	-0.404745	4.63214	-1.53416	0.13245	0.249743	-5.24607
RP11-343L5.2	-0.366331	4.8642	-1.53304	0.132724	0.249919	-5.30267
CTC-444N24.11	-0.20026	10.3581	-1.52666	0.134303	0.252548	-5.68362
RP11-554J4.1	0.207893	4.72966	1.52261	0.135312	0.2541	-5.30816
RP11-82L18.2	-0.318774	4.94823	-1.51929	0.136143	0.255313	-5.34139
MIR3142HG	-0.373113	5.43949	-1.50309	0.140258	0.262633	-5.44039
LIFR-AS1	-0.450762	5.55545	-1.50089	0.140825	0.262633	-5.45387
HLA-F-AS1	-0.256744	5.61133	-1.50073	0.140866	0.262633	-5.46952
RP11-521I2.3	-0.290742	4.59354	-1.5003	0.140978	0.262633	-5.28367
RP11-386B13.4	0.485282	7.10809	1.49969	0.141136	0.262633	-5.60068
ARIH2OS	0.282183	4.9927	1.4995	0.141184	0.262633	-5.39599
RP11-96H19.1	-0.305251	5.39346	-1.49783	0.141617	0.263084	-5.44679
TMEM220-AS1	-0.38441	4.7271	-1.4955	0.142221	0.263853	-5.32257
RP11-522I20.3	0.290377	5.55809	1.49169	0.143216	0.265342	-5.49116
LINC01003	0.259684	6.17438	1.49092	0.143415	0.265356	-5.54742
RP11-380J14.1	0.63616	3.27701	1.49019	0.143608	0.265359	-4.96971
LINC01116	0.507853	6.479	1.48538	0.144873	0.267339	-5.58125
LINC01619	-0.390233	6.00745	-1.48335	0.145407	0.267968	-5.5292
RP11-174G6.5	-0.269283	7.2804	-1.48211	0.145737	0.268187	-5.62541
RP11-18H7.1	0.216822	5.28311	1.48144	0.145914	0.268187	-5.46911
MIR155HG	0.634543	3.45086	1.47055	0.148826	0.273177	-5.04663
CYP1B1-AS1	-0.432491	5.33896	-1.46295	0.150885	0.276589	-5.47928
RP11-191L9.4	-0.498565	7.2326	-1.46192	0.151167	0.27674	-5.64752
CTD-2337A12.1	-0.282247	4.41639	-1.45318	0.153566	0.28076	-5.30184
DICER1-AS1	0.203542	5.77597	1.45235	0.153795	0.280808	-5.56692
MIRLET7BHG	0.315711	10.2393	1.45012	0.154412	0.281563	-5.79202
SAP30L-AS1	-0.335246	4.7387	-1.44894	0.154741	0.281791	-5.38945
SATB1-AS1	0.543978	3.28239	1.44642	0.155443	0.282699	-5.03586
IGFBP7-AS1	0.424149	4.28004	1.44323	0.156333	0.283944	-5.30916
RP11-496I9.1	-0.490465	5.01336	-1.4398	0.157297	0.28529	-5.44757
RP11-481J2.2	0.712449	5.60392	1.43913	0.157487	0.28529	-5.57515
CAPN10-AS1	0.215478	6.495	1.43268	0.159312	0.288207	-5.65253
RP11-666A20.4	-0.370185	3.78935	-1.43197	0.159514	0.288207	-5.1381
AC012146.7	-0.24473	4.60282	-1.42801	0.160643	0.289869	-5.38967
LINC00630	-0.139789	7.36988	-1.42356	0.161921	0.291794	-5.71369
PAXIP1-AS1	0.193831	7.54509	1.421	0.162661	0.292747	-5.72997
RP5-827C21.4	0.298462	4.8005	1.4195	0.163094	0.293145	-5.46951
TMEM99	-0.351561	8.75344	-1.41766	0.163628	0.293724	-5.77704
RP11-884K10.7	-0.19769	6.40979	-1.41601	0.164109	0.294205	-5.6608
LINC01415	-0.271385	4.97677	-1.41497	0.16441	0.294364	-5.49385
RP11-565F19.2	0.184223	5.01819	1.41335	0.164882	0.294828	-5.51853
RP11-441O15.3	-0.350705	5.08871	-1.41093	0.165591	0.295713	-5.51868
RP11-80I15.4	-0.432043	5.40443	-1.40645	0.166909	0.297684	-5.56842
RP11-114H23.1	0.655873	3.54444	1.40138	0.168409	0.299972	-5.17537
DIRC3	0.450556	6.21515	1.39789	0.169448	0.300718	-5.6831
RP11-428J1.5	0.162791	5.56728	1.39767	0.169512	0.300718	-5.61963
RP11-750H9.5	-0.336533	4.83058	-1.39742	0.169587	0.300718	-5.48548
AC097721.2	0.214374	4.96021	1.39705	0.169697	0.300718	-5.53044
SNHG20	0.288523	8.89876	1.39595	0.170028	0.300919	-5.82049
SERPINB9P1	0.62598	4.14679	1.39476	0.170383	0.301163	-5.34123
FAM182A	0.468784	5.76812	1.38934	0.172013	0.303655	-5.65571
RP11-379H18.1	0.189847	8.90734	1.38626	0.172946	0.304848	-5.83227
RP11-73M18.8	0.1532	8.12836	1.38565	0.173129	0.304848	-5.8021
MIR210HG	0.363682	8.77506	1.38454	0.173466	0.305053	-5.83174
TSPOAP1-AS1	0.327555	5.54045	1.38203	0.174231	0.305912	-5.6405
ANKRD10-IT1	-0.287296	5.54861	-1.38102	0.174539	0.305912	-5.62554
LINC00640	-0.282964	6.6747	-1.38022	0.174783	0.305912	-5.72697
RP11-66N24.3	-0.201916	7.09595	-1.38004	0.174839	0.305912	-5.75664
MIAT	0.383111	8.24159	1.3767	0.175861	0.307313	-5.82099
INE1	-0.307915	5.05599	-1.37285	0.177046	0.30896	-5.56621
RP11-400K9.4	0.351899	7.13489	1.37219	0.17725	0.30896	-5.77639
RP11-65L3.2	-0.330042	5.93692	-1.3708	0.17768	0.309319	-5.67919
AC007383.3	0.191646	5.98119	1.36971	0.178018	0.30952	-5.69651
RP3-523K23.2	-0.361133	10.4848	-1.36109	0.180705	0.313522	-5.9158
MIR646HG	-0.360013	5.04631	-1.35959	0.181175	0.313522	-5.5823
APCDD1L-AS1	0.459194	5.36914	1.35945	0.18122	0.313522	-5.65034
LINC01128	0.133019	8.35797	1.35943	0.181227	0.313522	-5.8459
CTD-2015H6.3	0.292686	6.63369	1.35807	0.181655	0.31387	-5.76254
AC062029.1	-0.209095	4.76276	-1.35697	0.182002	0.314078	-5.52247
LINC01436	-0.907762	4.42947	-1.35611	0.182272	0.314153	-5.38221
LINC01615	0.550572	4.2217	1.34461	0.18593	0.320058	-5.42515
LINC01024	-0.218388	5.25897	-1.34288	0.186484	0.320614	-5.64094
TOB1-AS1	0.28868	6.68859	1.34036	0.187296	0.32161	-5.78999
RP11-485M7.3	-0.599183	6.78664	-1.33414	0.189311	0.324667	-5.78833
LINC00152	0.437171	6.71634	1.33151	0.190165	0.325729	-5.80515
RP11-352M15.2	-0.148817	8.37596	-1.33008	0.190631	0.326123	-5.88157
CTD-3092A11.2	-0.858265	4.90605	-1.32563	0.192092	0.328216	-5.53637
LINC00526	-0.222526	5.50663	-1.32437	0.192504	0.328514	-5.69582
LINC00467	0.31741	6.51326	1.3207	0.193715	0.330069	-5.80372
RP3-395M20.8	0.292288	5.62297	1.32017	0.193892	0.330069	-5.72884
RP11-324I22.4	-0.261774	5.09935	-1.31654	0.195093	0.331706	-5.6479
C1orf145	0.213773	4.50539	1.31294	0.196294	0.333339	-5.53251
RP1-69D17.4	-0.331388	4.09409	-1.3083	0.19785	0.33557	-5.39568
RGS5	-0.318015	5.26914	-1.3072	0.198219	0.335784	-5.68495
RNU11	-0.449165	7.63594	-1.30514	0.198912	0.336368	-5.87865
RP11-262H14.4	0.182234	5.15817	1.30271	0.199733	0.336368	-5.68813
LINC00863	0.265687	6.87202	1.30228	0.19988	0.336368	-5.85015
RP5-894A10.2	-0.218585	5.20677	-1.30108	0.200285	0.336368	-5.68675
ASH1L-AS1	0.198575	5.3755	1.30083	0.200372	0.336368	-5.72206
TMCC1-AS1	-0.340699	4.57592	-1.30046	0.200495	0.336368	-5.5428
RP11-88H9.2	-0.337101	4.82885	-1.30029	0.200556	0.336368	-5.59784
RP11-244M2.1	-0.397346	5.46208	-1.29982	0.200713	0.336368	-5.71915
RP11-27M24.2	-0.489333	4.8408	-1.29955	0.200807	0.336368	-5.60638
RP11-434P11.2	-0.379524	4.82206	-1.299	0.200995	0.336368	-5.60906
C11orf45	0.405129	7.83354	1.29754	0.201491	0.336792	-5.90673
AC007743.1	-0.333224	5.33793	-1.2919	0.203419	0.339605	-5.71339
CASC15	-0.250871	7.13471	-1.28675	0.20519	0.341536	-5.87796
AC005082.12	0.619487	4.43861	1.2861	0.205415	0.341536	-5.55726
LINC00639	-0.428314	5.69594	-1.28604	0.205438	0.341536	-5.75949
MIR22HG	0.20128	9.99402	1.28549	0.205629	0.341536	-6.00374
LINC00667	-0.200379	10.1628	-1.28496	0.20581	0.341536	-6.00686
C5orf56	-0.291241	7.47657	-1.2833	0.206386	0.342081	-5.90014
USP3-AS1	0.194016	5.24149	1.27927	0.207788	0.343606	-5.72994
C6orf48	0.221335	10.409	1.27746	0.208421	0.343606	-6.02312
CTD-2619J13.14	0.215998	7.41569	1.27732	0.208467	0.343606	-5.91153
RP11-705C15.3	-0.300418	7.27975	-1.27717	0.20852	0.343606	-5.89751
RP11-276H19.2	1.06053	3.83766	1.27709	0.208547	0.343606	-5.40993
RP11-600F24.7	0.225818	5.0493	1.27626	0.208838	0.343677	-5.70247
LINC00926	-0.238207	5.04104	-1.2721	0.210298	0.3453	-5.6931
RP11-1055B8.4	-0.307832	5.49702	-1.27203	0.210324	0.3453	-5.7589
MIR503HG	0.442798	3.36459	1.26954	0.211203	0.345657	-5.26521
AL163953.3	0.394904	4.99487	1.26938	0.211256	0.345657	-5.70232
CTD-2008P7.9	0.233594	6.84757	1.26928	0.211292	0.345657	-5.88962
RP4-647J21.1	0.423907	3.66217	1.26858	0.21154	0.345657	-5.3526
PARD6G-AS1	-0.257517	4.74992	-1.26299	0.213521	0.348483	-5.64295
RP11-275I14.4	-0.393789	5.61131	-1.26146	0.214068	0.348963	-5.77847
HMGN3-AS1	-0.167619	6.07356	-1.25977	0.214671	0.349535	-5.83605
RP11-712B9.2	0.190541	5.3002	1.25704	0.215646	0.350711	-5.76539
NDUFA6-AS1	-0.192749	7.14911	-1.25591	0.216055	0.350962	-5.91784
RP11-701H24.4	-0.427623	6.44235	-1.25357	0.216895	0.351781	-5.86692
RP11-67L2.2	-0.194537	9.18749	-1.25309	0.217067	0.351781	-6.00919
RP5-882C2.2	-0.223739	4.85502	-1.24711	0.21923	0.35487	-5.68775
SDCBP2-AS1	-0.202798	6.20897	-1.24514	0.219948	0.355616	-5.86416
LINC00963	0.20013	10.1883	1.24348	0.220551	0.356176	-6.06056
RP11-567M16.1	0.522967	5.09698	1.24021	0.221745	0.357289	-5.75659
RP11-355O1.11	-0.216241	4.95342	-1.23938	0.22205	0.357289	-5.71616
KB-318B8.7	-0.229871	5.88096	-1.23925	0.222098	0.357289	-5.84244
RP11-1094H24.4	0.285901	4.06129	1.23833	0.222434	0.357289	-5.50206
LINC00886	-0.258014	6.18955	-1.23807	0.222531	0.357289	-5.86939
LINC01410	-0.379307	4.35974	-1.23644	0.223129	0.357599	-5.55479
RP11-423H2.3	0.289444	4.59843	1.23613	0.223241	0.357599	-5.65487
TBX5-AS1	-1.35662	3.34649	-1.23522	0.223577	0.357723	-5.16541
FAM30A	0.887914	3.14545	1.23263	0.224534	0.35884	-5.29936
RP11-473I1.9	0.138087	11.7067	1.22892	0.225908	0.360619	-6.0755
RP11-610P16.1	-0.247661	5.23277	-1.22748	0.226444	0.361057	-5.77924
RP11-73K9.2	-0.295158	4.40728	-1.21995	0.229255	0.36512	-5.58381
RP11-631N16.2	-0.258134	4.81307	-1.21334	0.231742	0.368656	-5.71545
LINC01235	-0.500357	4.8545	-1.21262	0.232015	0.368667	-5.70425
SUCLG2-AS1	-0.289763	4.9641	-1.21145	0.232459	0.368948	-5.74573
RP11-218M22.1	0.256796	8.57211	1.2091	0.233353	0.369943	-6.04312
TMEM147-AS1	0.168342	7.81008	1.20639	0.234385	0.37078	-6.01467
RP11-34P13.13	0.260934	4.34672	1.2063	0.234416	0.37078	-5.62387
DANT2	-0.361747	6.05501	-1.20515	0.234856	0.371051	-5.89465
RP11-319G6.1	-0.156916	6.07653	-1.20325	0.235584	0.371777	-5.90437
AC092535.3	-0.355779	4.57066	-1.19994	0.236853	0.373354	-5.65661
RP11-731C17.2	-0.282086	4.31495	-1.19593	0.238395	0.375357	-5.59198
DLGAP1-AS2	0.278677	4.97426	1.19309	0.239496	0.376662	-5.78796
OR2A1-AS1	-0.367236	6.78671	-1.19191	0.239951	0.376949	-5.96774
LINC00944	0.688481	2.19034	1.19086	0.24036	0.377163	-5.11638
SOX21-AS1	-0.337934	7.87094	-1.18999	0.240699	0.377268	-6.03027
DGCR11	0.160562	7.11483	1.18363	0.243182	0.380728	-6.00703
DLEU1	0.184348	7.74978	1.1791	0.244958	0.383076	-6.04387
AP006621.5	0.141084	6.37456	1.1712	0.248086	0.387529	-5.97161
A2M-AS1	-0.284335	5.27667	-1.17045	0.248382	0.387555	-5.85166
AZIN1-AS1	-0.184469	6.28206	-1.16485	0.250619	0.390605	-5.96465
RP1-232P20.1	0.317619	6.35254	1.16046	0.252379	0.392905	-5.98528
RP11-848P1.2	0.230722	6.19105	1.15837	0.253225	0.393689	-5.97417
INTS6-AS1	-0.182959	5.58225	-1.1578	0.253452	0.393689	-5.90693
RP11-54O7.17	-0.381227	3.8785	-1.15619	0.254102	0.394257	-5.46942
SLC25A25-AS1	0.220281	6.98454	1.15357	0.255165	0.395464	-6.03456
BACH1-IT1	-0.215234	5.81595	-1.15098	0.256219	0.396345	-5.9387
RP11-513I15.6	0.233142	5.70445	1.15076	0.256307	0.396345	-5.93974
AC005083.1	-0.267384	5.19125	-1.1457	0.258372	0.399092	-5.86284
LINC00491	0.965209	2.41132	1.14387	0.259121	0.399803	-5.19872
RNF216P1	0.100169	8.56918	1.14262	0.259633	0.400147	-6.11784
RP4-660H19.1	0.854871	2.27666	1.14179	0.259974	0.400227	-5.18598
STX18-AS1	-0.160824	6.9284	-1.13876	0.261224	0.401704	-6.04223
RP11-488L18.10	-0.544446	4.27703	-1.13616	0.262296	0.402905	-5.58634
PINK1-AS	0.155724	8.31477	1.13396	0.26321	0.403862	-6.11798
RP11-307C12.11	0.2248	6.28929	1.13131	0.26431	0.405099	-6.0115
LINC01481	0.176659	5.98371	1.12993	0.264886	0.405533	-5.98719
AC006262.6	-0.219238	6.45937	-1.12514	0.266886	0.408143	-6.02209
RP5-1126H10.2	-0.16918	5.12195	-1.11959	0.269218	0.411255	-5.88844
CTD-2341M24.1	0.408711	3.74709	1.11749	0.270104	0.412155	-5.54756
RP5-1148A21.3	0.191066	5.58802	1.11603	0.270721	0.412641	-5.96432
LINC00996	0.553004	2.7089	1.11252	0.27221	0.414454	-5.28343
ARHGAP11B	0.181525	7.66878	1.10358	0.276025	0.419801	-6.12476
KIF9-AS1	-0.177172	5.20206	-1.10119	0.277054	0.420903	-5.91957
RP11-875O11.1	-0.254779	5.43771	-1.09875	0.278104	0.422036	-5.95238
RP11-162A12.2	0.253773	5.13138	1.0974	0.278684	0.422452	-5.92232
RP11-297D21.4	0.173465	4.75224	1.09452	0.279931	0.423878	-5.84885
SEPT7-AS1	-0.151557	5.44092	-1.08112	0.28578	0.432262	-5.97558
RP11-536K7.3	-0.327991	4.66049	-1.07629	0.287909	0.435006	-5.82386
LINC00520	0.619203	3.43556	1.0752	0.288391	0.435259	-5.51413
LINC01133	0.235589	7.50675	1.07082	0.290331	0.437711	-6.15274
THUMPD3-AS1	-0.156351	8.79374	-1.06809	0.29155	0.43907	-6.20419
RP1-80N2.3	-0.221175	4.83314	-1.06207	0.294239	0.442638	-5.88279
MAPKAPK5-AS1	0.13428	6.86184	1.05812	0.296017	0.444625	-6.12887
ZSCAN16-AS1	0.153004	5.91798	1.05771	0.296203	0.444625	-6.05795
RP11-411K7.1	-0.213858	8.30504	-1.05672	0.29665	0.444739	-6.19647
AC109642.1	-0.603954	4.39053	-1.05603	0.296959	0.444739	-5.75658
SNHG17	0.145121	8.50163	1.0554	0.297243	0.444739	-6.20989
RP11-1299A16.3	-0.264423	5.228	-1.05414	0.297812	0.44511	-5.96854
RP11-26J3.3	-0.168591	5.75718	-1.05046	0.299482	0.446756	-6.04253
RP11-98I9.4	-0.132828	6.55197	-1.05029	0.299559	0.446756	-6.11107
MINCR	-0.15041	6.04686	-1.04353	0.30264	0.450865	-6.07677
MIR4435-2HG	0.327863	7.6106	1.041	0.3038	0.452106	-6.18979
SRRM2-AS1	0.152379	5.12758	1.03627	0.305975	0.454854	-5.98362
KTN1-AS1	-0.155103	7.25062	-1.03421	0.306926	0.455779	-6.17226
AC073046.25	0.235509	7.3967	1.029	0.309337	0.458866	-6.19064
AC009403.2	0.115044	5.90359	1.02744	0.310063	0.459451	-6.08671
CTB-181H17.1	-0.304108	4.34984	-1.02638	0.310556	0.459689	-5.78236
RP11-46C24.7	-0.158248	6.45536	-1.02382	0.311749	0.460963	-6.12946
RP11-660L16.2	0.555585	7.08455	1.02256	0.312339	0.461341	-6.18409
AC025171.1	-0.213828	6.0566	-1.01838	0.314299	0.463742	-6.10171
AC008982.2	-0.166803	5.03833	-1.01451	0.316117	0.465927	-5.98051
PCED1B-AS1	0.406156	5.80071	1.00864	0.318893	0.46952	-6.10154
RP5-1068E13.7	-0.194504	5.368	-1.0066	0.319861	0.470444	-6.0403
C3orf35	-0.243097	6.35036	-1.00494	0.320649	0.471102	-6.13876
MGC16275	-0.170864	4.89455	-1.00334	0.321411	0.471346	-5.96191
LINC01270	0.592507	3.81159	1.00316	0.321496	0.471346	-5.69497
RP11-613M10.6	0.178671	5.81966	0.999971	0.323021	0.472646	-6.10803
RP11-498C9.15	0.145241	8.16901	0.999688	0.323156	0.472646	-6.25284
ASMTL-AS1	-0.219001	5.8231	-0.999164	0.323407	0.472646	-6.0992
AC046143.3	0.296577	3.00386	0.993088	0.326324	0.476406	-5.4489
C22orf34	-0.247266	5.78504	-0.992285	0.326711	0.476468	-6.10056
RP11-448A19.1	-0.179252	7.21289	-0.99081	0.327423	0.476555	-6.21333
RP11-332H14.2	0.134305	5.80001	0.990734	0.327459	0.476555	-6.11413
LINC00936	-0.189015	5.28174	-0.987972	0.328794	0.477995	-6.04702
SCGB1B2P	-1.00908	5.35706	-0.982947	0.331232	0.480606	-5.98303
SLC16A1-AS1	0.134226	6.42886	0.98284	0.331285	0.480606	-6.17412
AC005152.3	-0.967144	3.49775	-0.978421	0.333439	0.483225	-5.4803
RP11-367F23.2	0.47518	7.33932	0.975948	0.334649	0.484072	-6.24275
SOX9-AS1	-0.378844	6.3935	-0.975795	0.334723	0.484072	-6.16577
RP11-774O3.3	-0.318669	7.27775	-0.973802	0.335701	0.484979	-6.23112
ENTPD1-AS1	-0.103492	7.87515	-0.971278	0.336941	0.485863	-6.26564
LINC01426	0.485782	3.82628	0.971128	0.337015	0.485863	-5.71784
RP13-516M14.1	0.171235	4.87337	0.966111	0.33949	0.488922	-6.00557
STX17-AS1	-0.171031	5.41552	-0.965243	0.339919	0.489031	-6.08612
SRP14-AS1	-0.19906	5.60305	-0.959177	0.34293	0.492851	-6.11449
LINC01554	0.421131	8.00754	0.956912	0.344059	0.49396	-6.29036
RP3-475N16.1	0.115838	5.68617	0.955588	0.34472	0.494396	-6.13604
AC009506.1	0.160732	5.7469	0.95334	0.345844	0.49504	-6.14504
RHOXF1-AS1	0.435061	4.03319	0.953259	0.345884	0.49504	-5.79154
LPP-AS2	0.12651	5.98494	0.948432	0.348307	0.497992	-6.17043
CTD-2651B20.6	0.351042	7.83081	0.946091	0.349485	0.499162	-6.29239
RP4-657D16.3	-0.189668	4.68021	-0.944625	0.350225	0.499702	-5.96869
ADAMTSL4-AS1	-0.231661	4.92985	-0.935751	0.354723	0.505599	-6.03379
AC008074.4	-0.460554	6.85484	-0.932836	0.356208	0.50682	-6.24124
ZNF213-AS1	-0.10972	7.4113	-0.932501	0.35638	0.50682	-6.28024
LINC01588	0.152717	5.86081	0.931916	0.356678	0.50682	-6.17585
RP5-1065J22.8	0.190642	6.31117	0.928027	0.358668	0.509125	-6.21788
RP11-156P1.3	-0.106898	7.62567	-0.925551	0.359939	0.510241	-6.2972
LINC01503	0.228528	7.41314	0.924662	0.360396	0.510241	-6.29156
RP11-216L13.19	-0.15339	4.9863	-0.924343	0.36056	0.510241	-6.05696
RP11-696N14.1	-0.207372	6.63629	-0.921506	0.362022	0.511786	-6.24087
LINC00852	-0.144782	5.86747	-0.919579	0.363016	0.512668	-6.18094
HEXA-AS1	0.218291	5.10496	0.915064	0.365354	0.515444	-6.09651
RP4-564F22.5	-0.263598	3.5627	-0.910673	0.367637	0.518137	-5.64224
LINC00987	0.24109	5.5027	0.907765	0.369154	0.519358	-6.1622
RP11-644F5.11	-0.210777	5.71829	-0.907574	0.369254	0.519358	-6.17336
CTB-113D17.1	0.425181	4.97706	0.906442	0.369846	0.519661	-6.08271
AF131217.1	0.371741	5.31415	0.90305	0.371622	0.521628	-6.14379
AC009961.3	-0.121256	5.81741	-0.902304	0.372014	0.521649	-6.19178
DARS-AS1	0.183584	6.02031	0.899043	0.373729	0.523523	-6.221
SERTAD4-AS1	0.198025	5.04423	0.897024	0.374792	0.524482	-6.10095
CTD-2260A17.2	-0.149528	5.41599	-0.893129	0.37685	0.526829	-6.15405
RP11-356I2.4	-0.222576	8.16541	-0.892006	0.377445	0.527128	-6.3495
ZNF337-AS1	-0.116153	6.42165	-0.8893	0.378881	0.528599	-6.255
CTC-459F4.1	0.154287	5.93318	0.885939	0.380668	0.530559	-6.22397
NAPA-AS1	-0.314633	4.29895	-0.885007	0.381165	0.530716	-5.89991
RP11-206L10.9	-0.251895	5.79728	-0.882311	0.382604	0.531721	-6.2033
RP11-1260E13.4	-0.283252	5.71379	-0.881964	0.38279	0.531721	-6.19178
RP11-378A13.1	-0.143272	6.6756	-0.881149	0.383226	0.531721	-6.28059
RP11-490M8.1	0.226653	5.01419	0.8807	0.383466	0.531721	-6.11009
RP11-420L9.5	0.185144	6.56152	0.880062	0.383807	0.531721	-6.27883
RP1-27K12.4	-0.823537	4.15347	-0.879013	0.384369	0.531967	-5.83956
RP11-22H5.2	-0.259207	4.90447	-0.875216	0.386408	0.534255	-6.07689
RP4-798A10.2	-0.174439	5.88484	-0.871522	0.388398	0.53594	-6.22352
TCEB3-AS1	-0.105718	5.98337	-0.871515	0.388402	0.53594	-6.23397
CALML3-AS1	0.174842	8.35559	0.867119	0.390778	0.538682	-6.3833
AC034220.3	-0.189287	5.71547	-0.866192	0.39128	0.538837	-6.2103
CTD-2047H16.4	-0.172823	5.19205	-0.859429	0.394957	0.542959	-6.1524
LINC00668	0.524535	3.64118	0.859245	0.395058	0.542959	-5.7379
AC092580.4	0.441727	3.47382	0.858234	0.395609	0.543177	-5.70004
MMP25-AS1	0.18558	5.45741	0.855666	0.397012	0.544564	-6.20025
GS1-114I9.1	-0.184346	4.77948	-0.85395	0.397952	0.545312	-6.07065
USP27X-AS1	0.172699	5.14826	0.85251	0.398741	0.545853	-6.15686
RP11-120D5.1	0.186767	4.02648	0.85165	0.399213	0.545959	-5.86973
LINC01315	-0.257705	6.81067	-0.849998	0.40012	0.54666	-6.31505
RP11-977G19.11	0.150171	5.26954	0.847886	0.401282	0.547707	-6.18042
APTR	0.102526	6.89285	0.84655	0.402019	0.548171	-6.32919
LOXL1-AS1	0.135332	6.72565	0.840417	0.405409	0.55225	-6.32338
RP11-977G19.5	-0.105704	6.73997	-0.834309	0.408802	0.555994	-6.32585
RP11-228B15.4	-0.142468	5.38035	-0.834024	0.408961	0.555994	-6.19927
SMC5-AS1	0.127932	5.20635	0.833018	0.409522	0.55621	-6.18314
RP4-555D20.2	-0.384218	3.84476	-0.830134	0.411132	0.55785	-5.78504
CTD-2165H16.4	0.225242	4.77089	0.828742	0.411911	0.558359	-6.10424
XXbac-BPG181B23.7	-0.21576	5.28276	-0.825748	0.413589	0.560085	-6.19038
MFI2-AS1	0.176194	4.28345	0.81748	0.418243	0.565413	-5.97779
CTD-2538C1.2	0.452371	6.2938	0.817308	0.41834	0.565413	-6.3167
RP11-161M6.2	-0.285144	5.28713	-0.816111	0.419017	0.565766	-6.19576
RP11-256L6.3	-0.237892	5.70386	-0.815068	0.419607	0.565766	-6.25049
CYP4F26P	-0.314552	4.01834	-0.814679	0.419827	0.565766	-5.85753
RP1-228H13.5	0.124657	5.31991	0.808054	0.423589	0.570279	-6.21971
RP11-474O21.5	-0.208485	4.88193	-0.807045	0.424164	0.570498	-6.13177
AC002310.12	0.134732	5.41777	0.804747	0.425474	0.571704	-6.23629
MIR600HG	0.119884	8.20039	0.800986	0.427624	0.57366	-6.43115
LINC00958	0.412715	7.45719	0.800752	0.427758	0.57366	-6.40188
RP11-166P13.3	0.175082	5.67893	0.793962	0.431657	0.578329	-6.27601
CTA-445C9.14	-0.116295	6.0064	-0.792251	0.432643	0.579089	-6.30077
RP11-235E17.6	0.209417	4.87669	0.790254	0.433796	0.579241	-6.15688
RP11-305K5.1	-0.167226	5.34794	-0.790238	0.433805	0.579241	-6.23032
GHRLOS	-0.167689	6.07793	-0.789715	0.434107	0.579241	-6.30899
RP11-486L19.2	0.205096	7.20171	0.789154	0.434431	0.579241	-6.39565
AC009948.5	0.119631	7.15736	0.786349	0.436054	0.580846	-6.3942
KC6	-0.69579	2.70021	-0.782416	0.438336	0.583325	-5.48835
RP11-157P1.4	0.171087	5.37102	0.779938	0.439778	0.584321	-6.24967
LINC00106	-0.207756	4.78526	-0.779677	0.439929	0.584321	-6.12891
RP11-359B12.2	-0.0950761	5.88337	-0.774431	0.442991	0.587823	-6.30428
TERC	0.195473	9.66862	0.772033	0.444395	0.589121	-6.51313
RP11-597D13.9	-0.239241	6.04022	-0.769728	0.445746	0.590347	-6.31837
RP11-1246C19.1	0.155809	5.74882	0.765941	0.447972	0.592728	-6.30407
RP11-54A4.2	-0.211886	5.30926	-0.763645	0.449325	0.59395	-6.24412
TTN-AS1	-0.114394	9.5133	-0.762674	0.449898	0.59414	-6.51118
RP5-1086K13.1	0.162937	5.14035	0.761668	0.450492	0.594357	-6.22913
H1FX-AS1	0.13594	6.14004	0.760556	0.451149	0.594657	-6.34288
RP11-248J18.2	-0.147911	4.47101	-0.755927	0.45389	0.597701	-6.06018
HOXB-AS1	-0.284288	4.13248	-0.748151	0.458516	0.603219	-5.96321
PCAT19	-0.205259	6.76855	-0.746766	0.459343	0.603733	-6.39497
AC144652.1	0.342606	6.23812	0.744625	0.460623	0.60484	-6.36722
CTD-2589H19.6	0.1908	3.94588	0.74176	0.462339	0.606194	-5.93134
CTB-158D10.3	0.196073	5.45746	0.741442	0.46253	0.606194	-6.29014
RP1-261D10.2	-0.169267	4.57718	-0.737941	0.464632	0.608374	-6.1042
NIFK-AS1	-0.0761217	6.25771	-0.734839	0.4665	0.610242	-6.36689
TTTY14	0.851484	5.22808	0.732337	0.468009	0.611179	-6.26151
LINC00839	0.182729	5.0354	0.732186	0.4681	0.611179	-6.23228
RP11-379F4.4	-0.213793	7.03934	-0.73139	0.468581	0.611231	-6.42397
RP11-529K1.2	0.110527	4.3012	0.730611	0.469052	0.611269	-6.04731
LINC00173	-0.153965	5.17122	-0.729489	0.46973	0.611577	-6.24915
U73166.2	0.130917	4.62132	0.725729	0.472008	0.613966	-6.1424
TRHDE-AS1	-0.54225	6.36829	-0.723527	0.473346	0.614958	-6.3732
RP11-440D17.3	0.165214	6.6872	0.72301	0.47366	0.614958	-6.41211
RP3-429O6.1	-0.819648	3.63103	-0.719703	0.475673	0.616993	-5.80121
RUSC1-AS1	-0.118997	5.41028	-0.714001	0.479155	0.620927	-6.29634
RP11-785H5.2	-0.163127	4.70074	-0.711959	0.480406	0.621966	-6.16518
BACH1-IT2	-0.162372	5.47304	-0.708472	0.482545	0.623422	-6.30785
AC006129.2	0.348766	3.23331	0.708339	0.482627	0.623422	-5.75192
RPARP-AS1	0.0902616	8.04161	0.707925	0.482882	0.623422	-6.49418
RNF144A-AS1	0.263412	3.66405	0.706179	0.483955	0.624225	-5.86725
BBOX1-AS1	0.413405	3.15922	0.703629	0.485526	0.625213	-5.71838
RP11-304F15.3	-0.202553	5.38569	-0.70347	0.485624	0.625213	-6.29902
PDXDC2P	-0.124156	7.16994	-0.700166	0.487664	0.627255	-6.45542
MZF1-AS1	0.118148	5.90121	0.69735	0.489406	0.628911	-6.36716
MCM3AP-AS1	0.125557	5.80182	0.688478	0.494917	0.635404	-6.36533
RP5-864K19.4	0.146599	4.40063	0.686581	0.4961	0.636332	-6.11078
TNK2-AS1	0.180965	4.77005	0.679749	0.500373	0.641219	-6.21219
RP11-110I1.12	0.101399	5.30171	0.677026	0.502082	0.642814	-6.31307
SP2-AS1	-0.126994	4.9766	-0.674085	0.503931	0.644585	-6.25083
AATBC	0.32153	9.26688	0.665332	0.509456	0.65105	-6.57562
RP11-389C8.2	0.132825	7.04657	0.662552	0.511218	0.65258	-6.47716
LINC00910	-0.103125	7.05464	-0.661956	0.511596	0.65258	-6.47454
ZNF561-AS1	-0.0892624	7.6615	-0.65897	0.513493	0.654396	-6.50883
RP11-727A23.5	-0.11526	5.56168	-0.656877	0.514825	0.65549	-6.35544
AC090616.2	0.30139	4.6876	0.651256	0.51841	0.659449	-6.21279
RP11-348P10.2	0.0890374	5.73128	0.649688	0.519413	0.659603	-6.38277
LINC01123	-0.163798	4.58015	-0.649575	0.519485	0.659603	-6.16884
AC007319.1	-0.223301	5.27167	-0.643707	0.523247	0.663305	-6.3188
RP11-498E2.9	-0.168497	6.29066	-0.643498	0.523381	0.663305	-6.42936
RP11-1081L13.4	-0.18072	6.14128	-0.64257	0.523977	0.663305	-6.41853
CTD-2530H12.2	-0.222177	5.41967	-0.641109	0.524917	0.663305	-6.34431
RP11-38L15.3	-0.18086	5.83447	-0.640657	0.525207	0.663305	-6.39112
LINC00964	-0.168935	5.54581	-0.640244	0.525473	0.663305	-6.36168
WEE2-AS1	-0.10739	6.00408	-0.639158	0.526172	0.663305	-6.4099
PSMG3-AS1	0.130991	7.51125	0.639061	0.526235	0.663305	-6.5175
SNHG12	0.141394	10.3101	0.634399	0.529243	0.666489	-6.62867
GS1-393G12.12	0.100015	4.62632	0.632458	0.530498	0.667463	-6.20411
PKI55	-0.0745088	7.91289	-0.629101	0.532672	0.669589	-6.53972
AF131215.9	-0.103098	6.23213	-0.628106	0.533317	0.669792	-6.43629
RP11-381K20.2	0.115432	4.52751	0.623504	0.536307	0.672937	-6.18462
PTPRG-AS1	0.185863	4.21656	0.611111	0.544402	0.682475	-6.10487
CTA-292E10.6	0.093536	5.70176	0.609807	0.545258	0.682929	-6.40513
SNHG5	0.139259	11.218	0.606418	0.547484	0.685098	-6.64956
RP11-426C22.4	-0.193646	3.3826	-0.603734	0.54925	0.686648	-5.80902
CTC-429P9.5	-0.100779	6.12825	-0.603029	0.549715	0.686648	-6.44291
AC141928.1	0.209497	4.30618	0.601817	0.550514	0.687026	-6.12441
LA16c-313D11.12	0.122598	6.93691	0.598951	0.552405	0.688765	-6.51036
AC020571.3	-0.264848	3.45868	-0.594598	0.555285	0.691732	-5.8167
LINC00324	0.0957764	7.12236	0.592584	0.55662	0.692245	-6.52522
CTA-293F17.1	0.14375	4.65591	0.592468	0.556697	0.692245	-6.23573
MIR142	0.193169	5.51274	0.581692	0.563867	0.700532	-6.40227
CTB-92J24.3	-0.443662	4.1295	-0.580256	0.564826	0.701093	-6.05172
RP11-863P13.6	-0.222448	5.54614	-0.578648	0.565901	0.701798	-6.39812
MIR24-2	-0.151712	8.63645	-0.577232	0.566848	0.702343	-6.59903
RP11-462G2.1	-0.244651	6.27227	-0.571422	0.570743	0.706319	-6.46862
RP11-325K4.3	0.104202	5.02686	0.570924	0.571077	0.706319	-6.33307
AC018816.3	-0.125273	4.64102	-0.568561	0.572666	0.707651	-6.2362
MIATNB	-0.0797421	7.65382	-0.564843	0.575169	0.710111	-6.56643
RP11-321G12.1	-0.375738	4.83025	-0.562647	0.576651	0.711305	-6.27982
AC108676.1	0.320567	0.684565	0.561361	0.577519	0.711742	-5.37456
RP11-65L3.4	0.106667	4.90276	0.560212	0.578295	0.711834	-6.31532
AF131215.2	-0.0897288	6.94657	-0.559728	0.578622	0.711834	-6.53033
SBF2-AS1	-0.120926	7.93083	-0.556911	0.580528	0.713544	-6.58261
MIR4453	0.0666666	6.79491	0.552307	0.58365	0.716745	-6.52719
LINC00992	0.196331	4.39133	0.544676	0.588842	0.72248	-6.19302
RP5-890O3.9	-0.116279	4.44447	-0.542902	0.590051	0.723323	-6.19266
OVOL1-AS1	-0.199057	5.0414	-0.541751	0.590837	0.723612	-6.34155
CTC-429P9.3	0.0682785	7.34654	0.540944	0.591388	0.723612	-6.56636
RP11-161I6.2	-0.377074	1.13547	-0.539667	0.592262	0.723612	-5.41086
KCTD21-AS1	0.180672	4.99136	0.539149	0.592616	0.723612	-6.34506
RP11-733O18.1	-0.232158	4.04626	-0.538731	0.592902	0.723612	-6.06776
RP11-459E5.1	0.367405	9.20521	0.536108	0.594697	0.725164	-6.6516
RP11-266K4.9	0.130387	4.83415	0.52941	0.599294	0.730125	-6.31791
CTB-25B13.12	0.0895704	6.49387	0.522169	0.604281	0.735554	-6.52187
RP11-521B24.3	0.162532	4.02764	0.515774	0.608703	0.740285	-6.09819
AC144831.1	-0.111922	7.52209	-0.512965	0.61065	0.741615	-6.58763
LINC00426	0.134068	5.3572	0.51265	0.610868	0.741615	-6.4185
LINC00900	-0.140048	7.09007	-0.509978	0.612722	0.742801	-6.56522
RP11-452L6.5	0.0852596	8.76592	0.509697	0.612918	0.742801	-6.64396
ZBED3-AS1	-0.19595	5.6175	-0.502928	0.617629	0.747855	-6.44798
LINC00299	0.184137	3.47963	0.501556	0.618585	0.748358	-5.93002
ADORA2A-AS1	0.298263	4.5668	0.497931	0.621116	0.750764	-6.27245
RP11-96D1.11	0.0871314	9.81787	0.494763	0.623332	0.752785	-6.69361
ENTPD3-AS1	0.0682808	6.45405	0.491468	0.625641	0.754055	-6.53436
RP5-991G20.1	0.109404	3.76334	0.491041	0.62594	0.754055	-6.01749
LINC00856	0.303847	4.56199	0.490929	0.626018	0.754055	-6.27577
RP11-359E3.4	0.0813205	5.47581	0.489835	0.626786	0.754323	-6.44489
TRAM2-AS1	-0.0828329	6.61858	-0.484554	0.630497	0.757764	-6.54703
RP11-255H23.4	0.464908	7.32583	0.484185	0.630756	0.757764	-6.59918
LINC00957	0.141226	6.53239	0.48229	0.63209	0.757764	-6.54552
LRRC75A-AS1	-0.0731607	13.5063	-0.482098	0.632226	0.757764	-6.66623
PPP1R26-AS1	0.0748364	4.77109	0.481876	0.632382	0.757764	-6.32389
MATN1-AS1	0.0707426	6.15996	0.479592	0.633993	0.7586	-6.51711
LINC00278	0.501817	4.49772	0.479332	0.634176	0.7586	-6.25981
CBR3-AS1	0.094489	7.73199	0.4785	0.634763	0.758646	-6.61719
RP11-47I22.2	0.259003	2.71386	0.476009	0.636522	0.760092	-5.74459
KLF7-IT1	0.127644	4.79138	0.469444	0.641168	0.764979	-6.33787
TMEM254-AS1	-0.0991968	7.20692	-0.467458	0.642575	0.765999	-6.59365
USP46-AS1	-0.0594877	6.12689	-0.465831	0.643731	0.766715	-6.51684
KCNJ2-AS1	0.103375	4.72715	0.464677	0.64455	0.767031	-6.32032
BAIAP2-AS1	0.0875307	8.31799	0.462814	0.645874	0.767947	-6.64909
AC105760.2	-0.0765898	4.83033	-0.461647	0.646704	0.768273	-6.34339
RP1-206D15.6	0.085809	6.1362	0.459251	0.64841	0.769313	-6.52444
RP11-266L9.5	0.0822042	5.28702	0.458856	0.648691	0.769313	-6.43443
AC012358.8	0.147983	5.10661	0.455688	0.650949	0.77133	-6.40485
RP1-178F15.4	0.0810592	4.77829	0.452526	0.653206	0.772184	-6.34096
RP11-73E17.2	-0.0927134	6.14107	-0.451839	0.653698	0.772184	-6.52306
RP11-440L14.1	-0.0570912	6.89303	-0.451626	0.65385	0.772184	-6.58263
AC004951.6	-0.105088	5.02077	-0.451554	0.653901	0.772184	-6.38624
LINC00665	0.117295	7.98439	0.448259	0.656258	0.773895	-6.64247
GAS5	-0.0535392	11.8175	-0.447848	0.656552	0.773895	-6.72382
HHLA3	-0.0604967	5.72907	-0.446774	0.657322	0.773895	-6.4899
LINC00960	-0.35519	5.3121	-0.446403	0.657587	0.773895	-6.42683
LINC01612	-0.403116	4.17802	-0.438694	0.66312	0.779743	-6.15891
AP001062.7	0.0913023	5.88556	0.435076	0.665723	0.78214	-6.51367
CTD-2600O9.1	0.11246	4.84008	0.434007	0.666493	0.782381	-6.36306
EML2-AS1	0.201892	3.32298	0.428201	0.670681	0.785959	-5.91013
OLMALINC	0.0979041	6.11337	0.4282	0.670682	0.785959	-6.53743
CCNT2-AS1	0.0602714	5.02479	0.42742	0.671246	0.785959	-6.40304
RP11-473M20.9	0.101501	5.18862	0.426087	0.672209	0.786422	-6.43409
CTC-321K16.1	-0.111799	6.16809	-0.424893	0.673072	0.786767	-6.53714
KB-1562D12.1	0.0981691	6.18851	0.423664	0.673961	0.787037	-6.54483
GAS6-AS2	0.101798	5.56777	0.423002	0.674441	0.787037	-6.48496
RP11-379B8.1	-0.145432	4.37747	-0.419294	0.677127	0.789506	-6.21566
RP11-290F5.1	0.185387	3.15789	0.417352	0.678535	0.790482	-5.88362
RP1-102E24.8	0.0948642	4.73422	0.415737	0.679708	0.791182	-6.34628
OSMR-AS1	0.0732493	5.79803	0.413487	0.681342	0.791754	-6.51469
RP1-239B22.5	-0.106532	5.36585	-0.413485	0.681344	0.791754	-6.4601
A1BG-AS1	-0.105006	6.40471	-0.41185	0.682533	0.792471	-6.56266
RP11-49I11.1	-0.167449	3.615	-0.408764	0.684778	0.794412	-5.98202
LBX2-AS1	0.109037	4.71424	0.398579	0.692212	0.802363	-6.34639
RP11-14N7.2	-0.101391	5.92257	-0.396844	0.693481	0.803161	-6.52806
RP11-108M9.4	-0.104728	6.22406	-0.395565	0.694418	0.803574	-6.55472
PRRT3-AS1	-0.0882512	4.91038	-0.394109	0.695484	0.804135	-6.38922
RP4-639F20.1	-0.0962359	5.45931	-0.393082	0.696236	0.804333	-6.4802
RP11-355B11.2	0.0624183	5.26455	0.390503	0.698128	0.805846	-6.45912
RP11-458D21.1	-0.0760952	4.51741	-0.388735	0.699426	0.806671	-6.28463
RP4-541C22.5	0.114055	5.42691	0.38785	0.700075	0.806748	-6.48454
RP11-337C18.8	-0.0559244	5.8489	-0.384317	0.702673	0.808976	-6.52692
AC006262.4	-0.148723	8.38154	-0.38297	0.703663	0.808976	-6.68286
RP5-1112D6.8	-0.0635571	6.86316	-0.382835	0.703763	0.808976	-6.60933
VIM-AS1	0.0972796	6.36148	0.381431	0.704796	0.809492	-6.57603
ST20	-0.0805154	5.4031	-0.379017	0.706574	0.80967	-6.47998
LINC00885	0.140705	6.5489	0.378558	0.706913	0.80967	-6.59164
MYLK-AS1	0.0721718	4.88064	0.378537	0.706929	0.80967	-6.39353
CYB561D2	-0.0991999	5.01885	-0.378045	0.707291	0.80967	-6.41601
C1orf204	-0.101902	6.63203	-0.374859	0.709642	0.81169	-6.59506
AC009404.2	0.0603151	5.69203	0.371768	0.711925	0.813267	-6.52052
RP11-620J15.3	-0.0750982	5.56773	-0.370888	0.712575	0.813267	-6.50267
LMCD1-AS1	-0.0634011	4.87743	-0.370606	0.712784	0.813267	-6.3913
CTC-497E21.3	0.0875949	4.66962	0.36773	0.714912	0.815023	-6.34431
HCG11	-0.0697242	8.73709	-0.362565	0.718738	0.818711	-6.70521
RP3-428L16.2	0.0961155	5.53826	0.361326	0.719657	0.819084	-6.5058
DNAJC3-AS1	0.0527357	6.24282	0.357792	0.722281	0.821394	-6.57434
WAC-AS1	-0.0509458	9.28222	-0.355216	0.724196	0.822896	-6.73044
RP11-262H14.3	-0.23218	3.37257	-0.353607	0.725393	0.82358	-5.93518
RP11-1007O24.3	0.0521452	5.59565	0.35112	0.727245	0.825005	-6.51694
RP11-370I10.12	-0.0875908	4.69493	-0.348078	0.729511	0.826899	-6.35512
RP11-298I3.4	0.0641101	4.37069	0.347007	0.730309	0.827126	-6.2632
AC108488.4	0.0543501	4.68977	0.345499	0.731434	0.827404	-6.3596
RASAL2-AS1	0.0597396	4.28197	0.345076	0.731751	0.827404	-6.23436
CTD-3247F14.2	-0.1012	7.50027	-0.341252	0.734606	0.829955	-6.6605
RP6-91H8.3	-0.203559	1.40333	-0.339614	0.735831	0.830661	-5.53284
CTD-2228K2.7	-0.0906932	8.99494	-0.331822	0.741665	0.836565	-6.72625
POLR2J4	0.0808104	6.2583	0.32994	0.743077	0.837474	-6.58617
CTD-2017D11.1	0.147623	8.65939	0.326365	0.74576	0.839815	-6.71781
LINC01117	0.106167	4.20504	0.32436	0.747267	0.840827	-6.21809
SNHG18	-0.0704925	6.74183	-0.322052	0.749003	0.842096	-6.62245
CTC-529P8.1	0.0994544	2.75473	0.319049	0.751262	0.84395	-5.79858
PTOV1-AS1	0.0468187	5.39069	0.317856	0.752161	0.844274	-6.50187
AC093609.1	-0.0876513	6.22505	-0.316213	0.753399	0.844327	-6.58363
RP11-182L21.6	-0.0620811	5.29539	-0.316175	0.753427	0.844327	-6.48504
RAB30-AS1	-0.040296	7.35718	-0.311345	0.757071	0.847038	-6.66361
SCARNA2	0.0597392	13.4216	0.310714	0.757547	0.847038	-6.7356
LAMTOR5-AS1	0.0449683	4.71082	0.310534	0.757682	0.847038	-6.37688
RNU12	-0.171322	7.47796	-0.307814	0.759737	0.847649	-6.66969
RP11-134L10.1	-0.0997029	4.83647	-0.307384	0.760062	0.847649	-6.40354
CTD-2287O16.5	-0.0475678	4.9266	-0.307378	0.760067	0.847649	-6.42536
PCAT1	0.0476369	5.60895	0.30477	0.762039	0.849164	-6.53318
AC074289.1	-0.0938897	5.02675	-0.302302	0.763906	0.85056	-6.44552
RP11-273G15.2	-0.0941499	4.89726	-0.294418	0.769881	0.855479	-6.41865
RP11-20D14.6	0.230891	3.73358	0.294075	0.770141	0.855479	-6.0922
RP11-344B5.2	0.149261	5.84901	0.293371	0.770676	0.855479	-6.56279
EPB41L4A-AS1	-0.0388537	9.28477	-0.293211	0.770797	0.855479	-6.75105
UGDH-AS1	-0.0423912	5.7096	-0.289817	0.773375	0.857653	-6.54514
ZNF529-AS1	-0.0366244	5.63032	-0.287238	0.775335	0.859138	-6.53865
LINC00909	-0.0324623	7.90898	-0.284982	0.777051	0.859939	-6.69783
FAM182B	0.0881552	5.98995	0.284655	0.7773	0.859939	-6.57752
RP11-539L10.3	0.0742873	4.93664	0.282407	0.779011	0.861143	-6.43599
C1QTNF9B-AS1	0.0892885	6.55642	0.28097	0.780106	0.861665	-6.62357
RP11-164P12.3	0.074323	5.28242	0.278107	0.782287	0.863386	-6.50005
LINC00240	-0.0628798	4.16086	-0.270878	0.787805	0.868782	-6.21986
NFYC-AS1	0.0468994	5.24002	0.269112	0.789154	0.869243	-6.49505
RP11-568N6.1	-0.0504373	5.6006	-0.268045	0.78997	0.869243	-6.53844
SLC2A1-AS1	0.0661345	6.38402	0.267866	0.790107	0.869243	-6.61401
RP1-197B17.3	-0.0493428	4.44711	-0.263068	0.793778	0.872588	-6.31361
RP4-647C14.2	0.0930013	4.24558	0.260141	0.796019	0.874358	-6.25441
C17orf51	-0.0409305	7.44028	-0.259079	0.796833	0.874558	-6.68299
LINC00865	0.0833771	4.93792	0.257628	0.797945	0.875084	-6.44214
LINC00313	-0.0785737	3.35977	-0.253835	0.800855	0.87758	-5.9662
LINC01004	-0.0495104	5.5802	-0.251484	0.80266	0.878862	-6.5424
CTD-3138B18.5	-0.0372363	6.0622	-0.247794	0.805495	0.881268	-6.59041
RP11-54O7.3	-0.0883184	4.04707	-0.242819	0.809321	0.884234	-6.16304
HOTAIR	-0.197674	4.70781	-0.242609	0.809483	0.884234	-6.36498
NBR2	-0.0286962	7.09141	-0.239472	0.811898	0.885944	-6.66902
SNHG8	0.0392151	10.6222	0.238913	0.812329	0.885944	-6.80719
HCG27	0.0532226	5.19289	0.237512	0.813408	0.88623	-6.49649
RP11-802E16.3	-0.0503679	5.01214	-0.236853	0.813916	0.88623	-6.46279
CTA-29F11.1	0.0505649	6.58523	0.23608	0.814512	0.88623	-6.63738
AC005682.5	0.0669275	6.51217	0.233117	0.816797	0.888018	-6.63268
MIR181A1HG	-0.0716535	4.6834	-0.22988	0.819295	0.889686	-6.38577
RP11-21L23.2	-0.0960322	7.31566	-0.229463	0.819617	0.889686	-6.68307
RP11-973H7.3	0.038638	5.00029	0.225438	0.822726	0.892361	-6.46147
RP11-519G16.3	0.110596	3.22607	0.223963	0.823866	0.892898	-5.94733
NRSN2-AS1	-0.0325516	5.74471	-0.221526	0.82575	0.89424	-6.56721
ITGB2-AS1	0.0757296	5.56849	0.216978	0.829271	0.89735	-6.5508
RP11-57H14.4	-0.0247395	8.22736	-0.211536	0.833487	0.901208	-6.72968
RP11-10L12.4	0.0379859	5.84514	0.210558	0.834245	0.901323	-6.58107
CPB2-AS1	0.115822	6.32828	0.20895	0.835492	0.901967	-6.6246
AC091133.1	0.026269	4.92988	0.208108	0.836146	0.901968	-6.45305
C1RL-AS1	0.0453272	8.29168	0.204961	0.838587	0.903898	-6.73446
LINC00265	0.0283481	6.59422	0.203691	0.839573	0.904257	-6.64443
CTD-2619J13.19	-0.0425916	4.3434	-0.201929	0.840942	0.904854	-6.29581
DLGAP1-AS1	0.0505329	6.04934	0.201293	0.841436	0.904854	-6.60161
RP11-617F23.1	-0.0371303	6.93681	-0.194043	0.847073	0.910208	-6.66901
RP11-342M1.3	0.0372746	4.47333	0.192098	0.848587	0.911128	-6.34459
RP11-326K13.4	0.0544026	6.83205	0.188774	0.851174	0.913198	-6.66449
TRIM52-AS1	0.0378346	6.95458	0.187699	0.852011	0.913388	-6.67277
DNAH10OS	-0.0351037	5.67897	-0.184265	0.854688	0.915548	-6.56824
LINC00638	0.0423848	4.22118	0.181198	0.857079	0.916413	-6.2647
CTD-2366F13.1	-0.0412035	5.12436	-0.180527	0.857602	0.916413	-6.49176
RP5-1085F17.3	-0.0278993	7.92346	-0.180137	0.857907	0.916413	-6.7231
B4GALT1-AS1	0.0307156	5.22221	0.179833	0.858144	0.916413	-6.5114
DLX6-AS1	0.0356585	6.3922	0.178618	0.859092	0.916718	-6.63478
RP11-456K23.1	-0.0296353	5.04623	-0.176062	0.861087	0.918139	-6.48086
RP11-624L4.1	0.0434502	4.73624	0.171231	0.86486	0.921452	-6.41418
FLJ20021	0.0326036	6.60903	0.167882	0.867478	0.923286	-6.65243
RP5-1112D6.7	-0.0272736	6.10614	-0.166778	0.868341	0.923286	-6.61135
RP11-392P7.6	-0.0407568	7.2813	-0.166469	0.868583	0.923286	-6.69473
FOXD2-AS1	0.0490546	3.91257	0.164507	0.870117	0.924207	-6.15698
LINC00847	0.0332069	8.06656	0.161009	0.872854	0.926404	-6.73309
AC093627.10	0.0341941	5.93969	0.159822	0.873783	0.926679	-6.59942
RP4-773N10.4	-0.0176298	8.79359	-0.158127	0.875111	0.927376	-6.76203
CTA-217C2.2	0.0312146	4.90889	0.156311	0.876533	0.928065	-6.45903
U91328.19	-0.0267424	6.02063	-0.155585	0.877102	0.928065	-6.6053
RP11-4O1.2	-0.030352	5.94414	-0.150787	0.880862	0.931331	-6.59976
LINC00571	-0.0283897	5.12819	-0.148054	0.883005	0.932885	-6.5015
RP11-449P15.2	0.0702459	5.15555	0.147148	0.883716	0.932924	-6.50645
DNAJC9-AS1	-0.0182245	5.28068	-0.144161	0.886059	0.934246	-6.52595
ALOX12-AS1	0.0180694	6.59932	0.143831	0.886318	0.934246	-6.65546
AP001626.1	0.0540656	4.48624	0.139963	0.889355	0.936733	-6.35427
RP5-894A10.6	-0.0244603	6.24401	-0.135278	0.893035	0.939894	-6.62795
RASSF8-AS1	-0.0249466	6.22512	-0.130025	0.897164	0.943522	-6.62732
FGD5-AS1	0.0165062	11.9791	0.128164	0.898628	0.943807	-6.81208
CTD-2006C1.2	-0.0211455	6.41638	-0.127947	0.898799	0.943807	-6.64303
RP4-737E23.2	-0.0399468	6.12058	-0.12356	0.90225	0.946713	-6.61874
CASC10	0.0263867	5.91905	0.118161	0.9065	0.949889	-6.60288
CTD-2574D22.2	-0.0202258	4.69205	-0.117971	0.90665	0.949889	-6.40675
SOCS2-AS1	-0.0291819	4.56959	-0.115935	0.908254	0.95085	-6.37145
RP11-247L20.4	-0.0263154	4.77456	-0.114099	0.909701	0.951021	-6.43124
LINC00339	-0.0162952	7.66559	-0.112578	0.910899	0.951021	-6.72166
RP11-731D1.4	-0.0221787	5.45639	-0.112501	0.910959	0.951021	-6.5528
KCNMB2-AS1	0.0788102	2.83398	0.111691	0.911597	0.951021	-5.82808
SLCO4A1-AS1	-0.0420949	6.39014	-0.111367	0.911853	0.951021	-6.64178
RP11-767N6.7	0.0198981	5.66939	0.106184	0.91594	0.952953	-6.57851
PAN3-AS1	-0.0178145	4.60578	-0.106136	0.915977	0.952953	-6.38763
FZD10-AS1	0.0233127	6.43223	0.106044	0.916049	0.952953	-6.64702
RP11-70C1.1	-0.098018	4.08718	-0.105524	0.91646	0.952953	-6.24767
HOTAIRM1	0.0219141	6.88466	0.102057	0.919195	0.954448	-6.68063
AC016735.2	-0.0428329	6.18069	-0.101269	0.919816	0.954448	-6.62422
AC012531.25	0.0602822	4.68981	0.101078	0.919967	0.954448	-6.41219
CTA-204B4.2	0.0133913	5.65284	0.0989696	0.921631	0.955458	-6.57898
RP11-796E2.4	-0.019618	5.15553	-0.0955249	0.92435	0.957168	-6.51068
LINC01572	-0.0193424	5.04931	-0.0949916	0.924771	0.957168	-6.4938
RP11-221N13.3	0.049488	1.46326	0.0942521	0.925355	0.957168	-5.60982
LINC01560	0.012952	5.31019	0.0919442	0.927177	0.958337	-6.53573
RP11-61I13.3	0.0493378	5.62065	0.0858794	0.931968	0.96257	-6.57949
RP11-458F8.4	-0.0182404	5.55442	-0.0837445	0.933655	0.963594	-6.56887
HOXA10-AS	-0.0538834	4.2421	-0.0818392	0.935161	0.964429	-6.26966
RP11-418J17.1	-0.00991612	7.8496	-0.0797074	0.936847	0.964793	-6.73335
ZMIZ1-AS1	-0.0182219	6.1497	-0.0796289	0.936909	0.964793	-6.62612
LINC01018	0.0367804	5.90517	0.0758639	0.939886	0.967139	-6.60631
RBM26-AS1	0.0113552	6.42875	0.0738661	0.941466	0.967501	-6.64991
LL0XNC01-7P3.1	-0.0123267	5.5272	-0.0736508	0.941636	0.967501	-6.56651
LINC00174	-0.0165534	7.30266	-0.0679592	0.946139	0.971407	-6.70768
DUXAP8	0.037575	3.89693	0.0642146	0.949102	0.973314	-6.13484
DHRS4-AS1	-0.00762807	8.83275	-0.0638351	0.949403	0.973314	-6.77429
HCG18	0.00656815	10.2898	0.0614961	0.951254	0.97449	-6.82864
CTB-113P19.4	0.0146821	5.77661	0.0593056	0.952989	0.975257	-6.59376
ASB16-AS1	-0.00616477	7.13051	-0.05877	0.953413	0.975257	-6.69874
LINC00115	0.010032	4.77652	0.0568424	0.954939	0.976097	-6.43664
RP11-166B2.3	0.0123305	4.48845	0.0532519	0.957782	0.976949	-6.36268
RP1-283E3.8	0.00997786	7.5517	0.049888	0.960447	0.976949	-6.7218
RP11-26L20.3	0.0546529	4.29636	0.0490555	0.961106	0.976949	-6.32055
RP4-756H11.3	0.00939213	5.91083	0.048135	0.961836	0.976949	-6.60818
ATP6V0E2-AS1	0.0114253	4.38105	0.0480617	0.961894	0.976949	-6.32736
LINC01001	-0.00855212	5.29367	-0.0478158	0.962088	0.976949	-6.5379
PITPNA-AS1	0.00747442	7.01766	0.0470763	0.962674	0.976949	-6.69272
RP5-1159O4.1	-0.00669536	5.12089	-0.0466388	0.963021	0.976949	-6.50944
LINC01089	0.00663282	7.92859	0.0465128	0.963121	0.976949	-6.73904
AC068282.3	0.0125556	4.52164	0.04642	0.963194	0.976949	-6.36621
ZBED5-AS1	0.00608611	7.89617	0.0459875	0.963537	0.976949	-6.73752
RP11-152N13.16	0.00729431	4.96078	0.0434748	0.965528	0.978251	-6.48084
RP11-390F4.3	-0.0112807	4.71336	-0.040769	0.967672	0.979706	-6.41983
CTD-2020K17.1	0.0110294	5.63419	0.0374091	0.970335	0.981684	-6.57993
SFTA1P	0.0185191	0.998231	0.035851	0.97157	0.982216	-5.53567
RP11-296O14.3	-0.00475427	5.48895	-0.0332107	0.973663	0.983479	-6.56357
LINC00861	-0.0201349	4.06959	-0.0324815	0.974241	0.983479	-6.24101
LINC00899	-0.00520915	6.76853	-0.0308761	0.975514	0.984046	-6.67683
RP11-159F24.5	-0.0123265	3.96327	-0.0297853	0.976379	0.984201	-6.16416
AC008592.8	-0.0137928	5.26699	-0.0262333	0.979195	0.986321	-6.53328
AC009501.4	0.00862227	4.84333	0.0237205	0.981187	0.98761	-6.45368
CTC-236F12.4	-0.00490104	5.55845	-0.0220957	0.982476	0.988188	-6.57203
ST7-AS1	-0.00620138	4.88178	-0.0197295	0.984352	0.98844	-6.46059
RP5-1158E12.3	-0.00541311	6.34552	-0.0192104	0.984764	0.98844	-6.64528
LL22NC03-86G7.1	0.00447853	6.3266	0.0190779	0.984869	0.98844	-6.64425
KANSL1-AS1	0.00528108	5.51314	0.0169057	0.986592	0.989451	-6.56512
XXbac-BPG299F13.17	0.00319976	5.14137	0.015405	0.987782	0.989591	-6.51242
RP11-350F16.1	0.0154077	5.3584	0.0149264	0.988161	0.989591	-6.54509
MKLN1-AS	-0.00144874	5.59438	-0.0119635	0.990511	0.991227	-6.57636
AC010642.1	0.000109332	4.80466	0.000574921	0.999544	0.999544	-6.44509

## Sheet: Met_vs_PT (lncRNA)
Gene	logFC	AveExpr	t	P.Value	adj.P.Val	B
AC007743.1	2.53041	3.85257	7.72872	4.74586e-11	6.56827e-08	14.694
MIR24-2	2.05098	8.80488	6.12981	4.16864e-08	2.8847e-05	8.43174
RP11-54O7.3	2.67653	3.45784	5.56741	4.13295e-07	0.000190667	6.24075
RP11-1060J15.4	3.42856	0.452187	5.41108	7.71806e-07	0.000267045	5.36466
RUSC1-AS1	1.11344	5.09373	4.80895	8.00923e-06	0.00221696	3.49617
AC009133.12	1.49716	4.64334	4.6861	1.27212e-05	0.0024038	3.06881
RP11-284F21.10	2.43205	4.37092	4.66919	1.35521e-05	0.0024038	3.00462
DNAH10OS	1.69468	5.53717	4.66251	1.38948e-05	0.0024038	2.9679
AC068282.3	1.38975	4.76765	4.41119	3.50992e-05	0.00539747	2.12689
RP11-161M6.2	1.60018	3.84441	4.09284	0.000109363	0.0151358	1.11232
PTOV1-AS1	1.20673	4.81112	4.03539	0.000133622	0.016812	0.896731
AC007246.3	-0.928121	6.72309	-4.00004	0.000151037	0.0174196	0.782246
AC000068.5	1.09182	4.58269	3.96829	0.000168518	0.0179407	0.697432
LL0XNC01-237H1.2	0.793907	6.23865	3.82908	0.000270854	0.0267759	0.213598
RP11-496I9.1	1.61149	4.05771	3.78271	0.000316575	0.0292094	0.130899
PCAT7	2.41814	3.48682	3.72394	0.000385163	0.0333166	-0.0384188
RP4-660H19.1	2.45773	2.52512	3.64602	0.000498198	0.0384077	-0.218116
DANT2	2.26456	3.80046	3.62241	0.000538249	0.0384077	-0.352473
LINC00894	1.08357	6.77432	3.61385	0.000553522	0.0384077	-0.466814
CTD-2542L18.1	1.27945	4.04465	3.59164	0.00059508	0.0384077	-0.424595
RP11-235E17.6	1.14267	4.82751	3.57992	0.000618171	0.0384077	-0.502043
MIR646HG	1.95535	4.85842	3.57289	0.000632442	0.0384077	-0.546695
RP11-38L15.3	1.86227	5.45233	3.56932	0.000639821	0.0384077	-0.580625
CTD-2015H6.3	-1.30098	6.75922	-3.55692	0.00066603	0.0384077	-0.562948
NUTM2A-AS1	0.756177	8.7184	3.51689	0.000757793	0.0419514	-0.794893
KLF3-AS1	1.02233	3.79304	3.50171	0.000795604	0.0423506	-0.650369
RP11-44N21.1	1.71655	5.05102	3.48898	0.000828718	0.0424795	-0.793803
KIF9-AS1	1.03227	5.69087	3.45139	0.000934221	0.0439936	-0.907754
ENTPD3-AS1	-1.08684	5.95662	-3.44982	0.000938893	0.0439936	-0.833587
RP11-161I6.2	2.13854	3.22624	3.44492	0.000953619	0.0439936	-0.826423
AC005152.3	2.18205	0.851029	3.42026	0.00103108	0.0460328	-0.923845
AC141928.1	1.8376	3.1478	3.40134	0.00109452	0.0473378	-0.926836
LINC00630	0.711291	7.38828	3.3584	0.00125242	0.0525258	-1.22186
RP11-1020A11.2	1.17812	3.59362	3.31454	0.00143571	0.0566681	-1.14937
SOCS2-AS1	1.05739	4.51585	3.31214	0.00144643	0.0566681	-1.24963
CTD-2619J13.19	1.32737	4.26184	3.29233	0.00153787	0.0566681	-1.29413
AC115522.3	-3.09705	7.47893	-3.29118	0.00154332	0.0566681	-1.2741
AP002954.3	1.21139	4.01605	3.28855	0.00155592	0.0566681	-1.27558
ASB16-AS1	0.841663	7.14138	3.25311	0.00173514	0.0607022	-1.51428
RP11-120D5.1	0.857885	4.42796	3.22659	0.00188175	0.0607022	-1.46877
RP11-1246C19.1	1.04479	5.56433	3.22462	0.00189307	0.0607022	-1.5425
AC003090.1	2.13328	1.09939	3.21499	0.00194946	0.0607022	-1.37628
LINC00638	1.19507	4.34056	3.21116	0.00197227	0.0607022	-1.52232
LINC00893	0.8201	5.74732	3.20923	0.00198391	0.0607022	-1.58461
GS1-600G8.5	2.45439	3.85255	3.20666	0.00199948	0.0607022	-1.5362
RP11-378A13.1	-1.13324	6.60403	-3.20369	0.00201756	0.0607022	-1.55774
CTD-2587H24.5	2.15208	3.49688	3.18703	0.00212213	0.06249	-1.55908
RP11-80I15.4	1.25358	4.21536	3.12676	0.0025442	0.0718394	-1.74338
ATP2A1-AS1	1.24316	3.98988	3.1246	0.00256069	0.0718394	-1.73165
RP11-1007O24.3	0.693315	5.20814	3.11907	0.00260342	0.0718394	-1.79742
RP11-389C8.2	-1.44136	7.00451	-3.10938	0.00267982	0.0718394	-1.82078
LINC01278	0.977525	7.52856	3.103	0.00273124	0.0718394	-1.94064
RP11-973H7.3	-1.30266	4.68618	-3.10057	0.00275108	0.0718394	-1.6562
MFI2-AS1	1.10269	4.09709	3.069	0.00302122	0.0774328	-1.8668
RP11-446N19.1	0.931618	4.54604	3.05917	0.00311016	0.0782629	-1.92578
WDFY3-AS2	0.755909	5.04829	3.02613	0.00342764	0.0847118	-2.03866
RP11-49I11.1	1.63343	4.211	2.98034	0.00391756	0.0940525	-2.14097
RP11-517B11.7	-0.787846	6.74379	-2.97824	0.00394151	0.0940525	-2.18015
RP11-4O1.2	-0.894159	6.22388	-2.94789	0.00430315	0.0978723	-2.22286
LINC00346	-2.00376	5.70471	-2.94768	0.00430573	0.0978723	-2.07235
AC034220.3	1.0192	5.35661	2.94684	0.00431616	0.0978723	-2.27153
LINC00467	-1.31053	6.56969	-2.94139	0.00438445	0.0978723	-2.23348
GATA2-AS1	1.50218	4.99792	2.92924	0.00454039	0.0997444	-2.3151
ASMTL-AS1	1.06457	5.67783	2.88793	0.00510961	0.107571	-2.43734
NR2F1-AS1	1.41511	5.74541	2.88712	0.00512134	0.107571	-2.45497
LINC00106	1.04642	4.7193	2.88654	0.00512984	0.107571	-2.39127
TMEM9B-AS1	0.771109	5.96125	2.8712	0.00535827	0.110684	-2.47987
RP1-228H13.5	-0.981932	5.83825	-2.84656	0.00574491	0.115625	-2.4366
RP11-108M9.4	1.30004	5.6431	2.84535	0.00576456	0.115625	-2.55131
RP11-458D21.1	1.1154	4.54135	2.83169	0.00599048	0.11844	-2.52198
VPS9D1-AS1	1.57809	5.9599	2.81336	0.00630656	0.122933	-2.65423
PLBD1-AS1	-2.01698	6.46955	-2.80333	0.00648593	0.123203	-2.52231
DLGAP1-AS2	0.945481	5.88582	2.80169	0.00651559	0.123203	-2.6574
RP5-882C2.2	0.803534	5.03974	2.79776	0.00658746	0.123203	-2.6157
RP11-277P12.20	-2.22769	7.03976	-2.78469	0.00683172	0.126068	-2.61043
DLEU1	-0.926766	7.88256	-2.76886	0.00713851	0.129737	-2.7535
FAM66D	1.20378	3.65965	2.7635	0.00724524	0.129737	-2.59196
JHDM1D-AS1	-1.39182	9.14802	-2.75168	0.00748582	0.129737	-2.82768
RP11-54O7.17	1.39597	4.16271	2.74917	0.00753776	0.129737	-2.69195
FOXD2-AS1	1.10808	4.35965	2.74657	0.00759199	0.129737	-2.70894
RP11-644F5.11	0.972351	5.84417	2.74285	0.0076703	0.129737	-2.80166
RP11-521B24.3	1.07	4.18212	2.72981	0.0079502	0.129737	-2.7388
RP11-66N24.3	0.607198	6.56442	2.7254	0.00804686	0.129737	-2.86118
LIFR-AS1	1.11751	4.07224	2.72454	0.00806592	0.129737	-2.73799
AC093673.5	1.17485	6.58125	2.72339	0.00809148	0.129737	-2.88628
RP11-677M14.7	0.806409	4.22171	2.723	0.00809998	0.129737	-2.72476
UBAC2-AS1	-1.07267	5.14267	-2.7166	0.00824339	0.129737	-2.63312
RP11-1055B8.4	0.853742	4.62829	2.71634	0.00824919	0.129737	-2.78505
RP11-727A23.5	0.63214	5.42357	2.71045	0.00838315	0.130363	-2.84379
SNHG15	-0.810869	10.0269	-2.70037	0.00861692	0.132509	-2.99345
RP11-983P16.4	0.78186	5.80276	2.69447	0.00875648	0.133175	-2.9075
FTX	0.682567	8.94935	2.68713	0.00893304	0.134001	-3.03011
RP5-968P14.2	-1.25542	4.92008	-2.6842	0.00900461	0.134001	-2.66302
NRAV	-0.854286	8.71262	-2.68026	0.00910122	0.134001	-3.00288
AC092168.2	1.06331	4.30873	2.67163	0.00931667	0.135729	-2.86763
LINC00944	1.59782	3.62695	2.66428	0.00950389	0.137014	-2.8587
A1BG-AS1	-1.07582	6.59941	-2.65798	0.00966688	0.137927	-2.94818
RP1-272L16.1	2.17087	4.50334	2.65403	0.00977038	0.137982	-2.98565
TMEM254-AS1	-1.41675	6.20123	-2.64994	0.00987857	0.1381	-2.91097
RP11-452L6.1	0.601813	5.25719	2.63406	0.0103093	0.142681	-3.01157
ZNF571-AS1	1.29384	3.18541	2.61773	0.0107702	0.147584	-2.85875
RP11-568N6.1	-1.40721	5.36327	-2.61236	0.0109258	0.148248	-2.89415
RP11-432J22.2	0.765465	4.38982	2.60698	0.0110835	0.148927	-3.01792
LINC00491	2.76411	4.0011	2.59626	0.0114043	0.150859	-3.10725
RP11-390E23.6	-0.926833	7.66669	-2.59491	0.0114452	0.150859	-3.15922
RP11-111M22.3	0.911363	5.75792	2.5895	0.011611	0.1516	-3.15746
UBA6-AS1	-0.60584	8.71958	-2.58511	0.0117469	0.151942	-3.23485
LINC00313	1.10735	4.12581	2.57521	0.0120587	0.15453	-3.08362
RP11-968O1.5	0.864407	3.63797	2.56858	0.0122719	0.155819	-3.0073
RP11-796E2.4	-1.68198	5.3278	-2.55787	0.0126231	0.157694	-2.92487
TMEM105	1.47684	4.5249	2.55714	0.0126474	0.157694	-3.18957
RAP2C-AS1	-0.821219	5.88795	-2.5431	0.0131226	0.15989	-3.16366
LINC00640	-1.6262	5.60175	-2.54225	0.0131518	0.15989	-3.04796
AC159540.1	1.03332	4.88919	2.54172	0.0131701	0.15989	-3.22498
RP11-26J3.3	-0.798122	5.71727	-2.53541	0.0133895	0.16114	-3.17329
RBM26-AS1	-0.860679	5.90812	-2.5187	0.0139868	0.166877	-3.22652
ZSCAN16-AS1	0.751537	5.93371	2.51365	0.0141722	0.167357	-3.3335
BAALC-AS1	-1.44542	6.72821	-2.50698	0.01442	0.167357	-3.27443
ZNF213-AS1	0.557632	7.32782	2.50418	0.0145251	0.167357	-3.40688
RP11-66N24.4	0.595641	4.57376	2.50294	0.0145721	0.167357	-3.2512
RP6-91H8.3	1.83798	3.09215	2.50137	0.0146316	0.167357	-3.11429
XXbac-BPG181B23.7	1.08977	5.39903	2.48954	0.0150868	0.169971	-3.3757
LENG8-AS1	0.570504	5.87154	2.48905	0.0151058	0.169971	-3.37746
CD27-AS1	0.727499	7.25058	2.48505	0.0152627	0.170351	-3.45323
RP11-532F12.5	0.881276	7.66558	2.48107	0.0154204	0.17037	-3.48181
RAB30-AS1	0.592331	7.42026	2.47881	0.0155105	0.17037	-3.4686
ZBED5-AS1	-0.973117	7.69706	-2.46662	0.0160051	0.174418	-3.45016
CTC-444N24.8	0.53495	6.60202	2.45558	0.0164653	0.178031	-3.48625
RP11-441O15.3	0.710445	4.58427	2.45167	0.0166312	0.178431	-3.37541
RP11-1069G10.1	1.53546	1.8811	2.44037	0.0171186	0.181863	-3.10253
COLCA1	1.3621	4.1383	2.43798	0.0172234	0.181863	-3.41239
RP11-867G23.8	0.626269	6.04046	2.43328	0.0174308	0.181863	-3.51217
RP11-305L7.7	0.857327	4.13186	2.43225	0.0174768	0.181863	-3.38805
RP5-1028K7.2	1.16514	4.96131	2.42441	0.0178289	0.184144	-3.50042
RP6-65G23.3	-1.93548	7.27753	-2.42089	0.0179892	0.184422	-3.48284
LINC01359	0.989424	4.46608	2.417	0.0181675	0.184881	-3.46551
MEG3	1.88317	8.27985	2.41204	0.0183972	0.185852	-3.66813
LINC00885	1.05808	4.41485	2.40133	0.0189026	0.189574	-3.50139
CTD-2619J13.13	-3.35446	7.54793	-2.39545	0.0191852	0.191024	-3.44243
USP27X-AS1	0.807265	5.17075	2.38464	0.0197148	0.192998	-3.58047
U47924.27	0.956962	6.30285	2.3837	0.0197617	0.192998	-3.64777
LINC00886	-1.16143	5.87221	-2.38289	0.0198018	0.192998	-3.49161
MEG8	1.4531	4.1256	2.3722	0.0203401	0.196858	-3.55426
GS1-124K5.4	0.820287	4.79843	2.33811	0.0221456	0.212354	-3.65116
LINC00472	1.10929	4.50173	2.33625	0.022248	0.212354	-3.64429
RP11-513M16.8	-1.07719	4.12738	-2.331	0.0225394	0.213333	-3.35546
LINC01521	0.72575	4.56716	2.32887	0.0226589	0.213333	-3.63621
CTD-2260A17.2	0.694374	4.99971	2.32364	0.0229541	0.214652	-3.68761
CTD-3074O7.5	0.662598	5.3612	2.32028	0.0231456	0.21499	-3.72202
RP11-440L14.1	0.567913	6.48465	2.3154	0.0234257	0.215337	-3.78464
RP4-555D20.2	1.31438	3.46326	2.31422	0.0234942	0.215337	-3.5432
RP11-242D8.1	0.526476	5.41277	2.30456	0.0240597	0.21907	-3.74925
RP11-174G6.5	-1.07276	7.1943	-2.29279	0.0247654	0.224022	-3.795
MIR600HG	-0.807068	7.25075	-2.28654	0.0251474	0.226	-3.82344
ARRDC1-AS1	0.682822	7.19238	2.28361	0.0253282	0.226157	-3.88665
AC009961.3	-0.530467	5.51487	-2.2637	0.0265878	0.234662	-3.75783
AC009948.5	0.735123	7.74191	2.2632	0.0266199	0.234662	-3.95152
NUP50-AS1	-0.733389	8.67862	-2.25992	0.0268331	0.235044	-3.94577
RP11-95D17.1	-0.702682	7.41132	-2.25351	0.0272537	0.237227	-3.90464
PAXIP1-AS2	0.628106	6.97684	2.25048	0.0274543	0.23748	-3.94662
RP3-428L16.2	1.00018	6.07224	2.24357	0.027917	0.239982	-3.93179
LINC00863	0.69675	6.81529	2.23354	0.0286011	0.243039	-3.97636
KTN1-AS1	-0.644115	7.20461	-2.23191	0.0287141	0.243039	-3.94064
RP11-589M4.1	-0.750989	4.53278	-2.23067	0.0287995	0.243039	-3.64282
TAPT1-AS1	0.746146	5.95926	2.21427	0.029957	0.251276	-3.97713
SNHG14	0.987404	8.44777	2.20426	0.0306828	0.252731	-4.09884
AC006262.4	2.1662	5.87143	2.20254	0.0308093	0.252731	-4.05018
AC009403.2	0.520035	6.05876	2.20128	0.0309024	0.252731	-3.99831
RP11-736K20.5	0.851768	3.67214	2.19989	0.0310052	0.252731	-3.77014
CARMN	1.19184	8.0033	2.19937	0.0310435	0.252731	-4.10238
RP11-114H23.1	1.31512	3.76235	2.19656	0.0312524	0.252943	-3.87633
LINC01137	-0.756418	8.34126	-2.19134	0.0316432	0.253201	-4.07178
RP11-334C17.5	0.761003	5.77988	2.19125	0.0316501	0.253201	-4.01471
RP11-10C24.3	-0.914567	6.95734	-2.18076	0.0324485	0.256197	-4.01927
AC002310.12	0.765709	5.45301	2.17919	0.0325694	0.256197	-4.0225
LINC00910	0.679716	6.86784	2.17906	0.03258	0.256197	-4.08902
RP13-890H12.2	0.608947	4.44265	2.1523	0.0347058	0.269421	-3.97747
RP11-109J4.1	-2.07296	6.89495	-2.15138	0.0347808	0.269421	-3.99091
FZD10-AS1	1.15151	6.16695	2.15059	0.0348456	0.269421	-4.1331
RGS5	-0.660288	5.22479	-2.13692	0.0359811	0.276654	-3.94164
LL22NC03-86G7.1	0.838138	6.14923	2.13175	0.0364193	0.277124	-4.15484
RP13-104F24.2	-0.624689	7.03529	-2.13147	0.0364427	0.277124	-4.13468
RP11-529K1.2	0.666494	4.2929	2.12499	0.0369989	0.279816	-4.00992
LINC00319	1.34747	5.87094	2.11579	0.0378005	0.284325	-4.19431
RP3-523K23.2	-0.968289	10.8172	-2.10982	0.0383284	0.286588	-4.29978
RP5-1160K1.3	-1.03518	5.74734	-2.10772	0.0385155	0.286588	-4.01742
NDUFA6-AS1	0.540141	6.36079	2.08977	0.040149	0.297146	-4.23426
RP11-733O18.1	1.77144	4.66692	2.08135	0.0409358	0.301357	-4.21013
RP11-440D17.3	0.915004	6.59286	2.07405	0.0416289	0.304838	-4.29148
AC093627.10	1.01888	5.65764	2.06854	0.0421583	0.30596	-4.25952
C1QTNF9B-AS1	-1.70755	4.84331	-2.06786	0.0422243	0.30596	-3.77145
RP11-797A18.6	0.700305	4.26651	2.06419	0.0425807	0.306936	-4.0981
RP11-327F22.6	-1.3521	4.9149	-2.05545	0.0434401	0.311508	-3.90791
MIAT	-1.20157	8.69479	-2.05071	0.043913	0.313276	-4.34562
SOX21-AS1	-2.17202	6.47268	-2.04825	0.0441597	0.313421	-4.10245
TPRG1-AS1	0.867698	4.27422	2.04422	0.0445664	0.31438	-4.19604
RP11-77P6.2	0.623447	4.46082	2.0412	0.0448743	0.31438	-4.1739
MAFG-AS1	0.921698	5.33659	2.03865	0.0451343	0.31438	-4.2944
MIR222HG	1.04857	7.49744	2.03628	0.0453783	0.31438	-4.40322
RP11-121C2.2	-0.417508	7.41405	-2.03577	0.0454307	0.31438	-4.34729
LINC00641	-0.613797	8.26601	-2.03188	0.0458337	0.315592	-4.38501
MINCR	0.716892	5.34812	2.01044	0.0481073	0.3252	-4.33771
EML2-AS1	0.922747	4.24779	2.01025	0.0481278	0.3252	-4.24321
RP11-465N4.4	-2.27823	4.76856	-2.00999	0.0481568	0.3252	-3.93026
RP11-134G8.10	-0.94697	7.16535	-2.00987	0.0481691	0.3252	-4.3602
RP11-73M18.7	-0.5462	8.04134	-2.00593	0.0485983	0.326505	-4.42762
RP11-545E17.3	-0.95647	5.95464	-1.99908	0.0493512	0.329339	-4.2912
RP11-448A19.1	0.481166	6.88322	1.99777	0.049496	0.329339	-4.43134
LINC00847	0.59481	7.83494	1.99413	0.0499015	0.330448	-4.48053
RP11-248J18.3	-0.947859	4.41831	-1.99029	0.0503324	0.331714	-3.99994
RP11-355F16.1	0.83888	4.0528	1.98675	0.0507323	0.331958	-4.24633
BACH1-IT1	-0.654668	6.03868	-1.98269	0.051194	0.331958	-4.34652
LINC00649	-1.06102	8.68876	-1.9819	0.0512844	0.331958	-4.47826
RP11-295G20.2	-1.3875	8.9206	-1.97838	0.0516884	0.331958	-4.48442
PCED1B-AS1	-1.37715	6.53881	-1.97832	0.0516948	0.331958	-4.34403
CTC-459F4.1	0.591456	5.77489	1.97647	0.051909	0.331958	-4.41928
IGFBP7-AS1	0.951876	4.4973	1.97526	0.0520483	0.331958	-4.33339
RP11-305K5.1	-1.22577	4.78208	-1.97122	0.0525189	0.333422	-4.03955
COX10-AS1	-0.44511	7.92496	-1.96278	0.0535119	0.338176	-4.50693
SNHG23	1.34252	4.56983	1.95439	0.0545147	0.342947	-4.41754
CTC-529P8.1	0.988219	3.59071	1.95188	0.0548173	0.34329	-4.25843
TERC	0.929162	9.9303	1.94738	0.0553651	0.343979	-4.60947
LINC01010	-1.1795	4.8854	-1.94689	0.0554243	0.343979	-4.16758
CCDC18-AS1	0.490937	7.9628	1.94338	0.0558553	0.344263	-4.5755
NOP14-AS1	-0.941138	10.0498	-1.94247	0.0559677	0.344263	-4.60223
RP11-785H5.2	0.599765	4.33096	1.94023	0.0562434	0.344429	-4.33993
RP11-1277A3.1	0.581058	5.69674	1.93635	0.0567257	0.345852	-4.48652
RP11-690D19.3	-0.863949	6.97519	-1.93367	0.0570603	0.346366	-4.49106
STX17-AS1	-1.48577	4.39929	-1.92705	0.0578944	0.349895	-4.00211
RP11-156P1.3	0.368953	7.27898	1.92462	0.0582037	0.350234	-4.57839
CTB-181H17.1	0.80579	4.57731	1.91529	0.059403	0.354505	-4.45394
LINC01504	-1.90636	4.29334	-1.91511	0.0594256	0.354505	-3.96582
RP11-540A21.2	-1.25718	4.802	-1.91259	0.0597532	0.354929	-4.20493
RP11-57H14.4	-0.492809	7.81047	-1.90766	0.0603991	0.357232	-4.59803
NBR2	0.525604	7.00964	1.90419	0.0608563	0.358405	-4.60922
AC144831.1	-0.962095	6.72824	-1.89726	0.0617791	0.362298	-4.53482
EPB41L4A-AS1	-0.491339	8.73256	-1.88842	0.0629725	0.367353	-4.67006
RP11-182L21.6	0.603418	5.19646	1.88391	0.0635892	0.367353	-4.54706
SNHG21	0.454419	4.63989	1.88351	0.063645	0.367353	-4.48401
LINC00969	0.539907	9.12212	1.88133	0.063945	0.367353	-4.7204
SLC25A21-AS1	0.841396	3.87067	1.88116	0.0639683	0.367353	-4.40525
UCA1	-1.75008	5.99951	-1.87839	0.0643511	0.368025	-4.43356
SNHG25	0.706649	8.23496	1.87106	0.0653741	0.370591	-4.72
EPHA1-AS1	-1.28939	5.06737	-1.86956	0.0655852	0.370591	-4.31672
AC091133.1	-0.508196	4.7814	-1.86944	0.0656032	0.370591	-4.39875
AC072062.1	-1.01355	4.38837	-1.86259	0.0665739	0.373218	-4.25521
CTD-2336O2.1	-0.654128	7.52647	-1.8599	0.066959	0.373218	-4.66138
RP11-228B15.4	0.598737	5.11048	1.85863	0.0671407	0.373218	-4.58823
KB-1562D12.1	-1.89282	5.21142	-1.85859	0.0671468	0.373218	-4.25744
KB-1460A1.5	0.689933	5.64552	1.85366	0.067859	0.375668	-4.63596
RP4-622L5.7	0.545837	4.51692	1.84863	0.0685916	0.377102	-4.52055
SUCLG2-AS1	-1.00824	4.47385	-1.84814	0.0686631	0.377102	-4.29095
SOX9-AS1	0.987266	4.52571	1.84404	0.069266	0.37756	-4.59146
RP11-363E7.4	-0.788159	6.92025	-1.84386	0.0692921	0.37756	-4.65219
RP11-563J2.2	0.885459	4.76235	1.83981	0.0698929	0.37934	-4.60568
LINC00900	-1.20207	6.16929	-1.83746	0.0702426	0.379749	-4.56469
B4GALT1-AS1	-0.937547	4.85742	-1.83221	0.07103	0.382512	-4.38738
RP11-343L5.2	-0.777453	4.86685	-1.82345	0.0723603	0.388165	-4.42243
RPARP-AS1	0.512035	7.6398	1.81101	0.0742839	0.396946	-4.79704
CFAP58-AS1	0.808259	4.70952	1.808	0.0747574	0.397939	-4.64262
RP11-140K17.3	-0.570231	5.65027	-1.80119	0.0758345	0.40181	-4.63583
RP11-332M2.1	-0.788303	7.52028	-1.79688	0.0765229	0.40181	-4.7631
ALOX12-AS1	-0.372795	6.36685	-1.79503	0.0768203	0.40181	-4.72272
GNG12-AS1	0.602231	3.79805	1.79319	0.0771157	0.40181	-4.51093
RP5-1092A3.4	0.606432	4.42613	1.79315	0.0771221	0.40181	-4.62469
AC074286.1	-1.01631	7.12033	-1.79251	0.0772265	0.40181	-4.73669
RP11-73M18.8	-0.433175	8.15558	-1.7871	0.0781032	0.402076	-4.82461
RP11-6N17.4	-0.727706	6.99773	-1.78678	0.0781554	0.402076	-4.75488
RP11-248J18.2	-0.659069	4.46231	-1.78511	0.0784294	0.402076	-4.45659
RP11-70C1.1	-2.66864	2.76659	-1.78505	0.0784396	0.402076	-4.09879
RP11-783K16.5	-0.967247	8.32193	-1.78105	0.0790956	0.403942	-4.82167
MIR3142HG	-1.25803	5.20014	-1.77916	0.0794079	0.404046	-4.45895
DUBR	-0.612768	7.15552	-1.77659	0.0798337	0.404725	-4.78569
FAM201A	0.987936	3.3152	1.76856	0.0811766	0.409765	-4.47445
SLC22A18AS	1.02475	4.75308	1.76712	0.0814201	0.409765	-4.73933
PRR34-AS1	-0.604597	7.43554	-1.75268	0.0838873	0.419591	-4.84096
TSPOAP1-AS1	-1.14583	5.69018	-1.75215	0.0839789	0.419591	-4.64272
AC011288.2	1.40334	4.52453	1.75008	0.084339	0.419875	-4.7681
LINC00173	0.744777	4.06168	1.70256	0.0929382	0.461027	-4.73724
MAFTRR	-0.880667	4.27734	-1.69909	0.0935928	0.461791	-4.49162
CALML3-AS1	-0.950851	8.05896	-1.69821	0.0937596	0.461791	-4.94855
RP11-96D1.11	-0.817208	9.11747	-1.69634	0.0941136	0.461891	-4.99873
LINC00920	0.474586	5.75704	1.69416	0.0945301	0.461978	-4.89627
RP11-368L12.1	1.3429	3.07874	1.69275	0.094799	0.461978	-4.57148
AC018890.6	-4.08156	2.80158	-1.69025	0.0952785	0.46212	-4.20341
RP11-767N6.7	-0.517401	5.44437	-1.68716	0.0958738	0.46212	-4.80549
LINC00702	0.959746	5.74503	1.68578	0.0961414	0.46212	-4.93248
RP11-696N14.1	-0.681481	6.77863	-1.68566	0.0961636	0.46212	-4.91004
RP5-894A10.6	-0.479191	6.1358	-1.68219	0.0968373	0.462911	-4.88415
AC006262.5	1.66131	6.09549	1.68137	0.0969973	0.462911	-4.98845
MBNL1-AS1	-0.715946	7.44721	-1.67819	0.0976187	0.464276	-4.95621
RP11-22H5.2	0.916912	4.54839	1.67547	0.0981539	0.464418	-4.85217
ZNF503-AS1	-2.42479	5.62429	-1.67462	0.0983197	0.464418	-4.53574
RP11-348P10.2	-0.554581	5.55469	-1.66603	0.100025	0.467593	-4.83241
RP11-253E3.3	-0.544926	7.9162	-1.66384	0.100464	0.467593	-5.00976
RP5-884C9.2	-1.2646	4.79947	-1.66233	0.100767	0.467593	-4.65952
PCAT6	-0.880845	5.33713	-1.65872	0.101495	0.467593	-4.78284
MGC16275	0.810568	4.65167	1.65865	0.10151	0.467593	-4.89848
STARD7-AS1	0.326786	7.12284	1.65667	0.101912	0.467593	-5.02159
RP4-647J21.1	-0.968277	4.65183	-1.65495	0.10226	0.467593	-4.62568
CTD-2026K11.6	0.609784	3.77186	1.65362	0.102532	0.467593	-4.71993
SBF2-AS1	0.960775	8.2278	1.65148	0.102969	0.467593	-5.09192
RP13-270P17.3	-0.461526	5.6398	-1.65125	0.103016	0.467593	-4.89233
MMP25-AS1	0.607897	5.60056	1.65075	0.103119	0.467593	-4.96228
SERTAD4-AS1	0.726462	4.64741	1.64979	0.103315	0.467593	-4.88802
FAM66B	0.792102	4.97013	1.64945	0.103384	0.467593	-4.92535
DOCK9-AS2	-0.886732	6.41935	-1.64592	0.104112	0.46935	-4.93266
C17orf51	0.627391	7.93525	1.64223	0.104876	0.470484	-5.0884
RP11-160E2.6	-1.07458	6.61665	-1.64143	0.105043	0.470484	-4.94811
RP11-473M20.9	-0.883846	5.03077	-1.63743	0.105878	0.472694	-4.71738
TBX5-AS1	-3.04153	2.27415	-1.63195	0.10703	0.474199	-4.26287
PPP1R26-AS1	0.667279	4.92155	1.63132	0.107161	0.474199	-4.94882
INE1	0.50954	4.97471	1.6303	0.107377	0.474199	-4.93444
RP11-231D20.2	-0.916928	5.06494	-1.6288	0.107696	0.474199	-4.75995
CTB-36H16.2	-0.686597	4.31734	-1.62625	0.108239	0.474199	-4.61883
RP11-305O6.3	0.781158	3.33343	1.6261	0.108271	0.474199	-4.67229
BAIAP2-AS1	0.579081	8.46047	1.62164	0.109224	0.476865	-5.13595
RP11-195F19.9	0.732658	4.50304	1.61715	0.110191	0.477103	-4.93189
RP3-395M20.12	0.817956	4.81876	1.61605	0.11043	0.477103	-4.97078
RP11-303E16.2	0.562746	6.99762	1.61512	0.110632	0.477103	-5.08974
DICER1-AS1	0.447031	5.71806	1.61471	0.11072	0.477103	-5.0154
RP11-426C22.4	0.788126	4.46388	1.61341	0.111002	0.477103	-4.9201
ZFAS1	-0.471502	11.2091	-1.60207	0.113491	0.484953	-5.18955
LAMTOR5-AS1	0.514621	4.40923	1.6019	0.113529	0.484953	-4.9011
LINC00342	0.603121	5.97193	1.599	0.114173	0.486201	-5.06209
RP11-22C11.2	-1.18399	4.42954	-1.59709	0.114599	0.486519	-4.65179
RP11-164P12.3	-1.02401	4.83434	-1.59189	0.115764	0.488818	-4.75436
RP3-329A5.8	0.554886	4.17916	1.59152	0.115847	0.488818	-4.88458
C6orf223	-2.25703	4.8648	-1.58861	0.116504	0.48911	-4.55236
PARD6G-AS1	0.566901	4.47481	1.58808	0.116623	0.48911	-4.93831
RP11-474O21.5	0.616983	4.2449	1.58507	0.117307	0.49049	-4.92273
CTD-2619J13.17	0.548224	3.90312	1.57871	0.11876	0.495071	-4.84872
RP11-554I8.2	1.32055	5.78513	1.57369	0.119916	0.498388	-5.12591
AP001062.7	0.590642	5.36521	1.57191	0.120329	0.49861	-5.06525
SCGB1B2P	1.01087	3.06017	1.56991	0.120793	0.499039	-4.67492
RP11-612B6.2	-0.706105	5.55022	-1.56794	0.121253	0.499446	-4.97541
AC020571.3	-1.36857	3.76248	-1.56604	0.121696	0.499785	-4.46204
SNHG7	-0.468749	10.9469	-1.56061	0.122974	0.503539	-5.25279
RP11-800A3.4	-0.829675	9.09658	-1.55425	0.124481	0.508207	-5.21843
RP11-722E23.2	-0.556471	4.30715	-1.5524	0.124925	0.508519	-4.79513
RP4-756H11.3	-0.45058	5.70417	-1.54939	0.125646	0.509219	-5.03911
RP11-488L18.10	-0.968414	4.4359	-1.54803	0.125973	0.509219	-4.73752
LINC01094	-0.756594	7.66894	-1.54708	0.126201	0.509219	-5.16701
SNHG9	0.46119	8.52339	1.54501	0.126702	0.509755	-5.24982
RP11-849H4.4	0.55672	5.19553	1.5364	0.128797	0.51067	-5.09727
RP3-512B11.3	-0.721019	7.29071	-1.53635	0.128808	0.51067	-5.16395
AC006129.2	-1.78509	4.09897	-1.5363	0.128821	0.51067	-4.52906
RP11-750H9.5	-0.749933	4.8355	-1.53581	0.128942	0.51067	-4.8732
LINC00899	-0.500936	6.0477	-1.53466	0.129223	0.51067	-5.10049
OLMALINC	0.528262	5.80354	1.53376	0.129443	0.51067	-5.14764
RP11-381K20.2	0.734286	4.82766	1.53119	0.130077	0.51067	-5.08957
LINC00957	-0.746322	6.08345	-1.53111	0.130097	0.51067	-5.08536
RP3-368A4.6	0.604776	8.10082	1.53049	0.13025	0.51067	-5.26172
LINC00511	-0.619125	10.2886	-1.5285	0.130743	0.511155	-5.29374
RP11-902B17.1	-0.492115	6.41828	-1.52473	0.131681	0.511756	-5.14184
RP11-1149O23.3	0.54056	6.8692	1.52352	0.131981	0.511756	-5.2194
DNAJC3-AS1	-0.37492	5.94111	-1.52166	0.132446	0.511756	-5.11781
AATBC	-0.935025	7.75366	-1.51761	0.133463	0.511756	-5.20605
LL0XNC01-7P3.1	0.432753	5.13047	1.51639	0.133772	0.511756	-5.11605
C1orf204	-0.896356	5.91029	-1.51505	0.13411	0.511756	-5.06685
TMEM161B-AS1	0.358432	7.62595	1.51316	0.134588	0.511756	-5.26
RP11-21L23.2	0.658916	5.95984	1.51263	0.134724	0.511756	-5.19102
AC092535.3	0.692932	3.65074	1.51255	0.134745	0.511756	-4.92663
NCK1-AS1	-0.486709	5.75887	-1.5111	0.135114	0.511756	-5.1114
LIPE-AS1	-0.926816	7.33862	-1.51043	0.135283	0.511756	-5.19375
RP11-326C3.2	0.929355	4.26137	1.51023	0.135334	0.511756	-5.08537
U73166.2	0.452252	4.39598	1.50763	0.135997	0.512862	-5.02531
LINC00426	-1.18996	5.448	-1.50392	0.13695	0.514031	-4.97651
PRRT3-AS1	0.826333	4.39391	1.50235	0.137352	0.514031	-5.06186
PCAT1	-0.706992	5.28356	-1.50208	0.137422	0.514031	-5.01739
RP4-758J18.13	-0.465947	6.23924	-1.49951	0.138087	0.515128	-5.16481
AL163953.3	-1.71176	4.17053	-1.49484	0.1393	0.516201	-4.50917
CTD-2540B15.7	-1.28008	4.29839	-1.49429	0.139442	0.516201	-4.61193
RP11-356I2.4	-0.809718	7.70801	-1.49409	0.139494	0.516201	-5.24327
RP11-731C17.2	-0.641711	4.47673	-1.49117	0.140259	0.517649	-4.89002
RP11-378J18.8	-0.526895	5.28811	-1.48901	0.140824	0.518351	-5.0652
RP11-266K4.9	0.818035	4.16452	1.48089	0.142972	0.524864	-5.05212
RP11-259O2.1	0.71129	5.00217	1.47787	0.143776	0.525542	-5.17908
RP5-884M6.1	1.5193	4.97772	1.47735	0.143916	0.525542	-5.2276
MIR4458HG	1.04814	7.29022	1.47567	0.144365	0.525793	-5.3242
RP11-666A20.4	0.626904	4.36911	1.47165	0.145445	0.528336	-5.11331
RP11-473I1.9	-0.445646	12.0148	-1.4694	0.146054	0.529158	-5.37536
RP13-188A5.1	-0.560145	4.98762	-1.46536	0.147149	0.530263	-5.05203
MAP3K14-AS1	0.611706	5.28926	1.46483	0.147293	0.530263	-5.21714
CTA-384D8.36	0.453616	6.51214	1.46397	0.147529	0.530263	-5.28174
LINC00964	-1.23406	4.91421	-1.46118	0.14829	0.530263	-4.84848
ZNF529-AS1	0.485871	5.42169	1.45968	0.148701	0.530263	-5.22241
RP3-522D1.1	-2.19538	4.26319	-1.45916	0.148843	0.530263	-4.53633
LINC01270	-0.837681	5.09139	-1.45749	0.149301	0.530263	-4.99126
ZNF561-AS1	-0.364134	7.25733	-1.45614	0.149673	0.530263	-5.29279
ALMS1-IT1	0.512584	4.37899	1.4554	0.149878	0.530263	-5.1017
LINC01619	-0.723641	6.0987	-1.45312	0.150507	0.530263	-5.19699
PAX8-AS1	1.15268	9.5475	1.45118	0.151047	0.530263	-5.4093
LINC00519	0.846885	4.99306	1.45065	0.151194	0.530263	-5.23322
LINC01139	1.68189	5.56443	1.44896	0.151664	0.530263	-5.30883
FOXP1-IT1	0.687729	5.44678	1.44875	0.151723	0.530263	-5.25053
RP11-517C16.2	-0.681951	6.74151	-1.44298	0.153337	0.534554	-5.26502
CTD-2555C10.3	-2.6785	5.10402	-1.43703	0.155013	0.538193	-4.63894
LINC01559	-4.94654	3.57194	-1.4362	0.15525	0.538193	-4.44918
RP11-158H5.7	-0.408526	7.0155	-1.43515	0.155547	0.538193	-5.3046
RP11-498C9.15	-0.463827	8.05627	-1.43119	0.156675	0.539539	-5.363
RFX3-AS1	-1.04518	4.34192	-1.43105	0.156716	0.539539	-4.77715
LINC01515	0.772469	6.67994	1.42839	0.157476	0.540812	-5.35266
RP11-29G8.3	-1.09397	5.7078	-1.42264	0.159131	0.543059	-5.1266
UBL7-AS1	-0.302687	6.76825	-1.42205	0.159304	0.543059	-5.31544
RP11-110G21.1	-0.442867	6.3777	-1.4213	0.159518	0.543059	-5.28369
AL450992.2	-1.01219	7.57377	-1.42068	0.1597	0.543059	-5.32456
RP11-477D19.2	0.476311	4.94803	1.41815	0.160433	0.54328	-5.22692
TMEM220-AS1	-0.92	3.6742	-1.41729	0.160685	0.54328	-4.68052
C22orf34	-0.651837	5.99422	-1.4164	0.160943	0.54328	-5.23972
RP11-617F23.1	-0.680894	6.10273	-1.41019	0.162761	0.548082	-5.26103
NRSN2-AS1	0.410443	5.46551	1.4074	0.163585	0.548435	-5.29488
RP11-685N10.1	-0.927082	4.45649	-1.40715	0.163659	0.548435	-4.83701
BACH1-IT2	-0.545057	5.69441	-1.40529	0.164208	0.548946	-5.23192
AC004951.6	0.421532	4.75651	1.40325	0.164814	0.549646	-5.228
DGCR11	-0.421933	7.1563	-1.40067	0.165583	0.550345	-5.35997
RP11-108K3.1	-1.73428	4.31725	-1.39928	0.165996	0.550345	-4.63692
ZNF436-AS1	0.424108	5.59844	1.39569	0.16707	0.550345	-5.31823
ZMIZ1-AS1	0.646119	5.15613	1.39461	0.167394	0.550345	-5.29844
SOS1-IT1	0.44147	4.96345	1.39296	0.167891	0.550345	-5.26823
CTD-2600O9.1	-1.49166	4.40903	-1.39255	0.168014	0.550345	-4.73026
FAM13A-AS1	-0.463745	7.17123	-1.39204	0.168167	0.550345	-5.36903
AP006621.5	0.377591	5.88945	1.39109	0.168456	0.550345	-5.34125
LINC01003	0.436856	6.03437	1.3906	0.168603	0.550345	-5.35373
ACTA2-AS1	-1.0284	4.28546	-1.38906	0.16907	0.550571	-4.85187
RP11-411K7.1	-1.16215	8.09575	-1.38281	0.170971	0.554262	-5.39764
RP11-423H2.3	0.533335	4.29442	1.38189	0.171253	0.554262	-5.20302
RP11-317N8.5	-0.556493	5.29189	-1.38139	0.171405	0.554262	-5.2157
AC096579.15	-2.82036	4.45375	-1.37732	0.172653	0.55681	-4.59131
AC005682.5	-0.699799	7.44323	-1.3762	0.172997	0.55681	-5.39307
MIR663AHG	0.844436	14.8626	1.37346	0.173846	0.557597	-5.45134
CTC-429P9.3	-0.365973	6.89027	-1.3728	0.174048	0.557597	-5.38424
CTD-2287O16.5	0.364904	4.72379	1.37025	0.174841	0.557701	-5.24705
RAD51-AS1	0.341583	5.95867	1.3701	0.174886	0.557701	-5.37066
SMAD5-AS1	-0.875378	3.98775	-1.36562	0.176282	0.560861	-4.83655
RP11-1094M14.11	0.407627	7.45887	1.36359	0.176918	0.561593	-5.46068
LINC00571	-0.549643	4.71034	-1.35866	0.178469	0.56522	-5.13564
TTN-AS1	-0.416751	9.17007	-1.35486	0.179672	0.567504	-5.5097
U91328.19	-0.625937	5.72693	-1.35379	0.18001	0.567504	-5.29746
C10orf55	-0.680629	6.28326	-1.35195	0.180597	0.568058	-5.35755
RP11-610P16.1	-0.744047	4.50808	-1.3485	0.181699	0.570229	-5.01311
LINC01123	0.550542	5.09365	1.3465	0.182338	0.570452	-5.35446
RP11-400N13.3	-2.19202	5.2301	-1.34361	0.183267	0.570452	-4.95935
SLC16A1-AS1	0.405145	6.85354	1.34335	0.183351	0.570452	-5.45869
CTD-3220F14.2	0.554351	3.95222	1.34314	0.183418	0.570452	-5.11514
RP11-18H21.1	-1.73942	4.31825	-1.34065	0.184223	0.57162	-4.73182
LINC01605	-0.93703	8.25772	-1.33815	0.185033	0.57162	-5.47852
RP11-158K1.3	-0.359215	6.27894	-1.33596	0.185744	0.57162	-5.39477
DIRC3	-1.02434	5.82553	-1.33495	0.186072	0.57162	-5.27668
KANSL1-AS1	-0.954866	5.15938	-1.33381	0.186445	0.57162	-5.11467
RP4-647C14.2	-1.39632	4.14848	-1.33352	0.186538	0.57162	-4.76358
TMPO-AS1	0.544108	6.37979	1.33213	0.186991	0.57162	-5.45443
FAM66C	0.586088	4.6251	1.33181	0.187098	0.57162	-5.29383
CCDC183-AS1	-0.476135	6.45185	-1.32802	0.188341	0.57415	-5.40908
RP5-1136G13.2	-0.434578	6.51163	-1.32397	0.189674	0.575143	-5.4223
RP11-734K21.5	-1.82482	4.11205	-1.3229	0.190029	0.575143	-4.70489
RASSF8-AS1	0.538777	6.26153	1.32242	0.190187	0.575143	-5.45918
AF064858.8	0.530251	4.65229	1.32199	0.190329	0.575143	-5.34145
ST20	0.448066	5.56185	1.31809	0.191627	0.577803	-5.4187
LINC00324	-0.427408	6.52459	-1.31193	0.193685	0.579985	-5.44029
RP5-1158E12.3	0.740062	6.27294	1.3103	0.194234	0.579985	-5.48748
RP11-171I2.2	-0.531107	5.49492	-1.31029	0.194236	0.579985	-5.32453
RP11-344N10.5	0.396815	4.50298	1.30895	0.194688	0.579985	-5.30104
SRRM2-AS1	0.509648	4.86538	1.30859	0.19481	0.579985	-5.36851
AC090616.2	0.558879	3.07178	1.30842	0.194865	0.579985	-4.9657
LINC01481	0.306187	5.85592	1.30394	0.19638	0.58171	-5.44645
RP4-773N10.4	0.336035	8.63605	1.303	0.196702	0.58171	-5.58059
CTD-2516F10.2	0.54786	5.34417	1.30299	0.196705	0.58171	-5.4249
LINC01578	-0.371043	9.82714	-1.30154	0.197197	0.58192	-5.59757
RP11-130F10.1	-0.674894	3.92544	-1.29805	0.198388	0.58359	-4.89558
LINC01415	-0.738192	4.71857	-1.29537	0.199306	0.58359	-5.10295
CTD-2270P14.1	0.327228	8.4593	1.29415	0.199722	0.58359	-5.58573
LINC01290	-0.942119	4.06194	-1.29272	0.200215	0.58359	-4.95687
RP11-760H22.2	0.678926	4.34166	1.29207	0.20044	0.58359	-5.35008
RP11-116G8.5	-0.985065	6.96037	-1.29178	0.200541	0.58359	-5.46172
MIR155HG	-0.841413	4.90158	-1.29127	0.200715	0.58359	-5.19963
RP11-708J19.1	-0.41084	4.76783	-1.2882	0.201776	0.585223	-5.22553
AC007292.3	-0.695076	4.97536	-1.2872	0.202122	0.585223	-5.24896
RP11-379B18.5	0.618845	6.33656	1.28565	0.202659	0.585555	-5.51509
MIR142	-0.89571	6.26977	-1.28137	0.204151	0.588634	-5.4165
C1orf132	0.432292	8.94112	1.27906	0.204958	0.589299	-5.62089
RP5-1159O4.1	-0.552967	4.49539	-1.27777	0.205409	0.589299	-5.18902
SNHG19	0.483948	7.42644	1.27706	0.205659	0.589299	-5.57066
FGF14-AS2	0.712484	3.716	1.27567	0.206147	0.589303	-5.2051
RP11-325K4.3	-0.483614	5.11186	-1.27445	0.206578	0.589303	-5.30567
C21orf62-AS1	0.427801	3.88731	1.27343	0.206937	0.589303	-5.24846
JPX	0.288076	8.90825	1.27195	0.207457	0.58957	-5.62593
AC009501.4	-1.40877	3.31876	-1.26976	0.208233	0.590561	-4.70581
RP3-475N16.1	0.289537	5.70718	1.26451	0.2101	0.592675	-5.48647
CTC-429P9.5	-0.344096	5.74298	-1.2644	0.210139	0.592675	-5.44323
RP11-297P16.4	-2.81901	2.18371	-1.26346	0.210475	0.592675	-4.59712
RP11-44F14.2	-1.14198	4.85486	-1.26087	0.211399	0.592675	-5.23003
RP13-516M14.1	0.427103	4.95336	1.26038	0.211578	0.592675	-5.42303
HMGN3-AS1	-0.429473	6.11466	-1.25672	0.212891	0.592675	-5.47828
CTB-131B5.5	-0.786277	5.45683	-1.25609	0.21312	0.592675	-5.29282
MIRLET7BHG	0.46341	9.77925	1.255	0.213511	0.592675	-5.66472
STX18-AS1	0.312544	6.56029	1.25495	0.213528	0.592675	-5.54863
RP1-151F17.2	-0.407246	5.60839	-1.25309	0.214203	0.592675	-5.41935
NDUFV2-AS1	-0.341762	5.15053	-1.25255	0.214397	0.592675	-5.37515
RASAL2-AS1	0.405319	4.55013	1.25248	0.214423	0.592675	-5.3723
CTD-2530H12.2	-1.38941	3.30086	-1.25214	0.214545	0.592675	-4.70059
CTC-459F4.3	0.306944	7.7022	1.24536	0.217011	0.598293	-5.61509
RP6-109B7.5	-0.70111	4.51638	-1.23432	0.221071	0.604867	-5.17433
RP11-490M8.1	-0.590427	4.77278	-1.23383	0.221255	0.604867	-5.28585
MIATNB	-0.241025	7.29212	-1.2337	0.221301	0.604867	-5.58714
UGDH-AS1	0.37281	5.66054	1.23276	0.221649	0.604867	-5.52468
CARD8-AS1	-0.358165	6.99824	-1.23176	0.222023	0.604867	-5.56894
RP11-311F12.1	-1.55595	4.8866	-1.23035	0.222546	0.604867	-5.03462
AC012363.4	-1.88745	5.16477	-1.22954	0.222849	0.604867	-5.09415
ST7-AS1	0.611582	4.86241	1.22835	0.223291	0.604867	-5.48025
RP11-519G16.3	-1.02938	4.21558	-1.22825	0.223329	0.604867	-4.98785
AC133785.1	-0.814256	4.6382	-1.22336	0.225158	0.605966	-5.23816
DLGAP1-AS1	0.378821	6.66651	1.222	0.225668	0.605966	-5.59798
CASC15	0.470215	7.60103	1.22083	0.22611	0.605966	-5.64525
RP11-83A24.2	0.30651	7.69995	1.21989	0.226462	0.605966	-5.64583
RP11-977G19.11	0.302256	4.78754	1.21953	0.226597	0.605966	-5.44617
LINC01503	-0.63086	7.8955	-1.21777	0.227262	0.605966	-5.61816
AC005083.1	-0.752578	4.10119	-1.21753	0.227354	0.605966	-5.09467
MSC-AS1	-0.66913	6.99545	-1.21737	0.227413	0.605966	-5.56686
SNHG20	-0.346068	9.02987	-1.21668	0.227675	0.605966	-5.67936
LINC00278	1.37256	4.50223	1.21502	0.228305	0.606475	-5.52156
RP11-649A18.12	0.397309	5.50302	1.21115	0.229775	0.608586	-5.53824
LINC00958	-1.44006	8.24707	-1.21061	0.229979	0.608586	-5.61329
RP11-452L6.5	0.310792	8.66587	1.20746	0.231182	0.610602	-5.6963
C3orf35	-0.505157	5.51159	-1.20398	0.232517	0.611656	-5.45482
RP11-475O6.1	0.729582	3.99179	1.2032	0.232818	0.611656	-5.38733
CTD-2008P7.9	-1.03282	5.86497	-1.20258	0.233053	0.611656	-5.47825
RP11-20G13.1	-1.71149	4.43606	-1.20182	0.233348	0.611656	-4.96167
AC000120.7	0.373443	4.36109	1.1961	0.235556	0.614261	-5.40435
HOXC13-AS	0.690706	7.37371	1.19527	0.235881	0.614261	-5.67489
RP11-798M19.6	0.416353	4.91176	1.19512	0.235937	0.614261	-5.49429
LINC01269	-2.73311	4.71197	-1.19466	0.236117	0.614261	-4.80545
LINC00504	-0.953027	6.51593	-1.18994	0.237954	0.615675	-5.54606
RP11-218F10.3	-0.714659	3.88489	-1.18986	0.237986	0.615675	-5.00379
RP4-564F22.5	0.493202	3.55014	1.18927	0.238215	0.615675	-5.19462
RP5-894A10.2	-0.415568	5.05115	-1.1887	0.23844	0.615675	-5.40766
NIFK-AS1	0.278516	6.04731	1.18753	0.238898	0.615708	-5.59602
OTUD6B-AS1	-0.322103	9.29666	-1.18473	0.239994	0.617384	-5.7252
AC007879.7	0.866721	5.89989	1.1823	0.240951	0.618642	-5.62433
RP11-829H16.3	-0.646271	4.11564	-1.18011	0.241816	0.618642	-5.13044
RP11-774O3.3	-0.489774	6.07536	-1.17946	0.242075	0.618642	-5.56133
RP11-307C12.11	-0.454729	5.55019	-1.17896	0.242272	0.618642	-5.51276
RP11-804H8.6	-0.815013	4.43865	-1.17059	0.245601	0.62599	-5.16091
RP1-80N2.3	0.543736	4.75123	1.16932	0.246109	0.62613	-5.5307
DHRS4-AS1	0.28242	8.63792	1.16747	0.246847	0.626855	-5.741
FAM182A	-1.69478	4.20116	-1.16611	0.247393	0.62709	-4.90486
CTD-2574D22.2	0.39366	4.64802	1.16465	0.247982	0.627436	-5.50533
HCP5	-0.65979	11.1395	-1.16287	0.248698	0.628099	-5.77397
RP11-262H14.4	-0.445098	4.71913	-1.1599	0.249899	0.629619	-5.38841
AADACL2-AS1	1.56462	5.23853	1.15913	0.25021	0.629619	-5.64434
LINC00941	0.993765	5.52262	1.15628	0.251365	0.630945	-5.63377
CTA-384D8.35	-0.661387	7.26515	-1.15558	0.251649	0.630945	-5.65641
PRKCQ-AS1	0.575355	7.31605	1.15286	0.252758	0.632579	-5.71643
RP4-657D16.3	-0.452756	4.3441	-1.14966	0.254064	0.63404	-5.32163
CTD-2201E18.3	0.349267	6.77462	1.14919	0.254257	0.63404	-5.6862
EIF3J-AS1	0.212859	7.07852	1.14775	0.254849	0.634373	-5.69536
LINC00339	0.334862	7.6022	1.14456	0.256159	0.636489	-5.72887
RP5-1065J22.8	-0.386375	5.90403	-1.14137	0.257475	0.637536	-5.59475
RP4-758J18.2	-0.286634	8.96096	-1.14098	0.257637	0.637536	-5.76471
AC018816.3	-0.467297	4.64342	-1.1365	0.259491	0.637536	-5.32858
RP11-1006G14.4	0.257682	7.00888	1.13515	0.260054	0.637536	-5.70724
RP11-418J17.1	0.278154	7.88526	1.13459	0.260285	0.637536	-5.749
LMCD1-AS1	0.472066	4.08152	1.13328	0.260835	0.637536	-5.45082
RP11-848P1.2	-0.408311	6.55208	-1.13304	0.260933	0.637536	-5.652
RP11-430H10.2	-1.28557	5.12336	-1.13302	0.260943	0.637536	-5.34394
RP11-1114A5.4	0.391661	4.64581	1.1329	0.260992	0.637536	-5.53242
RP11-73K9.2	-0.490931	4.62593	-1.13237	0.261214	0.637536	-5.34333
RP11-384L8.1	-1.18921	5.16417	-1.13133	0.261648	0.637536	-5.37671
PRKAR2A-AS1	-0.44641	4.75137	-1.12781	0.263122	0.637753	-5.42421
SRP14-AS1	0.421702	5.63366	1.12502	0.264294	0.637753	-5.64969
CYP4F26P	-1.34771	2.55895	-1.12494	0.264328	0.637753	-4.77448
RP11-274B21.14	0.209464	9.51046	1.12427	0.26461	0.637753	-5.80933
RP11-326K13.4	-0.779855	5.58122	-1.12372	0.26484	0.637753	-5.52384
RP5-1074L1.4	0.419214	6.05007	1.1225	0.265358	0.637753	-5.6746
RP1-206D15.6	-0.507014	5.8303	-1.12219	0.265489	0.637753	-5.60464
RP4-591C20.9	0.484942	4.82447	1.12081	0.26607	0.637753	-5.57146
WAC-AS1	-0.282479	9.54441	-1.1206	0.266158	0.637753	-5.80472
MATN1-AS1	0.308039	5.82117	1.12016	0.266345	0.637753	-5.65849
RP3-325F22.5	-0.806635	5.16718	-1.11484	0.268604	0.639473	-5.4219
AC046143.3	-0.715986	4.29505	-1.11447	0.26876	0.639473	-5.26005
MIR3945HG	-1.55233	5.29451	-1.11079	0.270332	0.639473	-5.2922
RP11-498E2.9	-1.98715	4.63453	-1.10998	0.270678	0.639473	-4.93053
CTA-292E10.6	-0.318611	5.48403	-1.10957	0.270855	0.639473	-5.58277
RP11-359E3.4	0.30978	5.08635	1.10953	0.270869	0.639473	-5.60189
CTD-2619J13.14	0.329108	7.16457	1.10889	0.271144	0.639473	-5.74632
RP11-273G15.2	0.501017	4.43166	1.10845	0.271333	0.639473	-5.5593
DNAJC9-AS1	0.306219	5.31163	1.10785	0.271589	0.639473	-5.63213
RP11-93B14.6	-1.41424	4.71971	-1.10763	0.271683	0.639473	-5.11854
FAM30A	-1.64146	4.95699	-1.10108	0.274508	0.644904	-5.26586
SERPINB9P1	-0.809383	4.93708	-1.09949	0.275196	0.644904	-5.42415
STXBP5-AS1	-0.736056	6.80717	-1.09835	0.275689	0.644904	-5.68383
RP11-380J14.1	-1.32846	3.92726	-1.09797	0.275855	0.644904	-4.96717
CTB-92J24.3	-1.49364	2.16565	-1.0958	0.276795	0.646011	-4.76738
RP11-390P2.4	-0.368799	5.83153	-1.09363	0.27774	0.647125	-5.643
SNHG8	-0.345865	10.5656	-1.09209	0.278411	0.647599	-5.85092
HAGLROS	0.579183	3.98807	1.08919	0.279681	0.648729	-5.47678
AF001548.5	0.436911	6.02456	1.08884	0.279835	0.648729	-5.71013
TTC28-AS1	0.296771	7.77357	1.08294	0.282428	0.653645	-5.80038
PTOV1-AS2	0.311227	6.36591	1.07836	0.284451	0.656526	-5.73474
RP11-16E18.3	-0.518884	4.6906	-1.07797	0.284621	0.656526	-5.44102
RP11-459E5.1	-1.35172	5.89274	-1.07573	0.285616	0.657662	-5.54147
AC012358.8	-1.13301	4.51949	-1.0742	0.286297	0.657662	-5.16913
AC005082.12	-1.52485	3.88562	-1.07366	0.286539	0.657662	-4.93339
RP11-356J5.12	-0.422805	6.25439	-1.06921	0.288526	0.661126	-5.6983
FLJ42969	-2.36277	4.50286	-1.06688	0.289568	0.661557	-4.94186
RP11-497E19.1	-1.03672	4.57407	-1.06475	0.290525	0.661557	-5.25428
OR2A1-AS1	-0.474044	6.32779	-1.06451	0.290632	0.661557	-5.70644
CASC2	-0.448269	5.38868	-1.06384	0.290934	0.661557	-5.60774
PXN-AS1	-0.338007	6.10428	-1.06346	0.291104	0.661557	-5.69796
RP11-420A23.1	-0.514177	6.0301	-1.06	0.292665	0.66365	-5.68121
LINC00205	0.397291	5.59546	1.05929	0.292984	0.66365	-5.71231
TRIM52-AS1	0.376883	6.72382	1.05547	0.294716	0.665061	-5.78186
AF131215.3	0.47498	4.43764	1.05499	0.294937	0.665061	-5.59939
LINC01214	-3.1661	5.49355	-1.05371	0.295515	0.665061	-4.98708
CTD-2267D19.3	-0.469546	8.18849	-1.05368	0.295529	0.665061	-5.82081
AC092580.4	-1.43741	4.30882	-1.05083	0.296828	0.665684	-5.14415
RP11-499P20.2	-0.321184	5.5157	-1.05062	0.296924	0.665684	-5.64908
TCEB3-AS1	0.332699	5.98976	1.04991	0.297249	0.665684	-5.74497
RP11-247L20.4	0.350775	4.69149	1.04636	0.298874	0.668241	-5.63332
RP11-1299A16.3	-0.721015	4.25556	-1.04328	0.300286	0.670316	-5.35357
RP11-212I21.4	-0.567533	4.92003	-1.03917	0.302181	0.670521	-5.48919
RP11-549J18.1	-0.362978	4.48526	-1.03548	0.303889	0.670521	-5.4307
MIR210HG	-0.468201	8.7524	-1.03512	0.304057	0.670521	-5.86237
RP11-344B5.2	0.590652	4.17225	1.03258	0.305237	0.670521	-5.55544
RP11-60A8.1	-1.36007	2.67986	-1.03136	0.305802	0.670521	-4.85986
HOXD-AS2	-1.16199	4.35162	-1.0305	0.306203	0.670521	-5.1434
CKMT2-AS1	0.224576	7.6667	1.02911	0.306852	0.670521	-5.84804
RP11-539L10.3	0.48436	4.85696	1.02875	0.307018	0.670521	-5.68172
CTC-281F24.1	-0.875275	4.08677	-1.02818	0.307287	0.670521	-5.09854
ZNF667-AS1	0.50503	5.41435	1.02776	0.307482	0.670521	-5.7364
HOTAIR	0.724269	4.763	1.02745	0.307627	0.670521	-5.70421
LINC00152	-0.412489	8.40114	-1.02731	0.307694	0.670521	-5.85712
CTD-2228K2.7	0.522481	8.94339	1.02676	0.307951	0.670521	-5.90492
RP11-890B15.3	-0.265197	7.75345	-1.02666	0.307998	0.670521	-5.83548
FLJ37035	-0.389368	5.34678	-1.02629	0.308169	0.670521	-5.64745
RP11-367G18.1	0.498724	5.92885	1.0258	0.308398	0.670521	-5.7765
RP11-345P4.9	-0.470146	7.66926	-1.02534	0.308614	0.670521	-5.82182
RP11-456K23.1	-0.397439	5.2464	-1.02414	0.309175	0.670686	-5.62631
ZEB1-AS1	0.334529	5.69354	1.02251	0.309943	0.671301	-5.75179
ADAMTS9-AS2	0.530071	4.35526	1.02067	0.310807	0.672121	-5.58076
BDNF-AS	-0.452854	5.38055	-1.01641	0.312817	0.675388	-5.65173
RP11-423P10.2	0.384448	4.53077	1.0154	0.313294	0.675388	-5.62215
AP001429.1	0.44339	3.97774	1.01376	0.314072	0.676012	-5.48478
LRRC75A-AS1	-0.362259	13.2712	-1.00762	0.316992	0.676764	-5.90455
RP11-295D4.1	0.336869	4.77219	1.00619	0.317673	0.676764	-5.67222
RP11-326I11.3	-0.291538	6.20623	-1.00566	0.317926	0.676764	-5.76536
RP11-134L10.1	0.489753	5.50065	1.00557	0.317969	0.676764	-5.76717
PSMG3-AS1	0.296598	6.7729	1.00485	0.318316	0.676764	-5.83246
LINC01001	0.335838	5.35295	1.00374	0.318846	0.676764	-5.74513
LINC00839	-0.855533	5.0336	-1.00306	0.31917	0.676764	-5.50803
LINC01128	-0.272685	8.60269	-1.00202	0.319671	0.676764	-5.89638
CTA-445C9.14	0.321305	6.08004	1.0015	0.319921	0.676764	-5.79648
LINC01322	-3.68135	3.71956	-1.00119	0.320068	0.676764	-4.80246
AC005154.6	-0.168826	9.78531	-1.00112	0.320101	0.676764	-5.93557
RP11-1112J20.2	-2.636	3.89597	-1.00073	0.32029	0.676764	-4.88681
RP11-98I9.4	0.224262	6.27838	0.998276	0.321468	0.678219	-5.80565
USP46-AS1	-0.27256	6.22985	-0.993363	0.323839	0.682182	-5.78102
RP4-529N6.2	-2.35361	5.59481	-0.987567	0.326651	0.686006	-5.34419
DNAJC27-AS1	0.362039	4.27142	0.986939	0.326957	0.686006	-5.60524
ZNF674-AS1	0.275846	6.64156	0.986027	0.327401	0.686006	-5.84195
CTB-158D10.3	-0.676913	4.64638	-0.984525	0.328134	0.686006	-5.52288
HLA-F-AS1	0.42208	5.57481	0.983434	0.328667	0.686006	-5.78866
CBR3-AS1	-0.388576	7.16726	-0.983425	0.328671	0.686006	-5.84247
RP11-392P7.6	0.560177	7.34385	0.978068	0.331295	0.686006	-5.89785
RP3-406A7.7	-0.488791	5.56464	-0.976421	0.332105	0.686006	-5.70851
LINC-PINT	0.365022	8.15641	0.976303	0.332163	0.686006	-5.9248
CTD-2538C1.2	-0.493187	5.20471	-0.976302	0.332163	0.686006	-5.64666
RP11-486L19.2	-0.562244	6.34103	-0.975628	0.332495	0.686006	-5.78832
SCARNA9	-0.321651	8.99613	-0.972635	0.333971	0.686006	-5.9373
AC108142.1	0.743423	5.51249	0.972159	0.334206	0.686006	-5.81526
AC009120.6	0.24524	5.58767	0.971607	0.334479	0.686006	-5.78663
RNU12	-0.608613	8.16348	-0.970837	0.334859	0.686006	-5.89611
RP1-191J18.66	-0.4079	5.20246	-0.969675	0.335435	0.686006	-5.69176
LINC01004	0.247872	5.39523	0.969665	0.33544	0.686006	-5.77402
TRAM2-AS1	0.362913	6.58083	0.969665	0.33544	0.686006	-5.85849
RP11-282K24.3	0.486843	6.32545	0.968014	0.336258	0.686006	-5.849
RP11-52A20.2	-0.556283	4.39185	-0.967296	0.336614	0.686006	-5.40499
RP11-20D14.6	-1.32952	3.14833	-0.96714	0.336692	0.686006	-4.94704
TEX41	-0.613226	5.25561	-0.966959	0.336781	0.686006	-5.65048
RP4-794H19.1	-0.521728	5.36591	-0.96511	0.3377	0.686006	-5.70302
LINC00639	0.673825	4.45556	0.96407	0.338218	0.686006	-5.68057
RP11-173A16.2	-0.539712	4.84538	-0.96297	0.338766	0.686006	-5.57352
PCAT19	-0.443564	6.56863	-0.962473	0.339014	0.686006	-5.82211
MIR100HG	0.497475	7.67246	0.962238	0.339131	0.686006	-5.92245
RP11-332H14.2	0.269856	5.95016	0.960919	0.339789	0.686006	-5.82313
RP11-557H15.4	-0.742332	4.32854	-0.960439	0.340029	0.686006	-5.36804
RP11-44F14.8	-0.872881	4.69533	-0.957322	0.341588	0.686625	-5.55888
CTC-559E9.5	0.355032	5.88161	0.957294	0.341602	0.686625	-5.82804
C5orf38	0.463475	6.64018	0.956852	0.341824	0.686625	-5.87756
MIR2117HG	-1.20865	2.96109	-0.955236	0.342635	0.686633	-4.93997
RP1-79C4.4	0.563599	5.38964	0.953348	0.343584	0.686633	-5.80609
RP11-521I2.3	0.361117	4.56771	0.952911	0.343804	0.686633	-5.70086
SEMA6A-AS1	-0.363123	4.34364	-0.952893	0.343813	0.686633	-5.48502
RP3-510D11.2	0.303332	4.85758	0.951879	0.344323	0.686662	-5.74243
LINC01089	0.260966	7.40092	0.947478	0.346545	0.690098	-5.91629
LINC01436	-1.43003	4.04161	-0.939444	0.350625	0.69562	-5.14799
LINC00968	-0.824773	4.37756	-0.938075	0.351323	0.69562	-5.42667
CTD-2256P15.2	0.332096	5.04058	0.937259	0.351739	0.69562	-5.77494
LINC00299	-0.657938	4.26318	-0.937131	0.351805	0.69562	-5.52052
RP11-307C12.12	-0.342476	4.56577	-0.936093	0.352335	0.69562	-5.58526
RP11-527N22.2	-0.723249	5.86219	-0.935787	0.352491	0.69562	-5.77493
RP4-639F20.1	-0.539837	4.81784	-0.935114	0.352836	0.69562	-5.58959
CTB-25B13.12	0.323152	6.26603	0.932295	0.35428	0.697474	-5.87203
AC093818.1	-0.383357	5.01321	-0.930432	0.355237	0.698079	-5.69083
RP11-585P4.5	-0.493584	4.47248	-0.929734	0.355596	0.698079	-5.52756
RP11-521D12.5	-1.0591	5.50773	-0.927051	0.356978	0.69867	-5.68814
RARA-AS1	0.396645	5.02661	0.92641	0.357309	0.69867	-5.78111
RP11-660L16.2	-0.531013	5.86108	-0.925349	0.357856	0.69867	-5.79786
GAS5	-0.284097	11.679	-0.925232	0.357917	0.69867	-6.00846
CDKN2B-AS1	-0.702564	5.87063	-0.92268	0.359237	0.699815	-5.7919
RP11-21B23.2	-0.852364	4.84322	-0.921312	0.359945	0.699815	-5.62247
RP11-462G2.1	-1.7505	5.17565	-0.920552	0.360339	0.699815	-5.36799
AF131215.4	0.455536	4.54077	0.920026	0.360612	0.699815	-5.73249
RP11-138I1.4	0.457511	4.80199	0.917604	0.361871	0.699815	-5.77183
RP11-291B21.2	-1.23421	3.4429	-0.915218	0.363113	0.699815	-5.0886
RP3-439F8.1	-0.404916	5.35776	-0.914841	0.36331	0.699815	-5.75502
CTD-2341M24.1	0.448028	4.56807	0.914388	0.363546	0.699815	-5.75582
A2M-AS1	-0.413906	5.11547	-0.913917	0.363792	0.699815	-5.69535
ITGB2-AS1	-0.456699	5.88538	-0.913546	0.363986	0.699815	-5.81284
RAB11B-AS1	-0.297951	6.97098	-0.912021	0.364783	0.699815	-5.89848
RP1-178F15.4	0.311232	4.73033	0.911763	0.364917	0.699815	-5.74162
RP3-405J10.3	0.369055	6.27852	0.911458	0.365077	0.699815	-5.89408
LINC00996	-0.736197	4.16779	-0.908401	0.366678	0.701908	-5.46922
RP5-991G20.1	0.375269	4.30388	0.906663	0.367591	0.701908	-5.69231
CTBP1-AS2	0.253135	8.89327	0.90591	0.367986	0.701908	-6.01131
SNHG10	0.246235	6.89242	0.905509	0.368197	0.701908	-5.92735
THUMPD3-AS1	0.229928	8.57721	0.904307	0.36883	0.702146	-6.00176
AC005262.3	-0.573033	6.56672	-0.902501	0.369782	0.702757	-5.86852
CTD-2368P22.1	0.325116	6.21659	0.901772	0.370166	0.702757	-5.89412
ARIH2OS	-0.358026	4.62788	-0.89776	0.372287	0.704984	-5.5891
SCARNA15	0.330822	5.70353	0.89649	0.37296	0.704984	-5.86694
LINC01160	-1.10861	3.36301	-0.896233	0.373096	0.704984	-5.07698
RP11-398K22.12	0.381684	7.85457	0.894756	0.37388	0.704984	-5.98896
PSMD6-AS2	-0.337861	6.33391	-0.892732	0.374956	0.704984	-5.87384
IQCH-AS1	0.243444	7.49975	0.892541	0.375058	0.704984	-5.96887
RP11-350F16.1	-1.01044	0.452162	-0.892157	0.375262	0.704984	-4.8451
AC091729.9	0.268009	6.63398	0.891435	0.375647	0.704984	-5.92711
AC074289.1	-0.435594	4.9001	-0.890869	0.375948	0.704984	-5.69222
LINC00852	-0.246167	5.57832	-0.88996	0.376433	0.704984	-5.81388
LINC01184	-0.176932	9.08591	-0.888228	0.377358	0.705761	-6.02151
RP11-166P13.3	-0.364921	4.8252	-0.8867	0.378174	0.706334	-5.68066
RP11-290D2.6	-0.49133	5.98647	-0.884999	0.379085	0.706334	-5.83586
RP5-1085F17.3	-0.26685	7.98852	-0.88432	0.379449	0.706334	-5.97794
AC008074.4	-1.66041	4.37322	-0.883841	0.379706	0.706334	-5.1718
HCG11	-0.427018	8.31617	-0.88046	0.381522	0.70876	-5.98943
RP11-290F5.1	-0.775106	4.51115	-0.878213	0.382731	0.710054	-5.58219
RP4-541C22.5	-1.17023	4.4512	-0.873324	0.385372	0.713092	-5.24064
LINC01315	-0.566021	5.14128	-0.872461	0.385839	0.713092	-5.74742
BBOX1-AS1	-2.20641	4.56221	-0.872258	0.385949	0.713092	-5.12289
AC087294.2	-0.305419	4.91468	-0.871371	0.38643	0.713092	-5.72287
TOB1-AS1	-0.676999	5.81816	-0.868297	0.388099	0.715219	-5.80872
CAPN10-AS1	0.214593	6.13382	0.865639	0.389546	0.715509	-5.91495
RAMP2-AS1	-0.513011	3.89279	-0.865277	0.389743	0.715509	-5.45122
RP5-1126H10.2	0.224105	4.73017	0.864558	0.390135	0.715509	-5.76688
SNHG3	-0.29744	14.9822	-0.864211	0.390324	0.715509	-6.01265
C1RL-AS1	0.305939	8.89409	0.859156	0.393088	0.719621	-6.0527
LINC00520	0.828272	5.17749	0.856449	0.394573	0.720971	-5.8854
RP11-526I2.5	-0.442635	5.24361	-0.853295	0.396308	0.720971	-5.79058
RP11-1038A11.3	-0.984916	3.8619	-0.85297	0.396487	0.720971	-5.28146
RP1-69D17.4	-0.402504	4.60759	-0.852608	0.396687	0.720971	-5.64439
RP11-875O11.1	-0.395708	5.2279	-0.852431	0.396784	0.720971	-5.78162
RP11-367F23.2	-1.4462	5.06843	-0.848285	0.399073	0.720971	-5.45653
HOTAIRM1	-0.35263	7.2647	-0.848001	0.39923	0.720971	-5.96911
RP11-705C15.3	-0.258479	7.49902	-0.847997	0.399233	0.720971	-5.98572
PDCD4-AS1	-0.301111	4.67516	-0.847956	0.399255	0.720971	-5.6768
LINC01554	0.844259	5.31076	0.847559	0.399475	0.720971	-5.90836
RP5-1112D6.7	-0.516457	5.49315	-0.845772	0.400465	0.720971	-5.80005
HOXA10-AS	0.76045	4.59606	0.844064	0.401412	0.720971	-5.84601
RP11-342M1.3	-0.35179	4.19301	-0.843347	0.40181	0.720971	-5.59758
RHOXF1-AS1	-1.24208	2.64218	-0.843295	0.401839	0.720971	-4.97981
AC007319.1	0.579183	3.57183	0.843061	0.401969	0.720971	-5.5281
RP11-244M2.1	0.557442	5.31962	0.84189	0.40262	0.720971	-5.90188
NORAD	0.218723	13.8112	0.840374	0.403464	0.720971	-6.04061
H19	-0.881122	10.2273	-0.83923	0.404101	0.720971	-6.077
ADORA2A-AS1	-0.844069	1.92724	-0.838179	0.404687	0.720971	-4.9633
RP11-1024P17.1	-0.351763	5.13232	-0.837795	0.404901	0.720971	-5.7766
GABPB1-AS1	-0.239724	7.71443	-0.836036	0.405883	0.720971	-6.0057
CTA-29F11.1	-0.326212	6.44094	-0.835586	0.406135	0.720971	-5.92974
RUNDC3A-AS1	0.381034	4.82046	0.835058	0.406431	0.720971	-5.8288
MIR568	0.331976	7.07676	0.835046	0.406437	0.720971	-6.00181
LINC00960	-1.35858	5.08132	-0.834311	0.406848	0.720971	-5.54632
CTC-338M12.4	0.270855	5.58164	0.830682	0.408882	0.723369	-5.90645
RP11-65L3.4	-0.321009	4.48932	-0.82913	0.409754	0.723369	-5.59535
MIR31HG	0.761791	7.18837	0.829103	0.409769	0.723369	-6.03214
CTC-490G23.2	-2.12455	3.90548	-0.82709	0.410902	0.723912	-5.03042
LINC01206	-1.89278	4.46405	-0.82655	0.411206	0.723912	-5.16501
CTD-2651B20.7	0.601302	5.16849	0.825188	0.411974	0.723912	-5.90711
RP11-686D22.8	0.289819	4.19907	0.8235	0.412926	0.723912	-5.7664
SNHG18	-0.512257	6.67251	-0.82306	0.413175	0.723912	-5.94551
KC6	1.1439	1.90577	0.822755	0.413347	0.723912	-5.12554
AP000350.5	-3.54593	4.70806	-0.822062	0.413739	0.723912	-4.99596
RP11-545I5.3	0.288007	5.44799	0.819616	0.415123	0.724959	-5.91048
RP11-299H21.1	-0.243239	4.54787	-0.817786	0.416161	0.724959	-5.7337
RP11-522I20.3	0.304303	5.62353	0.817243	0.416469	0.724959	-5.9301
TP53TG1	-0.262299	8.33431	-0.816686	0.416785	0.724959	-6.05066
KLF7-IT1	-0.333139	5.55822	-0.815966	0.417194	0.724959	-5.86247
PCBP1-AS1	0.169945	8.88057	0.815463	0.41748	0.724959	-6.08433
RP5-1112D6.8	-0.354832	6.22214	-0.813115	0.418816	0.726347	-5.93036
ATP6V0E2-AS1	0.358847	3.9848	0.812215	0.419329	0.726347	-5.70537
RP5-1068E13.7	-0.326258	4.71327	-0.809476	0.420892	0.72636	-5.73106
AC073046.25	0.223796	7.16842	0.807989	0.421742	0.72636	-6.02321
RP11-421L21.3	-0.215408	6.49086	-0.807747	0.42188	0.72636	-5.96147
PSMB8-AS1	-0.33852	8.12734	-0.807346	0.42211	0.72636	-6.04681
CTD-3092A11.2	0.485644	5.22688	0.807305	0.422133	0.72636	-5.9117
RP11-481J2.2	-0.647428	3.68502	-0.80669	0.422485	0.72636	-5.32354
NEAT1	0.397303	15.6177	0.803726	0.424184	0.728018	-6.04677
RP11-783K16.13	0.234579	5.71796	0.802924	0.424645	0.728018	-5.93951
AP001258.4	-0.196944	6.97624	-0.802257	0.425028	0.728018	-5.99747
RP11-321G12.1	0.602096	1.71446	0.800297	0.426155	0.729047	-5.1441
RP11-434P11.2	-0.288948	4.54403	-0.797208	0.427935	0.731188	-5.66818
RP5-890E16.2	0.303867	4.32934	0.795064	0.429173	0.732099	-5.7558
RP3-508I15.9	-0.274879	5.84261	-0.79336	0.430159	0.732099	-5.92114
RP11-508N22.12	-0.379696	4.38708	-0.792703	0.430539	0.732099	-5.61502
MIR205HG	0.313003	12.976	0.792625	0.430584	0.732099	-6.08877
RP11-395A13.2	0.291628	4.92209	0.791395	0.431297	0.73241	-5.86563
RP11-324I22.4	0.220533	4.78015	0.790483	0.431825	0.73241	-5.8568
RP11-79H23.3	-0.478603	5.3893	-0.788729	0.432844	0.733239	-5.83187
AC006946.16	0.41861	4.28	0.787777	0.433397	0.733278	-5.73044
RP4-737E23.2	-1.04991	4.20083	-0.786859	0.433931	0.733284	-5.33366
RP5-864K19.4	-0.227652	4.83426	-0.78396	0.435619	0.734043	-5.78585
MIR22HG	0.279542	10.1641	0.783006	0.436176	0.734043	-6.13396
RP11-613M10.6	-0.288707	5.79071	-0.781817	0.43687	0.734043	-5.92668
RP11-212P7.2	-0.272115	8.40282	-0.779518	0.438213	0.734043	-6.08106
RNF144A-AS1	0.407578	5.39769	0.777757	0.439245	0.734043	-5.94654
TMEM44-AS1	-0.244943	5.75122	-0.776745	0.439838	0.734043	-5.92872
RP11-884K10.7	-0.243766	6.17221	-0.776553	0.439951	0.734043	-5.96288
LINC01612	-0.916665	0.384391	-0.776527	0.439966	0.734043	-4.90621
CTD-2196E14.9	-0.202542	8.68489	-0.776507	0.439977	0.734043	-6.09743
LINC00518	-1.09144	3.82506	-0.776348	0.440071	0.734043	-5.17191
ZNF790-AS1	0.371846	4.0712	0.776104	0.440214	0.734043	-5.75231
RP1-232P20.1	-1.3182	4.88595	-0.774811	0.440973	0.73438	-5.53049
RP11-395I6.3	0.277815	4.00727	0.773953	0.441477	0.73438	-5.67481
TTTY14	1.12279	5.15314	0.770139	0.443722	0.736424	-5.98138
RP11-405O10.2	0.302891	5.57647	0.767649	0.44519	0.736424	-5.95937
PVT1	-0.244789	8.75574	-0.767328	0.44538	0.736424	-6.10492
CPB2-AS1	-1.00033	3.89797	-0.767264	0.445418	0.736424	-5.33353
RP11-27M24.2	-0.494547	3.05396	-0.766496	0.445872	0.736424	-5.18633
ILF3-AS1	-0.220008	8.3963	-0.766451	0.445898	0.736424	-6.09184
DGUOK-AS1	-0.367475	6.74271	-0.763222	0.447809	0.738306	-6.00582
RP5-940J5.9	0.364978	6.94894	0.761985	0.448543	0.738306	-6.05127
CTD-3247F14.2	-0.813837	5.3301	-0.760858	0.449211	0.738306	-5.76824
SATB1-AS1	0.375673	3.98522	0.760452	0.449452	0.738306	-5.74053
RP11-500C11.3	0.305617	5.32619	0.759428	0.45006	0.738306	-5.9442
LINC01011	0.216421	5.03869	0.759128	0.450239	0.738306	-5.90062
SLCO4A1-AS1	0.695969	5.12895	0.757951	0.450939	0.738579	-5.9507
SFTA1P	0.533836	2.74534	0.755668	0.452298	0.73963	-5.43201
PTPRG-AS1	-0.482781	4.374	-0.755079	0.452649	0.73963	-5.61308
RP11-214O1.2	-0.291737	5.88953	-0.751192	0.45497	0.742546	-5.95157
KIAA1614-AS1	-0.280963	5.72957	-0.747709	0.457056	0.745071	-5.94527
URB1-AS1	0.24356	6.80259	0.742359	0.46027	0.749428	-6.05317
LINC01355	0.295005	7.24228	0.740855	0.461176	0.750021	-6.07908
KCNJ2-AS1	-0.343802	4.56186	-0.738852	0.462384	0.750529	-5.73395
KB-1732A1.1	-0.451874	6.92007	-0.738538	0.462573	0.750529	-6.02696
RP11-363E6.3	-0.395849	5.01061	-0.735555	0.464376	0.752406	-5.80793
FOXN3-AS1	-0.340729	6.08828	-0.733672	0.465516	0.752406	-5.98182
TMEM51-AS1	-0.339222	6.78743	-0.733471	0.465638	0.752406	-6.02955
LINC01376	0.311668	4.20562	0.732933	0.465964	0.752406	-5.72747
RP11-888D10.4	-0.417866	4.8256	-0.730116	0.467674	0.752406	-5.7805
RP3-467N11.1	-0.280216	5.34506	-0.729974	0.46776	0.752406	-5.90806
RP11-14N7.2	-0.424663	6.46237	-0.72937	0.468127	0.752406	-6.00692
AC002467.7	0.238681	5.08198	0.728279	0.46879	0.752406	-5.93835
UNC5B-AS1	-1.10898	4.88827	-0.727703	0.469141	0.752406	-5.52507
RP6-99M1.3	0.469199	3.81099	0.72766	0.469167	0.752406	-5.70482
FAM157C	-0.395428	5.65704	-0.72643	0.469916	0.752735	-5.93879
LINC00592	-0.494185	5.68933	-0.725092	0.470731	0.753169	-5.93804
LINC00310	-0.409725	4.10061	-0.720582	0.473485	0.753557	-5.49972
LINC01311	0.202227	4.80362	0.72056	0.473498	0.753557	-5.88532
AC009506.1	0.210625	5.56158	0.720472	0.473553	0.753557	-5.98892
RP11-977G19.5	0.173105	6.45216	0.720309	0.473652	0.753557	-6.04493
CTD-3193O13.12	-0.235643	4.57917	-0.719893	0.473907	0.753557	-5.77034
CTB-113P19.4	-0.411346	5.83037	-0.719349	0.47424	0.753557	-5.97715
AC108676.1	-1.31823	2.85025	-0.718351	0.474851	0.753663	-5.08899
RP11-372M18.2	-0.396754	2.65756	-0.715046	0.476879	0.756014	-5.22327
HOXB-AS1	0.29742	4.26001	0.71412	0.477447	0.756049	-5.82172
DSG1-AS1	0.502133	4.54495	0.710896	0.479431	0.757655	-5.8936
CTA-293F17.1	0.297867	4.23259	0.709739	0.480144	0.757655	-5.79758
RP11-552M11.8	-0.329337	5.11656	-0.708787	0.480731	0.757655	-5.85799
SP2-AS1	0.235564	4.85294	0.708625	0.480831	0.757655	-5.92673
KCTD21-AS1	0.328383	5.06683	0.707452	0.481555	0.757655	-5.96207
RP11-536K7.3	-0.329732	5.0964	-0.706927	0.481879	0.757655	-5.88191
ARMCX5-GPRASP2	0.188761	6.71038	0.705454	0.48279	0.757655	-6.07316
LINC00909	-0.174751	7.99678	-0.705371	0.482841	0.757655	-6.12071
RP11-1094H24.4	0.28987	4.23892	0.704055	0.483655	0.758073	-5.81143
RP3-429O6.1	0.65488	0.100168	0.702451	0.484649	0.758124	-5.00234
LINC01132	-0.307855	4.87956	-0.701044	0.485521	0.758124	-5.88014
AC016747.3	-0.268182	7.45881	-0.70002	0.486156	0.758124	-6.09435
RP11-262H14.3	0.559786	2.67023	0.699721	0.486342	0.758124	-5.46734
RP11-465B22.8	-0.462685	4.92026	-0.699317	0.486593	0.758124	-5.84725
RP11-531A24.5	-0.223577	4.87564	-0.698703	0.486974	0.758124	-5.87895
AC093642.3	0.366485	4.20365	0.696149	0.488563	0.759425	-5.78825
RP5-1148A21.3	-0.263759	6.11459	-0.695596	0.488907	0.759425	-6.01455
AZIN1-AS1	-0.224442	5.72485	-0.69216	0.491049	0.761897	-5.9816
LINC01410	-0.373942	4.97781	-0.690967	0.491794	0.762198	-5.85835
CTB-113D17.1	-0.764812	3.118	-0.687317	0.494077	0.763864	-5.22097
RP11-44N11.1	0.253011	4.81523	0.68661	0.494521	0.763864	-5.91692
RP11-582J16.5	-0.202092	6.97522	-0.686603	0.494525	0.763864	-6.07895
RP11-379B8.1	0.429015	4.84764	0.682262	0.497249	0.765389	-5.96804
AC007182.6	-1.33267	4.90694	-0.68154	0.497703	0.765389	-5.42914
RP11-156E6.1	-0.213747	8.69761	-0.681088	0.497987	0.765389	-6.16582
WEE2-AS1	0.247262	5.29632	0.680722	0.498217	0.765389	-6.00056
APCDD1L-AS1	-0.726213	5.75264	-0.680627	0.498277	0.765389	-5.94651
RP11-255H23.4	-1.66647	4.50455	-0.679091	0.499244	0.765618	-5.31516
LINC01518	-1.23659	2.64476	-0.678442	0.499653	0.765618	-5.08257
CTD-2292M16.8	-0.234844	4.72311	-0.677718	0.500109	0.765618	-5.80425
AC062029.1	0.188906	4.97878	0.675639	0.501421	0.765618	-5.96035
FIRRE	0.647686	5.9046	0.675157	0.501725	0.765618	-6.06658
HAND2-AS1	0.609427	2.30521	0.675125	0.501745	0.765618	-5.38385
LUCAT1	-0.488821	6.24008	-0.674035	0.502434	0.765692	-6.01851
AC012146.7	-0.288803	4.71933	-0.672668	0.503298	0.765692	-5.81636
RP11-565F19.2	-0.223864	5.12007	-0.672422	0.503454	0.765692	-5.93047
RP11-218M22.1	-0.242223	8.21007	-0.667086	0.506836	0.769608	-6.1527
RP11-296O14.3	0.178514	5.40158	0.666607	0.507141	0.769608	-6.00409
AC007038.7	-0.237952	5.63816	-0.664612	0.508409	0.770646	-5.99316
RP11-439E19.10	-0.440958	3.85462	-0.66378	0.508938	0.770646	-5.57124
RP11-46D6.1	-0.299797	5.89241	-0.6612	0.510581	0.771666	-6.01637
RP11-400F19.6	0.211991	8.52684	0.660649	0.510933	0.771666	-6.18641
RP11-834C11.4	0.349465	5.86721	0.660097	0.511285	0.771666	-6.05957
SGMS1-AS1	-0.174494	7.21266	-0.655657	0.514122	0.774399	-6.11435
LINC00476	-0.1926	6.92633	-0.655512	0.514214	0.774399	-6.09842
RP11-35G9.3	0.185575	5.27059	0.653256	0.515659	0.775731	-6.00585
RP1-29C18.8	-0.607621	3.76094	-0.651855	0.516557	0.775859	-5.44505
NFYC-AS1	0.220535	5.06114	0.651375	0.516865	0.775859	-5.9634
OSMR-AS1	0.194088	5.58272	0.648951	0.518422	0.777063	-6.03419
RP11-553A21.3	-0.234264	4.68092	-0.647557	0.519318	0.777063	-5.87128
LINC00667	-0.184526	9.97856	-0.647505	0.519352	0.777063	-6.22398
RP11-449P15.2	0.293877	3.68034	0.639882	0.524268	0.780844	-5.75956
RP11-5C23.1	0.205505	4.68725	0.639113	0.524765	0.780844	-5.94954
OGFRP1	0.241073	5.22982	0.63865	0.525064	0.780844	-6.01159
PINK1-AS	0.167337	8.30815	0.636645	0.526363	0.780844	-6.19226
AC084082.3	-0.479212	7.00205	-0.635509	0.527098	0.780844	-6.10216
RP11-333E1.1	0.195101	4.8805	0.635375	0.527185	0.780844	-5.96366
AC002117.1	-0.248379	4.50608	-0.634456	0.527782	0.780844	-5.74748
ZBTB11-AS1	0.176507	7.5743	0.634224	0.527932	0.780844	-6.16216
GHRLOS	0.222051	5.73843	0.633772	0.528225	0.780844	-6.05792
SEC24B-AS1	0.208702	4.49623	0.633402	0.528466	0.780844	-5.89195
LINC01560	0.196816	5.3882	0.63335	0.528499	0.780844	-6.02911
AGAP2-AS1	0.243914	8.60897	0.633119	0.52865	0.780844	-6.2077
CTD-2017D11.1	-0.298915	7.18073	-0.63135	0.529798	0.781707	-6.12094
KRTAP5-AS1	-0.51223	4.70382	-0.625636	0.53352	0.785792	-5.87669
PDXDC2P	-0.173093	6.62032	-0.62426	0.534418	0.785792	-6.0985
AC005262.2	-0.375305	5.43015	-0.623972	0.534606	0.785792	-5.96816
RP11-298I3.4	-0.238529	4.44687	-0.623616	0.534838	0.785792	-5.85109
ZFPM2-AS1	0.679516	5.9507	0.622444	0.535604	0.786083	-6.10373
RP11-175K6.1	-0.355758	4.61827	-0.620834	0.536657	0.786794	-5.81591
RP11-624L4.1	0.294824	5.30852	0.618178	0.538396	0.787517	-6.04384
SNHG6	-0.192683	9.69715	-0.617137	0.539079	0.787517	-6.23726
AC074117.10	-0.174525	6.48751	-0.616704	0.539363	0.787517	-6.0959
RP11-1017G21.5	0.177781	5.50303	0.616608	0.539426	0.787517	-6.04743
PYCARD-AS1	-0.275381	5.15641	-0.61473	0.540659	0.788485	-5.95448
LINC00861	-0.587637	4.65154	-0.613696	0.541338	0.788645	-5.7984
RP11-304F15.3	0.250726	4.53125	0.610267	0.543594	0.791098	-5.91139
RP11-18H7.1	-0.175334	5.26689	-0.607602	0.545351	0.791601	-5.97504
RP1-197B17.3	0.193007	4.41065	0.607179	0.54563	0.791601	-5.92252
RP11-815J21.1	0.207522	4.59081	0.607141	0.545656	0.791601	-5.91461
RP11-863P13.6	-0.933887	3.20263	-0.605111	0.546996	0.79207	-5.20457
HEXA-AS1	0.264892	4.44733	0.604804	0.547199	0.79207	-5.92274
RP1-30M3.5	0.266451	4.95725	0.603259	0.54822	0.79207	-6.00044
RP5-1021I20.1	0.246036	4.21636	0.603187	0.548268	0.79207	-5.87341
RP11-352M15.2	-0.153619	7.92908	-0.59946	0.550736	0.794806	-6.18626
RP11-503E24.2	0.248516	4.60044	0.596268	0.552855	0.797032	-5.92329
RP11-494M8.4	-0.859528	4.29605	-0.595065	0.553654	0.797225	-5.54931
MIR181A1HG	0.238954	5.51878	0.594334	0.55414	0.797225	-6.06631
CTD-2308L22.1	-0.258199	5.28351	-0.591377	0.556108	0.799225	-5.99179
RP11-44F21.5	0.33072	5.12416	0.588965	0.557717	0.800422	-6.04369
MIR193BHG	-0.265776	6.34357	-0.587277	0.558844	0.800422	-6.10053
MZF1-AS1	0.197962	5.37672	0.587044	0.558999	0.800422	-6.05105
RP1-239B22.5	0.282973	4.72564	0.586273	0.559514	0.800422	-5.98252
LINC00707	-0.727981	7.35261	-0.585796	0.559833	0.800422	-6.13452
LINC01272	-0.340284	6.26001	-0.582393	0.56211	0.802849	-6.09086
RP11-119F7.5	-0.286631	4.1724	-0.58033	0.563493	0.803785	-5.78934
RP11-152N13.16	0.199449	5.00435	0.578773	0.564538	0.803785	-6.00993
LINC01550	-0.35117	7.27466	-0.577279	0.56554	0.803785	-6.15649
RP11-620J15.3	0.251379	5.43442	0.576919	0.565782	0.803785	-6.06968
AP000695.4	0.360341	4.03001	0.576863	0.56582	0.803785	-5.86093
LPP-AS2	0.153356	5.98456	0.576223	0.56625	0.803785	-6.10705
MIR503HG	0.32646	4.8524	0.572904	0.568483	0.805793	-6.02655
RP11-802E16.3	-0.197033	5.6019	-0.572391	0.568829	0.805793	-6.04924
BOLA3-AS1	0.202927	4.52263	0.571205	0.569628	0.806099	-5.94203
AC010642.1	0.171489	4.68097	0.569459	0.570806	0.806272	-5.94181
AC025171.1	0.152025	6.17391	0.569297	0.570915	0.806272	-6.12266
CTD-2303H24.2	-0.658474	3.34404	-0.567486	0.572138	0.807176	-5.37177
LINC00992	0.453828	2.96064	0.562138	0.575757	0.811454	-5.44395
NAPA-AS1	0.258529	4.56451	0.560661	0.576758	0.812038	-5.96872
RP11-138A9.1	0.233386	6.57398	0.558264	0.578385	0.813266	-6.15453
RP13-1032I1.7	0.209206	6.30016	0.557645	0.578806	0.813266	-6.13943
RP11-574K11.29	0.143835	4.4271	0.55624	0.579761	0.813494	-5.92506
RP11-276H7.2	-0.29779	5.22355	-0.555677	0.580144	0.813494	-5.99854
RP11-260M2.1	0.239053	3.90135	0.554257	0.581109	0.814024	-5.77565
RP11-259N19.1	-0.18847	6.35679	-0.552415	0.582364	0.814957	-6.12282
AC007383.3	-0.166229	5.8569	-0.550352	0.583771	0.8161	-6.08955
RP11-488I20.8	-0.907047	2.37393	-0.549155	0.584588	0.816417	-5.14611
RP11-428J1.5	-0.175777	5.59346	-0.54711	0.585985	0.817543	-6.07186
ANKRD44-IT1	-0.359699	4.80425	-0.544325	0.587889	0.819374	-5.89849
RRN3P2	-0.256858	5.46519	-0.541645	0.589725	0.819548	-6.0393
LBX2-AS1	-0.234826	5.32713	-0.541362	0.589919	0.819548	-6.02248
RP11-567M16.2	-0.545867	3.52437	-0.541297	0.589963	0.819548	-5.36938
APTR	0.142617	6.98989	0.540686	0.590382	0.819548	-6.18689
RP11-218E20.3	-0.398476	5.46129	-0.539497	0.591199	0.819858	-6.03612
RP11-359B12.2	0.151522	5.50415	0.538578	0.591829	0.819912	-6.09119
RP11-145A3.1	0.337814	4.43984	0.535248	0.594118	0.822259	-5.99462
CTD-2528L19.6	-0.23499	4.50865	-0.53379	0.595121	0.822276	-5.91504
RP11-680F8.4	-0.270115	4.52368	-0.533503	0.595318	0.822276	-5.8155
RP11-23J9.5	-0.328163	3.7549	-0.532044	0.596324	0.822602	-5.52901
SNHG11	-0.1226	8.18432	-0.530799	0.597182	0.822602	-6.23595
LINC00856	0.358977	2.28307	0.528992	0.598428	0.822602	-5.30823
CTD-2337A12.1	-0.224093	4.35268	-0.528911	0.598484	0.822602	-5.90822
HAGLR	-0.320927	6.31184	-0.528062	0.59907	0.822602	-6.12588
RP11-275I14.4	-0.531699	4.58366	-0.527989	0.599121	0.822602	-5.77952
RP11-53O19.1	-0.277527	4.58087	-0.526178	0.600371	0.823141	-5.89917
RP11-88H9.2	-0.35946	4.10313	-0.5257	0.600702	0.823141	-5.65038
SNHG16	-0.151856	12.3848	-0.524477	0.601548	0.823484	-6.27861
CTA-204B4.2	0.166468	5.35009	0.523521	0.602209	0.823575	-6.07855
C10orf25	-0.269181	4.64965	-0.5209	0.604025	0.82381	-5.92543
TMEM147-AS1	0.142656	7.47915	0.519538	0.604969	0.82381	-6.22109
CRNDE	-0.175822	7.80731	-0.519376	0.605082	0.82381	-6.22315
HHLA3	-0.169951	6.00059	-0.518805	0.605478	0.82381	-6.12021
C5orf66	0.25133	5.41703	0.518588	0.605628	0.82381	-6.09971
SAP30L-AS1	0.153195	4.44504	0.514854	0.608222	0.82381	-5.97146
PP7080	0.185653	9.30725	0.512482	0.609873	0.82381	-6.29392
FAM182B	-0.298298	5.31529	-0.512279	0.610014	0.82381	-6.04638
CTD-2066L21.3	0.538649	5.569	0.511349	0.610662	0.82381	-6.12958
ADAMTSL4-AS1	0.226413	4.94117	0.509726	0.611792	0.82381	-6.04545
AC093609.1	-0.481736	4.5031	-0.509684	0.611822	0.82381	-5.81231
ITGA9-AS1	-0.193737	5.58983	-0.509155	0.612191	0.82381	-6.0887
LINC00526	0.181152	5.23574	0.508813	0.612429	0.82381	-6.0868
CTB-55O6.12	0.121266	5.82279	0.508748	0.612475	0.82381	-6.12878
LINC01426	0.323302	4.53663	0.508703	0.612506	0.82381	-6.0282
CTB-31O20.2	-0.170124	5.76295	-0.507766	0.61316	0.82381	-6.10287
LINC00327	0.216402	3.47233	0.50749	0.613353	0.82381	-5.70857
RP11-1081L13.4	-0.480768	4.48879	-0.507399	0.613416	0.82381	-5.82504
RP11-809O17.1	-0.288622	4.28978	-0.506173	0.614272	0.82381	-5.80229
CADM3-AS1	0.449404	3.46534	0.506153	0.614286	0.82381	-5.73895
RP5-890O3.9	0.154394	4.24453	0.502236	0.617025	0.826172	-5.90192
RP11-221N13.3	-0.672193	3.33119	-0.501927	0.617241	0.826172	-5.32011
RP11-513I15.6	0.199544	4.92976	0.499228	0.619132	0.827902	-6.02367
CTD-2020K17.1	-0.253377	6.20036	-0.498134	0.619898	0.828071	-6.13421
ZNF337-AS1	0.151397	6.37871	0.49734	0.620455	0.828071	-6.17239
AC113189.5	-0.206467	6.51679	-0.495503	0.621744	0.828738	-6.16194
CASC8	0.298789	3.78772	0.494923	0.622152	0.828738	-5.71334
RP11-10L12.4	-0.164362	5.61933	-0.493871	0.622891	0.828924	-6.09829
RP11-73E17.2	0.138955	6.42866	0.49142	0.624615	0.829666	-6.17707
CTD-2186M15.3	0.169244	5.51255	0.490829	0.625031	0.829666	-6.11523
POLR2J4	0.195335	5.64607	0.48983	0.625734	0.829666	-6.12986
XIST	-3.24095	5.10407	-0.488888	0.626398	0.829666	-5.23069
RP11-254F7.2	-0.180459	5.79694	-0.48882	0.626446	0.829666	-6.11761
RP11-132A1.4	-0.326785	6.43844	-0.487806	0.62716	0.829818	-6.15639
CCNT2-AS1	0.124652	5.00702	0.484045	0.629814	0.832391	-6.05528
LINC00654	0.207694	5.83626	0.483346	0.630308	0.832391	-6.14705
TRHDE-AS1	0.48008	3.52209	0.48098	0.63198	0.833406	-5.64389
RP11-299J3.8	0.127117	5.60867	0.480182	0.632545	0.833406	-6.12595
SMC5-AS1	0.134359	5.26148	0.479704	0.632883	0.833406	-6.09583
LINC01468	0.409118	3.19976	0.477526	0.634425	0.834284	-5.72717
RP11-365O16.6	-0.564436	5.01936	-0.476645	0.635049	0.834284	-5.93449
C11orf45	0.278718	7.74047	0.47621	0.635358	0.834284	-6.2616
RP11-304F15.7	0.163911	4.0503	0.473836	0.637042	0.835702	-5.83653
MALAT1	-0.183654	17.5929	-0.468661	0.640719	0.83973	-6.23601
MAGI2-AS3	-0.225415	7.33554	-0.465744	0.642796	0.841655	-6.22359
LINC00987	-0.227659	5.47048	-0.462453	0.645142	0.843929	-6.07593
TCONS_00029157	0.222139	7.45889	0.458866	0.647704	0.84648	-6.25311
RP5-827C21.4	-0.155153	4.56402	-0.457406	0.648748	0.847045	-5.93526
DANCR	0.162901	9.5719	0.456057	0.649713	0.847505	-6.32608
CTD-2651B20.6	0.400809	6.8572	0.453562	0.6515	0.848653	-6.23568
CTB-152G17.6	-0.164378	5.04544	-0.453116	0.651819	0.848653	-6.03377
NUTM2B-AS1	0.0843077	7.01167	0.449099	0.654701	0.851603	-6.22806
AC090587.4	-0.185416	5.57059	-0.44392	0.658424	0.855642	-6.11064
AFAP1-AS1	-0.634678	3.24836	-0.441486	0.660176	0.856629	-5.40574
CTC-321K16.1	0.384714	4.90377	0.44074	0.660713	0.856629	-6.11225
RP11-567M16.1	-0.447767	4.24662	-0.440286	0.66104	0.856629	-5.79189
AC007566.10	0.132543	4.75844	0.435227	0.664692	0.860197	-6.03398
RP11-159F24.5	0.210838	4.11781	0.434111	0.665498	0.860197	-5.95916
H1FX-AS1	-0.136389	5.97295	-0.433889	0.665658	0.860197	-6.15462
CTB-89H12.4	0.148437	9.98496	0.432726	0.6665	0.860481	-6.34168
AC012531.25	0.270141	4.694	0.430433	0.668159	0.861751	-6.03978
CTD-2260A17.1	0.181112	4.53019	0.429646	0.668728	0.861751	-5.97591
RP1-261D10.2	0.156732	3.82	0.428072	0.669869	0.861788	-5.78333
KB-318B8.7	-0.149973	5.27525	-0.427887	0.670002	0.861788	-6.07215
AP000695.6	0.283243	4.52461	0.425871	0.671464	0.862866	-6.03884
RP11-488C13.5	-0.0812121	7.50811	-0.422448	0.673949	0.864511	-6.25865
LOXL1-AS1	-0.189781	6.32083	-0.422386	0.673994	0.864511	-6.18143
DIO3OS	0.289263	4.70529	0.418381	0.676906	0.865429	-6.0829
RP11-390F4.3	0.281014	4.25143	0.418323	0.676948	0.865429	-5.9411
SCARNA2	0.153501	13.1724	0.418172	0.677058	0.865429	-6.31002
GS1-115G20.1	-0.226982	3.80595	-0.417922	0.67724	0.865429	-5.67416
RNU11	-0.169699	8.05334	-0.416485	0.678286	0.865429	-6.28302
RP11-420L9.5	0.161378	7.02918	0.415285	0.679161	0.865429	-6.24869
CTD-2622I13.3	0.143986	5.10422	0.414739	0.679558	0.865429	-6.09458
AP001372.2	0.146122	7.19041	0.414529	0.679712	0.865429	-6.25573
RP11-1275H24.3	-0.16084	5.81399	-0.411962	0.681584	0.866431	-6.15143
RP11-386B13.4	-0.759482	4.4493	-0.411733	0.681751	0.866431	-5.66802
SLC2A1-AS1	-0.184568	6.45354	-0.408502	0.68411	0.868631	-6.19991
CTD-2647L4.4	-0.0952823	5.97321	-0.399401	0.690772	0.875594	-6.17108
CTC-497E21.3	-0.195858	4.45802	-0.399284	0.690859	0.875594	-5.98305
FLVCR1-AS1	-0.235887	4.95555	-0.397804	0.691944	0.876167	-6.04323
RP11-524H19.2	0.3243	5.61674	0.395174	0.693876	0.876248	-6.18038
RP11-819C21.1	0.150062	5.73412	0.395025	0.693985	0.876248	-6.17278
LINC00662	0.102468	8.1225	0.394971	0.694025	0.876248	-6.30417
RP11-404P21.5	-0.207698	4.49395	-0.394269	0.694541	0.876248	-5.9672
RP11-351D16.3	-0.274145	4.43727	-0.393384	0.695191	0.87627	-5.88885
PSMA3-AS1	0.072365	9.67579	0.390693	0.69717	0.876615	-6.35372
LINC00665	-0.256138	7.49004	-0.390024	0.697663	0.876615	-6.25911
MIR497HG	0.189446	4.57562	0.389393	0.698128	0.876615	-6.04361
RP11-455F5.3	-0.142497	4.72948	-0.389249	0.698233	0.876615	-6.02267
RP11-61I13.3	-0.220796	4.85941	-0.388709	0.698632	0.876615	-6.02904
RP11-269F19.2	-0.165126	5.10055	-0.384206	0.701951	0.879264	-6.04859
LINC00668	-0.69978	2.84009	-0.382342	0.703327	0.879264	-5.27374
THRB-IT1	0.264847	4.29772	0.38231	0.70335	0.879264	-5.96686
XXbac-BPGBPG55C20.2	-0.121308	5.66974	-0.38189	0.703661	0.879264	-6.14955
SLC25A25-AS1	0.122339	6.8123	0.380976	0.704336	0.879264	-6.24635
RP11-1260E13.4	-0.363274	3.87758	-0.379842	0.705174	0.879264	-5.71519
RP11-115H15.2	0.144483	4.06003	0.37982	0.70519	0.879264	-5.89711
RP11-276H19.2	-0.900903	3.86078	-0.378355	0.706273	0.879822	-5.42961
PKI55	-0.131643	7.38908	-0.37573	0.708215	0.881448	-6.26666
LINC01534	-0.147358	4.72231	-0.37265	0.710497	0.882807	-6.01264
LINC00865	-0.238609	5.17104	-0.371573	0.711295	0.882807	-6.07699
EMX2OS	-0.231279	5.90705	-0.371334	0.711473	0.882807	-6.17265
RP11-319G6.1	0.099674	5.84836	0.370813	0.711859	0.882807	-6.18868
GS1-393G12.12	-0.117233	4.72456	-0.369581	0.712773	0.883149	-6.01113
AC108488.4	0.105111	4.5035	0.366767	0.714862	0.884572	-6.00667
RP11-861E21.2	0.152514	3.57671	0.363625	0.717197	0.884572	-5.75714
RP11-350J20.12	-0.482274	5.99116	-0.363445	0.717331	0.884572	-6.1466
LINC01473	0.135148	4.85206	0.363047	0.717627	0.884572	-6.0575
MIR4435-2HG	-0.142223	9.20756	-0.362878	0.717752	0.884572	-6.34778
SLC25A5-AS1	0.116778	5.01045	0.362431	0.718085	0.884572	-6.10416
ZBED3-AS1	0.167851	4.36448	0.362014	0.718396	0.884572	-5.97541
VIM-AS1	0.178616	6.40249	0.356459	0.722533	0.888876	-6.23148
FLJ37453	-0.0903366	6.67398	-0.35444	0.724039	0.889232	-6.23574
STEAP3-AS1	0.277558	4.61265	0.354348	0.724107	0.889232	-6.01754
GAS1RR	-0.156845	5.00478	-0.351137	0.726505	0.891303	-6.09185
LINC01091	0.17777	4.74176	0.34958	0.727668	0.891303	-6.04454
BHLHE40-AS1	-0.106824	4.92738	-0.349503	0.727725	0.891303	-6.06822
RP11-712B9.2	-0.12562	5.18035	-0.345022	0.731078	0.893908	-6.11187
AF127936.9	-0.147712	6.54852	-0.344753	0.731279	0.893908	-6.22944
AC144652.1	0.149413	5.22791	0.34407	0.73179	0.893908	-6.14806
RP11-61L19.1	-0.179233	4.17384	-0.340457	0.734498	0.896424	-5.77383
RP11-166B2.3	0.123658	4.37418	0.338709	0.735809	0.896997	-5.96709
ATP1A1-AS1	-0.107911	5.20192	-0.338103	0.736263	0.896997	-6.1113
LINC01588	0.108677	6.13564	0.332275	0.740641	0.901087	-6.22317
AC006262.6	0.18764	5.79351	0.331628	0.741128	0.901087	-6.2001
RP4-798A10.2	-0.097139	5.77449	-0.327747	0.744048	0.901087	-6.18109
CTA-217C2.2	-0.125662	4.81724	-0.326225	0.745194	0.901087	-6.04633
RP11-256L6.3	0.374547	3.76052	0.32575	0.745552	0.901087	-5.67073
TNK2-AS1	-0.209962	4.10771	-0.325592	0.745672	0.901087	-5.7475
LINC01117	-0.158994	4.12982	-0.325186	0.745978	0.901087	-5.87047
ST7-OT4	0.124492	5.25272	0.32482	0.746253	0.901087	-6.14937
SEPT7-AS1	0.104951	5.04053	0.32463	0.746396	0.901087	-6.11713
AC008982.2	-0.121611	4.73546	-0.323837	0.746994	0.901087	-6.02649
RP11-355O1.11	0.0854845	5.05624	0.323227	0.747454	0.901087	-6.11961
C1orf145	-0.16695	4.32745	-0.320751	0.749322	0.901087	-5.90747
FGD5-AS1	-0.0863828	11.8429	-0.319682	0.750129	0.901087	-6.37263
RP11-26L20.3	-0.366829	0.580038	-0.319133	0.750544	0.901087	-5.09351
RP11-370I10.12	-0.155543	3.91107	-0.318657	0.750904	0.901087	-5.76934
RP11-30P6.6	-0.305888	3.31772	-0.318307	0.751168	0.901087	-5.52241
LINC01422	0.174874	4.8459	0.318132	0.7513	0.901087	-6.0841
RP11-305E6.4	-0.108835	5.00996	-0.318079	0.75134	0.901087	-6.09068
HCG27	0.120814	4.92863	0.314924	0.753725	0.901547	-6.11993
RP11-54A4.2	0.141136	5.46863	0.314859	0.753774	0.901547	-6.17509
CASC10	-0.146356	6.26748	-0.314224	0.754254	0.901547	-6.22132
CTC-236F12.4	-0.189323	4.51665	-0.314125	0.754329	0.901547	-5.97967
RP11-159F24.6	0.209861	5.72053	0.310568	0.757021	0.902767	-6.21001
RP11-799D4.4	-0.105159	5.47856	-0.310041	0.75742	0.902767	-6.16185
AC109642.1	0.200594	2.53443	0.308863	0.758313	0.902767	-5.42976
RP11-47I22.2	0.14262	4.56966	0.305951	0.760519	0.902767	-6.05975
LINC00115	-0.0899932	4.65898	-0.305207	0.761084	0.902767	-6.02024
KMT2E-AS1	0.0895767	5.90168	0.305076	0.761183	0.902767	-6.21378
LINC00265	-0.0755197	6.48219	-0.304469	0.761644	0.902767	-6.2418
ARHGAP11B	-0.127004	8.13821	-0.304407	0.76169	0.902767	-6.32706
RP11-110I1.12	-0.106699	5.17522	-0.303816	0.762139	0.902767	-6.13126
RP11-73M18.6	0.10564	5.1245	0.303601	0.762302	0.902767	-6.12888
RP11-65L3.2	-0.120593	5.58307	-0.303308	0.762525	0.902767	-6.16387
AP000662.4	-0.155958	4.22739	-0.302298	0.763291	0.902901	-5.90029
LINC00936	-0.126781	5.01477	-0.300552	0.764617	0.903209	-6.07372
KCNQ1OT1	0.108938	10.4081	0.299537	0.765388	0.903209	-6.3916
DNM3OS	-0.180326	5.50559	-0.299378	0.765509	0.903209	-6.15537
AC003075.4	-0.104147	4.75508	-0.297579	0.766876	0.903412	-6.02617
CTD-2165H16.4	0.121592	4.01313	0.296953	0.767352	0.903412	-5.94792
SNHG5	0.14933	10.9496	0.295655	0.768339	0.903412	-6.39011
RP11-635N19.3	0.190485	5.64587	0.293698	0.769829	0.903412	-6.20276
RP11-611O2.5	-0.218879	3.22906	-0.293289	0.77014	0.903412	-5.48704
THAP7-AS1	-0.104809	6.39806	-0.293182	0.770221	0.903412	-6.23756
RP11-157P1.4	0.11456	5.24797	0.293144	0.77025	0.903412	-6.15748
SDCBP2-AS1	-0.0954468	5.92131	-0.291804	0.77127	0.903843	-6.20668
LINC01181	-0.42082	4.47819	-0.289596	0.772952	0.905047	-5.89059
AC008592.8	0.257236	2.63711	0.288594	0.773716	0.905176	-5.4887
RP11-283I3.6	0.0600976	7.17429	0.287118	0.774841	0.905527	-6.29428
RP11-473M20.16	-0.102248	4.6561	-0.285963	0.775723	0.905527	-6.03917
RP11-793H13.11	0.116074	4.57342	0.285627	0.775979	0.905527	-6.0052
RP11-293M10.6	-0.137002	5.34354	-0.282937	0.778032	0.907157	-6.15568
RP11-400F19.18	-0.107643	5.1981	-0.280133	0.780173	0.908889	-6.12414
KCNMB2-AS1	0.384008	3.26191	0.278174	0.781671	0.909868	-5.52924
CTA-390C10.10	0.0880185	6.08587	0.276705	0.782794	0.910059	-6.23158
AC003104.1	-0.119556	4.75951	-0.275471	0.783738	0.910059	-6.02945
RP1-283E3.8	0.0988816	7.20767	0.275152	0.783983	0.910059	-6.3009
AC083843.1	-0.0990609	6.85469	-0.272417	0.786076	0.910059	-6.27009
RP11-712P20.2	0.126556	5.06343	0.272197	0.786245	0.910059	-6.12413
RNF139-AS1	-0.0897098	5.63002	-0.270518	0.787531	0.910059	-6.18687
LINC01572	0.114355	5.29882	0.270291	0.787705	0.910059	-6.17035
LINC00704	-0.279834	4.85953	-0.270272	0.787719	0.910059	-6.06954
RP11-191L9.4	0.108708	6.86965	0.270228	0.787753	0.910059	-6.28265
RP11-731D1.4	-0.114359	4.63783	-0.26925	0.788502	0.910165	-6.0521
RP11-297D21.4	0.0880636	4.56778	0.265545	0.791344	0.91159	-6.03292
MKLN1-AS	0.0769088	5.79388	0.265397	0.791457	0.91159	-6.2155
AC016735.2	0.195492	3.82431	0.265063	0.791713	0.91159	-5.98101
NR2F2-AS1	0.151811	4.21845	0.26351	0.792906	0.911768	-5.96735
MIF-AS1	-0.149653	5.26218	-0.263145	0.793186	0.911768	-6.11472
PAXBP1-AS1	0.0778282	5.11582	0.259968	0.795626	0.913464	-6.14708
DLEU2	-0.0981181	7.59986	-0.259506	0.795981	0.913464	-6.31644
RP11-757F18.5	0.125546	5.96233	0.253688	0.800455	0.917838	-6.23435
OIP5-AS1	-0.0602672	12.4342	-0.252561	0.801323	0.918072	-6.38016
SH3BP5-AS1	-0.0881726	7.46817	-0.25107	0.802471	0.918627	-6.31131
RP11-407B7.1	-0.232611	3.96323	-0.248435	0.804501	0.920189	-5.80341
PPP3CB-AS1	-0.0617439	6.92394	-0.246003	0.806376	0.9209	-6.28568
RP11-46C24.7	-0.0822159	6.08299	-0.245903	0.806452	0.9209	-6.23184
MLIP-IT1	-0.175254	3.96197	-0.244961	0.807179	0.92097	-5.67603
CTB-92J24.2	0.138154	3.80452	0.243045	0.808657	0.92166	-5.83434
SNHG1	-0.0677605	10.626	-0.242451	0.809116	0.92166	-6.40692
CTD-3138B18.5	-0.0919877	6.05388	-0.241352	0.809964	0.921867	-6.23164
RP11-304L19.1	-0.323797	3.74008	-0.238216	0.812386	0.923863	-5.63603
OVOL1-AS1	-0.21351	3.07505	-0.236471	0.813735	0.924638	-5.45806
FLJ22447	-0.132134	4.91327	-0.23393	0.815699	0.92611	-6.09983
CYP1B1-AS1	-0.186492	3.50899	-0.23298	0.816434	0.926184	-5.67865
LINC00926	-0.111868	4.75988	-0.23148	0.817594	0.926741	-6.00793
LINC01341	0.130738	3.33571	0.228177	0.820152	0.928052	-5.75298
RP11-34P13.13	0.106649	4.61119	0.227368	0.820778	0.928052	-6.06308
LINC01133	0.206829	6.9773	0.226715	0.821284	0.928052	-6.31169
LA16c-313D11.12	-0.10447	6.38613	-0.226522	0.821433	0.928052	-6.25383
TRAF3IP2-AS1	0.0646558	5.98368	0.22497	0.822636	0.928653	-6.23721
RP11-727F15.12	-0.0741115	5.79208	-0.223348	0.823893	0.928926	-6.21461
RP11-327P2.5	-0.0741726	4.59648	-0.222227	0.824762	0.928926	-6.03462
RP11-879F14.2	-0.16056	3.98352	-0.221647	0.825213	0.928926	-5.82214
ANKRD10-IT1	-0.0763563	5.51587	-0.221195	0.825563	0.928926	-6.18731
PAXIP1-AS1	-0.0751794	7.09048	-0.220014	0.826479	0.929202	-6.29914
RP11-46A10.5	0.0829964	4.70295	0.216916	0.828883	0.931148	-6.09512
GAS6-AS2	-0.108676	5.2872	-0.213384	0.831627	0.932457	-6.16828
CTD-2555O16.2	-0.072715	4.98668	-0.213272	0.831714	0.932457	-6.12486
RP11-251G23.5	0.079189	4.87401	0.212815	0.832069	0.932457	-6.1256
RP11-458F8.4	0.0757993	5.14214	0.210056	0.834213	0.934103	-6.15438
MIR17HG	0.0970116	6.46272	0.208019	0.835798	0.93512	-6.27205
RP3-395M20.8	0.0929481	5.92147	0.206114	0.83728	0.935953	-6.24109
XXbac-BPG299F13.17	0.0870972	4.88184	0.205185	0.838003	0.935953	-6.12128
AF131215.2	0.0965299	6.46072	0.204456	0.83857	0.935953	-6.27592
RP11-373D23.2	-0.0802247	5.12454	-0.201131	0.84116	0.936914	-6.13689
MIR99AHG	-0.171636	6.22154	-0.200991	0.841269	0.936914	-6.24386
CTA-392E5.1	-0.227531	4.70353	-0.200092	0.841969	0.936914	-6.06299
RP11-337C18.8	-0.0573095	5.7947	-0.199874	0.842139	0.936914	-6.22463
RP3-508I15.21	-0.0795063	5.10425	-0.196554	0.844727	0.939038	-6.14378
RP11-443B20.1	0.0743264	5.33056	0.195324	0.845686	0.93935	-6.19448
MANEA-AS1	-0.0758588	4.47279	-0.19417	0.846586	0.939596	-5.98405
RP11-631N16.2	0.0580464	4.49525	0.192183	0.848136	0.93966	-6.03004
RP11-485M7.3	-0.383119	3.20098	-0.191532	0.848645	0.93966	-5.40453
LHFPL3-AS1	0.240038	2.40405	0.191163	0.848932	0.93966	-5.38325
CCDC39	0.156789	2.49179	0.190615	0.84936	0.93966	-5.46425
RP1-27K12.4	0.182575	0.279806	0.188609	0.850927	0.940641	-5.13459
CTD-2047H16.4	-0.0694055	4.47219	-0.18675	0.852379	0.941494	-5.96786
ARHGAP5-AS1	0.06733	6.54954	0.183977	0.854546	0.943135	-6.28231
LINC00963	0.0587576	10.2051	0.182977	0.855327	0.943203	-6.41866
AP003068.23	-0.10503	6.46267	-0.182154	0.85597	0.943203	-6.26899
HOXA-AS2	-0.112394	5.05115	-0.178462	0.858858	0.945425	-6.13839
CTC-559E9.1	0.0665431	4.90658	0.17783	0.859353	0.945425	-6.12314
HCG18	-0.0309091	10.3238	-0.175943	0.86083	0.946297	-6.42014
RPPH1	-0.058129	18.5333	-0.174364	0.862066	0.946904	-6.31939
AC009404.2	-0.0496849	5.51581	-0.172496	0.863529	0.947514	-6.19445
TMEM99	0.0546363	7.86219	0.171616	0.864218	0.947514	-6.35337
RNF216P1	-0.0349691	8.85465	-0.170237	0.865298	0.947514	-6.39056
SNAI3-AS1	0.0773102	5.34677	0.170158	0.86536	0.947514	-6.18478
RP11-379F4.4	-0.0732981	6.00246	-0.167791	0.867215	0.948207	-6.23994
RP11-115C21.2	0.0531507	6.39872	0.166398	0.868307	0.948207	-6.27437
PAN3-AS1	0.0496301	4.37434	0.165859	0.86873	0.948207	-6.03589
C5orf56	0.0857666	7.47273	0.165855	0.868733	0.948207	-6.33958
CYB561D2	0.0636937	3.85263	0.161136	0.872434	0.951497	-5.9659
MYLK-AS1	0.0591088	4.8364	0.157753	0.87509	0.953087	-6.13781
PART1	-0.133101	6.46946	-0.156674	0.875938	0.953087	-6.27588
CTD-2587M2.1	0.062166	5.60005	0.156648	0.875958	0.953087	-6.22119
RP11-266L9.5	-0.0605217	4.48521	-0.155747	0.876665	0.953107	-6.0121
THAP9-AS1	0.0443991	9.41043	0.154397	0.877726	0.953279	-6.4113
RP11-421E14.2	0.0598256	5.09358	0.153792	0.878201	0.953279	-6.14099
AC097721.2	0.0439518	5.00972	0.152385	0.879307	0.953731	-6.14699
ENTPD1-AS1	-0.0336543	7.83359	-0.14793	0.882809	0.95678	-6.35248
RP1-257A7.4	0.0491126	4.4807	0.144652	0.885387	0.957575	-6.01657
RP11-82L18.2	0.0652779	4.09386	0.143855	0.886014	0.957575	-5.93345
DARS-AS1	-0.0500874	6.3192	-0.143701	0.886136	0.957575	-6.26883
RP11-1D12.1	0.111397	4.1044	0.143479	0.886311	0.957575	-5.92197
LINC00174	0.0693892	7.24005	0.142027	0.887453	0.958062	-6.32579
CTD-2555O16.4	-0.0523483	5.14131	-0.139883	0.889141	0.958816	-6.16013
RNASEH1-AS1	-0.0577162	6.0737	-0.137714	0.890848	0.958816	-6.25145
RP11-355B11.2	0.0313423	4.97822	0.137643	0.890905	0.958816	-6.14754
AC009299.3	0.0897139	7.02467	0.137619	0.890923	0.958816	-6.31756
RP11-462L8.1	-0.104351	3.05773	-0.134222	0.893599	0.960949	-5.57205
ASH1L-AS1	0.0369478	5.54774	0.132725	0.894779	0.961011	-6.21714
RP11-554J4.1	-0.0375814	4.65922	-0.132386	0.895046	0.961011	-6.07743
RP11-159D12.2	-0.0517737	7.64071	-0.131206	0.895976	0.961264	-6.34398
LINC01116	0.0906873	7.12868	0.128229	0.898323	0.963035	-6.32734
LINC00460	-0.168677	2.81548	-0.126294	0.899849	0.963839	-5.40022
AC105760.2	-0.0315813	4.82881	-0.124913	0.900939	0.963839	-6.11118
RP11-795F19.1	-0.048608	4.18949	-0.123583	0.901987	0.963839	-5.93985
PITPNA-AS1	-0.0365904	6.84556	-0.12246	0.902874	0.963839	-6.30489
CTD-2366F13.1	-0.055283	5.41102	-0.122305	0.902996	0.963839	-6.19288
AC004540.5	-0.0740401	3.58981	-0.121982	0.903251	0.963839	-5.66857
RP11-1275H24.1	0.0423013	5.43969	0.118223	0.906218	0.965984	-6.20941
CTD-2626G11.2	0.110605	3.58013	0.117667	0.906657	0.965984	-5.90665
INTS6-AS1	0.0311354	5.26979	0.115213	0.908595	0.967304	-6.18641
GMDS-AS1	-0.0318575	7.63904	-0.11313	0.910241	0.968147	-6.34793
RP11-600F24.7	-0.0393299	4.7118	-0.11244	0.910785	0.968147	-6.03974
MAGI1-IT1	-0.0577414	4.89488	-0.108094	0.91422	0.970368	-6.11633
RP11-66B24.4	0.0317677	6.42893	0.108022	0.914277	0.970368	-6.28381
EXOC3-AS1	0.0375358	6.74139	0.106779	0.915259	0.970666	-6.30426
RP11-216L13.19	0.0300471	4.74814	0.103806	0.91761	0.970923	-6.11148
RP11-16C1.2	0.0420138	5.68951	0.103258	0.918044	0.970923	-6.23111
DLX6-AS1	0.0722641	5.65152	0.103093	0.918174	0.970923	-6.23374
ADIRF-AS1	-0.0379357	8.69827	-0.102402	0.91872	0.970923	-6.39422
CTD-2269F5.1	-0.0681295	3.84918	-0.101379	0.91953	0.970923	-5.72172
RP11-701H24.4	0.0665496	5.99274	0.100945	0.919873	0.970923	-6.25873
MIR762HG	-0.0276653	6.28771	-0.0995355	0.920988	0.970923	-6.27317
GS1-114I9.1	-0.0370635	4.60613	-0.0993759	0.921114	0.970923	-6.07416
LINC01615	-0.0694019	5.37954	-0.0975005	0.922598	0.971411	-6.18968
DUXAP8	-0.116948	5.32347	-0.0957143	0.924012	0.971411	-6.10564
FLG-AS1	-0.0922763	6.64616	-0.0956176	0.924088	0.971411	-6.28651
AF131215.9	0.0418836	5.67689	0.0952428	0.924385	0.971411	-6.23669
RP11-96K19.4	-0.0642297	4.63575	-0.0921084	0.926866	0.972132	-6.0144
TPT1-AS1	0.0245187	8.11453	0.0914122	0.927417	0.972132	-6.37311
SNHG12	-0.0329405	10.6486	-0.0903682	0.928244	0.972132	-6.43185
CTC-444N24.11	-0.0247618	10.5025	-0.0898601	0.928646	0.972132	-6.43194
USP3-AS1	-0.0277362	4.936	-0.0889577	0.929361	0.972132	-6.12859
RP11-792A8.4	-0.0261034	6.38144	-0.0887907	0.929493	0.972132	-6.27998
LINC01018	-0.0814042	3.64184	-0.08655	0.931268	0.972132	-5.75906
LINC01106	-0.0335852	4.98546	-0.0857569	0.931896	0.972132	-6.14356
RP5-1086K13.1	0.0327759	5.13818	0.0850979	0.932418	0.972132	-6.17022
RP11-25K19.1	-0.0516109	4.29432	-0.0849625	0.932526	0.972132	-6.03125
RP1-102E24.8	0.0320879	5.07788	0.0846192	0.932797	0.972132	-6.16399
AC127904.2	0.0341114	4.78983	0.0818271	0.93501	0.973705	-6.10975
AF131217.1	-0.0601067	5.36207	-0.0797392	0.936665	0.974233	-6.18828
C6orf48	-0.0278826	10.2517	-0.0794104	0.936925	0.974233	-6.43192
RP11-400K9.4	0.0593412	6.93565	0.0783585	0.937759	0.974368	-6.32383
TMCC1-AS1	-0.0298106	4.38541	-0.0758644	0.939736	0.974479	-6.02762
MCM3AP-AS1	0.0307188	5.95659	0.0747516	0.940618	0.974479	-6.25441
NNT-AS1	0.0284813	7.31396	0.0737275	0.94143	0.974479	-6.33839
SCAMP1-AS1	0.0207433	7.11696	0.073227	0.941827	0.974479	-6.32811
SNHG17	0.0205509	8.70984	0.0724854	0.942415	0.974479	-6.39828
LINC01235	-0.0523833	4.85515	-0.0722463	0.942605	0.974479	-6.10184
CTD-2589H19.6	-0.0358198	4.16086	-0.0707316	0.943806	0.974479	-6.00968
RP11-597D13.9	0.0355215	5.59951	0.0704093	0.944062	0.974479	-6.22787
XXbac-B476C20.9	-0.0221552	4.76547	-0.0702319	0.944203	0.974479	-6.09843
RP11-588K22.2	-0.0311846	7.48217	-0.0688706	0.945282	0.974645	-6.34625
RP1-39G22.7	0.019681	6.9393	0.0682537	0.945772	0.974645	-6.31688
RP1-68D18.2	-0.0261573	5.97816	-0.0654777	0.947974	0.976187	-6.25301
RP11-119J18.1	-0.0477472	3.5484	-0.059609	0.952631	0.97958	-5.95017
AC005537.2	-0.0323979	4.62171	-0.0595429	0.952684	0.97958	-6.10958
RP11-162A12.2	0.0170712	5.04835	0.0573756	0.954404	0.979872	-6.15724
MIR4453	-0.0161464	6.78743	-0.0570989	0.954624	0.979872	-6.30769
AP001626.1	-0.0456113	4.61469	-0.0565085	0.955092	0.979872	-6.07594
SNHG22	0.022254	6.23196	0.052681	0.958131	0.982262	-6.27391
CTD-2006C1.2	-0.0182107	6.30015	-0.0459006	0.963516	0.987051	-6.27816
FLJ20021	0.0145711	6.70052	0.0430201	0.965804	0.988115	-6.30253
AC011738.4	0.0352874	4.08921	0.0424012	0.966295	0.988115	-6.03735
LINC00240	0.0184231	4.37051	0.0415265	0.96699	0.988115	-6.06121
RP11-661A12.7	-0.0162238	5.35301	-0.0401818	0.968059	0.988115	-6.19418
ZNF528-AS1	0.0201026	4.6535	0.0400994	0.968124	0.988115	-6.09624
RP11-747H7.3	0.0245384	5.72977	0.0391623	0.968869	0.988146	-6.24084
OSER1-AS1	-0.0150881	6.05317	-0.036628	0.970882	0.989471	-6.2623
LINC01024	-0.012169	5.18304	-0.0328423	0.973891	0.991806	-6.17261
RP11-37B2.1	-0.0103643	7.48098	-0.0307326	0.975567	0.992255	-6.34698
RP11-817O13.8	0.00993546	5.67744	0.0304831	0.975766	0.992255	-6.23336
RP11-53O19.3	-0.0074361	7.18165	-0.0264039	0.979008	0.994821	-6.33141
AC093375.1	0.0223165	3.84839	0.025068	0.98007	0.99517	-5.99698
LINC01547	-0.00663823	6.17316	-0.0201071	0.984013	0.997756	-6.27357
KLHL7-AS1	0.0119511	4.29663	0.0195428	0.984462	0.997756	-6.03095
RP11-342K6.1	0.00457959	7.68964	0.0178619	0.985798	0.997756	-6.3575
RP11-206L10.9	0.0062885	5.3072	0.0174581	0.986119	0.997756	-6.20036
RNF217-AS1	-0.00640085	6.09039	-0.0171588	0.986357	0.997756	-6.2666
CTD-2357A8.3	-0.016257	3.73598	-0.0156112	0.987587	0.997756	-5.73298
RP11-996F15.2	-0.00626024	5.14078	-0.0141521	0.988748	0.997756	-6.16299
MAPKAPK5-AS1	-0.00359657	6.77302	-0.0133503	0.989385	0.997756	-6.30899
RP11-981G7.1	-0.00522553	4.43769	-0.0110015	0.991252	0.997756	-6.02436
RP11-278A23.1	0.00324219	4.4717	0.00980955	0.9922	0.997756	-6.02361
RP11-67L2.2	0.00313917	9.1455	0.00822738	0.993458	0.997756	-6.415
CTD-3184A7.4	0.00267928	5.64582	0.00810089	0.993559	0.997756	-6.22959
RP11-2B6.2	-0.00224111	6.82965	-0.00729359	0.994201	0.997756	-6.3105
RP11-379H18.1	0.00194039	8.91773	0.00721669	0.994262	0.997756	-6.40771
FBXL19-AS1	-0.00262028	6.33586	-0.00693761	0.994484	0.997756	-6.28238
RP11-96H19.1	0.00229223	5.46866	0.00681525	0.994581	0.997756	-6.2122
RP11-557H15.3	-0.00620657	6.33211	-0.00644845	0.994873	0.997756	-6.28542
RP13-463N16.6	0.00453427	5.20875	0.00464292	0.996308	0.998473	-6.17963
ZNF503-AS2	0.00147877	7.16715	0.00349998	0.997217	0.99866	-6.33265
C20orf197	-0.00186284	4.0965	-0.00186734	0.998515	0.998987	-5.74019
CTB-31N19.3	-0.000542842	4.23847	-0.00127436	0.998987	0.998987	-5.94591

## Sheet: Met_vs_AK (lncRNA)
Gene	logFC	AveExpr	t	P.Value	adj.P.Val	B
AC009133.12	2.19088	4.5255	8.7025	2.95351e-08	4.08766e-05	8.67924
KIF9-AS1	1.74764	5.42711	5.83911	1.00862e-05	0.00323044	3.58888
MIR24-2	2.36688	9.00675	5.8201	1.05218e-05	0.00323044	3.54585
NR2F1-AS1	2.16113	5.51351	5.81318	1.06849e-05	0.00323044	3.53778
LINC00319	1.9852	5.73981	5.72821	1.29145e-05	0.00323044	3.36124
RP11-554I8.2	3.62404	4.45217	5.69198	1.40048e-05	0.00323044	3.22905
LINC00630	0.952052	7.43936	5.54295	1.95763e-05	0.00361697	2.96318
NUTM2A-AS1	0.98098	8.78558	5.5138	2.09074e-05	0.00361697	2.8905
DLGAP1-AS2	1.75262	5.51388	5.42224	2.57211e-05	0.00381592	2.71328
LL0XNC01-237H1.2	1.05674	6.28378	5.39163	2.75717e-05	0.00381592	2.64588
DNAH10OS	1.67738	5.97622	5.19629	4.30446e-05	0.00541579	2.22536
ASB16-AS1	0.995477	7.29165	5.10944	5.25319e-05	0.00572279	2.0233
MIR646HG	2.17421	5.26866	5.09673	5.4089e-05	0.00572279	2.01694
AC159540.1	1.37483	4.92941	5.0672	5.78895e-05	0.00572279	1.9548
GATA2-AS1	1.88488	5.07184	5.01164	6.5792e-05	0.00605721	1.83567
RP11-426C22.4	2.12246	3.6744	4.96374	7.34792e-05	0.00605721	1.62922
TMEM254-AS1	-2.14219	6.64119	-4.95833	7.44022e-05	0.00605721	1.71765
RP6-65G23.3	-2.51542	7.47644	-4.89842	8.54554e-05	0.00657057	1.59235
AC009948.5	1.37064	7.48235	4.81428	0.000103848	0.0072986	1.36764
AC068282.3	1.73474	4.83774	4.80759	0.000105471	0.0072986	1.39871
AC108142.1	2.64935	4.43979	4.71235	0.000131591	0.00848857	1.19542
LINC00638	1.4221	4.5138	4.70157	0.000134934	0.00848857	1.17202
XXbac-BPG181B23.7	1.50265	5.41904	4.66163	0.000148081	0.00866553	1.07171
LINC00313	2.25762	3.78246	4.65533	0.000150269	0.00866553	1.02827
MIR600HG	-1.61244	7.86706	-4.59619	0.000172481	0.00889004	0.911474
AC007879.7	2.04902	5.2529	4.59081	0.000174659	0.00889004	0.917523
RP5-1028K7.2	1.97232	4.66599	4.57193	0.000182523	0.00889004	0.892952
CTD-2619J13.13	-4.47919	8.06113	-4.56863	0.000183934	0.00889004	0.886478
PLBD1-AS1	-2.73924	6.79776	-4.5632	0.00018628	0.00889004	0.876112
AC093673.5	2.32953	6.01816	4.51069	0.000210581	0.00946953	0.716724
AC115522.3	-3.84465	7.58169	-4.5076	0.000212107	0.00946953	0.758057
LINC00941	3.55243	3.95929	4.48973	0.00022115	0.00956473	0.70432
RP11-666A20.4	1.63722	3.94751	4.43013	0.000254223	0.0106619	0.579052
RNF144A-AS1	2.09582	4.23192	4.35216	0.00030512	0.0121564	0.427679
RP5-882C2.2	1.30965	4.95534	4.34895	0.000307424	0.0121564	0.407787
RP11-96D1.11	-1.35066	9.52032	-4.30346	0.000341989	0.0131476	0.220286
CTC-529P8.1	1.83912	3.21839	4.22495	0.000411079	0.0153766	0.0611832
RP11-161I6.2	4.36571	1.80853	4.17399	0.000463246	0.0162368	-0.474211
ZEB1-AS1	0.978827	5.3547	4.17231	0.000465074	0.0162368	0.00874891
LINC00106	1.27351	4.87483	4.16848	0.000469272	0.0162368	0.0177862
DOCK9-AS2	-1.36398	6.74586	-4.13323	0.000509716	0.0168074	-0.0735373
CTC-444N24.8	0.881057	6.53225	4.13295	0.00051005	0.0168074	-0.11992
RP11-120D5.1	1.27095	4.35793	4.12226	0.000522992	0.016833	-0.0615889
RP11-446N19.1	1.50608	4.2058	4.05671	0.0006099	0.0190258	-0.198457
RBM26-AS1	-1.173	6.12624	-4.05066	0.000618615	0.0190258	-0.229839
LINC01278	0.993719	7.80221	4.01798	0.000667881	0.0197247	-0.41045
AP002954.3	1.38771	4.20239	4.01673	0.000669841	0.0197247	-0.280963
ASMTL-AS1	1.18846	5.89622	3.99922	0.000697913	0.0201231	-0.397551
RP11-44N21.1	1.5665	5.53376	3.98262	0.000725599	0.0204704	-0.425791
LINC00205	0.994732	5.3053	3.97451	0.000739538	0.0204704	-0.421869
C17orf51	1.29497	7.65075	3.91226	0.000855687	0.023221	-0.646107
RP11-563J2.2	1.41323	4.68846	3.88587	0.000910247	0.0242266	-0.583169
AC144831.1	-1.45401	7.07303	-3.87009	0.000944503	0.0245258	-0.661795
ATP2A1-AS1	1.52443	4.21275	3.86451	0.000956933	0.0245258	-0.604623
RP11-379B18.5	1.29632	6.045	3.85046	0.000988939	0.0248853	-0.733696
LINC00491	3.53133	3.64378	3.8133	0.0010788	0.0266617	-0.709585
RP11-284F21.10	2.24129	5.0498	3.7938	0.00112915	0.0270058	-0.820558
LINC00944	2.60889	3.17836	3.79282	0.00113175	0.0270058	-0.776065
SOX21-AS1	-2.92498	6.91008	-3.74806	0.00125658	0.0294764	-0.844518
RP11-54O7.3	2.02153	4.28925	3.72	0.00134171	0.0309489	-0.919834
FTX	1.11002	8.84816	3.68756	0.00144731	0.0328372	-1.16919
RP13-463N16.6	2.77454	3.18428	3.67584	0.00148743	0.0332032	-1.00421
SBF2-AS1	1.45027	8.11453	3.6609	0.00154018	0.0334501	-1.21688
RP11-381K20.2	1.06483	4.79015	3.65905	0.00154682	0.0334501	-1.07291
ENTPD3-AS1	-1.42785	6.14228	-3.63499	0.00163606	0.0348355	-1.11429
LINC00640	-2.2147	5.94387	-3.62268	0.0016837	0.0353067	-1.0928
AC007246.3	-1.13657	6.83454	-3.58309	0.00184628	0.0378035	-1.28809
LINC00900	-1.78127	6.54394	-3.58009	0.0018592	0.0378035	-1.23841
PPP1R26-AS1	0.941887	4.97747	3.56907	0.00190748	0.0378035	-1.27587
RP4-529N6.2	-4.11462	6.71696	-3.56805	0.00191203	0.0378035	-1.23926
SLC16A1-AS1	0.889896	6.66103	3.55905	0.00195249	0.0380171	-1.38977
LINC01123	1.37546	4.71725	3.55351	0.00197777	0.0380171	-1.29846
RP11-54O7.17	2.23178	3.92566	3.54278	0.00202774	0.0384438	-1.26447
GS1-600G8.5	4.5356	2.46224	3.51739	0.00215093	0.0402283	-1.41519
BAALC-AS1	-1.05517	6.3337	-3.51158	0.00218017	0.0402314	-1.40373
RP11-458D21.1	1.24684	4.68343	3.47027	0.00239941	0.0436093	-1.47543
AC009403.2	0.717831	6.09579	3.46201	0.00244578	0.0436093	-1.57247
RP11-355F16.1	1.26967	4.01608	3.4599	0.00245775	0.0436093	-1.43138
ARRDC1-AS1	0.899039	7.26559	3.44832	0.0025246	0.0442284	-1.65297
MIR503HG	1.574	3.97791	3.43142	0.0026253	0.0454176	-1.4964
CTD-2336O2.1	-0.967173	7.77349	-3.42279	0.00267824	0.0457616	-1.68669
ZBED5-AS1	-0.952977	7.63084	-3.41021	0.00275735	0.0465386	-1.70873
RAB30-AS1	0.818575	7.45481	3.38652	0.00291251	0.0485652	-1.79192
EPB41L4A-AS1	-0.812871	9.02011	-3.36741	0.0030439	0.0501519	-1.85045
MIR222HG	1.78757	7.19804	3.3619	0.00308284	0.050196	-1.85078
CTD-3247F14.2	-2.70894	6.753	-3.33919	0.00324854	0.0517093	-1.69088
MEG3	1.92502	8.69018	3.33893	0.00325051	0.0517093	-1.93895
PRKCQ-AS1	1.88638	6.51788	3.32695	0.00334144	0.0525518	-1.9051
RP11-49I11.1	2.65884	4.02316	3.31668	0.00342143	0.0532052	-1.73861
CTD-2587H24.5	2.38615	3.57241	3.31171	0.00346078	0.0532192	-1.7155
RP11-109J4.1	-2.28506	6.85562	-3.30581	0.00350811	0.0533541	-1.81889
RP11-1246C19.1	0.908395	5.99007	3.29952	0.0035592	0.0535427	-1.91946
CTD-2542L18.1	1.06217	4.61294	3.26538	0.00384966	0.0572895	-1.88329
C1RL-AS1	1.04085	8.50095	3.24325	0.00405016	0.0595752	-2.13249
TOB1-AS1	-1.51315	6.4692	-3.23905	0.00408934	0.0595752	-1.96444
RP11-1060J15.4	4.32681	0.469482	3.23197	0.00415623	0.0598279	-2.16368
USP27X-AS1	0.85436	5.37643	3.22107	0.0042613	0.0598279	-2.04565
RP11-384L8.1	-2.81111	6.37787	-3.2166	0.00430513	0.0598279	-1.9146
RP11-432J22.2	1.02347	4.33304	3.21572	0.0043139	0.0598279	-1.96457
AP000695.4	1.64421	3.1559	3.21481	0.00432283	0.0598279	-1.89975
PXN-AS1	-0.782345	6.51616	-3.20408	0.00443031	0.0607084	-2.0917
RP11-277P12.20	-2.1487	6.65474	-3.19957	0.00447625	0.0607365	-2.05057
LINC00704	2.14769	2.93984	3.18356	0.00464313	0.0619487	-1.96218
FOXD2-AS1	1.61376	4.20095	3.18028	0.00467799	0.0619487	-2.0333
CASC15	1.24389	7.18196	3.17824	0.00469987	0.0619487	-2.2375
RP11-389C8.2	-1.32925	6.78204	-3.1704	0.00478481	0.0624733	-2.15534
RUSC1-AS1	1.01111	5.49541	3.15434	0.00496334	0.0641825	-2.19877
LENG8-AS1	0.732374	5.97107	3.15037	0.00500846	0.0641825	-2.22976
RP11-303E16.2	1.15024	6.76082	3.0915	0.00572639	0.0727094	-2.4035
FAM182A	-3.49995	5.26211	-3.07892	0.00589223	0.0737539	-2.31045
RP11-326K13.4	-1.8578	6.39237	-3.0772	0.00591523	0.0737539	-2.26954
ZSCAN16-AS1	0.8093	6.14763	3.07242	0.00597979	0.0738931	-2.40575
AP000695.6	1.53173	3.72626	3.06414	0.00609307	0.0746266	-2.21121
ZNF213-AS1	0.691153	7.43698	3.05087	0.00627898	0.076229	-2.50625
MIR181A1HG	1.22884	4.87292	3.04597	0.00634904	0.0764093	-2.37656
LINC00662	0.567904	7.89739	3.04155	0.00641282	0.0765115	-2.53842
AF127936.9	1.11811	5.64941	3.03368	0.00652794	0.0772194	-2.46624
RP11-345P4.9	-1.02682	8.13984	-3.02194	0.00670349	0.078624	-2.5538
RP11-57H14.4	-0.689822	8.00378	-3.01399	0.00682502	0.0793767	-2.5738
RP11-1149O23.3	0.919152	6.7844	2.99759	0.00708225	0.0811269	-2.59671
LINC01137	-1	8.5236	-2.99483	0.00712645	0.0811269	-2.62617
PCAT7	2.32639	3.89926	2.9913	0.00718344	0.0811269	-2.37903
JHDM1D-AS1	-1.06465	8.78818	-2.98966	0.00720998	0.0811269	-2.6451
CTB-181H17.1	1.27449	4.41385	2.97294	0.00748655	0.0830141	-2.47398
RP3-428L16.2	1.60773	5.85782	2.97228	0.00749766	0.0830141	-2.61731
LINC01214	-4.18715	5.71195	-2.96053	0.00769856	0.0842758	-2.51985
RP11-733O18.1	2.50539	4.47971	2.9554	0.00778771	0.0842758	-2.53519
RP11-644F5.11	1.35072	5.81849	2.95408	0.00781092	0.0842758	-2.64781
SOCS2-AS1	1.03366	4.71908	2.95156	0.00785519	0.0842758	-2.55037
AC007743.1	1.30061	5.34751	2.93134	0.00821996	0.0875109	-2.65671
LINC00702	1.20704	5.82595	2.9247	0.00834329	0.0881459	-2.70453
CTD-2008P7.9	-2.1156	6.56688	-2.91002	0.00862219	0.0899266	-2.64149
RP11-116G8.5	-2.18477	7.8302	-2.909	0.00864179	0.0899266	-2.73498
SFTA1P	2.33848	1.50635	2.90222	0.00877399	0.0900649	-2.64536
RP11-617F23.1	-1.27055	6.56371	-2.90033	0.00881115	0.0900649	-2.69417
RP5-1159O4.1	-1.04532	4.88061	-2.89514	0.0089139	0.0900649	-2.53108
MEG8	2.17981	3.86536	2.89507	0.00891538	0.0900649	-2.56492
AC007182.6	-2.92595	5.80657	-2.88287	0.00916166	0.091349	-2.53374
AC092168.2	1.25778	4.59749	2.88224	0.00917451	0.091349	-2.66056
RP11-290D2.6	-0.967185	6.41443	-2.87356	0.00935395	0.0922931	-2.74649
CTD-2619J13.19	1.55559	4.56539	2.87123	0.00940269	0.0922931	-2.69468
RP11-486L19.2	-1.35812	6.98605	-2.86247	0.00958823	0.0934515	-2.80699
C3orf35	-0.955654	5.91164	-2.84538	0.00996002	0.0960337	-2.74855
CD27-AS1	0.738974	7.48157	2.84178	0.0100401	0.0960337	-2.94308
RP11-47I22.2	2.02039	3.32931	2.84083	0.0100613	0.0960337	-2.60815
NBR2	0.609293	7.15604	2.83243	0.010251	0.0971736	-2.94613
FLJ37035	-0.967808	5.84344	-2.82441	0.0104352	0.0971741	-2.79399
RP11-498E2.9	-3.31717	5.32529	-2.82284	0.0104718	0.0971741	-2.73447
RP11-517B11.7	-0.696702	6.67028	-2.82155	0.0105018	0.0971741	-2.89739
DLEU2	0.854209	6.95269	2.81786	0.0105882	0.0971741	-2.97279
RP11-378A13.1	-0.864758	6.32508	-2.81727	0.0106021	0.0971741	-2.86461
PCAT6	-1.49984	5.81296	-2.79773	0.0110715	0.0992442	-2.79355
TERC	1.2019	9.99931	2.79694	0.0110907	0.0992442	-3.09758
RP11-134G8.10	-0.972384	7.12069	-2.79676	0.0110953	0.0992442	-2.9716
CTC-429P9.3	-0.671458	7.18538	-2.79596	0.0111148	0.0992442	-2.98522
RP11-326C3.2	1.46598	4.23862	2.7752	0.0116371	0.102745	-2.84558
LINC00894	1.13689	7.04102	2.7719	0.0117222	0.102745	-3.07627
RP11-390E23.6	-0.892234	7.59041	-2.77162	0.0117296	0.102745	-3.04932
AC074286.1	-1.22406	7.21182	-2.75771	0.0120954	0.10482	-3.04221
C1orf204	-1.30195	6.20934	-2.75686	0.0121179	0.10482	-2.93506
RP11-6N17.4	-0.929117	7.14137	-2.72117	0.0131084	0.112668	-3.12441
STX17-AS1	-2.24819	4.74811	-2.71481	0.0132928	0.112668	-2.82973
IGFBP7-AS1	1.19432	4.67771	2.71219	0.0133694	0.112668	-3.00628
KB-1562D12.1	-2.61777	5.63997	-2.71086	0.0134084	0.112668	-2.82842
RP11-386B13.4	-3.55609	6.51484	-2.70604	0.0135511	0.112668	-2.8272
TMEM105	1.83028	4.57654	2.70405	0.0136104	0.112668	-3.04622
AATBC	-2.43636	8.88728	-2.70366	0.0136218	0.112668	-3.19756
CCDC18-AS1	0.732726	7.97081	2.70026	0.013724	0.112668	-3.2454
CTA-392E5.1	2.35478	2.66976	2.69651	0.013837	0.112668	-2.8422
RP11-459E5.1	-4.58623	8.36598	-2.69644	0.0138393	0.112668	-3.00901
PRR34-AS1	-0.597732	7.44688	-2.69337	0.0139325	0.112764	-3.20757
RP3-368A4.6	1.33338	7.74165	2.68044	0.0143326	0.115328	-3.28767
DLGAP1-AS1	1.08957	6.27701	2.66648	0.0147767	0.117716	-3.25085
RP1-79C4.4	1.1165	5.15411	2.66431	0.0148466	0.117716	-3.16754
RP11-440D17.3	0.84612	6.91193	2.66162	0.0149342	0.117716	-3.28511
TMPO-AS1	1.09261	6.18309	2.65886	0.0150243	0.117716	-3.25839
LINC00467	-1.16755	6.38661	-2.65794	0.0150547	0.117716	-3.16057
RP4-660H19.1	2.3028	3.20975	2.64646	0.0154359	0.118741	-2.95655
RP11-521B24.3	1.45262	4.41035	2.64564	0.0154635	0.118741	-3.11752
RP11-365O16.6	-2.82828	6.82608	-2.64173	0.0155957	0.118741	-3.07592
RP3-405J10.3	0.909745	6.04726	2.64156	0.0156015	0.118741	-3.27959
AC002310.12	0.852514	5.64341	2.64117	0.0156148	0.118741	-3.25108
JPX	0.602282	8.82784	2.61747	0.0164403	0.124336	-3.43368
FIRRE	1.96604	5.0224	2.60565	0.0168677	0.126874	-3.29664
RP11-145A3.1	1.67798	3.37804	2.60108	0.0170354	0.127443	-3.05527
RP11-307C12.12	-0.84478	5.0116	-2.59516	0.0172552	0.128393	-3.12505
LINC00324	-0.902713	6.94035	-2.5891	0.0174831	0.128773	-3.37347
RP11-307C12.11	-1.17391	6.13935	-2.58885	0.0174923	0.128773	-3.2794
CTD-2015H6.3	-1.17891	6.51004	-2.57766	0.0179209	0.130829	-3.3461
RP3-512B11.3	-0.87282	7.40413	-2.57663	0.0179607	0.130829	-3.42719
UCA1	-1.57154	5.67343	-2.57157	0.0181579	0.131573	-3.23157
RP11-1114A5.4	0.998823	4.35909	2.55963	0.0186318	0.133698	-3.2551
RP11-529K1.2	0.751381	4.47103	2.55698	0.0187385	0.133698	-3.26013
HLA-F-AS1	0.688282	5.55339	2.55683	0.0187447	0.133698	-3.40093
MIR4435-2HG	1.43409	8.08863	2.55453	0.0188374	0.133698	-3.54869
LINC00899	-1.03712	6.48817	-2.55024	0.0190124	0.134251	-3.39926
LINC-PINT	0.896699	7.91203	2.54643	0.0191689	0.134669	-3.55043
RP11-804H8.6	-1.14437	4.63992	-2.53923	0.0194682	0.13608	-3.12088
VPS9D1-AS1	1.38336	6.54548	2.53363	0.0197038	0.13667	-3.52874
CTD-2540B15.7	-2.85714	5.35453	-2.53254	0.01975	0.13667	-3.11969
SOS1-IT1	1.04281	4.57514	2.52974	0.019869	0.136809	-3.356
PCAT1	-0.844479	5.39423	-2.52215	0.0201954	0.138368	-3.31986
RP5-1112D6.7	-0.876882	5.81686	-2.51526	0.0204959	0.139441	-3.38373
RP11-93B14.6	-2.4016	5.23811	-2.51395	0.0205534	0.139441	-3.14529
RP5-991G20.1	1.06497	4.01898	2.50578	0.0209164	0.141211	-3.295
AC000068.5	0.702675	5.19364	2.49878	0.0212316	0.142436	-3.47033
C1QTNF9B-AS1	-3.21992	5.7755	-2.49649	0.021336	0.142436	-3.17536
CTD-2267D19.3	-0.838632	8.5247	-2.4924	0.0215231	0.142436	-3.64319
LINC00910	0.690246	7.08698	2.48983	0.0216417	0.142436	-3.6261
RP11-973H7.3	-1.43001	4.63439	-2.48825	0.0217148	0.142436	-3.20377
RP11-420A23.1	-1.38104	6.71422	-2.48712	0.0217674	0.142436	-3.51715
C5orf66	0.785483	5.19746	2.48249	0.0219835	0.142436	-3.5044
PTOV1-AS1	0.709138	5.52941	2.48149	0.0220301	0.142436	-3.54408
RP11-418J17.1	0.476914	7.89733	2.47892	0.0221511	0.142436	-3.67379
MAP3K14-AS1	0.727784	5.41573	2.47756	0.0222157	0.142436	-3.54188
RP1-80N2.3	0.740553	4.78237	2.47726	0.0222298	0.142436	-3.46708
RP11-235E17.6	1.11266	5.20063	2.47463	0.0223549	0.142577	-3.54028
LINC01315	-1.87525	6.20961	-2.47034	0.02256	0.143225	-3.44662
AC034220.3	0.88597	5.73535	2.45973	0.0230754	0.145828	-3.61084
RP11-295G20.2	-1.51906	8.90099	-2.45328	0.0233938	0.147168	-3.71605
AL450992.2	-1.74092	8.10255	-2.44694	0.0237109	0.148488	-3.67985
UBAC2-AS1	-1.16214	5.13012	-2.44234	0.0239433	0.148875	-3.36392
AC113189.5	-0.731963	7.00759	-2.4413	0.0239961	0.148875	-3.66818
MFI2-AS1	1.13837	4.509	2.43936	0.0240953	0.148875	-3.49748
EML2-AS1	1.88955	3.80175	2.43344	0.0243994	0.150084	-3.41803
LINC00886	-1.10543	5.7367	-2.4273	0.0247189	0.151131	-3.53227
RP11-727A23.5	0.721162	5.60846	2.42598	0.024788	0.151131	-3.65185
RP11-610P16.1	-1.01105	4.75516	-2.42067	0.0250679	0.151728	-3.34747
NDUFV2-AS1	-0.706241	5.47128	-2.41997	0.0251052	0.151728	-3.54168
RP11-334C17.5	0.783717	6.02825	2.41214	0.0255236	0.152566	-3.71614
LINC01554	-2.06709	7.77003	-2.409	0.0256935	0.152566	-3.7167
CTBP1-AS2	0.517458	8.8498	2.40838	0.0257275	0.152566	-3.83884
FLG-AS1	-2.01063	8.25033	-2.40811	0.0257417	0.152566	-3.74928
RP11-568N6.1	-1.40047	5.21215	-2.40637	0.0258365	0.152566	-3.45724
MIR100HG	1.22404	7.27817	2.40511	0.0259053	0.152566	-3.80635
FAM66D	0.800409	4.213	2.40166	0.0260946	0.153029	-3.51201
B4GALT1-AS1	-1.11424	4.94258	-2.39533	0.0264448	0.154429	-3.43919
FZD10-AS1	0.984247	6.60685	2.3881	0.0268507	0.156065	-3.80327
RP11-582J16.5	-0.446555	7.25313	-2.38634	0.0269505	0.156065	-3.79639
LINC00520	2.30639	4.27502	2.38365	0.0271033	0.156296	-3.60367
RP5-968P14.2	-1.22655	4.81206	-2.38135	0.0272348	0.156402	-3.41318
MAFTRR	-1.49884	4.69829	-2.37316	0.027707	0.157093	-3.40613
RP11-327F22.6	-1.75915	5.13908	-2.37197	0.0277764	0.157093	-3.40871
CTD-2357A8.3	2.31492	2.02753	2.36728	0.028051	0.157093	-3.38188
RP5-1112D6.8	-0.76447	6.60149	-2.36722	0.028055	0.157093	-3.7707
RP11-38L15.3	1.64833	6.04308	2.36699	0.0280686	0.157093	-3.82882
RP6-99M1.3	1.88136	2.6538	2.36616	0.0281174	0.157093	-3.39009
CTB-158D10.3	-1.41444	5.22761	-2.36456	0.028212	0.157093	-3.53115
RP13-890H12.2	0.954317	4.38356	2.36369	0.0282631	0.157093	-3.62238
TAPT1-AS1	0.613469	6.31027	2.35466	0.0288028	0.159453	-3.83695
C6orf223	-2.52562	4.93795	-2.351	0.0290246	0.16004	-3.40592
AC007292.3	-1.72074	5.77608	-2.34407	0.0294481	0.161731	-3.61019
SNHG23	1.64055	4.59373	2.34201	0.0295751	0.161787	-3.72931
PAX8-AS1	1.60716	9.51238	2.33685	0.0298958	0.162897	-3.99826
RP1-232P20.1	-2.78211	5.88131	-2.33399	0.0300749	0.16323	-3.47835
CARMN	1.32953	8.21255	2.32859	0.0304151	0.164432	-3.98299
RP11-452L6.1	0.602957	5.4777	2.32491	0.0306494	0.164662	-3.81837
RP1-272L16.1	1.48708	5.30892	2.32419	0.0306957	0.164662	-3.85225
RP11-462L8.1	1.29718	1.99884	2.31493	0.0312929	0.167218	-3.47123
RP13-188A5.1	-0.782468	5.19261	-2.31071	0.0315689	0.167647	-3.69003
PAXIP1-AS2	0.741391	7.11007	2.31	0.0316155	0.167647	-3.96791
LINC00863	0.611629	7.11704	2.30223	0.0321298	0.169417	-3.97842
CTA-445C9.14	0.631368	6.00441	2.30127	0.0321941	0.169417	-3.9159
ITGA9-AS1	-0.943785	6.23561	-2.2948	0.032629	0.17061	-3.86019
RP11-95D17.1	-0.571084	7.3244	-2.29424	0.0326673	0.17061	-3.96675
LINC00504	-1.39222	6.82458	-2.28625	0.0332123	0.172804	-3.89464
RP11-35G9.3	0.53802	5.1528	2.28127	0.0335564	0.17394	-3.85991
AC012363.4	-2.36007	5.35587	-2.2718	0.0342196	0.176112	-3.56826
HOXA10-AS	1.35437	4.39289	2.27166	0.0342299	0.176112	-3.80907
BAIAP2-AS1	0.812245	8.49983	2.26655	0.0345931	0.177269	-4.0986
FOXP1-IT1	1.12623	5.34091	2.2649	0.0347108	0.177269	-3.94289
DLEU1	-0.679717	7.65899	-2.25857	0.0351669	0.178937	-4.04772
RASAL2-AS1	0.706425	4.35931	2.24315	0.0363007	0.183739	-3.8158
CTD-2201E18.3	0.67704	6.68893	2.24215	0.036376	0.183739	-4.06977
RP11-134L10.1	1.31883	5.05728	2.23535	0.0368872	0.185643	-3.97541
RP11-411K7.1	-1.01574	7.87426	-2.23298	0.037067	0.185872	-4.09402
RP11-295D4.1	0.826135	4.67509	2.22798	0.0374491	0.186493	-3.89164
RP11-73M18.7	-0.432622	7.97605	-2.22784	0.0374603	0.186493	-4.12565
RP11-262H14.4	-0.814163	5.07774	-2.22106	0.0379843	0.187879	-3.81445
BDNF-AS	-1.15589	5.96984	-2.22072	0.0380103	0.187879	-3.92758
LINC00957	-1.08611	6.31966	-2.21423	0.0385186	0.189714	-3.99757
DNAJC9-AS1	0.541323	5.34341	2.21224	0.0386755	0.189812	-4.00186
CTD-2017D11.1	-1.67293	8.3283	-2.21009	0.0388465	0.189977	-4.13422
RP1-30M3.5	1.10278	4.10404	2.20169	0.0395181	0.192581	-3.88071
UGDH-AS1	0.504025	5.72761	2.19411	0.0401338	0.194895	-4.08014
RP6-109B7.5	-1.35926	5.04361	-2.18881	0.0405695	0.196322	-3.75759
LL22NC03-86G7.1	0.793728	6.44804	2.18639	0.0407698	0.196418	-4.15707
RP11-140K17.3	-0.788152	5.82951	-2.18515	0.0408731	0.196418	-4.01244
COLCA1	2.25076	3.95823	2.18163	0.0411667	0.196923	-3.89656
RP13-270P17.3	-0.670372	5.81423	-2.18048	0.0412628	0.196923	-4.03679
MAFG-AS1	0.764113	5.73703	2.17826	0.0414499	0.196945	-4.12084
RP11-473M20.9	-0.909387	5.00035	-2.17626	0.0416182	0.196945	-3.83723
NORAD	0.570474	13.7014	2.17536	0.0416942	0.196945	-4.22127
TCEB3-AS1	0.564008	5.98258	2.1732	0.0418781	0.197141	-4.14304
RP11-174G6.5	-0.745317	6.88299	-2.16998	0.0421526	0.19776	-4.15496
RP11-73E17.2	0.644208	6.14703	2.16228	0.0428153	0.20019	-4.17745
RP11-305K5.1	-1.43898	4.84365	-2.15917	0.0430865	0.200534	-3.74311
RP11-367F23.2	-3.80413	6.71068	-2.15811	0.0431786	0.200534	-3.75576
RP11-774O3.3	-1.29626	6.73725	-2.15122	0.0437851	0.202102	-4.13986
TTC28-AS1	0.472206	7.80599	2.1506	0.0438397	0.202102	-4.27873
PAXIP1-AS1	-0.480729	7.50513	-2.14931	0.0439543	0.202102	-4.24214
RP11-588K22.2	1.4277	6.46268	2.14648	0.0442069	0.20259	-4.24732
RP11-356I2.4	-0.928156	7.76667	-2.14184	0.0446226	0.203715	-4.2554
RAB11B-AS1	-0.681184	7.33756	-2.14047	0.0447466	0.203715	-4.24044
RP3-406A7.7	-0.754483	5.84483	-2.1334	0.0453886	0.20596	-4.09609
RP11-797A18.6	0.979586	4.17627	2.12799	0.0458863	0.207538	-3.97925
RP4-737E23.2	-2.79603	5.40838	-2.1222	0.0464236	0.209284	-3.7451
AP001372.2	0.790796	6.80754	2.1193	0.0466953	0.209826	-4.29756
RASSF8-AS1	0.742882	6.32303	2.11669	0.0469404	0.210244	-4.2702
RP11-138A9.1	0.963133	6.16263	2.11038	0.0475396	0.212241	-4.27718
RP11-462G2.1	-2.53968	5.46939	-2.10226	0.0483198	0.215031	-3.82463
RP11-164P12.3	-1.23114	5.02402	-2.09304	0.0492197	0.21815	-3.9469
AC008074.4	-3.83523	5.69871	-2.09186	0.049336	0.21815	-3.77053
RP11-500C11.3	0.813994	5.10341	2.08361	0.0501551	0.221066	-4.21449
RP11-798M19.6	0.800122	4.8179	2.07981	0.050537	0.221447	-4.17223
RP11-1081L13.4	-1.78008	5.57859	-2.07816	0.0507034	0.221447	-3.996
LINC01290	-1.92292	4.91225	-2.07798	0.0507216	0.221447	-3.84196
RP11-22C11.2	-1.15684	4.39878	-2.06706	0.0518374	0.224643	-3.90237
AC062029.1	0.646674	4.70869	2.0669	0.0518543	0.224643	-4.18577
RP11-796E2.4	-1.25829	4.77745	-2.06563	0.0519849	0.224643	-3.90579
RP11-1260E13.4	-1.92752	5.04097	-2.06449	0.0521029	0.224643	-3.90363
CTD-2341M24.1	1.02506	4.24278	2.05928	0.0526458	0.225926	-4.13868
MMP25-AS1	0.77171	5.68425	2.05837	0.0527407	0.225926	-4.32627
AC009961.3	-0.556007	5.55588	-2.05693	0.0528911	0.225926	-4.20708
ST20	0.800598	5.49781	2.05539	0.0530534	0.225926	-4.31236
RP11-498C9.15	-0.467734	8.10211	-2.05149	0.0534655	0.226734	-4.4417
RP11-66N24.4	0.742353	4.76822	2.0505	0.0535708	0.226734	-4.20514
RP11-182L21.6	0.681356	5.3289	2.04515	0.0541413	0.22845	-4.30379
RP11-166P13.3	-1.12927	5.48198	-2.03893	0.0548123	0.229467	-4.15254
RP11-1112J20.2	-4.50106	4.87075	-2.03826	0.0548853	0.229467	-3.88889
RP11-660L16.2	-1.96527	6.98909	-2.0377	0.0549463	0.229467	-4.31531
RP11-686D22.8	1.0556	3.5886	2.03678	0.0550457	0.229467	-4.04608
INE1	0.838306	4.98075	2.02648	0.0561774	0.233482	-4.28968
LINC00893	0.758924	6.05725	2.0249	0.056353	0.233511	-4.41217
CYP1B1-AS1	-1.42275	4.62639	-2.01149	0.0578614	0.239045	-3.94579
AC093627.10	0.87834	6.09382	2.0042	0.0586961	0.241691	-4.45156
AC093609.1	-1.94471	5.66652	-2.00163	0.0589932	0.241691	-4.10891
LINC00152	1.19664	7.20829	1.99991	0.0591927	0.241691	-4.5308
THAP9-AS1	0.581244	9.11631	1.99887	0.0593131	0.241691	-4.58576
DSG1-AS1	0.55002	4.65021	1.99834	0.0593751	0.241691	-4.26724
LINC01269	-2.88868	4.43047	-1.98966	0.060394	0.244185	-3.89998
ZNF790-AS1	-0.961317	5.25295	-1.98958	0.0604034	0.244185	-4.2315
STXBP5-AS1	-0.863163	6.8831	-1.98817	0.0605699	0.244185	-4.46276
CTD-2587M2.1	0.794034	5.19515	1.98713	0.0606934	0.244185	-4.388
CTC-236F12.4	-1.06686	5.26878	-1.97378	0.0622985	0.249439	-4.23399
RP13-104F24.2	-0.561678	6.99737	-1.97327	0.0623598	0.249439	-4.51219
CTB-31O20.2	-0.521823	6.13073	-1.96767	0.0630442	0.25145	-4.44051
RP3-508I15.9	-0.599553	6.16604	-1.96373	0.0635301	0.25266	-4.44542
RP11-266L9.5	-0.77862	5.12233	-1.96173	0.0637777	0.252918	-4.24861
AC025171.1	0.55974	5.99683	1.9587	0.0641551	0.253688	-4.51114
LINC01359	0.801396	4.85651	1.95519	0.0645948	0.254699	-4.39967
CTB-113D17.1	-2.74363	4.63734	-1.95281	0.064894	0.255151	-3.94584
GAS1RR	-0.878497	5.66165	-1.95056	0.0651788	0.255545	-4.38854
PRKAR2A-AS1	-0.739592	5.00436	-1.94146	0.0663387	0.258699	-4.27714
RP11-624L4.1	1.02595	4.9287	1.94132	0.0663571	0.258699	-4.44562
SNHG14	0.996195	8.7117	1.93972	0.066563	0.258773	-4.6798
LINC01010	-1.70512	5.22989	-1.93621	0.0670162	0.259805	-4.17337
DIRC3	-1.46946	6.11313	-1.93055	0.0677541	0.261932	-4.39609
DNAJC3-AS1	-0.527084	6.10604	-1.92543	0.0684274	0.262976	-4.50864
LINC00511	-0.481965	10.1995	-1.92216	0.0688616	0.262976	-4.72594
AC005083.1	-1.42017	4.62954	-1.92101	0.0690138	0.262976	-4.10538
SUCLG2-AS1	-1.09146	4.50028	-1.91982	0.0691724	0.262976	-4.14728
MIR99AHG	-1.16326	7.08014	-1.9192	0.069255	0.262976	-4.57494
LINC01521	0.788151	4.7848	1.91854	0.0693441	0.262976	-4.43326
RP11-521I2.3	0.647744	4.51472	1.91846	0.0693542	0.262976	-4.38512
RP11-260M2.1	1.40589	2.88337	1.9144	0.0698984	0.263599	-4.09194
RP11-521D12.5	-2.06963	6.25345	-1.91439	0.0698996	0.263599	-4.39823
AP001429.1	1.10938	3.53082	1.90832	0.070721	0.265972	-4.19358
FBXL19-AS1	0.608536	6.00091	1.90411	0.0712957	0.267387	-4.6016
RP5-884C9.2	-1.87345	5.29788	-1.90274	0.0714834	0.267387	-4.26089
RP5-884M6.1	1.61679	5.24165	1.90055	0.0717854	0.267792	-4.58099
RP11-218M22.1	-0.583012	8.54287	-1.89771	0.0721776	0.268532	-4.71504
RP11-158H5.7	-0.458515	7.11378	-1.896	0.0724153	0.268694	-4.64866
RP11-496I9.1	1.019	4.8293	1.8923	0.0729304	0.269881	-4.51521
CTD-2530H12.2	-2.9661	4.48218	-1.88831	0.0734903	0.271228	-4.02672
RP11-731D1.4	-0.786935	5.24295	-1.88581	0.0738418	0.271801	-4.42605
RP11-815J21.1	0.799303	4.30664	1.88425	0.0740634	0.271893	-4.38556
RP11-767N6.7	-0.620126	5.49387	-1.88197	0.0743868	0.272358	-4.49729
OGFRP1	0.814207	4.99417	1.87902	0.0748067	0.273173	-4.53344
RP11-1275H24.1	-0.542975	6.00946	-1.87716	0.075073	0.273424	-4.57423
RP6-91H8.3	3.73376	1.8476	1.87073	0.076	0.276074	-4.07421
LINC01376	0.667669	4.14779	1.86643	0.0766257	0.277618	-4.32679
FAM182B	-0.937645	5.83958	-1.85271	0.0786511	0.284212	-4.56768
RP5-1065J22.8	-0.738935	6.21605	-1.84769	0.0794036	0.286184	-4.63049
ALOX12-AS1	-0.427563	6.47424	-1.84461	0.0798693	0.286559	-4.68521
LINC00519	1.33275	4.84774	1.84426	0.0799219	0.286559	-4.61158
ALMS1-IT1	0.840486	4.17834	1.84143	0.0803514	0.287355	-4.45178
RP11-108M9.4	0.874661	6.29486	1.83654	0.0810982	0.288903	-4.74221
RP11-228B15.4	0.57043	5.35889	1.83403	0.0814842	0.288903	-4.64788
RP11-348P10.2	-0.548958	5.5916	-1.83385	0.0815122	0.288903	-4.56702
RP11-465N4.4	-1.65746	4.12464	-1.83315	0.0816192	0.288903	-4.18337
AC002467.7	0.672312	4.8643	1.82459	0.08295	0.292747	-4.60085
RP11-557H15.4	-1.50937	4.82858	-1.82336	0.0831426	0.292747	-4.2608
LINC00964	-1.50243	5.02504	-1.8221	0.0833398	0.292747	-4.28265
LINC00571	-0.736879	4.94317	-1.82027	0.0836273	0.293013	-4.44292
ZNF503-AS1	-2.90758	5.74301	-1.81292	0.0847928	0.296346	-4.2849
SRP14-AS1	0.707945	5.58743	1.80956	0.0853306	0.297178	-4.72358
RP1-206D15.6	-0.75559	5.99813	-1.80794	0.0855906	0.297178	-4.67654
RNF216P1	0.365584	8.66237	1.80741	0.0856747	0.297178	-4.88304
RP4-773N10.4	0.349174	8.80545	1.8027	0.0864363	0.299069	-4.89492
HCG11	-0.60353	8.49384	-1.79954	0.0869495	0.299558	-4.87068
LINC00969	0.709142	9.19732	1.79912	0.0870181	0.299558	-4.91732
RP11-783K16.5	-0.879274	8.20618	-1.79715	0.0873394	0.299558	-4.85396
SMAD5-AS1	-1.87648	4.67546	-1.79652	0.0874433	0.299558	-4.22286
TRAM2-AS1	0.539256	6.62695	1.79481	0.0877229	0.299774	-4.81804
RP11-16C1.2	0.828216	5.22192	1.79028	0.0884707	0.301216	-4.70809
RP11-20G13.1	-2.15104	4.48184	-1.78861	0.0887473	0.301216	-4.19807
CTC-429P9.5	-0.486228	5.89861	-1.78758	0.0889175	0.301216	-4.7072
RP11-802E16.3	0.629558	5.09605	1.78615	0.0891561	0.301216	-4.68125
RP11-44N11.1	0.742167	4.59134	1.78568	0.0892332	0.301216	-4.60047
LINC00342	0.826295	6.01129	1.77774	0.0905653	0.304969	-4.81293
RP11-332H14.2	0.516839	5.94237	1.77366	0.0912564	0.306551	-4.79808
PARD6G-AS1	0.700512	4.69386	1.77063	0.0917738	0.306906	-4.63086
LINC01572	0.578128	5.13421	1.77044	0.0918056	0.306906	-4.70706
RP11-1275H24.3	-0.52251	6.18703	-1.76575	0.0926093	0.308846	-4.76979
CTD-2600O9.1	-1.81604	4.4551	-1.76358	0.0929835	0.309349	-4.21895
RP11-26J3.3	-0.52046	5.4845	-1.75979	0.0936409	0.310789	-4.67736
CTD-2228K2.7	0.679354	9.03272	1.75473	0.0945228	0.312519	-4.98191
MIR31HG	1.75165	6.71119	1.75421	0.0946136	0.312519	-4.91879
LINC01534	-0.57214	5.18759	-1.74426	0.0963726	0.317571	-4.63278
RP11-1020A11.2	0.920892	4.18558	1.74121	0.0969176	0.318608	-4.55257
LINC01181	-2.36552	6.10582	-1.73498	0.0980375	0.320866	-4.51155
ZNF529-AS1	0.449025	5.65562	1.7347	0.0980891	0.320866	-4.82509
RP5-1068E13.7	-0.655979	5.04354	-1.73353	0.0983	0.320866	-4.61191
CTD-3092A11.2	1.4377	4.5585	1.7297	0.0989967	0.32238	-4.73725
RP4-541C22.5	-2.19469	4.92699	-1.72767	0.0993681	0.32283	-4.27144
RP11-18H21.1	-2.17143	4.45517	-1.72323	0.100181	0.323833	-4.23932
AC016735.2	-2.2024	5.71215	-1.72251	0.100315	0.323833	-4.63692
STARD7-AS1	0.339098	7.29619	1.72216	0.100379	0.323833	-4.96183
CBR3-AS1	-0.848762	7.56469	-1.71985	0.100806	0.323838	-4.9427
ZNF561-AS1	-0.519112	7.42967	-1.71962	0.100848	0.323838	-4.94505
RP11-443B20.1	0.58673	5.08307	1.71585	0.101549	0.325332	-4.79287
HOXD-AS2	-1.48452	4.33299	-1.71337	0.102012	0.32606	-4.30312
LA16c-313D11.12	-0.559293	6.83063	-1.70838	0.10295	0.326943	-4.92096
LIPE-AS1	-0.703648	7.11246	-1.70711	0.10319	0.326943	-4.9387
TSPOAP1-AS1	-0.969577	5.48104	-1.70708	0.103195	0.326943	-4.69451
RP4-794H19.1	0.909211	4.14032	1.70438	0.103705	0.326943	-4.66804
RP11-66B24.4	0.47649	6.19162	1.70385	0.103805	0.326943	-4.92667
RP11-677M14.7	0.569038	4.63914	1.70346	0.103881	0.326943	-4.72778
SLC22A18AS	0.826986	5.20396	1.7029	0.103986	0.326943	-4.84439
RP11-30P6.6	1.55443	1.81137	1.6997	0.104596	0.326943	-4.23948
TEX41	-0.963255	5.56944	-1.69954	0.104626	0.326943	-4.71874
EMX2OS	-0.92976	6.51271	-1.69942	0.10465	0.326943	-4.8829
CTD-2626G11.2	-2.83815	6.10907	-1.69451	0.105592	0.328763	-4.58076
LINC01001	0.557753	5.38798	1.69391	0.105708	0.328763	-4.86047
RP11-251G23.5	0.677969	4.43604	1.6923	0.106019	0.328993	-4.72665
RP11-317N8.5	-0.57848	5.37285	-1.68792	0.106868	0.330547	-4.75868
NRAV	-0.591145	8.49412	-1.68725	0.106998	0.330547	-5.04416
RP11-477D19.2	0.708297	5.02083	1.68318	0.107795	0.332266	-4.82207
RP11-379F4.4	-0.76843	6.67092	-1.68133	0.108157	0.332347	-4.92997
CTA-384D8.36	0.520091	6.66932	1.68018	0.108383	0.332347	-4.99526
RNU11	0.734023	7.4686	1.67938	0.108541	0.332347	-5.04464
U47924.27	0.577205	6.87218	1.66731	0.110944	0.338324	-5.02983
LINC00472	0.691504	5.13073	1.66642	0.111122	0.338324	-4.87091
RP11-589M4.1	-0.697235	4.46668	-1.6659	0.111226	0.338324	-4.55495
TTN-AS1	-0.488314	9.27615	-1.66281	0.11185	0.338793	-5.10902
AC012358.8	-1.70561	4.70255	-1.66272	0.11187	0.338793	-4.41024
PKI55	-0.424394	7.71198	-1.65598	0.11324	0.340921	-5.05872
RP11-494M8.4	-2.15231	5.19631	-1.65567	0.113304	0.340921	-4.43952
LINC01094	-0.729015	7.62768	-1.65563	0.113312	0.340921	-5.04599
RP11-1299A16.3	-1.33828	4.73393	-1.65261	0.11393	0.342038	-4.54937
ST7-AS1	0.757445	4.96513	1.64813	0.114854	0.344066	-4.88509
RP11-355O1.11	0.463181	4.87083	1.64671	0.115149	0.344203	-4.84646
CALML3-AS1	-1.14366	8.18189	-1.6426	0.116004	0.345829	-5.08199
LINC01588	0.454874	6.01868	1.64169	0.116193	0.345829	-5.00348
RP11-73M18.8	-0.310668	8.10198	-1.63861	0.116838	0.347004	-5.10693
U91328.19	-0.684287	5.78487	-1.63592	0.117404	0.347939	-4.89323
RP11-420L9.5	0.673965	6.7763	1.62987	0.118685	0.350417	-5.08254
AL163953.3	-2.25263	4.61578	-1.6287	0.118935	0.350417	-4.32094
RP11-130F10.1	-1.00936	4.16053	-1.6278	0.119127	0.350417	-4.42436
RP4-639F20.1	-0.870924	5.12327	-1.62721	0.119253	0.350417	-4.72571
LINC01560	0.418422	5.34831	1.62203	0.120364	0.35293	-4.95386
CTD-2555C10.3	-2.08257	4.23054	-1.61904	0.121009	0.353517	-4.36977
CKMT2-AS1	0.312557	7.7522	1.61873	0.121074	0.353517	-5.13687
RP11-242D8.1	0.361117	5.74847	1.61316	0.122285	0.356299	-5.00967
CTB-55O6.12	0.450426	5.70477	1.61147	0.122655	0.356627	-5.01457
SCARNA15	0.783717	5.51738	1.60224	0.124687	0.361776	-5.02475
RP11-379B8.1	0.942126	4.40779	1.59873	0.125467	0.363277	-4.88884
RP4-564F22.5	0.918245	3.50485	1.59317	0.126711	0.366114	-4.57043
PDXDC2P	-0.436474	6.93538	-1.58719	0.128062	0.369064	-5.11012
RP11-342K6.1	0.499787	7.40948	1.58629	0.128266	0.369064	-5.17281
TMEM9B-AS1	0.471229	6.45282	1.58221	0.129195	0.370966	-5.12065
ACTA2-AS1	-0.824019	4.15003	-1.57468	0.130924	0.374637	-4.53371
GS1-124K5.4	0.579912	5.22252	1.57342	0.131215	0.374637	-5.01559
RP5-1074L1.4	0.763552	5.97692	1.57053	0.131885	0.374637	-5.1138
RP11-363E7.4	-0.677946	6.79412	-1.56977	0.132062	0.374637	-5.11829
CYB561D2	-0.859355	4.76804	-1.56967	0.132085	0.374637	-4.79477
LINC00641	-0.5146	8.20998	-1.56962	0.132097	0.374637	-5.20503
NAPA-AS1	1.0508	4.274	1.56789	0.132499	0.374804	-4.86709
RP3-475N16.1	0.383865	5.80085	1.56704	0.132698	0.374804	-5.08641
RP5-1092A3.4	0.768983	4.29435	1.564	0.13341	0.375339	-4.89652
TCONS_00029157	0.5514	7.36781	1.56392	0.13343	0.375339	-5.2039
RP1-102E24.8	0.491908	4.87069	1.56088	0.134145	0.376587	-4.96469
CTC-444N24.11	0.428359	10.2664	1.55936	0.134502	0.376818	-5.29678
KTN1-AS1	-0.379682	7.00205	-1.55822	0.134772	0.376818	-5.15997
RP11-819C21.1	0.844538	5.29828	1.55696	0.13507	0.376889	-5.06933
RP11-1277A3.1	0.382188	6.09266	1.55512	0.135506	0.376949	-5.1277
KLF3-AS1	0.558991	4.45281	1.55458	0.135636	0.376949	-4.88526
CPB2-AS1	-3.45862	5.62827	-1.55198	0.136257	0.377914	-4.50079
CTC-459F4.3	0.321962	7.866	1.54889	0.136994	0.3782	-5.24165
EPHA1-AS1	-1.20836	4.88284	-1.54726	0.137385	0.3782	-4.7453
RP11-282K24.3	0.867911	6.22643	1.54681	0.137495	0.3782	-5.16885
RP11-448A19.1	0.415658	7.13711	1.54676	0.137506	0.3782	-5.21241
MIAT	-0.746456	8.26327	-1.54383	0.138213	0.3782	-5.23745
UBL7-AS1	-0.309937	6.84316	-1.54366	0.138253	0.3782	-5.17287
RAMP2-AS1	-1.12628	4.44888	-1.54316	0.138374	0.3782	-4.6426
AGAP2-AS1	0.482793	8.58757	1.54145	0.138789	0.3782	-5.28094
PSMA3-AS1	0.452594	9.50818	1.5403	0.139068	0.3782	-5.30918
CTC-459F4.1	0.485089	6.10391	1.5402	0.139092	0.3782	-5.15489
MIR3142HG	-1.00061	4.87521	-1.53841	0.139528	0.378641	-4.74849
RP11-351D16.3	-1.20283	5.23582	-1.53681	0.139919	0.378948	-4.81288
RP3-522D1.1	-1.94024	3.81781	-1.53543	0.140255	0.378948	-4.40754
HAND2-AS1	1.65758	1.90667	1.53458	0.140462	0.378948	-4.42876
RP11-863P13.6	-3.06714	4.67537	-1.53342	0.140748	0.378978	-4.4056
MKLN1-AS	0.415547	5.63446	1.52557	0.142685	0.383284	-5.1272
RP11-332M2.1	0.964337	6.10767	1.52434	0.142989	0.383284	-5.19836
RP11-1006G14.4	0.347602	7.10302	1.52219	0.143524	0.383284	-5.2427
LINC00426	-0.934707	5.18522	-1.52212	0.143541	0.383284	-4.90433
MIR205HG	0.58269	12.948	1.52136	0.143732	0.383284	-5.2865
ADAMTSL4-AS1	0.636492	4.87813	1.51973	0.144139	0.383632	-5.02699
AC005262.3	-0.639498	6.63062	-1.51854	0.144436	0.383684	-5.17354
RP11-158K1.3	-0.398379	6.36164	-1.51604	0.145064	0.384058	-5.16253
ZFPM2-AS1	1.21909	5.49288	1.51577	0.145132	0.384058	-5.17671
RP11-465B22.8	-1.02449	5.38492	-1.51218	0.146036	0.385714	-4.96456
RP11-553A21.3	-0.44943	4.91157	-1.50892	0.146863	0.387159	-4.95037
RP11-1038A11.3	-1.44906	4.28279	-1.50689	0.14738	0.387784	-4.55275
RP11-407B7.1	-1.32631	4.7102	-1.5049	0.147887	0.388378	-4.7265
RP11-392P7.6	0.809335	7.39125	1.50097	0.148895	0.389496	-5.29966
LINC00885	-1.03413	6.35403	-1.50054	0.149006	0.389496	-5.13432
NOP14-AS1	-0.503602	9.67702	-1.49995	0.149157	0.389496	-5.35511
CCDC183-AS1	-0.483549	6.50709	-1.498	0.14966	0.390075	-5.19466
CTD-2574D22.2	0.463282	4.72659	1.49572	0.150249	0.390317	-5.03912
RP11-661A12.7	-0.47597	5.84498	-1.49545	0.150317	0.390317	-5.11334
CTD-3193O13.12	-0.646794	5.04741	-1.49061	0.151577	0.392613	-4.92609
MIR193BHG	-0.715027	6.75473	-1.48987	0.151769	0.392613	-5.22112
DICER1-AS1	0.428594	5.94654	1.48406	0.153292	0.395581	-5.21444
RP11-867G23.8	0.356642	6.46771	1.48331	0.153488	0.395581	-5.25643
RP11-485M7.3	-3.69377	5.49523	-1.47857	0.154742	0.398071	-4.49662
RP11-481J2.2	-2.75842	5.3996	-1.47404	0.155946	0.398491	-4.60469
RP11-785H5.2	0.568999	4.67709	1.47236	0.156394	0.398491	-5.02889
RP11-513M16.8	-0.916734	3.91039	-1.47218	0.156444	0.398491	-4.66005
AF001548.5	0.615954	6.10071	1.47118	0.15671	0.398491	-5.25403
CTC-559E9.5	0.455229	5.95271	1.46991	0.157051	0.398491	-5.23966
RP5-1158E12.3	0.79979	6.46935	1.46983	0.157073	0.398491	-5.2925
SRRM2-AS1	0.399261	5.22812	1.4692	0.157243	0.398491	-5.13276
LAMTOR5-AS1	0.417669	4.76964	1.46878	0.157354	0.398491	-5.04666
LINC01410	0.663086	4.23837	1.46825	0.157496	0.398491	-4.96677
ARMCX5-GPRASP2	0.409591	6.68567	1.46353	0.158771	0.400916	-5.30114
RP13-516M14.1	0.580719	5.07196	1.46256	0.159034	0.400916	-5.12813
LINC01550	-0.397733	7.35958	-1.46086	0.159494	0.401072	-5.31633
OVOL1-AS1	-1.98091	4.39969	-1.4602	0.159675	0.401072	-4.54867
AC007566.10	0.441868	4.71244	1.45686	0.160585	0.402346	-5.05833
LINC01018	-2.24094	5.37869	-1.45621	0.160764	0.402346	-4.74012
RHOXF1-AS1	-2.87198	3.53801	-1.45392	0.161391	0.403034	-4.43643
RP3-329A5.8	0.539726	4.48693	1.45308	0.161621	0.403034	-5.01972
RP4-555D20.2	1.16295	3.78379	1.44903	0.162737	0.404044	-4.90144
RP4-591C20.9	0.868507	4.82951	1.44814	0.162983	0.404044	-5.12474
LINC00339	0.445615	7.70143	1.44791	0.163047	0.404044	-5.37661
RP11-352M15.2	-0.323109	8.15087	-1.44738	0.163194	0.404044	-5.37728
RP11-156E6.1	0.612115	8.12504	1.44005	0.165232	0.408359	-5.40675
RP11-734K21.5	-2.92415	4.74451	-1.4361	0.166341	0.410367	-4.52719
RP11-370I10.12	-0.723622	4.42078	-1.43323	0.16715	0.41163	-4.79614
KLF7-IT1	0.585349	4.96951	1.42655	0.169044	0.415036	-5.16261
TMEM99	-0.427496	8.36698	-1.42571	0.169282	0.415036	-5.41238
RP11-244M2.1	0.886347	5.37062	1.42518	0.169433	0.415036	-5.25114
RP11-690D19.3	-0.62589	6.75548	-1.42386	0.169811	0.415226	-5.31162
RP11-792A8.4	-0.453041	6.83	-1.42002	0.170911	0.415956	-5.33252
ADIRF-AS1	-0.480399	9.15612	-1.41977	0.170984	0.415956	-5.447
MIATNB	-0.362484	7.47219	-1.41968	0.171011	0.415956	-5.3784
DLX6-AS1	-0.594492	6.26214	-1.4172	0.171723	0.416956	-5.2739
UNC5B-AS1	-2.67491	5.93558	-1.41386	0.17269	0.418568	-4.78032
FLJ42969	-2.24685	4.01134	-1.41033	0.173714	0.419811	-4.54497
RP11-344N10.5	0.52261	4.68131	1.41001	0.173809	0.419811	-5.11475
NUP50-AS1	-0.42027	8.43756	-1.40821	0.174334	0.420345	-5.43862
AC009501.4	-2.7803	4.18598	-1.40228	0.176074	0.423802	-4.51914
RP11-275I14.4	-1.1086	4.97429	-1.39734	0.177532	0.425824	-4.928
RNF217-AS1	0.505726	5.78072	1.39569	0.178023	0.425824	-5.32332
LRRC75A-AS1	-0.348413	13.3249	-1.39556	0.178059	0.425824	-5.45991
RP11-452L6.5	0.316848	8.83272	1.39393	0.178543	0.425824	-5.48534
MBNL1-AS1	-0.511742	7.28054	-1.39301	0.178819	0.425824	-5.39576
KANSL1-AS1	-1.09545	5.12699	-1.39191	0.179145	0.425824	-4.96873
RP11-350J20.12	-1.35954	6.68868	-1.39184	0.179168	0.425824	-5.27521
NEAT1	0.81671	15.4698	1.3874	0.180496	0.425824	-5.40482
CTB-89H12.4	0.527299	9.83173	1.38672	0.1807	0.425824	-5.52546
AC072062.1	-0.82113	4.30359	-1.3864	0.180798	0.425824	-4.84498
MIR22HG	0.463227	10.1758	1.38597	0.180927	0.425824	-5.53171
RP11-54A4.2	0.673768	5.25723	1.38421	0.181457	0.425824	-5.27057
RP11-503E24.2	0.852707	4.15645	1.3842	0.181459	0.425824	-5.07145
RP11-441O15.3	0.571686	4.93222	1.38288	0.181859	0.425824	-5.21725
ARIH2OS	-0.708474	4.92005	-1.38129	0.182338	0.425824	-5.00947
RP5-1021I20.1	0.615374	4.23418	1.37921	0.182971	0.425824	-5.05959
KLHL7-AS1	0.736055	3.80677	1.37894	0.18305	0.425824	-4.98856
RP11-1094M14.11	0.379373	7.67992	1.37852	0.183178	0.425824	-5.46473
CTD-2538C1.2	-1.65094	6.14939	-1.37852	0.183179	0.425824	-5.16759
LINC00654	0.625965	5.65786	1.37846	0.183199	0.425824	-5.33579
RP11-152N13.16	0.398953	5.02735	1.37787	0.183375	0.425824	-5.22068
MIR568	0.561686	7.05882	1.37534	0.184147	0.4269	-5.44359
AC091133.1	-0.454537	4.80991	-1.37184	0.185218	0.428035	-5.07784
RP11-398K22.12	0.528479	7.92557	1.37172	0.185255	0.428035	-5.48698
RP11-22H5.2	0.846155	4.85517	1.36904	0.186078	0.428415	-5.24625
RP11-536K7.3	0.440951	4.53567	1.36837	0.186282	0.428415	-5.15024
AC133785.1	-0.795268	4.58659	-1.36593	0.187036	0.428415	-4.98439
MGC16275	0.719028	4.94199	1.36566	0.187119	0.428415	-5.27572
ZNF337-AS1	0.336981	6.37464	1.36549	0.187174	0.428415	-5.40384
LINC00327	-0.772451	4.41748	-1.36515	0.187277	0.428415	-4.90005
RP11-110G21.1	-0.384995	6.39424	-1.35979	0.18894	0.431507	-5.36926
SATB1-AS1	0.82412	3.81375	1.35551	0.190277	0.433845	-5.0145
CTB-131B5.5	-0.945115	5.55617	-1.35308	0.191038	0.434864	-5.1232
RP11-160E2.6	-0.748237	6.29288	-1.34643	0.193137	0.438919	-5.35731
RP11-440L14.1	0.35505	6.87769	1.34425	0.19383	0.439771	-5.46353
RP11-890B15.3	-0.299868	7.85249	-1.34288	0.194267	0.440041	-5.49898
LINC00592	-0.731425	5.90305	-1.34006	0.195164	0.440756	-5.3097
RP11-96K19.4	0.871569	3.8338	1.33989	0.195219	0.440756	-5.02651
RP11-212P7.2	-0.396494	8.57357	-1.33814	0.19578	0.441302	-5.53345
RP11-37B2.1	0.294781	7.37222	1.3275	0.199211	0.446448	-5.51099
RP11-276H7.2	-0.564511	5.49113	-1.32728	0.199283	0.446448	-5.27004
RP4-647C14.2	-1.30169	3.9135	-1.3269	0.199404	0.446448	-4.68953
PTOV1-AS2	0.375919	6.49894	1.32637	0.199578	0.446448	-5.46125
RP11-293M10.6	-0.499986	5.70267	-1.32541	0.199891	0.446448	-5.32828
LOXL1-AS1	-0.466131	6.63423	-1.32508	0.199998	0.446448	-5.43238
RP11-274B21.14	0.352111	9.55588	1.3133	0.203864	0.453982	-5.60924
RP11-132A1.4	0.658443	5.76448	1.31236	0.204173	0.453982	-5.43196
LINC01559	-4.03548	2.21302	-1.31181	0.204357	0.453982	-4.51847
CYP4F26P	-2.15107	3.2045	-1.30723	0.205878	0.45591	-4.54719
TMEM220-AS1	-1.37455	4.12606	-1.30715	0.205905	0.45591	-4.72627
ARHGAP5-AS1	0.390443	6.43171	1.30531	0.206517	0.45591	-5.48412
CASC10	0.368608	5.95787	1.30524	0.206543	0.45591	-5.44398
RP1-39G22.7	0.340005	6.80145	1.30303	0.20728	0.456809	-5.51074
MIR210HG	-0.523202	8.84303	-1.29843	0.208825	0.458827	-5.58911
RP11-114H23.1	1.00253	4.3166	1.29833	0.208859	0.458827	-5.25252
DUXAP8	1.49016	3.89186	1.2966	0.209442	0.459377	-5.13666
HOXB-AS1	0.785881	4.13684	1.29504	0.209971	0.45981	-5.16166
AC006262.5	1.07657	6.9543	1.29274	0.21075	0.460787	-5.55466
RP11-861E21.2	0.55473	3.37976	1.29143	0.211196	0.461033	-4.89758
RP11-423P10.2	0.643947	4.36475	1.28944	0.211872	0.461253	-5.23024
C20orf197	1.16252	3.12459	1.28917	0.211963	0.461253	-4.81916
ATP1A1-AS1	-0.403764	5.52929	-1.28819	0.212299	0.461259	-5.33936
CTD-2165H16.4	-0.657474	4.7856	-1.28425	0.213645	0.463454	-5.15969
WDFY3-AS2	0.439871	5.51651	1.28212	0.214379	0.463454	-5.42663
RP11-305O6.3	0.600761	3.68585	1.28109	0.214731	0.463454	-5.00602
ZNF674-AS1	0.276071	6.81247	1.28081	0.214828	0.463454	-5.53563
RP4-622L5.7	0.506759	4.84753	1.28036	0.214984	0.463454	-5.29856
PSMD6-AS2	-0.454952	6.49806	-1.2774	0.216007	0.463994	-5.47808
DGCR11	-0.296582	7.09608	-1.27635	0.216369	0.463994	-5.53792
RP1-178F15.4	0.421877	4.87097	1.27615	0.216438	0.463994	-5.30847
RP11-96H19.1	0.461709	5.24186	1.27514	0.216787	0.463994	-5.39084
RP11-269F19.2	-0.614581	5.56245	-1.27479	0.21691	0.463994	-5.3041
RP11-902B17.1	-0.357798	6.34321	-1.27168	0.217992	0.465587	-5.47946
AZIN1-AS1	-0.401965	5.9908	-1.26896	0.218939	0.46689	-5.42028
CTD-2260A17.1	0.749262	4.2604	1.26662	0.21976	0.467213	-5.20268
RP11-311F12.1	-1.66712	4.80274	-1.26535	0.220204	0.467213	-4.89591
LINC00968	-0.834206	4.48803	-1.26496	0.220342	0.467213	-4.99717
TNK2-AS1	-0.780921	4.56717	-1.2644	0.220539	0.467213	-4.9705
SNHG25	0.539753	8.60664	1.26362	0.220813	0.467213	-5.64442
AC008592.8	-2.25651	4.72077	-1.26268	0.221144	0.467213	-4.78629
RP5-1160K1.3	-0.565837	5.33184	-1.2614	0.221595	0.467213	-5.27895
RP11-60A8.1	-2.96003	3.67275	-1.26084	0.221791	0.467213	-4.59273
LINC00476	-0.350518	7.12442	-1.25961	0.222226	0.467419	-5.55856
CTA-292E10.6	-0.392659	5.6139	-1.25568	0.22362	0.469191	-5.38692
RP11-1007O24.3	0.41805	5.66629	1.25439	0.224077	0.469191	-5.4702
AF131215.3	0.592455	4.55483	1.25437	0.224086	0.469191	-5.30839
RP11-27M24.2	-1.6773	4.10183	-1.2533	0.224465	0.469274	-4.71973
SNHG12	0.391521	10.437	1.25092	0.225314	0.469729	-5.70103
MIR17HG	0.592412	6.20734	1.25079	0.225361	0.469729	-5.53966
RP11-439E19.10	-0.834732	4.19618	-1.24274	0.228254	0.475043	-4.96829
AC141928.1	0.801648	4.39812	1.24157	0.228675	0.475205	-5.29551
RP11-400F19.6	0.331826	8.58721	1.23979	0.229318	0.475323	-5.66812
AC005082.12	-2.4388	4.20763	-1.23951	0.229419	0.475323	-4.70518
RP11-111M22.3	0.517806	6.35459	1.23193	0.232178	0.48032	-5.56955
TMEM44-AS1	-0.409599	5.95634	-1.22783	0.233682	0.48271	-5.47663
LINC01615	0.975195	4.682	1.22657	0.234145	0.482947	-5.39285
AC000120.7	0.519912	4.51033	1.22158	0.235987	0.486022	-5.29978
RP11-25K19.1	0.663141	3.83078	1.2196	0.23672	0.486807	-5.17826
RP11-83A24.2	0.360401	7.83493	1.21439	0.238659	0.488825	-5.67105
RP11-545E17.3	-0.612761	5.62966	-1.21418	0.23874	0.488825	-5.43513
SNHG7	-0.341626	10.8871	-1.21356	0.238969	0.488825	-5.74409
SH3BP5-AS1	-0.392844	7.8149	-1.21317	0.239114	0.488825	-5.64911
RP11-747H7.3	-0.510203	6.27576	-1.21109	0.239896	0.4897	-5.5282
CTD-2287O16.5	0.365273	4.92213	1.20847	0.24088	0.490983	-5.39166
LINC00240	0.447439	4.2114	1.20578	0.241891	0.492271	-5.26645
AC090587.4	-0.336585	5.77215	-1.2049	0.242223	0.492271	-5.48264
AC018890.6	-4.72286	2.67573	-1.19911	0.244418	0.496004	-4.58741
RP11-221N13.3	1.33735	1.72671	1.19598	0.24561	0.497692	-4.68948
RP4-657D16.3	-0.522941	4.46154	-1.19351	0.246553	0.498596	-5.18276
SNHG6	0.218036	9.46139	1.19293	0.246776	0.498596	-5.74789
RP11-400N13.3	-1.56142	4.51397	-1.18997	0.24791	0.500157	-5.0223
CTC-281F24.1	-1.02261	4.10136	-1.18787	0.24872	0.500632	-4.85348
APTR	0.342397	6.98465	1.18748	0.248869	0.500632	-5.65908
RP11-455F5.3	-0.367995	5.06769	-1.18583	0.249506	0.501118	-5.3714
LINC01206	-2.0049	4.06168	-1.18358	0.250375	0.501118	-4.78569
LINC01106	0.442605	4.79333	1.18237	0.250843	0.501118	-5.41194
LINC00847	0.486421	8.13868	1.18222	0.250901	0.501118	-5.72127
RP11-490M8.1	-0.776867	4.93128	-1.18217	0.250921	0.501118	-5.27343
SCAMP1-AS1	0.308501	7.01702	1.18035	0.251627	0.501804	-5.66776
PAXBP1-AS1	0.364702	5.02619	1.17841	0.252384	0.502186	-5.46207
RP5-894A10.6	-0.383514	6.09329	-1.17799	0.252545	0.502186	-5.55373
RFX3-AS1	-0.760802	4.04535	-1.17344	0.254324	0.504793	-4.95623
RP11-195F19.9	0.404895	5.03316	1.17268	0.254621	0.504793	-5.47897
RP11-44F14.2	-0.992312	4.63179	-1.17076	0.255376	0.504793	-5.24525
RP11-1094H24.4	0.482339	4.28672	1.16914	0.256012	0.504793	-5.30641
RP11-61I13.3	-0.84266	5.46777	-1.1686	0.256226	0.504793	-5.4048
RP11-405O10.2	0.388697	5.71839	1.16759	0.256623	0.504793	-5.57103
C10orf25	1.07633	3.86616	1.16723	0.256765	0.504793	-5.24869
RP11-255H23.4	-4.71455	6.52942	-1.16702	0.256849	0.504793	-4.8523
LINC01504	-1.27187	3.66703	-1.16629	0.257138	0.504793	-4.78679
LINC01116	0.577398	6.86595	1.16449	0.257847	0.505467	-5.68621
RP11-65L3.4	-0.643048	4.75452	-1.15867	0.260158	0.509057	-5.20131
LINC00518	-1.82353	4.12552	-1.15803	0.260414	0.509057	-4.79067
RP11-649A18.12	0.379942	5.71228	1.15492	0.261656	0.510764	-5.58713
RP11-373D23.2	0.573106	4.73011	1.15175	0.262927	0.512523	-5.44819
GABPB1-AS1	-0.481103	7.97915	-1.1502	0.263549	0.513011	-5.72529
RP11-66N24.3	0.357056	6.99328	1.14807	0.264409	0.513126	-5.70268
TBX5-AS1	-2.80188	1.73311	-1.14723	0.264745	0.513126	-4.61225
LINC01003	0.260518	6.34169	1.14609	0.265207	0.513126	-5.65817
RARA-AS1	0.503938	5.13136	1.14541	0.265482	0.513126	-5.52096
AC011288.2	0.831283	5.38705	1.14502	0.265641	0.513126	-5.58554
RP11-256L6.3	-1.40879	5.05212	-1.14454	0.265832	0.513126	-5.03753
LINC00920	0.40454	5.99754	1.14313	0.266406	0.513517	-5.6376
LINC01160	-2.92346	4.48678	-1.1422	0.266783	0.513529	-4.79772
ARHGAP11B	0.417246	7.82058	1.14051	0.26747	0.514136	-5.75402
DHRS4-AS1	0.253063	8.83084	1.13887	0.268135	0.5147	-5.78954
LINC00665	-0.626405	7.85427	-1.13748	0.268703	0.515076	-5.72729
SLC25A21-AS1	0.542907	4.30631	1.13407	0.270098	0.517034	-5.37035
RP11-248J18.2	-0.543121	4.2332	-1.13234	0.270808	0.517277	-5.21463
LINC01355	0.594503	7.16521	1.13194	0.270973	0.517277	-5.7365
AP003068.23	0.311877	6.21629	1.12905	0.272161	0.51753	-5.66906
FAM13A-AS1	-0.418571	7.17891	-1.12899	0.272186	0.51753	-5.70437
RP11-10C24.3	-0.368062	6.48165	-1.12889	0.272227	0.51753	-5.65476
RP11-248J18.3	-0.695083	3.99814	-1.12757	0.27277	0.517851	-5.0578
CTD-2269F5.1	-0.721115	4.33638	-1.12565	0.273562	0.518388	-5.05078
AC144652.1	-0.944862	6.21412	-1.12507	0.273802	0.518388	-5.58048
CTD-2260A17.2	0.534882	5.36498	1.12377	0.27434	0.518697	-5.58248
ZNF571-AS1	0.543633	4.05564	1.12197	0.275086	0.519398	-5.28179
RP11-567M16.2	-1.68641	4.41488	-1.11815	0.276677	0.521691	-4.88456
AC004951.6	0.377161	4.97924	1.11413	0.278358	0.524146	-5.52417
RUNDC3A-AS1	0.485393	4.77315	1.11043	0.279909	0.526003	-5.5076
RP11-305L7.7	0.466702	4.71112	1.10994	0.280116	0.526003	-5.4912
RP11-574K11.29	0.359684	4.43006	1.1082	0.280847	0.526003	-5.40147
RRN3P2	0.482622	4.90877	1.10807	0.280902	0.526003	-5.52895
RAP2C-AS1	-0.357766	5.50827	-1.10726	0.281244	0.526003	-5.52988
CTD-2651B20.6	-0.659725	7.87351	-1.10577	0.281874	0.526095	-5.76573
HAGLROS	0.611138	4.06532	1.10534	0.282054	0.526095	-5.34674
LINC01415	-0.581129	4.55169	-1.10259	0.283218	0.526962	-5.20751
RP11-67L2.2	0.259356	9.06261	1.1012	0.28381	0.526962	-5.83794
NIFK-AS1	0.276237	6.21152	1.10092	0.283929	0.526962	-5.69436
RP5-1148A21.3	0.316983	5.71946	1.10046	0.284126	0.526962	-5.64507
CADM3-AS1	-1.05471	4.80561	-1.09976	0.284423	0.526962	-5.22904
RP11-539L10.3	0.480723	5.02775	1.09815	0.285107	0.527523	-5.56418
FOXN3-AS1	-0.402311	6.1879	-1.08187	0.292105	0.539752	-5.66714
RP11-783K16.13	0.382114	5.7769	1.07934	0.293205	0.541061	-5.67511
HOTAIR	1.00119	4.66315	1.07777	0.293888	0.54157	-5.5743
OR2A1-AS1	-0.54422	6.38248	-1.07691	0.294263	0.54157	-5.69161
ZBTB11-AS1	0.234149	7.68064	1.06278	0.300474	0.552266	-5.82569
MIR497HG	-0.545002	5.31797	-1.05995	0.301728	0.553835	-5.53727
LINC01011	0.372373	5.05015	1.05538	0.303761	0.556828	-5.5928
ST7-OT4	0.462223	5.16465	1.05446	0.304173	0.556845	-5.61941
RP3-325F22.5	-0.658372	5.08814	-1.05219	0.305186	0.557239	-5.41311
RP11-156P1.3	0.248521	7.56137	1.05217	0.305193	0.557239	-5.83094
MIR4458HG	0.360215	8.11792	1.05049	0.305949	0.557884	-5.85959
RP1-69D17.4	0.486838	4.00076	1.0487	0.30675	0.558607	-5.33677
RP4-758J18.13	-0.317185	6.16763	-1.04376	0.308974	0.561918	-5.70693
AC003075.4	-0.396173	5.09251	-1.03606	0.312468	0.566047	-5.49785
RP11-404P21.5	-0.566847	4.88255	-1.03564	0.312659	0.566047	-5.46801
MIF-AS1	-0.52016	5.73038	-1.03544	0.312751	0.566047	-5.59631
RP11-513I15.6	-0.510169	5.65342	-1.03336	0.313696	0.566047	-5.59598
RP11-567M16.1	-1.15629	5.05008	-1.03308	0.313824	0.566047	-5.29622
PSMG3-AS1	-0.371875	7.46068	-1.03282	0.313946	0.566047	-5.82614
RP11-983P16.4	0.284332	6.45272	1.03179	0.314416	0.566047	-5.78383
NRSN2-AS1	0.305421	5.74137	1.03081	0.314862	0.566047	-5.71978
AC096579.15	-2.39945	3.91425	-1.03067	0.314925	0.566047	-4.80259
LBX2-AS1	0.545863	4.81492	1.02663	0.316779	0.568641	-5.58813
RP11-611O2.5	-1.04646	3.71719	-1.02148	0.319151	0.572156	-4.97995
CTD-2308L22.1	-0.421611	5.4683	-1.01828	0.320633	0.573139	-5.6217
RP11-21B23.2	-0.725557	4.68392	-1.01772	0.320892	0.573139	-5.4542
RP11-296O14.3	0.298478	5.47696	1.01762	0.320941	0.573139	-5.68764
H19	1.02285	8.71886	1.0143	0.322483	0.57515	-5.92904
RP11-705C15.3	0.341933	7.11045	1.01214	0.323489	0.575302	-5.85025
RP11-108K3.1	-1.30214	3.79065	-1.01153	0.323773	0.575302	-4.91127
A1BG-AS1	-0.540407	6.14236	-1.01144	0.323815	0.575302	-5.71529
RP11-34P13.13	0.308346	4.55934	1.0037	0.327444	0.580457	-5.52496
AF064858.8	0.449617	4.76248	1.00346	0.327555	0.580457	-5.63
LINC00839	-0.649239	4.93377	-1.00163	0.328415	0.581236	-5.42812
RP1-228H13.5	-0.328033	5.27564	-1.00066	0.328873	0.581303	-5.61174
RP11-342M1.3	-0.468016	4.4219	-0.996166	0.331	0.584317	-5.37019
CTD-2256P15.2	0.448066	5.15052	0.994079	0.33199	0.585317	-5.67885
RP11-390P2.4	-0.362824	5.8757	-0.992825	0.332586	0.585622	-5.72055
CTC-321K16.1	-0.833826	5.92064	-0.991854	0.333048	0.585629	-5.71518
KB-318B8.7	-0.334168	5.56915	-0.991039	0.333436	0.585629	-5.65026
RP4-756H11.3	-0.390558	5.75154	-0.988776	0.334516	0.586262	-5.68226
THRB-IT1	-0.62093	5.16696	-0.988507	0.334644	0.586262	-5.52095
ASH1L-AS1	0.268037	5.49707	0.983566	0.33701	0.589326	-5.72645
C5orf38	0.365989	6.91865	0.983077	0.337244	0.589326	-5.86672
U73166.2	0.322662	4.70115	0.977053	0.340145	0.592503	-5.57998
RP11-4O1.2	-0.373819	5.78955	-0.976337	0.340491	0.592503	-5.7186
LINC00346	-0.945476	4.72498	-0.976329	0.340495	0.592503	-5.37597
CTD-2366F13.1	0.434101	5.11099	0.97575	0.340775	0.592503	-5.69079
RP1-197B17.3	0.288317	4.4926	0.969194	0.343956	0.596725	-5.56619
KB-1460A1.5	0.369418	6.15569	0.968968	0.344066	0.596725	-5.82469
ZFAS1	-0.264594	11.0858	-0.967968	0.344553	0.596818	-6.00215
RP1-191J18.66	0.472113	4.51479	0.967089	0.344981	0.596818	-5.59911
PRRT3-AS1	0.542523	4.87704	0.965784	0.345618	0.597173	-5.63742
HCG18	0.178075	10.28	0.963681	0.346646	0.598203	-6.00529
RP11-367G18.1	0.668166	5.91754	0.960952	0.347984	0.599763	-5.83437
HEXA-AS1	-0.475672	5.11208	-0.958451	0.349212	0.601131	-5.61006
RP11-372M18.2	-1.63083	3.63629	-0.956101	0.350369	0.602374	-4.96745
RP11-88H9.2	-0.744409	4.28593	-0.951856	0.352466	0.605226	-5.24606
RP11-585P4.5	-0.502093	4.55018	-0.946011	0.355367	0.609451	-5.41556
AC108676.1	1.08271	1.08328	0.944719	0.35601	0.609799	-4.77632
CDKN2B-AS1	0.565293	4.88084	0.936472	0.360136	0.616104	-5.71257
RP11-380J14.1	-0.984013	3.37293	-0.934215	0.36127	0.617282	-4.98644
RP11-175K6.1	-0.654911	4.92783	-0.932981	0.361892	0.617581	-5.51348
CTB-36H16.2	-0.623908	4.15679	-0.93165	0.362563	0.617964	-5.29461
LPP-AS2	0.235999	6.06177	0.929266	0.363767	0.617998	-5.84671
LL0XNC01-7P3.1	0.238129	5.51683	0.929126	0.363838	0.617998	-5.77296
RP11-344B5.2	-1.09721	5.61851	-0.928959	0.363922	0.617998	-5.61846
C5orf56	0.435308	7.33784	0.924678	0.366092	0.618536	-5.94889
MCM3AP-AS1	0.338732	5.90216	0.924571	0.366146	0.618536	-5.8315
SNHG17	0.318407	8.60879	0.924413	0.366226	0.618536	-5.99683
AC006129.2	-0.971253	3.33925	-0.924193	0.366338	0.618536	-5.02645
HHLA3	0.297073	5.7224	0.923926	0.366473	0.618536	-5.81915
PVT1	0.262645	8.44366	0.922312	0.367295	0.619166	-5.99182
USP3-AS1	-0.274742	5.24579	-0.915176	0.370938	0.624302	-5.68108
LINC01468	0.989811	2.89679	0.91458	0.371243	0.624302	-5.20475
PCED1B-AS1	-0.671096	5.86528	-0.912932	0.372089	0.624965	-5.7613
LINC01612	-4.25936	3.04555	-0.910983	0.37309	0.625887	-4.73954
MINCR	0.264128	5.95361	0.909619	0.373792	0.626305	-5.85276
RP11-1055B8.4	0.371193	5.30467	0.908169	0.374539	0.626798	-5.76675
RP11-299H21.1	-0.318835	4.70467	-0.906199	0.375556	0.627724	-5.58862
RP11-363E6.3	-0.395152	5.11585	-0.905341	0.375999	0.627724	-5.61271
PINK1-AS	0.227866	8.40777	0.903838	0.376777	0.628264	-6.00693
CTD-2622I13.3	-0.358112	5.65563	-0.900075	0.378728	0.630757	-5.75696
AC046143.3	0.44815	3.25152	0.896058	0.380818	0.633081	-5.24723
TMEM161B-AS1	0.216063	7.92342	0.895636	0.381038	0.633081	-5.99568
CTB-92J24.3	-2.83343	3.17618	-0.893717	0.382039	0.633478	-4.77839
ILF3-AS1	-0.242623	8.49613	-0.893424	0.382192	0.633478	-6.00905
LINC01426	0.685219	4.30004	0.890956	0.383484	0.633492	-5.65481
RP11-247L20.4	0.338986	4.82983	0.89079	0.383571	0.633492	-5.71735
ZBED3-AS1	-0.680187	5.25722	-0.890783	0.383574	0.633492	-5.60892
RP11-46D6.1	-0.338785	6.00932	-0.888935	0.384543	0.634336	-5.82734
AC090616.2	-1.09328	4.52235	-0.885103	0.386557	0.636155	-5.29467
RP11-2B6.2	0.318588	6.69851	0.885087	0.386565	0.636155	-5.93868
RP11-834C11.4	0.349504	6.0496	0.883931	0.387175	0.636401	-5.89067
ADORA2A-AS1	-3.37446	3.97358	-0.880353	0.389063	0.638514	-4.81265
RP3-395M20.8	0.35582	5.83235	0.879748	0.389383	0.638514	-5.87516
LINC01481	0.231672	6.10011	0.876741	0.390976	0.64033	-5.89333
MALAT1	0.323193	17.2903	0.875912	0.391416	0.64033	-5.9186
CCDC39	-0.829539	3.25537	-0.873233	0.392839	0.641448	-5.04892
RP11-16E18.3	0.557293	3.5457	0.872621	0.393165	0.641448	-5.42033
RP11-475O6.1	-0.48331	5.14549	-0.871781	0.393612	0.641448	-5.68015
RP11-119J18.1	-1.03728	4.52662	-0.87096	0.39405	0.641448	-5.53591
RP11-620J15.3	0.394089	5.53375	0.870272	0.394416	0.641448	-5.83695
EIF3J-AS1	0.199176	7.23766	0.865164	0.397148	0.643563	-5.9873
DGUOK-AS1	-0.427723	6.82583	-0.865133	0.397164	0.643563	-5.93944
CTD-2047H16.4	-0.442527	4.90365	-0.864324	0.397598	0.643563	-5.55655
AC091729.9	0.226957	6.8318	0.863111	0.398249	0.643563	-5.96452
AC003104.1	0.474375	4.22515	0.861888	0.398905	0.643563	-5.5941
RP11-231D20.2	-0.430311	4.68557	-0.861863	0.398919	0.643563	-5.56034
RP11-290F5.1	0.54704	3.53508	0.861765	0.398972	0.643563	-5.39703
RP5-864K19.4	0.245626	4.51601	0.860306	0.399756	0.643723	-5.6363
RP11-297P16.4	-2.12227	1.17045	-0.85985	0.400001	0.643723	-4.74491
KCNJ2-AS1	-0.432932	4.62004	-0.856324	0.401902	0.645822	-5.56051
TRHDE-AS1	-1.71785	5.4518	-0.854013	0.403152	0.645822	-5.32849
RP11-540A21.2	-0.624786	4.23077	-0.853869	0.40323	0.645822	-5.40265
AF131215.4	0.487875	4.66264	0.851148	0.404704	0.645822	-5.72016
RP3-395M20.12	0.368601	5.36853	0.851126	0.404716	0.645822	-5.84216
LINC00992	-1.01616	4.15631	-0.850374	0.405124	0.645822	-5.17168
AC127904.2	0.506856	4.49455	0.849831	0.405419	0.645822	-5.67415
THAP7-AS1	-0.350707	6.70191	-0.849668	0.405507	0.645822	-5.93976
LINC00856	-2.02146	4.34839	-0.849277	0.40572	0.645822	-5.04713
THUMPD3-AS1	0.273932	8.69493	0.848812	0.405972	0.645822	-6.06535
RP11-449P15.2	-0.971515	4.94652	-0.846147	0.407422	0.646336	-5.56494
SMC5-AS1	0.26039	5.31571	0.845372	0.407844	0.646336	-5.8231
RP11-283I3.6	0.273276	7.12931	0.844833	0.408138	0.646336	-6.00105
LHFPL3-AS1	-1.18292	3.578	-0.844388	0.408381	0.646336	-5.01543
RP3-439F8.1	-0.39125	5.39228	-0.843931	0.40863	0.646336	-5.77136
AC007319.1	-0.833829	4.79326	-0.837317	0.41225	0.651288	-5.45309
FAM66B	0.354095	5.55459	0.836494	0.412702	0.651288	-5.866
RP11-44F14.8	-0.613941	4.17587	-0.82991	0.416328	0.656262	-5.54766
LINC01004	0.257841	5.55664	0.823261	0.420011	0.660729	-5.87395
RPARP-AS1	0.204845	8.08871	0.823071	0.420117	0.660729	-6.06338
RP11-325K4.3	-0.262989	4.96602	-0.821814	0.420815	0.660838	-5.68686
AC020571.3	-0.757024	3.06377	-0.821228	0.421141	0.660838	-5.05115
RP11-253E3.3	-0.261598	7.72896	-0.819489	0.422109	0.661607	-6.03554
AC009120.6	0.244135	5.77286	0.817535	0.423199	0.662554	-5.90404
RP11-259N19.1	0.337161	6.05498	0.81669	0.423671	0.662554	-5.94369
RP11-612B6.2	-0.553535	5.35724	-0.815417	0.424382	0.66265	-5.77544
COX10-AS1	-0.210459	7.79405	-0.814383	0.42496	0.66265	-6.04624
ENTPD1-AS1	0.176198	7.79108	0.813354	0.425536	0.66265	-6.05792
C1orf145	-0.273762	4.46708	-0.813155	0.425647	0.66265	-5.54972
RP11-708J19.1	-0.337683	4.79678	-0.81084	0.426945	0.662732	-5.61676
LINC01578	0.365128	9.30214	0.810654	0.42705	0.662732	-6.11829
AF131215.9	-0.302444	6.05287	-0.8105	0.427136	0.662732	-5.91162
SP2-AS1	0.281822	4.9135	0.80791	0.428592	0.663304	-5.79795
RP11-23J9.5	-0.60899	3.90745	-0.807724	0.428696	0.663304	-5.24059
GAS5	-0.20015	11.6851	-0.806235	0.429534	0.663304	-6.1326
ZNF528-AS1	0.307406	4.48589	0.805983	0.429676	0.663304	-5.69528
RAD51-AS1	0.227407	6.24324	0.805583	0.429902	0.663304	-5.96572
GMDS-AS1	0.257597	7.52649	0.802465	0.431661	0.663877	-6.05563
RP13-1032I1.7	-0.245169	6.82153	-0.802119	0.431857	0.663877	-5.99387
RP11-727F15.12	-0.271669	6.04529	-0.801629	0.432134	0.663877	-5.91469
CTD-2020K17.1	0.486511	5.67271	0.800583	0.432725	0.663877	-5.92475
CTD-2292M16.8	-0.315695	4.85954	-0.800001	0.433055	0.663877	-5.64585
LINC01024	0.243103	5.1056	0.799831	0.433151	0.663877	-5.81444
CTD-2270P14.1	0.155851	8.76845	0.797451	0.4345	0.665208	-6.10753
RP11-795F19.1	-0.323544	4.59065	-0.795238	0.435756	0.665729	-5.56215
KCTD21-AS1	0.476113	5.16344	0.794515	0.436168	0.665729	-5.85595
RP11-343L5.2	-0.364939	4.51158	-0.793986	0.436469	0.665729	-5.56227
SNHG8	-0.229447	10.5393	-0.793349	0.436831	0.665729	-6.15264
RP11-73M18.6	0.317315	5.12388	0.792622	0.437245	0.665729	-5.82208
CTD-3220F14.2	0.428834	4.23488	0.78731	0.440277	0.669608	-5.56864
RP11-98I9.4	0.203063	6.45877	0.786054	0.440996	0.669965	-5.99845
STX18-AS1	0.211209	6.82273	0.784314	0.441993	0.670743	-6.02646
DANT2	0.444569	5.84078	0.781715	0.443485	0.67186	-5.94994
LINC01322	-1.64748	1.53571	-0.781341	0.4437	0.67186	-4.78137
SNHG16	0.217071	12.1994	0.780212	0.444349	0.671997	-6.13104
ZNF503-AS2	0.215673	7.11448	0.778757	0.445186	0.671997	-6.05197
VIM-AS1	0.381487	6.43472	0.778652	0.445246	0.671997	-6.00632
RP11-29G8.3	-0.320332	5.02902	-0.777364	0.445988	0.672383	-5.72923
AC084082.3	-0.537268	7.08388	-0.776099	0.446718	0.672751	-6.02354
RP11-488I20.8	-1.50024	2.64663	-0.774009	0.447926	0.673424	-4.89349
RP11-266K4.9	0.363737	4.90303	0.773641	0.448138	0.673424	-5.75727
WEE2-AS1	-0.263038	5.83853	-0.772171	0.448989	0.67397	-5.91873
LINC00996	0.536782	3.15353	0.769911	0.450298	0.674887	-5.34006
RP11-635N19.3	0.431894	5.64781	0.769159	0.450734	0.674887	-5.93766
RP11-809O17.1	0.338661	3.83195	0.76794	0.451442	0.674887	-5.49413
IQCH-AS1	0.18428	7.70054	0.767755	0.45155	0.674887	-6.08936
CTB-25B13.12	0.194487	6.53591	0.762412	0.45466	0.678802	-6.02277
RP11-82L18.2	-0.345936	4.57732	-0.758158	0.457146	0.681778	-5.58706
NUTM2B-AS1	0.17786	7.07912	0.754541	0.459266	0.684202	-6.06538
NFYC-AS1	0.277147	5.23048	0.753193	0.460057	0.684289	-5.8511
RP11-350F16.1	-5.80948	4.0027	-0.752758	0.460313	0.684289	-4.80916
RP11-327P2.5	-0.394982	4.94159	-0.75098	0.461358	0.685107	-5.72608
RP11-115H15.2	0.421731	3.98577	0.748678	0.462714	0.686385	-5.5743
POLR2J4	-0.292879	6.19652	-0.746598	0.463942	0.687468	-5.97181
APCDD1L-AS1	-0.516466	5.51929	-0.745695	0.464475	0.687523	-5.86189
FLVCR1-AS1	-0.461266	5.2301	-0.744746	0.465036	0.687618	-5.80176
RP1-151F17.2	0.371082	5.0369	0.741487	0.466966	0.689734	-5.85077
RP11-21L23.2	-0.492031	7.09035	-0.738289	0.468864	0.690574	-6.05052
RP11-10L12.4	-0.262757	5.76432	-0.73807	0.468994	0.690574	-5.92773
RNU12	0.393493	7.42899	0.738007	0.469031	0.690574	-6.10414
RP11-552M11.8	-0.390898	5.25972	-0.736804	0.469747	0.690892	-5.78331
RP5-890O3.9	0.2775	4.33706	0.734857	0.470906	0.69149	-5.67212
RP5-1136G13.2	-0.19185	6.35254	-0.734443	0.471152	0.69149	-6.00925
CCNT2-AS1	0.222315	5.06576	0.729308	0.474219	0.695253	-5.86205
DARS-AS1	0.312454	6.17658	0.725771	0.476337	0.697475	-6.02456
RP11-522I20.3	0.308719	5.77637	0.725096	0.476743	0.697475	-5.9879
KCNQ1OT1	0.241153	10.4512	0.722121	0.478529	0.69935	-6.2087
PPP3CB-AS1	0.134078	6.88517	0.718549	0.480681	0.70043	-6.07778
AC012531.25	0.466583	4.72929	0.718477	0.480724	0.70043	-5.81097
PP7080	0.223158	9.43267	0.718374	0.480786	0.70043	-6.18955
RP11-305E6.4	0.256374	4.75837	0.717519	0.481302	0.700444	-5.8196
RP5-894A10.2	-0.229446	4.94638	-0.716295	0.482042	0.700525	-5.76757
RP5-827C21.4	-0.356224	4.88061	-0.715751	0.48237	0.700525	-5.72395
AP000350.5	-4.3337	4.99611	-0.713383	0.483802	0.701868	-4.90788
WAC-AS1	0.202579	9.23749	0.711788	0.484768	0.702533	-6.18862
AC010642.1	0.31532	4.76552	0.709773	0.48599	0.703568	-5.7866
SNHG21	0.221344	5.07301	0.707748	0.48722	0.703673	-5.87637
SNHG9	0.243508	8.89531	0.707405	0.487429	0.703673	-6.18095
RP11-817O13.8	-0.239669	5.99469	-0.707142	0.487589	0.703673	-5.97656
RP11-488L18.10	-0.654568	3.70297	-0.705238	0.488747	0.704611	-5.43475
SNHG22	0.385492	6.11571	0.702357	0.490503	0.706407	-6.03567
RP1-68D18.2	0.309055	5.84949	0.699924	0.491989	0.707569	-6.00567
H1FX-AS1	-0.188628	6.11681	-0.699057	0.492519	0.707569	-6.00082
RP11-613M10.6	-0.238757	5.8393	-0.698526	0.492844	0.707569	-5.9649
GAS6-AS2	-0.359875	5.50003	-0.697399	0.493534	0.707824	-5.92155
MZF1-AS1	-0.213001	5.85161	-0.69504	0.49498	0.708577	-5.96475
RP11-326I11.3	-0.220377	6.22132	-0.694873	0.495082	0.708577	-6.01817
RP11-80I15.4	0.420429	5.17722	0.693908	0.495674	0.708691	-5.93672
LINC00278	1.09609	5.32634	0.692907	0.496289	0.708757	-5.99019
RP11-14N7.2	0.354249	5.88353	0.691802	0.496968	0.708757	-6.02429
FAM201A	0.483595	3.84816	0.691333	0.497257	0.708757	-5.57499
RP11-291B21.2	-0.959741	3.10305	-0.689919	0.498127	0.70892	-5.10439
ADAMTS9-AS2	-0.388397	5.14164	-0.689193	0.498574	0.70892	-5.80386
BHLHE40-AS1	0.192686	4.81497	0.687209	0.499797	0.70892	-5.83238
TRIM52-AS1	0.298805	6.98338	0.686451	0.500264	0.70892	-6.1111
AC083843.1	0.248352	6.68249	0.68516	0.501061	0.70892	-6.08925
RP11-793H13.11	-0.31933	5.02685	-0.684596	0.50141	0.70892	-5.75972
AC007383.3	-0.219422	5.99884	-0.68436	0.501555	0.70892	-5.9957
RP11-368L12.1	-0.505769	4.63575	-0.683811	0.501895	0.70892	-5.62349
SNHG1	0.197455	10.536	0.683672	0.501981	0.70892	-6.2361
LINC00852	-0.209206	5.6656	-0.679963	0.504277	0.710667	-5.94325
ANKRD10-IT1	0.252175	5.34888	0.67993	0.504298	0.710667	-5.94887
CTB-152G17.6	0.258562	4.75765	0.679187	0.504758	0.710667	-5.83821
AC087294.2	-0.264548	4.97842	-0.677978	0.505509	0.711	-5.80286
FLJ20021	0.283073	6.63078	0.675201	0.507234	0.71179	-6.09271
RP11-600F24.7	-0.254937	5.02791	-0.674966	0.507381	0.71179	-5.76514
PYCARD-AS1	-0.307427	5.27752	-0.674591	0.507613	0.71179	-5.86859
RP11-722E23.2	-0.294847	4.11228	-0.671587	0.509485	0.713692	-5.57148
RP11-499P20.2	-0.233649	5.53681	-0.667076	0.512302	0.716912	-5.93064
LINC00460	0.96222	2.14085	0.665858	0.513064	0.717254	-5.05112
RP11-712B9.2	-0.221548	5.33337	-0.664804	0.513724	0.717451	-5.91548
CTD-2303H24.2	-0.899197	3.34076	-0.663868	0.514311	0.717477	-5.19178
OLMALINC	0.305871	6.2093	0.662988	0.514863	0.717477	-6.07232
LINC01139	0.411463	7.00416	0.661837	0.515585	0.717477	-6.13336
RP11-46C24.7	-0.183655	6.25358	-0.661468	0.515816	0.717477	-6.04937
C21orf62-AS1	0.226333	4.23552	0.656211	0.519123	0.721311	-5.71857
CTA-29F11.1	-0.29457	6.50264	-0.655431	0.519615	0.721311	-6.0674
AC005262.2	-0.303796	5.46149	-0.652535	0.521443	0.722183	-5.9096
RP11-526I2.5	-0.398375	5.20562	-0.652479	0.521478	0.722183	-5.88469
GNG12-AS1	0.270775	4.30566	0.650679	0.522616	0.722183	-5.7297
AC005682.5	0.431269	6.58758	0.649568	0.523319	0.722183	-6.11197
TPT1-AS1	0.194933	8.09839	0.649144	0.523587	0.722183	-6.19052
AC012146.7	0.260383	4.41813	0.64883	0.523786	0.722183	-5.73549
SERTAD4-AS1	0.313216	5.17366	0.648657	0.523895	0.722183	-5.9468
LINC00668	-1.50323	3.33535	-0.645942	0.525617	0.723834	-5.05079
RP1-29C18.8	0.386329	2.96954	0.642382	0.527878	0.726225	-5.25716
RP11-70C1.1	-3.64237	3.33097	-0.638968	0.530051	0.727178	-4.85363
RP11-488C13.5	0.151098	7.44065	0.638953	0.530061	0.727178	-6.16504
RP11-800A3.4	-0.44431	8.78747	-0.638819	0.530147	0.727178	-6.21019
RP11-532F12.5	0.213425	8.45094	0.636709	0.531492	0.727739	-6.21241
AP000662.4	-0.336202	4.33343	-0.636529	0.531607	0.727739	-5.65003
CTD-2066L21.3	0.544336	5.75641	0.63255	0.534151	0.730499	-6.05278
RP11-321G12.1	-2.05847	4.14553	-0.631047	0.535114	0.731093	-5.15752
HOTAIRM1	0.197568	6.90046	0.630005	0.535781	0.731283	-6.14105
RP11-115C21.2	0.209521	6.40754	0.627112	0.537638	0.733094	-6.10561
PCAT19	-0.327841	6.51819	-0.62225	0.540766	0.735999	-6.09157
RP11-5C23.1	0.258257	4.71278	0.622148	0.540831	0.735999	-5.89161
RP11-26L20.3	-4.09756	3.56302	-0.620352	0.54199	0.736851	-4.86111
RP11-46A10.5	-0.246706	5.07501	-0.61815	0.543411	0.738006	-5.88277
OTUD6B-AS1	0.207898	8.94292	0.617384	0.543906	0.738006	-6.24218
OIP5-AS1	0.186426	12.3642	0.615397	0.545192	0.738814	-6.2402
RP1-257A7.4	0.239165	4.47928	0.614519	0.545759	0.738814	-5.75951
SGMS1-AS1	-0.165652	7.29499	-0.613254	0.546579	0.738814	-6.16188
RP11-319G6.1	0.138736	5.96267	0.613164	0.546637	0.738814	-6.06694
TPRG1-AS1	0.386662	4.95861	0.611639	0.547626	0.739429	-5.94719
RP11-421L21.3	0.192805	6.26114	0.609337	0.549121	0.740637	-6.10332
RP11-77P6.2	0.303125	4.98254	0.607157	0.550538	0.740637	-5.90457
SNHG15	-0.176341	9.52425	-0.606876	0.550721	0.740637	-6.25971
LINC01436	-0.865336	3.65961	-0.605263	0.551771	0.740637	-5.24029
LINC01515	0.263701	7.32365	0.604613	0.552194	0.740637	-6.18301
RP11-324I22.4	0.210268	4.95239	0.60431	0.552392	0.740637	-5.92939
RP11-696N14.1	-0.211843	6.41173	-0.603467	0.552941	0.740637	-6.10048
RP11-166B2.3	0.249307	4.47626	0.602986	0.553255	0.740637	-5.76368
CTA-390C10.10	0.220279	6.17393	0.60286	0.553337	0.740637	-6.09445
RP11-884K10.7	-0.16835	6.19101	-0.601849	0.553997	0.740678	-6.07787
NNT-AS1	0.164855	7.31852	0.599632	0.555445	0.740678	-6.18402
RP11-20D14.6	-1.65209	3.42484	-0.599274	0.555679	0.740678	-5.03789
LINC01235	0.404115	4.53629	0.599241	0.5557	0.740678	-5.84339
RP11-1017G21.5	0.173022	5.655	0.598716	0.556044	0.740678	-6.03686
BOLA3-AS1	0.313771	4.61839	0.59749	0.556846	0.741034	-5.85193
LINC00526	0.189176	5.34644	0.593715	0.559319	0.742075	-6.00717
MSC-AS1	0.308923	6.24749	0.593619	0.559382	0.742075	-6.11668
LINC00707	0.706557	6.27731	0.593532	0.559439	0.742075	-6.13355
XXbac-BPGBPG55C20.2	-0.243836	5.87148	-0.593023	0.559773	0.742075	-6.03001
SNHG18	-0.324875	6.57696	-0.59182	0.560563	0.742173	-6.11463
CTB-31N19.3	0.325547	4.03915	0.591277	0.56092	0.742173	-5.65385
LINC01605	-0.38922	7.79977	-0.589719	0.561944	0.742818	-6.19929
RP11-171I2.2	-0.31147	5.38011	-0.588679	0.562628	0.743013	-5.93218
DNAJC27-AS1	-0.197987	4.88038	-0.587039	0.563708	0.743729	-5.85097
LINC00958	-0.729369	7.53139	-0.584214	0.56557	0.745475	-6.17992
SLCO4A1-AS1	-0.388854	6.1841	-0.582717	0.566558	0.746066	-6.06073
AC009299.3	0.298843	6.98838	0.576404	0.570735	0.750853	-6.18173
CFAP58-AS1	0.283998	5.34708	0.57407	0.572283	0.752175	-6.00954
RP11-53O19.3	0.143872	7.17346	0.571637	0.573899	0.752933	-6.19123
SEMA6A-AS1	-0.275377	4.30571	-0.571564	0.573948	0.752933	-5.64252
FAM66C	0.263222	5.14916	0.568122	0.576238	0.755221	-5.94425
AC092580.4	-0.66714	3.53402	-0.565687	0.577861	0.756632	-5.33498
RP11-1024P17.1	0.268973	4.61477	0.558176	0.582883	0.762486	-5.87935
RP1-261D10.2	-0.312692	4.28228	-0.551779	0.587176	0.767239	-5.62101
AC016747.3	0.194335	7.16758	0.549482	0.588723	0.767239	-6.20484
RP1-27K12.4	-2.80131	3.07492	-0.549475	0.588727	0.767239	-4.89569
LINC01547	-0.289135	6.50603	-0.549465	0.588734	0.767239	-6.1376
MIR2117HG	-1.05615	2.71638	-0.547108	0.590322	0.767681	-5.01706
AC074289.1	-0.376678	4.87673	-0.546806	0.590526	0.767681	-5.86015
SNHG20	-0.204628	8.99615	-0.546128	0.590983	0.767681	-6.27705
DNM3OS	0.312143	5.16874	0.54567	0.591292	0.767681	-6.00976
TMEM51-AS1	0.240637	6.38765	0.542059	0.593731	0.769741	-6.15761
SNHG3	-0.206768	14.9776	-0.541321	0.59423	0.769741	-6.21478
RGS5	-0.277473	4.92794	-0.539015	0.595791	0.769741	-5.85553
KCNMB2-AS1	0.822542	2.70266	0.538553	0.596104	0.769741	-5.24477
CTD-2651B20.7	-0.337589	6.05691	-0.538061	0.596438	0.769741	-6.09437
RP11-254F7.2	-0.176344	5.86996	-0.538012	0.596471	0.769741	-6.07695
CTD-2026K11.6	0.310458	4.26829	0.537216	0.597011	0.769741	-5.77832
SNHG11	-0.166274	8.31977	-0.53637	0.597584	0.769741	-6.25779
AC004540.5	-0.412193	3.98383	-0.535928	0.597884	0.769741	-5.42334
RP11-355B11.2	-0.183918	5.23883	-0.533443	0.599571	0.771196	-5.9773
MAGI1-IT1	-0.290546	5.19975	-0.530181	0.601789	0.77333	-5.93785
NCK1-AS1	-0.190138	5.53072	-0.529072	0.602544	0.773582	-6.03746
RP11-161M6.2	0.420037	5.1244	0.528096	0.603209	0.773718	-6.01302
LINC00909	0.121607	7.85744	0.524514	0.605652	0.775983	-6.25222
CTC-497E21.3	-0.310526	4.6274	-0.523864	0.606096	0.775983	-5.85414
XIST	-3.25586	4.1602	-0.518201	0.60997	0.77959	-5.09089
RP3-429O6.1	-2.14949	2.82248	-0.518098	0.61004	0.77959	-4.92495
SNAI3-AS1	-0.270423	5.79965	-0.516943	0.610832	0.779881	-6.04729
RP11-430H10.2	-0.522418	4.52996	-0.515821	0.611601	0.780144	-5.71485
CTD-2589H19.6	0.233198	4.10504	0.514156	0.612745	0.780883	-5.7715
KB-1732A1.1	0.250879	6.368	0.510734	0.615096	0.783158	-6.17427
GS1-115G20.1	-0.480698	3.95712	-0.507682	0.617197	0.785111	-5.50446
DUBR	0.112251	6.59713	0.50618	0.618232	0.785705	-6.18607
GHRLOS	0.178839	5.96085	0.505245	0.618877	0.785803	-6.12485
CTD-2368P22.1	0.186747	6.52135	0.503662	0.619969	0.786468	-6.18068
LINC01473	0.275316	4.84341	0.497422	0.624284	0.791217	-5.93832
RP11-750H9.5	-0.267493	4.51532	-0.496407	0.624987	0.791383	-5.76009
SOX9-AS1	-0.377495	5.9802	-0.491501	0.628391	0.793731	-6.09258
AC097721.2	0.137203	5.07349	0.491347	0.628498	0.793731	-5.99295
RP11-565F19.2	-0.13421	5.07339	-0.490185	0.629306	0.793731	-5.98132
LINC00963	0.119824	10.2873	0.48892	0.630185	0.793731	-6.34821
RP11-304F15.3	-0.239777	5.12897	-0.488774	0.630287	0.793731	-5.92696
LINC01091	-0.234165	5.10251	-0.488593	0.630413	0.793731	-5.93589
AF131215.2	-0.190996	6.79464	-0.487957	0.630856	0.793731	-6.19897
RP5-940J5.9	0.172614	7.29572	0.486267	0.632032	0.794489	-6.24201
FLJ37453	-0.138365	6.81589	-0.48303	0.634289	0.796602	-6.20188
LINC01341	-0.25134	3.87495	-0.479933	0.636451	0.798593	-5.54771
AC105760.2	0.15198	4.78841	0.478881	0.637187	0.798792	-5.94164
AC005537.2	-0.200599	4.92899	-0.477075	0.638449	0.799097	-5.94599
SAP30L-AS1	0.221975	4.54848	0.476882	0.638585	0.799097	-5.91116
KRTAP5-AS1	-0.426687	4.61885	-0.47601	0.639195	0.799138	-5.87662
RP11-977G19.5	0.123229	6.64344	0.473497	0.640956	0.800616	-6.20486
LINC00960	-1.00373	4.75208	-0.472506	0.64165	0.800761	-5.65302
RP11-191L9.4	0.25262	6.90561	0.467641	0.645067	0.8043	-6.23
RP5-1126H10.2	0.141492	4.98773	0.466193	0.646085	0.804312	-5.96844
RP11-557H15.3	0.371156	6.05347	0.465974	0.646239	0.804312	-6.18237
RP11-685N10.1	-0.33489	3.85031	-0.463784	0.647781	0.805506	-5.47766
RP11-423H2.3	0.209863	4.79239	0.461337	0.649506	0.806926	-5.95655
RP11-159D12.2	0.196599	7.56234	0.45977	0.650611	0.807574	-6.27044
AC003090.1	0.572611	2.88296	0.45779	0.652009	0.808585	-5.41107
CARD8-AS1	0.174056	6.65473	0.455398	0.653699	0.809616	-6.21783
RP11-549J18.1	-0.246399	4.3715	-0.453798	0.654831	0.809616	-5.72804
BBOX1-AS1	-0.781753	3.11043	-0.453698	0.654902	0.809616	-5.20409
LINC01272	0.341005	5.83055	0.453087	0.655334	0.809616	-6.14641
RP11-138I1.4	-0.193073	5.56487	-0.452478	0.655766	0.809616	-6.05561
MIR155HG	0.22759	3.89131	0.446167	0.660241	0.814415	-5.733
RP11-53O19.1	-0.251779	4.51626	-0.444859	0.661171	0.814582	-5.85181
RP11-875O11.1	-0.221926	5.16077	-0.443703	0.661992	0.814582	-5.9843
AC011738.4	0.458788	3.73395	0.443492	0.662142	0.814582	-5.76383
RP11-474O21.5	0.222933	4.76302	0.44025	0.664449	0.816134	-5.96772
MLIP-IT1	-0.384759	4.04401	-0.440062	0.664583	0.816134	-5.4861
CTB-113P19.4	-0.323343	5.7095	-0.438782	0.665495	0.816529	-6.1137
C6orf48	-0.14702	10.4608	-0.435092	0.668127	0.818369	-6.37335
RP11-79H23.3	0.214227	4.83143	0.435022	0.668177	0.818369	-5.97143
LINC01089	-0.104198	7.85609	-0.429856	0.671869	0.822164	-6.29082
RP11-680F8.4	-0.276677	4.56577	-0.427699	0.673413	0.822508	-5.76864
RP4-758J18.2	-0.101216	8.89158	-0.42763	0.673463	0.822508	-6.33369
LINC01132	0.225373	4.46947	0.426972	0.673934	0.822508	-5.93483
AP001062.7	0.159826	5.92973	0.423258	0.676597	0.825031	-6.16269
C10orf55	-0.176612	5.87049	-0.421776	0.677661	0.82505	-6.13546
HOXA-AS2	0.236131	4.86073	0.421575	0.677805	0.82505	-6.00706
RP11-421E14.2	0.249921	5.09839	0.419986	0.678947	0.825714	-6.01879
HMGN3-AS1	-0.103047	5.89791	-0.415461	0.682202	0.82826	-6.14374
LINC01184	-0.104528	9.11861	-0.415409	0.682239	0.82826	-6.34727
CASC8	0.268731	3.64186	0.41458	0.682836	0.82826	-5.58534
RP11-799D4.4	0.123994	5.40076	0.410811	0.685553	0.830828	-6.09378
RP11-110I1.12	-0.169043	5.30829	-0.407679	0.687815	0.831594	-6.0585
RP11-218F10.3	-0.327437	3.46918	-0.407439	0.687988	0.831594	-5.39565
AC006262.6	-0.156245	6.21283	-0.407439	0.687988	0.831594	-6.17525
RP11-517C16.2	0.163832	6.10923	0.406356	0.688771	0.831814	-6.18858
CTB-92J24.2	-0.182169	4.13263	-0.404549	0.690078	0.832071	-5.67008
LINC01128	0.0768995	8.40925	0.404399	0.690186	0.832071	-6.32962
MIR4453	0.0956829	6.81217	0.399392	0.693812	0.834869	-6.24969
TP53TG1	-0.138138	8.31744	-0.397012	0.695539	0.834869	-6.32533
RP11-1D12.1	-0.21528	4.51154	-0.396449	0.695947	0.834869	-5.76752
RP11-829H16.3	-0.250893	3.69412	-0.396258	0.696085	0.834869	-5.53139
TMEM147-AS1	-0.12135	7.83751	-0.396132	0.696177	0.834869	-6.30304
AC109642.1	-0.877775	3.80337	-0.3956	0.696564	0.834869	-5.30531
RP11-276H19.2	-1.23179	4.0238	-0.394582	0.697303	0.834869	-5.31034
DANCR	-0.158087	9.97701	-0.39454	0.697333	0.834869	-6.37999
CTA-384D8.35	-0.246807	6.93314	-0.393203	0.698305	0.835311	-6.2489
RP11-977G19.11	-0.130054	5.28577	-0.391359	0.699646	0.836053	-6.05034
TMCC1-AS1	0.134163	4.36368	0.390662	0.700153	0.836053	-5.86514
LINC00174	0.211966	7.26768	0.3894	0.701072	0.836053	-6.28386
KC6	0.738243	2.15387	0.389027	0.701343	0.836053	-5.16011
LINC00310	0.2878	3.69777	0.387391	0.702534	0.836754	-5.51131
AFAP1-AS1	-0.731448	3.2065	-0.385262	0.704086	0.83788	-5.28723
XXbac-B476C20.9	0.179178	4.72448	0.383876	0.705097	0.838363	-5.95925
RP11-428J1.5	-0.109732	5.61922	-0.382206	0.706316	0.838801	-6.12168
PSMB8-AS1	0.181458	7.79725	0.381699	0.706686	0.838801	-6.31775
RP11-524H19.2	0.372659	5.69834	0.380881	0.707284	0.838801	-6.1768
RP11-473M20.16	-0.186281	4.76742	-0.379867	0.708024	0.838893	-5.94195
RP11-333E1.1	-0.117883	5.322	-0.379116	0.708573	0.838893	-6.05359
RP11-968O1.5	-0.17116	4.7024	-0.374097	0.712245	0.842475	-5.90788
RP3-523K23.2	-0.171541	10.158	-0.373278	0.712845	0.842475	-6.39273
RP11-731C17.2	-0.181911	4.07583	-0.372487	0.713425	0.842475	-5.72472
RP11-218E20.3	0.207963	5.06139	0.364273	0.719454	0.848084	-6.06292
DIO3OS	-0.238549	5.38916	-0.362528	0.720738	0.848084	-6.07692
ZMIZ1-AS1	-0.175851	6.03217	-0.36237	0.720854	0.848084	-6.16814
LINC00299	0.19624	3.71064	0.362155	0.721012	0.848084	-5.70075
LINC00987	-0.198615	5.53464	-0.361553	0.721455	0.848084	-6.08472
RP11-206L10.9	-0.19221	5.5541	-0.361014	0.721852	0.848084	-6.11124
CTD-2647L4.4	0.11448	5.91798	0.357076	0.724753	0.850377	-6.17947
RP11-157P1.4	0.106782	5.42415	0.356697	0.725033	0.850377	-6.10767
CTD-2528L19.6	-0.19786	4.43554	-0.354082	0.726961	0.851917	-5.90309
RP11-395A13.2	0.144305	5.19955	0.352856	0.727866	0.852256	-6.06916
CAPN10-AS1	-0.0993059	6.5524	-0.351023	0.72922	0.853119	-6.23571
FLJ22447	0.121329	4.80977	0.349283	0.730506	0.853903	-6.00271
LINC01518	-0.670919	1.81325	-0.347518	0.731811	0.854706	-5.01055
RP11-259O2.1	0.14326	5.733	0.34065	0.736898	0.859922	-6.16098
PCBP1-AS1	0.0929556	9.08968	0.338962	0.73815	0.860657	-6.37864
LMCD1-AS1	-0.108209	4.7708	-0.33806	0.73882	0.860713	-5.95618
RP1-239B22.5	-0.164743	5.22987	-0.337162	0.739486	0.860765	-6.05681
LINC01133	-0.329986	7.55492	-0.33607	0.740297	0.860984	-6.30907
RP11-400F19.18	-0.147244	5.35449	-0.332676	0.74282	0.862315	-6.0706
CTC-490G23.2	-0.508885	2.2293	-0.331974	0.743342	0.862315	-5.06133
RP5-1086K13.1	0.140267	5.22825	0.331158	0.743949	0.862315	-6.08129
MATN1-AS1	0.102189	6.17547	0.33056	0.744395	0.862315	-6.22039
TTTY14	0.583849	6.09863	0.330342	0.744556	0.862315	-6.23055
AC006262.4	-0.203258	8.17617	-0.328576	0.745872	0.863116	-6.34222
CTD-2516F10.2	0.128439	5.90311	0.327461	0.746702	0.863354	-6.18773
CTD-3074O7.5	0.115793	6.02957	0.322392	0.750482	0.866462	-6.20978
PTPRG-AS1	-0.262551	4.20911	-0.322178	0.750641	0.866462	-5.70642
ZNF667-AS1	-0.185616	6.15361	-0.319184	0.752877	0.868318	-6.2024
A2M-AS1	-0.15836	4.99659	-0.316823	0.754642	0.868919	-5.98655
RP11-508N22.12	-0.157514	4.24687	-0.316807	0.754654	0.868919	-5.74469
RP11-531A24.5	0.131225	4.68137	0.312525	0.757858	0.871883	-5.99245
NR2F2-AS1	-0.152893	4.53165	-0.309782	0.759912	0.873521	-5.87753
SEC24B-AS1	0.116628	4.76272	0.308821	0.760633	0.873623	-5.97598
EXOC3-AS1	-0.0999363	6.97614	-0.307898	0.761325	0.873693	-6.28599
AC007038.7	-0.132048	5.65081	-0.304929	0.763552	0.875523	-6.1376
KMT2E-AS1	-0.0997544	6.18498	-0.302165	0.765628	0.876472	-6.219
OSMR-AS1	0.0962485	5.81964	0.302139	0.765647	0.876472	-6.18414
LINC01311	0.0960168	5.08579	0.300816	0.766641	0.876886	-6.04461
RP11-18H7.1	-0.0881686	5.31603	-0.297426	0.769191	0.877951	-6.06972
AC108488.4	0.106272	4.68267	0.297257	0.769318	0.877951	-5.95987
RP11-631N16.2	0.103931	4.61218	0.297047	0.769475	0.877951	-5.93108
RP11-888D10.4	0.237917	4.01982	0.295631	0.770541	0.87812	-5.85245
SNHG19	-0.0994121	8.08111	-0.295007	0.771011	0.87812	-6.35118
RP11-44F21.5	0.161182	5.43043	0.294321	0.771528	0.87812	-6.14361
AC018816.3	-0.130685	4.40731	-0.292287	0.77306	0.879141	-5.78427
GS1-393G12.12	0.0877657	4.63578	0.287524	0.776652	0.882501	-5.96086
RP11-400K9.4	-0.211232	7.27152	-0.282936	0.780116	0.885556	-6.31344
CTD-2619J13.14	0.0927658	7.51941	0.281457	0.781234	0.885556	-6.33229
LINC01270	0.368871	4.23184	0.280801	0.781731	0.885556	-5.83169
RP11-159F24.5	0.223861	3.91987	0.280577	0.7819	0.885556	-5.86435
RP11-359E3.4	0.0941847	5.46846	0.275663	0.785619	0.886682	-6.13209
RP11-712P20.2	0.177234	5.23857	0.275622	0.785649	0.886682	-6.08311
RP11-298I3.4	-0.104295	4.34242	-0.275315	0.785882	0.886682	-5.90526
CTD-3138B18.5	0.0855836	6.01419	0.275219	0.785955	0.886682	-6.22302
RP11-216L13.19	0.0798049	4.8563	0.274926	0.786177	0.886682	-6.02061
RP11-849H4.4	0.0874636	5.81997	0.274185	0.786738	0.886682	-6.18255
RP11-299J3.8	0.0705652	5.80174	0.271895	0.788473	0.887914	-6.19106
RP4-798A10.2	0.0902533	5.72724	0.270427	0.789587	0.888446	-6.1805
RP11-497E19.1	-0.160788	3.79668	-0.266793	0.792344	0.890824	-5.58093
LINC01619	-0.134451	5.65188	-0.261427	0.79642	0.89468	-6.15012
UBA6-AS1	-0.068047	8.32197	-0.260148	0.797394	0.89503	-6.37195
CASC2	-0.0808933	5.15742	-0.259317	0.798025	0.89503	-6.07117
MANEA-AS1	-0.120164	4.50305	-0.258395	0.798727	0.895091	-5.88443
LINC00936	-0.0876967	5.06815	-0.255923	0.800608	0.896474	-6.03199
CTC-559E9.1	-0.0765492	5.163	-0.254383	0.801782	0.896854	-6.06217
RP11-757F18.5	-0.150222	6.30858	-0.253382	0.802544	0.896854	-6.24411
AP001626.1	0.169833	4.53418	0.251504	0.803976	0.896854	-5.96551
LINC00649	-0.13283	7.88528	-0.250902	0.804434	0.896854	-6.35285
RP11-379H18.1	0.0653809	8.98335	0.249178	0.805749	0.896854	-6.40175
AP001258.4	-0.0702494	6.95673	-0.24904	0.805854	0.896854	-6.30328
KIAA1614-AS1	-0.0944422	5.64312	-0.24879	0.806045	0.896854	-6.16241
AC074117.10	0.0846656	6.3901	0.248676	0.806132	0.896854	-6.26385
LINC01117	-0.147555	4.1119	-0.246414	0.807858	0.898053	-5.77249
RNASEH1-AS1	-0.110571	6.22879	-0.244619	0.809229	0.898243	-6.23681
RP11-736K20.5	0.17745	4.4322	0.243942	0.809746	0.898243	-5.90877
PART1	-0.214007	6.5655	-0.2435	0.810083	0.898243	-6.2762
RP11-981G7.1	0.11712	4.43563	0.242791	0.810625	0.898243	-5.9091
LINC00115	-0.09265	4.70534	-0.240685	0.812235	0.898847	-5.9662
AC005154.6	-0.053873	9.78777	-0.239746	0.812953	0.898847	-6.42664
AC008982.2	-0.0776915	4.83257	-0.239529	0.813118	0.898847	-5.98494
SCGB1B2P	-0.501213	4.29024	-0.235924	0.815876	0.901176	-5.67845
CTA-204B4.2	0.0721378	5.60221	0.233694	0.817584	0.902342	-6.16209
MYLK-AS1	0.0988432	4.93547	0.232008	0.818876	0.902784	-6.07219
PAN3-AS1	-0.0835888	4.55565	-0.231468	0.819289	0.902784	-5.94873
RP11-356J5.12	-0.0655096	5.99461	-0.219749	0.828281	0.911397	-6.22455
LINC01503	-0.0976429	7.46627	-0.219563	0.828424	0.911397	-6.34011
RP11-879F14.2	-0.0950048	4.01635	-0.218707	0.829081	0.911397	-5.69163
MIR3945HG	0.267964	3.73446	0.217375	0.830105	0.911798	-5.66732
MIR762HG	0.0495436	6.35313	0.21218	0.834101	0.913196	-6.26843
SCARNA9	0.0771257	8.746	0.211941	0.834285	0.913196	-6.40232
AC009506.1	0.0744073	5.81661	0.211601	0.834547	0.913196	-6.21067
RP11-458F8.4	-0.0875738	5.4547	-0.211312	0.83477	0.913196	-6.12407
RP11-395I6.3	0.113801	4.11242	0.210814	0.835153	0.913196	-5.82662
SERPINB9P1	-0.200638	4.42364	-0.210575	0.835337	0.913196	-5.87437
RP1-283E3.8	-0.0635843	7.48643	-0.205972	0.838882	0.914588	-6.34423
LINC00865	0.136394	4.92771	0.205694	0.839097	0.914588	-6.0653
AC092535.3	0.122716	4.32494	0.205019	0.839617	0.914588	-5.91149
RP11-304L19.1	0.189074	3.39172	0.204876	0.839728	0.914588	-5.47623
RNF139-AS1	-0.0620508	5.7373	-0.204634	0.839914	0.914588	-6.18412
AC093375.1	-0.273681	4.07739	-0.200595	0.843029	0.916554	-5.8734
CTD-2006C1.2	0.0569737	6.36854	0.200575	0.843044	0.916554	-6.27245
FGD5-AS1	-0.0545082	11.9268	-0.198134	0.844928	0.917881	-6.43136
SDCBP2-AS1	-0.0553966	6.01458	-0.195079	0.847288	0.919723	-6.22636
RP11-519G16.3	0.184811	3.31386	0.19124	0.850254	0.921857	-5.45861
RP11-527N22.2	-0.109034	5.32999	-0.190433	0.850878	0.921857	-6.14374
RP11-159F24.6	0.123753	5.90042	0.189653	0.851481	0.921857	-6.23806
LIFR-AS1	0.0903985	5.21326	0.189088	0.851918	0.921857	-6.12855
RP11-434P11.2	-0.103954	4.49655	-0.185805	0.854458	0.923883	-5.85858
AC002117.1	0.106891	4.15887	0.179706	0.859181	0.928264	-5.80049
RP11-61L19.1	-0.142831	4.11391	-0.172323	0.864905	0.933294	-5.68423
SNHG10	0.0566212	7.21154	0.171785	0.865322	0.933294	-6.33918
LINC00667	-0.0535608	9.96724	-0.170912	0.866	0.933294	-6.44592
RP11-212I21.4	0.117881	4.31764	0.170224	0.866534	0.933294	-5.87948
AP006621.5	-0.0433757	6.40233	-0.168728	0.867695	0.933818	-6.27665
RP11-273G15.2	0.104556	4.86204	0.165802	0.869968	0.935536	-6.08964
RP11-597D13.9	-0.0680929	5.80719	-0.162691	0.872385	0.937407	-6.20333
RP11-337C18.8	0.0510587	5.7815	0.161181	0.873559	0.93782	-6.22096
RP5-890E16.2	-0.0719561	4.77506	-0.159757	0.874665	0.93782	-5.98614
RP11-545I5.3	0.0533879	5.79787	0.158703	0.875485	0.93782	-6.21489
URB1-AS1	0.0634417	7.10505	0.156128	0.877488	0.93782	-6.33578
OSER1-AS1	-0.0558992	6.20412	-0.155892	0.877671	0.93782	-6.25754
ZNF436-AS1	-0.0383153	6.16838	-0.155132	0.878263	0.93782	-6.25201
CTD-2555O16.4	-0.0504309	5.26755	-0.155005	0.878362	0.93782	-6.1205
PITPNA-AS1	-0.0453196	6.95961	-0.154906	0.878439	0.93782	-6.3235
CTD-2337A12.1	-0.0860291	4.28527	-0.154356	0.878867	0.93782	-5.93236
RP11-390F4.3	0.0905913	4.60322	0.149592	0.882576	0.941052	-5.94409
RP11-554J4.1	-0.040514	4.80478	-0.144056	0.88689	0.944923	-6.01304
MIRLET7BHG	-0.0484992	10.3749	-0.141345	0.889003	0.946446	-6.45939
RP11-297D21.4	-0.0429289	4.78811	-0.137435	0.892053	0.948963	-5.99363
BACH1-IT1	-0.0542091	5.59366	-0.134659	0.89422	0.950027	-6.17207
LINC00265	-0.0313664	6.55303	-0.134395	0.894425	0.950027	-6.29594
C11orf45	0.0789356	8.062	0.130886	0.897165	0.951634	-6.39241
AC093818.1	-0.0437449	4.83704	-0.129831	0.897989	0.951634	-6.03203
AADACL2-AS1	0.0710136	6.74898	0.128802	0.898793	0.951634	-6.31779
HOXC13-AS	0.0550246	8.08969	0.128089	0.89935	0.951634	-6.39279
HCP5	-0.0650375	10.6741	-0.128055	0.899377	0.951634	-6.46426
SNHG5	-0.0437912	11.2442	-0.123349	0.903055	0.954796	-6.46056
AC009404.2	-0.0363044	5.65883	-0.118816	0.906599	0.957812	-6.17967
ATP6V0E2-AS1	0.0468491	4.36594	0.116451	0.90845	0.95878	-5.93455
STEAP3-AS1	0.0989333	4.987	0.114131	0.910265	0.95878	-6.01713
RP11-701H24.4	0.0803131	6.1202	0.113322	0.910898	0.95878	-6.26293
LUCAT1	0.0767206	5.8499	0.112085	0.911867	0.95878	-6.22069
GS1-114I9.1	0.0449721	4.63989	0.111797	0.912093	0.95878	-6.00028
USP46-AS1	0.0288248	6.03837	0.111566	0.912273	0.95878	-6.25436
ANKRD44-IT1	0.0636203	4.45254	0.111448	0.912365	0.95878	-5.94307
C22orf34	-0.0465863	5.53884	-0.109326	0.914027	0.959798	-6.16697
CTA-293F17.1	-0.0612281	4.62334	-0.105579	0.916962	0.960188	-5.96627
XXbac-BPG299F13.17	0.0414415	5.06502	0.104353	0.917923	0.960188	-6.08943
RP11-278A23.1	-0.0493453	4.70648	-0.104332	0.917939	0.960188	-5.94811
AF131217.1	-0.0751678	5.48931	-0.104281	0.917979	0.960188	-6.15731
RP11-473I1.9	-0.024625	11.7361	-0.102982	0.918997	0.960188	-6.45136
AC093642.3	0.0485398	4.62333	0.102312	0.919522	0.960188	-5.94622
HAGLR	0.0509259	6.06216	0.101781	0.919938	0.960188	-6.25839
RP11-119F7.5	-0.055678	4.00391	-0.101531	0.920134	0.960188	-5.81558
LINC00926	0.032601	4.75952	0.100263	0.921128	0.960188	-5.95665
RP3-510D11.2	0.0341742	5.20687	0.0999975	0.921336	0.960188	-6.14075
NDUFA6-AS1	0.025149	6.96616	0.0982457	0.922709	0.960895	-6.33281
AC005152.3	0.148133	2.82004	0.0972471	0.923492	0.960988	-5.39102
LINC00639	0.0860812	5.28814	0.0958538	0.924585	0.961402	-6.09093
RP3-508I15.21	0.0299898	5.12733	0.0945387	0.925616	0.961752	-6.11429
CTC-338M12.4	0.0322753	5.9825	0.0881687	0.930614	0.966219	-6.23394
PDCD4-AS1	-0.0454359	4.5764	-0.0871574	0.931408	0.966318	-5.93272
FAM157C	0.0335992	5.3442	0.0844871	0.933504	0.967768	-6.15555
RP11-304F15.7	0.0379757	4.25811	0.081557	0.935805	0.969427	-5.83895
RP11-378J18.8	0.034798	4.85619	0.0803011	0.936791	0.969722	-6.05023
RP11-214O1.2	-0.0344445	5.8147	-0.0783032	0.93836	0.970621	-6.20634
TRAF3IP2-AS1	-0.0186025	6.18755	-0.076407	0.93985	0.971436	-6.26552
RP11-760H22.2	-0.0394803	5.07759	-0.0747148	0.94118	0.971665	-6.11669
CTD-2186M15.3	-0.0258868	5.79852	-0.0743372	0.941476	0.971665	-6.21769
RP11-52A20.2	-0.0536418	3.91362	-0.0723066	0.943072	0.972061	-5.68672
CTD-3184A7.4	-0.0255254	5.82465	-0.0709975	0.944101	0.972061	-6.2134
CTD-2196E14.9	-0.0162788	8.63008	-0.0691668	0.94554	0.972061	-6.41644
MAGI2-AS3	-0.0328169	7.25729	-0.0688664	0.945776	0.972061	-6.35313
CRNDE	0.0238289	7.72843	0.068629	0.945962	0.972061	-6.37979
RP11-65L3.2	-0.0326042	5.643	-0.068487	0.946074	0.972061	-6.18318
RP11-1069G10.1	0.103681	3.64646	0.0654256	0.948481	0.973811	-5.50171
RP4-647J21.1	-0.0365664	3.89295	-0.0617793	0.951348	0.976031	-5.72848
RP11-262H14.3	0.068508	3.36083	0.0595384	0.953111	0.977115	-5.53676
AC073046.25	0.0159738	7.49726	0.05599	0.955902	0.979199	-6.3682
SCARNA2	0.0194842	13.4156	0.0540455	0.957432	0.979199	-6.39676
CTA-217C2.2	0.0219433	4.88915	0.0523766	0.958745	0.979199	-6.03596
ITGB2-AS1	-0.0316949	5.53939	-0.0521669	0.95891	0.979199	-6.18847
HCG27	-0.0186665	5.21642	-0.0520078	0.959035	0.979199	-6.13041
RP11-456K23.1	-0.0165511	4.98255	-0.0515594	0.959388	0.979199	-6.07122
FAM30A	-0.0626074	3.81416	-0.0497753	0.960792	0.979909	-5.66025
AC006946.16	-0.0295535	4.93679	-0.0464542	0.963406	0.980924	-5.96989
BACH1-IT2	0.0211587	5.31731	0.045853	0.96388	0.980924	-6.13774
FGF14-AS2	-0.0308355	4.58729	-0.0458094	0.963914	0.980924	-5.90989
RP11-73K9.2	0.0225537	4.11229	0.0404498	0.968133	0.984296	-5.81686
MIR663AHG	0.0230253	15.7491	0.037467	0.970482	0.984296	-6.34181
RP11-848P1.2	-0.0136628	6.3022	-0.036803	0.971005	0.984296	-6.28365
CTD-2555O16.2	-0.0097321	5.05691	-0.0360932	0.971564	0.984296	-6.09864
LINC00861	0.0311292	4.16545	0.0360466	0.9716	0.984296	-5.85772
SLC25A25-AS1	-0.0103283	7.0695	-0.0355457	0.971995	0.984296	-6.34204
LINC01422	0.0212225	5.14769	0.0352776	0.972206	0.984296	-6.08773
SEPT7-AS1	-0.00904715	5.28155	-0.0341721	0.973077	0.984458	-6.1321
C1orf132	0.0135773	9.45716	0.0311803	0.975433	0.986098	-6.44711
MIR142	0.0170932	5.54583	0.0302921	0.976133	0.986098	-6.17672
RP5-1085F17.3	0.00922345	7.8497	0.0293995	0.976836	0.986098	-6.38742
RP11-359B12.2	0.00760675	5.76478	0.026176	0.979375	0.98791	-6.21902
RP11-162A12.2	-0.0129397	5.22406	-0.0245094	0.980688	0.98791	-6.11904
RP11-121C2.2	0.0062479	7.13162	0.0244025	0.980772	0.98791	-6.34764
RP3-467N11.1	0.00538206	5.16262	0.0166619	0.98687	0.99333	-6.12103
RPPH1	0.00520022	18.6008	0.0150282	0.988158	0.993903	-6.27528
LINC00173	-0.00524122	5.01168	-0.0114829	0.990951	0.994109	-6.07855
SLC25A5-AS1	-0.00306027	5.2246	-0.01139	0.991024	0.994109	-6.13044
MAPKAPK5-AS1	-0.00246556	6.89192	-0.0112977	0.991097	0.994109	-6.33176
RP11-996F15.2	0.00491055	5.31514	0.0107797	0.991505	0.994109	-6.12612
SLC2A1-AS1	-0.00431642	6.38254	-0.0102107	0.991954	0.994109	-6.295
RP11-173A16.2	-0.00573902	4.36395	-0.00904739	0.99287	0.994307	-5.91307
INTS6-AS1	-0.000925568	5.40048	-0.00316772	0.997504	0.997747	-6.16259
CTD-2619J13.17	-0.0011505	4.47798	-0.00285893	0.997747	0.997747	-5.95275

## Sheet: Met_vs_norm (lncRNA)
Gene	logFC	AveExpr	t	P.Value	adj.P.Val	B
RP11-554I8.2	5.27842	2.65896	13.4675	9.4343e-15	1.30571e-11	23.382
AC009133.12	2.75212	3.99513	11.6545	4.53865e-13	3.14074e-10	19.7876
AC007879.7	3.5948	3.86345	10.5864	5.34251e-12	2.46468e-09	17.3874
RP5-884M6.1	5.24316	2.20496	10.382	8.70494e-12	3.01191e-09	16.8491
RP13-463N16.6	4.8336	1.27077	9.5831	6.18442e-11	1.71185e-08	14.8956
RP11-284F21.10	3.70583	3.68427	9.36953	1.0594e-10	2.44369e-08	14.464
ATP2A1-AS1	2.62457	3.15032	9.11673	2.01901e-10	3.99187e-08	13.8283
LINC00491	4.72811	2.85547	8.78373	4.78181e-10	8.27254e-08	12.992
PCAT7	3.99833	2.64838	8.56314	8.53264e-10	1.31213e-07	12.4272
GS1-600G8.5	5.98661	0.972571	8.49942	1.0098e-09	1.39756e-07	12.236
CTA-392E5.1	4.16602	1.10317	8.27007	1.85944e-09	2.33952e-07	11.6287
LINC00944	3.34955	2.42037	8.20872	2.19176e-09	2.52783e-07	11.5081
AC093673.5	2.97207	5.35724	8.09099	3.00886e-09	3.20328e-07	11.0922
GATA2-AS1	2.28804	4.61319	7.69996	8.72415e-09	8.62444e-07	10.0866
LINC00941	4.38072	2.8478	7.6368	1.03788e-08	9.57615e-07	9.98747
AC108142.1	4.21225	2.73959	7.54869	1.32335e-08	1.14224e-06	9.75286
RP11-161I6.2	4.10939	1.8728	7.52754	1.40304e-08	1.14224e-06	9.7097
LINC00704	3.2118	2.003	7.43706	1.80275e-08	1.38612e-06	9.46751
RP5-1028K7.2	3.17947	3.50124	7.39842	2.00705e-08	1.46198e-06	9.32375
KIF9-AS1	1.58188	5.48377	7.37476	2.14355e-08	1.48334e-06	9.15803
TMPO-AS1	2.03365	5.35715	7.22728	3.23493e-08	2.13197e-06	8.74716
RP1-272L16.1	3.9669	3.24721	7.19375	3.55329e-08	2.23534e-06	8.76916
AP000695.6	2.48902	2.85929	7.16701	3.82988e-08	2.25129e-06	8.72996
CTD-2587H24.5	3.79629	2.37613	7.16018	3.90397e-08	2.25129e-06	8.7096
EML2-AS1	2.05773	3.52708	7.08434	4.83102e-08	2.67445e-06	8.48263
AC009948.5	1.5081	7.32586	6.94168	7.22376e-08	3.84526e-06	7.8866
RNF144A-AS1	2.39954	3.90922	6.90969	7.90788e-08	4.05352e-06	7.96014
AP000695.4	2.42911	2.48343	6.85115	9.33461e-08	4.61396e-06	7.87968
PRKCQ-AS1	3.17627	5.30727	6.79581	1.0922e-07	5.21245e-06	7.51884
DLGAP1-AS2	2.06245	5.15356	6.53313	2.31047e-07	1.0659e-05	6.80551
DNAH10OS	1.65902	5.91471	6.52046	2.39586e-07	1.06964e-05	6.74045
RP4-794H19.1	2.20723	3.14553	6.26625	4.97438e-07	2.15142e-05	6.22085
RP11-426C22.4	1.92095	3.69694	6.23999	5.36558e-07	2.25029e-05	6.11505
MIR99AHG	-2.20204	8.15406	-6.18169	6.34898e-07	2.58441e-05	5.802
TMEM105	3.16112	3.42074	6.14305	7.09895e-07	2.80713e-05	5.82772
RP11-303E16.2	2.01021	6.01309	6.10445	7.93716e-07	3.0514e-05	5.53858
LINC00520	2.81737	3.59151	6.02299	1.00481e-06	3.75855e-05	5.4799
RP11-145A3.1	2.54902	2.70063	6.00386	1.06208e-06	3.86821e-05	5.4988
RP11-44N21.1	2.18696	5.00455	5.9718	1.16551e-06	4.12926e-05	5.21276
CTC-529P8.1	1.97358	2.98208	5.96364	1.19343e-06	4.12926e-05	5.39357
ASB16-AS1	1.00682	7.27248	5.88455	1.50133e-06	5.06791e-05	4.8826
MAP3K14-AS1	1.43125	4.91516	5.84354	1.69123e-06	5.57302e-05	4.87574
RP11-54O7.3	1.99281	4.42782	5.81867	1.81801e-06	5.77745e-05	4.83253
RP11-517C16.2	1.27966	5.20775	5.81261	1.85033e-06	5.77745e-05	4.76828
ZFPM2-AS1	3.80996	3.57458	5.80741	1.87851e-06	5.77745e-05	4.85378
LINC00707	3.50828	3.8005	5.7682	2.10534e-06	6.33432e-05	4.72309
SLC16A1-AS1	1.04715	6.52812	5.72476	2.38894e-06	7.03468e-05	4.45074
RP11-432J22.2	1.49539	4.02736	5.68829	2.65638e-06	7.65924e-05	4.52616
MIR503HG	2.09324	3.52736	5.64876	2.98043e-06	8.41819e-05	4.44096
RP1-191J18.66	1.71844	3.53615	5.61435	3.29459e-06	9.11943e-05	4.35895
HAGLROS	2.76454	2.46554	5.56095	3.84912e-06	0.000104455	4.27822
LINC00313	2.11515	3.61303	5.52551	4.26783e-06	0.00011359	4.08907
RP11-120D5.1	1.51008	4.18805	5.49404	4.6779e-06	0.000122155	3.9541
C17orf51	1.26875	7.63135	5.44771	5.35423e-06	0.000137227	3.60479
CTD-2357A8.3	3.63896	0.784985	5.37723	6.5757e-06	0.000165468	3.84286
MIR646HG	1.79043	5.3786	5.36644	6.78586e-06	0.000167708	3.45629
BDNF-AS	-1.81593	6.74899	-5.33006	7.54516e-06	0.000183202	3.45488
LINC00319	2.68033	5.14717	5.27061	8.97326e-06	0.000214121	3.17788
RP11-521B24.3	1.59162	4.1739	5.25618	9.35879e-06	0.000219535	3.27212
AC007246.3	-1.44691	7.30106	-5.24455	9.68167e-06	0.000223324	3.12577
CTD-3247F14.2	-2.82459	7.14424	-5.23038	1.009e-05	0.000228927	3.24047
LINC00640	-2.49486	6.45848	-5.18173	1.16269e-05	0.000257314	3.14391
RP11-420A23.1	-1.76224	7.25749	-5.1792	1.1713e-05	0.000257314	2.96464
RP11-500C11.3	2.06303	4.20486	5.16764	1.21144e-05	0.000261975	3.00279
OGFRP1	1.86248	4.14514	5.15264	1.26559e-05	0.000269472	2.97385
ARRDC1-AS1	1.18378	7.02199	5.14183	1.30607e-05	0.000273878	2.74859
RP11-326C3.2	2.00761	3.79327	5.11521	1.41142e-05	0.000291553	2.90057
PPP1R26-AS1	1.04577	4.89205	5.07923	1.56734e-05	0.00031511	2.70528
LINC00630	0.8311	7.53601	5.0751	1.58631e-05	0.00031511	2.54642
ENTPD3-AS1	-1.31682	6.2665	-5.07349	1.59376e-05	0.00031511	2.72439
MIR31HG	5.30528	3.65109	5.06114	1.65212e-05	0.000322047	2.70649
RP11-47I22.2	2.24239	2.91038	5.02921	1.81306e-05	0.00034851	2.74554
DSG1-AS1	1.64539	3.83003	5.01552	1.88675e-05	0.000357707	2.6369
LL0XNC01-237H1.2	0.82963	6.45676	4.98943	2.03558e-05	0.000380709	2.34705
RP11-365O16.6	-3.87818	7.99634	-4.97478	2.12425e-05	0.000387617	2.5122
AC068282.3	1.77189	4.78417	4.97409	2.12853e-05	0.000387617	2.38278
EMX2OS	-1.95761	7.5716	-4.96079	2.21245e-05	0.000397667	2.32202
TMEM254-AS1	-2.20522	6.96539	-4.95389	2.25729e-05	0.000400524	2.38234
LINC00638	1.49544	4.41556	4.94622	2.30822e-05	0.000404376	2.36038
RP11-462L8.1	2.07653	1.35414	4.93466	2.3871e-05	0.000412968	2.64036
RP13-890H12.2	1.34807	4.12384	4.92142	2.48079e-05	0.000423878	2.34284
AC011738.4	2.75213	2.00458	4.85101	3.04391e-05	0.000513752	2.30137
RP11-458D21.1	1.24462	4.75562	4.83391	3.19876e-05	0.000533384	2.00692
RP11-295D4.1	1.35223	4.23961	4.81632	3.36634e-05	0.000554644	2.03638
VPS9D1-AS1	2.69689	5.41027	4.79822	3.54784e-05	0.000577671	1.80557
FLJ37035	-1.38366	6.3712	-4.78382	3.69914e-05	0.000595303	1.89752
RP11-218E20.3	2.8961	2.82984	4.71979	4.45333e-05	0.000708438	1.85768
MIR600HG	-1.47277	7.96578	-4.70454	4.65432e-05	0.000731997	1.54493
MIR24-2	2.24721	8.99551	4.68998	4.85469e-05	0.000754932	1.38822
PLBD1-AS1	-1.96821	6.4795	-4.59891	6.31637e-05	0.000962202	1.41026
ZBED5-AS1	-0.926758	7.77984	-4.59835	6.32661e-05	0.000962202	1.23299
RP11-25K19.1	1.47809	3.27463	4.57482	6.77112e-05	0.00101861	1.48123
FBXL19-AS1	1.36057	5.37796	4.55737	7.12061e-05	0.00105967	1.16394
SCARNA9	-1.06167	9.8092	-4.53019	7.70087e-05	0.00112391	0.964317
NUTM2A-AS1	0.803935	8.93364	4.52957	7.71472e-05	0.00112391	0.947129
RP11-381K20.2	1.19602	4.65811	4.52582	7.79846e-05	0.00112428	1.15673
AC000068.5	1.32053	4.69132	4.51669	8.00626e-05	0.00114234	1.1233
RP11-363E7.4	-1.41085	7.58071	-4.5105	8.15026e-05	0.00115102	1.01477
RP11-644F5.11	1.17057	5.96467	4.47889	8.92619e-05	0.00124786	0.912356
PTOV1-AS1	0.79242	5.49349	4.47301	9.07839e-05	0.00125645	0.941346
RP11-49I11.1	2.37624	3.96821	4.46648	9.25038e-05	0.00126758	1.03025
SOX21-AS1	-3.35211	7.55315	-4.45615	9.52931e-05	0.001293	1.05111
FIRRE	2.7199	4.35064	4.41497	0.000107253	0.00144115	0.826302
RP11-517B11.7	-1.06221	7.12206	-4.40335	0.000110891	0.0014757	0.729958
RP4-660H19.1	3.12887	2.42515	4.39741	0.000112795	0.00148675	1.00005
RP11-30P6.6	2.61671	0.899967	4.38917	0.000115491	0.00150792	1.18023
RP5-991G20.1	1.19512	3.87745	4.37268	0.000121081	0.00155226	0.856012
AC074286.1	-1.95259	8.04058	-4.37208	0.000121287	0.00155226	0.628443
FOXD2-AS1	1.66983	4.16384	4.36932	0.000122252	0.00155226	0.76432
TEX41	-1.84152	6.47026	-4.35563	0.000127139	0.00158654	0.740091
XXbac-B476C20.9	1.19728	3.90176	4.35534	0.000127245	0.00158654	0.803747
RP5-940J5.9	1.85804	5.90441	4.35141	0.000128686	0.00159019	0.538004
LINC01521	1.47599	4.30197	4.3482	0.000129873	0.00159066	0.712174
RP11-666A20.4	1.26125	4.05543	4.33305	0.000135624	0.00164652	0.698702
RP11-235E17.6	1.35092	4.99233	4.28804	0.000154237	0.00185621	0.445572
RUNDC3A-AS1	1.18192	4.38515	4.27167	0.000161614	0.00192822	0.50075
RP5-882C2.2	1.06913	5.05485	4.24858	0.000172615	0.00204187	0.345962
RP13-188A5.1	-0.97852	5.49581	-4.24424	0.000174763	0.00204976	0.460913
CTC-459F4.3	0.752269	7.53782	4.22862	0.000182713	0.002125	0.153468
GAS1RR	-1.65804	6.53927	-4.21857	0.000188012	0.00216101	0.315114
RP11-690D19.3	-1.4354	7.60027	-4.21686	0.000188933	0.00216101	0.199446
RP11-568N6.1	-1.41022	5.4712	-4.20663	0.000194508	0.00220286	0.419028
SFTA1P	2.42063	1.35096	4.20435	0.000195775	0.00220286	0.653673
SNHG25	1.18347	8.07593	4.19262	0.000202413	0.00225919	0.0234764
NR2F1-AS1	1.64585	5.84015	4.18356	0.00020769	0.00229955	0.0805585
LINC00519	2.47437	3.86046	4.16989	0.000215914	0.00237163	0.214486
CTD-2619J13.13	-3.57252	7.699	-4.1416	0.000233953	0.00254953	0.151188
AC006262.5	2.30801	5.90408	4.13569	0.000237907	0.00257237	-0.0744006
CTBP1-AS2	0.759764	8.67709	4.12994	0.000241818	0.00259439	-0.159854
ITGA9-AS1	-1.47718	6.88517	-4.11466	0.000252512	0.00268828	-0.0217167
LINC01615	1.5277	4.25321	4.11115	0.00025503	0.00269436	0.056043
AC009403.2	0.859691	5.98659	4.09827	0.000264492	0.00277316	-0.136211
STX17-AS1	-2.36025	5.1821	-4.08106	0.000277684	0.00288958	0.316046
ZSCAN16-AS1	0.977804	5.99781	4.07144	0.000285331	0.002947	-0.21351
RP11-446N19.1	1.15127	4.55996	4.03831	0.000313288	0.00321036	-0.174209
RBM26-AS1	-1.14415	6.27904	-4.03585	0.000315469	0.00321036	-0.194415
SLC22A18AS	1.5224	4.61995	4.02195	0.00032807	0.00331423	-0.250122
CASC15	1.00817	7.36563	4.0188	0.00033099	0.0033195	-0.423623
C5orf66	1.57614	4.4671	4.01366	0.000335814	0.00334364	-0.253484
RP4-591C20.9	1.83074	4.02099	3.98521	0.000363787	0.00359629	-0.260375
AC144831.1	-1.54483	7.35655	-3.9769	0.000372375	0.00365508	-0.434254
MAFTRR	-1.91839	5.35109	-3.96937	0.000380334	0.00370692	-0.0892318
AC002310.12	1.01292	5.51358	3.95099	0.00040047	0.00387587	-0.51047
MIR3945HG	2.86924	1.49229	3.90613	0.000454053	0.00436396	-0.180269
RP11-132A1.4	1.80727	4.84394	3.87291	0.0004982	0.00475523	-0.689837
CTD-2201E18.3	1.36352	6.13047	3.86772	0.000505459	0.00479147	-0.788242
RP11-1149O23.3	1.62683	6.19602	3.85106	0.000529491	0.00498514	-0.84413
MFI2-AS1	1.27725	4.38377	3.83775	0.000549476	0.00513834	-0.674774
RP13-104F24.2	-0.766026	7.30263	-3.83419	0.000554945	0.00515466	-0.859939
KB-1562D12.1	-2.46184	5.8495	-3.82944	0.000562332	0.00518845	-0.470758
RP11-757F18.5	-1.76657	7.81403	-3.82163	0.000574677	0.00526724	-0.874637
AC007292.3	-1.28635	5.60619	-3.81508	0.000585227	0.00532865	-0.67423
RP11-498E2.9	-3.55339	5.87194	-3.80785	0.000597106	0.00540128	-0.344026
IGFBP7-AS1	1.56255	4.32539	3.80392	0.000603659	0.0054251	-0.775606
CFAP58-AS1	1.34149	4.50339	3.76529	0.000671876	0.0059992	-0.902056
MIR4435-2HG	1.7798	7.73297	3.74951	0.000701861	0.00617342	-1.18379
RP5-1160K1.3	-1.11549	5.90152	-3.74875	0.000703344	0.00617342	-0.894662
RP1-232P20.1	-2.4578	5.91763	-3.74802	0.000704769	0.00617342	-0.679064
LINC01272	1.53919	4.85671	3.74378	0.000713061	0.00620677	-1.02437
RUSC1-AS1	0.903622	5.5759	3.73448	0.000731635	0.00632864	-1.08883
RP11-57H14.4	-0.697819	8.14377	-3.73194	0.000736779	0.00633355	-1.17715
LINC01123	1.21201	4.80295	3.7194	0.000762715	0.00651603	-1.0659
AC011288.2	2.84064	3.96145	3.68596	0.000836322	0.00710104	-1.09522
RP11-1094M14.11	0.933611	7.24713	3.68354	0.000841919	0.00710497	-1.31892
RP11-174G6.5	-0.998962	7.24298	-3.67707	0.000857032	0.00718868	-1.26047
RP11-494M8.4	-3.1496	6.28355	-3.67477	0.000862467	0.00719069	-0.813056
RP11-96D1.11	-1.24484	9.62847	-3.67076	0.000872024	0.00722683	-1.38212
RP11-54O7.17	1.80129	4.26674	3.65239	0.000917125	0.00755536	-1.17906
LINC00886	-1.33202	6.11899	-3.64845	0.000927099	0.00759234	-1.19282
RP11-529K1.2	0.866208	4.38503	3.64275	0.000941703	0.00763238	-1.17317
EPB41L4A-AS1	-0.834095	9.19158	-3.6405	0.000947524	0.00763238	-1.45678
RP11-624L4.1	1.08786	4.88485	3.63942	0.00095034	0.00763238	-1.2815
CTA-384D8.36	0.897145	6.3745	3.6361	0.000959017	0.00763238	-1.39934
MMP25-AS1	0.990801	5.53684	3.63547	0.000960671	0.00763238	-1.35177
RP11-733O18.1	2.28161	4.42762	3.6338	0.000965077	0.00763238	-1.29796
CTD-2619J13.19	1.44431	4.52771	3.63125	0.00097184	0.00764219	-1.26266
CTD-2256P15.2	0.932127	4.78828	3.62051	0.00100082	0.00782564	-1.29999
RAB30-AS1	0.795521	7.48431	3.60091	0.00105592	0.00821008	-1.54204
RP11-389C8.2	-1.16489	6.85665	-3.59746	0.00106591	0.00824142	-1.42907
AC091729.9	0.855816	6.34687	3.58338	0.00110768	0.0085168	-1.5345
LINC00920	1.13714	5.4353	3.56987	0.00114921	0.00878735	-1.5222
LINC01315	-2.07565	6.64387	-3.56058	0.00117867	0.0089509	-1.41463
CTD-2341M24.1	1.52137	3.83573	3.55906	0.00118354	0.0089509	-1.36547
RAP2C-AS1	-0.995159	6.1773	-3.556	0.00119345	0.00897681	-1.46131
RP11-53O19.1	-1.68511	5.94855	-3.55339	0.00120197	0.00899201	-1.3657
RP11-443B20.1	1.10755	4.73567	3.51436	0.00133633	0.00994348	-1.58126
RP5-1159O4.1	-0.998604	5.00323	-3.49869	0.00139424	0.0103173	-1.43324
CTA-384D8.35	2.26358	5.02359	3.49678	0.00140148	0.0103173	-1.71462
RP11-378A13.1	-0.996104	6.59614	-3.49126	0.00142255	0.010417	-1.68671
LINC00152	1.64649	6.78529	3.48891	0.00143162	0.0104282	-1.8272
LINC00504	-1.91425	7.45905	-3.4621	0.00153913	0.0111526	-1.77467
DLGAP1-AS1	1.16913	6.20051	3.44991	0.0015905	0.0114649	-1.88526
AC002467.7	1.02938	4.62057	3.44591	0.00160774	0.0115291	-1.73723
TERC	1.40853	9.79566	3.41835	0.00173141	0.0122399	-2.08549
RNF216P1	0.484574	8.60196	3.41818	0.00173222	0.0122399	-2.04937
RP11-513M16.8	-1.94822	5.06598	-3.41792	0.0017334	0.0122399	-1.47202
RP3-428L16.2	1.71746	5.75201	3.41395	0.00175199	0.0123084	-1.96713
LINC00900	-1.92425	6.89198	-3.3916	0.00186018	0.0130025	-1.88946
CDKN2B-AS1	1.40747	4.19471	3.37555	0.00194177	0.0135031	-1.88532
ZBTB11-AS1	0.832964	7.22195	3.37135	0.00196371	0.0135031	-2.12532
AC093609.1	-2.04574	5.98625	-3.36942	0.00197385	0.0135031	-1.75372
TMEM220-AS1	-1.78492	4.60756	-3.36832	0.00197967	0.0135031	-1.48865
RP11-867G23.8	0.788604	6.16051	3.36814	0.00198059	0.0135031	-2.07644
TOB1-AS1	-1.23565	6.42131	-3.36554	0.00199439	0.0135306	-1.9612
FLJ22447	0.768688	4.31391	3.35938	0.00202748	0.013688	-1.88865
RP11-617F23.1	-1.28436	6.78506	-3.34888	0.00208507	0.0140084	-2.04462
RP11-386B13.4	-3.12467	6.50352	-3.34205	0.00212337	0.0141968	-1.67626
RP11-521D12.5	-2.68983	7.01618	-3.32864	0.00220052	0.0146419	-1.99476
C1RL-AS1	1.1051	8.42358	3.32483	0.00222294	0.0147203	-2.29607
SOCS2-AS1	1.07331	4.76457	3.27726	0.00252182	0.0165658	-2.19503
STARD7-AS1	0.715997	7.02206	3.27529	0.002535	0.0165658	-2.35535
RP11-305K5.1	-1.6162	5.17606	-3.27348	0.00254713	0.0165658	-1.85661
GS1-124K5.4	1.05362	4.86673	3.27191	0.00255771	0.0165658	-2.2142
LINC01534	-0.809319	5.4902	-3.27136	0.00256147	0.0165658	-2.11633
RP4-737E23.2	-2.82558	5.75213	-3.25702	0.00266034	0.0171252	-1.80125
MIR762HG	0.627894	5.92065	3.25477	0.00267618	0.0171474	-2.33923
MAGI2-AS3	-1.35502	8.49285	-3.25152	0.00269924	0.0172154	-2.41069
LINC01468	2.34421	1.83356	3.24046	0.00277901	0.0176222	-1.88819
SBF2-AS1	1.34683	8.16539	3.23848	0.00279358	0.0176222	-2.51044
RP11-973H7.3	-1.34704	4.83838	-3.23719	0.00280308	0.0176222	-1.94254
RP11-326K13.4	-1.80307	6.58366	-3.23425	0.00282483	0.0176222	-2.25413
AFAP1-AS1	1.80455	1.43369	3.234	0.00282668	0.0176222	-1.74092
AC016735.2	-2.10099	6.01238	-3.21921	0.0029388	0.018239	-2.21684
RP5-1112D6.7	-0.923366	5.98773	-3.21655	0.00295937	0.0182847	-2.30787
RP5-1112D6.8	-0.809174	6.7784	-3.20534	0.00304775	0.0187173	-2.44615
DIO3OS	-1.44648	6.5645	-3.20426	0.00305645	0.0187173	-2.37124
XXbac-BPG181B23.7	1.29273	5.534	3.202	0.00307456	0.0187453	-2.47377
ZNF667-AS1	-1.11474	7.05648	-3.19957	0.00309424	0.0187826	-2.46378
SATB1-AS1	1.38544	3.27891	3.18791	0.00319022	0.0192806	-2.17881
TPRG1-AS1	1.40147	4.0368	3.17967	0.00325972	0.019615	-2.34994
CTD-3074O7.5	0.830384	5.47494	3.17678	0.0032844	0.019678	-2.50906
C1QTNF9B-AS1	-3.19216	6.08409	-3.17121	0.00333254	0.0197962	-1.98856
BAIAP2-AS1	0.917112	8.41868	3.17119	0.00333275	0.0197962	-2.67602
RP11-809O17.1	1.01644	3.32388	3.15902	0.00344027	0.0203476	-2.18565
CTB-36H16.2	-1.57512	5.22051	-3.15645	0.0034634	0.0203972	-2.18127
RP11-173A16.2	-1.15016	5.50753	-3.15394	0.00348622	0.0204446	-2.34817
SCAMP1-AS1	0.650758	6.78086	3.14201	0.0035962	0.0210006	-2.67134
ZNF790-AS1	-1.21901	5.66243	-3.12515	0.00375736	0.0218495	-2.45753
RP11-1081L13.4	-1.98386	5.93899	-3.11918	0.00381606	0.022098	-2.38161
ZNF674-AS1	0.655335	6.53665	3.10816	0.00392668	0.0225918	-2.73991
RP11-411K7.1	-1.2182	8.22813	-3.10744	0.00393397	0.0225918	-2.75754
RP11-804H8.6	-1.59823	5.18698	-3.10527	0.00395621	0.0226256	-2.2763
THRB-IT1	-1.52197	6.0297	-3.09728	0.00403892	0.0228663	-2.51865
RP11-60A8.1	-3.88321	4.90212	-3.09661	0.0040459	0.0228663	-1.99699
USP27X-AS1	1.05081	5.24841	3.09607	0.00405151	0.0228663	-2.69672
RP11-327F22.6	-1.40101	5.02999	-3.09453	0.00406776	0.0228663	-2.30594
BAALC-AS1	-0.795484	6.26613	-3.09328	0.0040809	0.0228663	-2.65774
RP11-1060J15.4	2.92171	1.40318	3.08266	0.00419442	0.0234044	-2.29568
LINC00899	-0.997829	6.64591	-3.08116	0.00421077	0.0234044	-2.72377
RP11-332H14.2	0.658865	5.83889	3.07528	0.00427519	0.0236285	-2.77494
RP11-1246C19.1	1.08002	5.84399	3.07437	0.00428522	0.0236285	-2.7986
CTD-2626G11.2	-3.70897	7.22539	-3.06738	0.00436315	0.0238683	-2.50639
RP11-1277A3.1	0.712644	5.83107	3.06738	0.00436321	0.0238683	-2.797
DICER1-AS1	0.645683	5.79059	3.06412	0.00439994	0.0239745	-2.798
ZNF561-AS1	-0.59329	7.62098	-3.05792	0.00447079	0.0242055	-2.87167
RP11-611O2.5	-2.23299	5.02919	-3.05735	0.00447731	0.0242055	-2.24003
RP6-91H8.3	3.4971	1.92006	3.04889	0.00457583	0.0246418	-2.42103
LINC01473	-1.12757	6.15387	-3.04581	0.00461225	0.0247417	-2.71003
U47924.27	1.19559	6.37921	3.04231	0.00465396	0.024869	-2.91236
ASMTL-AS1	0.989849	6.0338	3.03481	0.00474447	0.0252552	-2.90283
U91328.19	-0.69571	5.94797	-3.01413	0.00500265	0.0265275	-2.82598
CTC-444N24.8	0.492214	6.87395	3.01078	0.00504576	0.026654	-2.9889
XXbac-BPGBPG55C20.2	-1.10282	6.7082	-2.99665	0.00523132	0.0273632	-2.91855
MIR3142HG	-1.35258	5.38948	-2.99621	0.00523717	0.0273632	-2.6379
MIR222HG	0.971576	7.83087	2.99514	0.00525155	0.0273632	-3.08368
RP11-799D4.4	0.67841	5.02944	2.99364	0.00527168	0.0273632	-2.88684
RP11-459E5.1	-4.28217	8.51069	-2.9931	0.00527887	0.0273632	-2.81463
RP3-395M20.12	1.99423	4.29505	2.98894	0.00533527	0.0275523	-2.86616
ZNF503-AS2	1.36277	6.21697	2.98698	0.00536194	0.0275871	-3.04147
RP3-475N16.1	0.532666	5.72638	2.98391	0.0054041	0.027701	-2.98213
RP11-111M22.3	1.00095	5.97418	2.97912	0.00547048	0.0279036	-3.03189
AP003068.23	1.40464	5.36564	2.97816	0.00548394	0.0279036	-3.00889
CTB-181H17.1	1.05177	4.60765	2.97019	0.00559629	0.0283709	-2.91577
LINC01214	-3.21889	5.40269	-2.96128	0.00572441	0.0289016	-2.40869
RP11-134L10.1	1.25664	5.03999	2.96002	0.00574273	0.0289016	-3.01758
RP11-363E6.3	1.24388	3.85099	2.95638	0.00579617	0.0290649	-2.79513
LINC00964	-1.68663	5.36736	-2.95274	0.00584999	0.0292288	-2.66348
NBR2	0.599082	7.18531	2.9459	0.00595234	0.0295868	-3.16352
RP11-796E2.4	-1.28622	4.98363	-2.9451	0.00596439	0.0295868	-2.66551
AC115522.3	-2.56139	6.97357	-2.94231	0.00600669	0.0296902	-2.97199
RP11-589M4.1	-0.926276	4.82401	-2.9365	0.00609578	0.0298852	-2.75868
LINC01278	0.746507	7.9954	2.93592	0.00610469	0.0298852	-3.225
MBNL1-AS1	-1.04981	7.87663	-2.93494	0.00611984	0.0298852	-3.16113
RP11-158K1.3	-0.837405	6.86245	-2.93412	0.00613251	0.0298852	-3.10746
PCAT6	-1.02328	5.60316	-2.92839	0.00622206	0.0302109	-2.94303
RP11-304L19.1	1.50047	2.29522	2.92706	0.00624301	0.0302109	-2.54508
AADACL2-AS1	2.45048	4.87966	2.92503	0.00627514	0.0302606	-3.1208
RP11-384L8.1	-2.19997	6.17273	-2.91021	0.00651435	0.0313051	-2.90244
RASAL2-AS1	0.791338	4.41152	2.90862	0.00654057	0.0313223	-2.99368
SEMA6A-AS1	-0.825013	4.88604	-2.90546	0.00659284	0.0313484	-2.84665
CTD-2008P7.9	-1.75341	6.57481	-2.90433	0.00661167	0.0313484	-3.08826
RP11-379B18.5	0.884867	6.3417	2.90419	0.00661397	0.0313484	-3.22813
ZNF213-AS1	0.597598	7.53359	2.89715	0.0067323	0.0317615	-3.29363
RP11-774O3.3	-1.58331	7.18455	-2.89628	0.00674703	0.0317615	-3.17195
ADAMTS9-AS2	-1.55331	6.34432	-2.89368	0.00679142	0.0318621	-3.04082
FZD10-AS1	1.03223	6.57602	2.89022	0.00685076	0.0320319	-3.27874
AC016747.3	0.757952	6.75126	2.8813	0.00700606	0.0325918	-3.29837
B4GALT1-AS1	-1.08355	5.07874	-2.88064	0.0070176	0.0325918	-2.92378
SMAD5-AS1	-2.58272	5.57744	-2.87893	0.00704787	0.0326229	-2.72479
ST20	0.740035	5.52739	2.86241	0.00734588	0.033889	-3.2637
MIR181A1HG	1.20056	4.87211	2.83283	0.00790916	0.0363664	-3.28796
LENG8-AS1	0.52048	6.16453	2.82782	0.00800861	0.0366377	-3.3788
LINC00205	0.651555	5.62576	2.82719	0.00802112	0.0366377	-3.3461
RARA-AS1	1.06729	4.72008	2.82489	0.00806719	0.036727	-3.25888
MIR497HG	-1.06689	5.90147	-2.82086	0.00814856	0.0369758	-3.23784
LINC00641	-0.811068	8.58082	-2.81619	0.00824372	0.0372853	-3.48236
RP11-485M7.3	-4.3018	6.43022	-2.81452	0.008278	0.0373184	-2.7358
SNHG9	0.836057	8.44041	2.804	0.00849717	0.0380547	-3.55185
RP11-29G8.3	-1.12089	5.82197	-2.80149	0.00855021	0.0380547	-3.24322
RP11-527N22.2	1.72184	3.97269	2.8013	0.00855417	0.0380547	-3.2481
RP11-722E23.2	-1.07996	4.95441	-2.80078	0.00856514	0.0380547	-3.08855
AC009501.4	-2.73087	4.49189	-2.79963	0.00858967	0.0380547	-2.70793
LINC01290	-2.36559	5.54286	-2.79876	0.00860822	0.0380547	-2.9355
RP11-130F10.1	-1.3629	4.57428	-2.79756	0.00863379	0.0380547	-2.88687
RP11-440D17.3	1.03008	6.77992	2.79006	0.00879583	0.0386458	-3.52085
ARHGAP5-AS1	0.688817	6.22706	2.7845	0.00891764	0.039057	-3.4905
RP11-248J18.3	-1.03237	4.5341	-2.78199	0.00897306	0.0391758	-3.00036
RP11-747H7.3	-0.981924	6.81084	-2.7757	0.00911365	0.0393986	-3.46176
AC005083.1	-1.63924	5.09777	-2.77542	0.00912005	0.0393986	-3.03165
LINC00106	1.08997	5.01211	2.77414	0.0091489	0.0393986	-3.43204
RP11-612B6.2	-1.44654	6.32057	-2.77376	0.00915744	0.0393986	-3.36408
C1orf204	-1.40439	6.48092	-2.77336	0.00916645	0.0393986	-3.38017
CTD-2647L4.4	-0.506121	6.52551	-2.76925	0.00926	0.0396775	-3.48071
RP5-884C9.2	-2.34985	5.99371	-2.76511	0.00935495	0.0399606	-3.20028
RP11-890B15.3	-0.481489	8.11729	-2.76032	0.00946609	0.040311	-3.60141
RP11-552M11.8	-1.02618	5.87281	-2.75597	0.00956797	0.0406198	-3.36137
RP11-138I1.4	1.11396	4.58146	2.74855	0.00974439	0.0412423	-3.41253
CTC-429P9.3	-0.585179	7.25003	-2.74395	0.00985511	0.0415837	-3.58963
RP11-114H23.1	1.72132	3.54169	2.71232	0.0106496	0.0447995	-3.398
RP11-1094H24.4	0.79216	4.0643	2.70044	0.0109628	0.0459773	-3.39474
CADM3-AS1	-1.79179	5.63181	-2.69836	0.0110186	0.0460716	-3.30328
MAFG-AS1	1.41843	5.22811	2.68937	0.0112627	0.0469504	-3.66195
AGAP2-AS1	1.18118	8.02588	2.68505	0.0113816	0.0472443	-3.81614
SNHG21	0.627688	4.73928	2.68434	0.0114014	0.0472443	-3.55672
CTC-236F12.4	-1.04503	5.43544	-2.67932	0.0115413	0.0475672	-3.47197
RP11-902B17.1	-0.684088	6.73659	-2.67908	0.0115481	0.0475672	-3.69591
RP11-367F23.2	-3.35924	6.72021	-2.67478	0.0116693	0.0479006	-3.26952
RP11-420L9.5	0.883667	6.62884	2.67376	0.0116983	0.0479006	-3.77229
CTD-2336O2.1	-0.636073	7.65272	-2.66323	0.0120009	0.048995	-3.79029
RP11-379B8.1	0.927505	4.63851	2.66088	0.0120695	0.0491301	-3.62493
LINC01422	-1.16964	6.24199	-2.6552	0.0122368	0.0496649	-3.62491
AC009961.3	-0.660063	5.77351	-2.65256	0.0123151	0.0498366	-3.63905
AATBC	-2.09636	8.87984	-2.64991	0.0123945	0.0500115	-3.82546
RP11-38L15.3	1.51902	6.11992	2.63998	0.0126951	0.0510758	-3.84425
RP11-6N17.4	-0.658031	7.06463	-2.63648	0.0128028	0.0512423	-3.81595
AC074117.10	0.682844	5.9528	2.63552	0.0128325	0.0512423	-3.80583
RP11-44F21.5	0.915558	4.87575	2.63504	0.0128476	0.0512423	-3.71034
FAM13A-AS1	-0.942717	7.74852	-2.61833	0.0133749	0.053192	-3.88189
RP11-23J9.5	-1.47554	4.83441	-2.61566	0.0134609	0.0533809	-3.30575
AC007743.1	0.961037	5.57385	2.61129	0.0136032	0.0537911	-3.84331
KB-1732A1.1	1.14973	5.6966	2.60906	0.0136761	0.053925	-3.87032
RP11-259N19.1	1.24166	5.35624	2.60488	0.0138141	0.0543145	-3.8511
LINC00863	0.896879	6.90964	2.59643	0.0140966	0.0552682	-3.95821
RP11-166P13.3	-0.930032	5.49773	-2.59503	0.0141441	0.0552977	-3.67894
RP11-1260E13.4	-2.15708	5.56232	-2.59151	0.0142637	0.0555603	-3.45501
RP11-392P7.6	0.786495	7.40338	2.59069	0.0142915	0.0555603	-3.991
RP11-307C12.11	-0.908418	6.10617	-2.58489	0.0144911	0.0561785	-3.81581
ATP1A1-AS1	-0.838781	6.05178	-2.5789	0.0146999	0.0566734	-3.81794
TCEB3-AS1	0.477136	6.09668	2.57818	0.0147254	0.0566734	-3.93459
RP11-863P13.6	-3.30486	5.1748	-2.57772	0.0147416	0.0566734	-3.20097
CTC-459F4.1	0.656545	5.95998	2.57307	0.014906	0.0570164	-3.94457
RP11-175K6.1	-1.47161	5.75837	-2.57287	0.0149132	0.0570164	-3.68149
LINC00324	-0.779557	6.99451	-2.55536	0.0155479	0.059279	-3.98262
CTD-2292M16.8	-0.99959	5.55607	-2.54751	0.0158403	0.060228	-3.75513
RP11-649A18.12	0.861222	5.35013	2.54467	0.0159475	0.0604693	-3.96326
HOXC13-AS	1.02793	7.34376	2.54247	0.0160309	0.0606196	-4.10002
CTD-2528L19.6	-0.917281	5.27629	-2.5323	0.0164217	0.0619283	-3.81251
PTOV1-AS2	0.670591	6.29636	2.52848	0.0165708	0.0623207	-4.06214
CTD-2600O9.1	-1.68912	4.57867	-2.52525	0.0166981	0.0626292	-3.42851
COLCA1	1.39576	4.45194	2.51194	0.0172307	0.0644522	-3.94605
RAMP2-AS1	-1.82777	5.20755	-2.50954	0.0173284	0.064643	-3.6377
CYP4F26P	-2.57875	3.7742	-2.50435	0.0175416	0.0652623	-3.25743
SUCLG2-AS1	-1.32219	4.92245	-2.49988	0.017727	0.0657753	-3.68407
CTB-131B5.5	-1.54671	6.21097	-2.49466	0.0179459	0.0664094	-3.88177
AC002117.1	-1.04819	5.3126	-2.48833	0.0182146	0.0669126	-3.80218
C3orf35	-1.19371	6.26527	-2.48829	0.0182164	0.0669126	-3.99732
RP11-262H14.4	-0.61143	5.0104	-2.48651	0.0182929	0.0669126	-3.87911
AC093627.10	0.915304	6.0497	2.4865	0.0182933	0.0669126	-4.14748
LINC01091	-1.40242	6.25182	-2.48579	0.0183236	0.0669126	-3.96552
TTN-AS1	-0.580861	9.47722	-2.48462	0.0183739	0.0669197	-4.26121
RP11-1299A16.3	-1.51812	5.15092	-2.47545	0.018773	0.0681939	-3.75632
CTD-2530H12.2	-3.40852	5.01274	-2.46756	0.0191228	0.0692824	-3.38399
SNHG16	0.637583	11.8891	2.46558	0.0192112	0.0694211	-4.31856
PSMD6-AS2	-0.975168	7.05413	-2.46115	0.0194112	0.0699611	-4.17479
AC034220.3	0.73174	5.89287	2.45099	0.0198765	0.071452	-4.20577
MKLN1-AS	0.440762	5.66688	2.4484	0.0199967	0.0716979	-4.17689
LINC01132	1.12203	3.96244	2.44469	0.0201701	0.0721327	-3.98095
RP11-398K22.12	0.950365	7.60426	2.43917	0.0204306	0.0728082	-4.32905
RP11-610P16.1	-1.28234	5.13452	-2.43846	0.0204641	0.0728082	-3.82245
MIR205HG	0.961886	12.6382	2.43413	0.0206709	0.0733551	-4.36454
RP11-795F19.1	-0.848954	5.13048	-2.4316	0.0207927	0.0735989	-3.93463
RFX3-AS1	-1.4623	4.76972	-2.41819	0.0214489	0.0757279	-3.73281
CTD-2066L21.3	1.77921	4.79775	2.41511	0.0216023	0.0760752	-4.21885
CYP1B1-AS1	-1.84512	5.26087	-2.41238	0.0217389	0.0763621	-3.77525
AC062029.1	0.497039	4.93995	2.40353	0.0221877	0.0776754	-4.18302
CCDC39	-3.0356	5.53547	-2.40176	0.0222784	0.0776754	-3.65668
RP11-418J17.1	0.484568	7.9212	2.40171	0.0222812	0.0776754	-4.40655
RP11-400F19.6	0.873445	8.17835	2.39144	0.0228145	0.0793349	-4.4487
MIR4458HG	0.667104	7.90048	2.37779	0.0235415	0.081513	-4.46065
LINC00662	0.39579	8.06941	2.37747	0.0235587	0.081513	-4.46016
RP4-541C22.5	-2.12137	5.08832	-2.37613	0.0236314	0.0815609	-3.74661
AC007038.7	-0.907246	6.39981	-2.37477	0.023705	0.0816114	-4.2889
RP11-26J3.3	-0.676451	5.73002	-2.37012	0.0239588	0.0821315	-4.2391
PCAT1	-0.777979	5.49079	-2.36983	0.0239748	0.0821315	-4.17899
RP11-171I2.2	-0.784435	5.86252	-2.36787	0.0240831	0.0822988	-4.24159
LINC01001	0.568883	5.36281	2.36279	0.0243643	0.0830547	-4.33236
CRNDE	-0.53149	8.29536	-2.35847	0.0246063	0.0836736	-4.48037
LINC01588	0.630165	5.89433	2.35589	0.0247518	0.083962	-4.3984
RP11-352M15.2	-0.452868	8.37518	-2.35006	0.0250835	0.0848538	-4.50416
LINC00910	0.613491	7.18491	2.34849	0.0251732	0.0848538	-4.48969
LINC01106	0.783646	4.50401	2.34805	0.0251986	0.0848538	-4.24499
RP5-1068E13.7	-0.817609	5.33282	-2.34399	0.0254329	0.0854348	-4.19629
ARHGAP11B	0.613717	7.69049	2.33865	0.0257439	0.0862703	-4.53085
RP11-88H9.2	-1.10636	4.82845	-2.33754	0.0258093	0.0862803	-3.96968
RASSF8-AS1	0.731937	6.33152	2.33197	0.0261379	0.0870916	-4.47961
AC008074.4	-4.1848	6.47093	-2.3313	0.0261778	0.0870916	-3.79598
RP11-356I2.4	-1.12762	8.10314	-2.32789	0.0263812	0.0875576	-4.51166
RP6-65G23.3	-1.39306	6.84224	-2.32252	0.0267048	0.0883284	-4.41467
TCONS_00029157	0.991241	7.03094	2.32192	0.026741	0.0883284	-4.54776
LINC01415	-0.893723	4.9379	-2.31504	0.0271612	0.0895026	-4.09609
CTA-445C9.14	0.534313	6.13053	2.31317	0.0272764	0.0896687	-4.49672
MAGI1-IT1	-1.18827	6.07429	-2.31193	0.0273532	0.089708	-4.3403
MIR22HG	0.690416	10.0231	2.30457	0.0278116	0.0908103	-4.67193
APTR	0.466522	6.92974	2.30419	0.0278359	0.0908103	-4.56107
RP11-462G2.1	-2.75994	6.01849	-2.30339	0.0278861	0.0908103	-4.01866
FAM182A	-2.91351	5.2525	-2.29925	0.0281476	0.0914466	-3.83476
LINC01550	-0.814274	7.83993	-2.2965	0.0283227	0.0918001	-4.57297
LINC00339	0.448357	7.73808	2.27914	0.0294513	0.095235	-4.64932
RP11-783K16.13	0.932449	5.36555	2.27553	0.0296909	0.0956414	-4.52879
ACTA2-AS1	-1.33059	4.67782	-2.27517	0.0297152	0.0956414	-4.03952
RP11-295G20.2	-1.04385	8.71867	-2.27333	0.0298377	0.0958128	-4.65559
LINC00460	2.44266	0.705856	2.27152	0.0299591	0.0959799	-3.77284
RP11-108M9.4	0.783136	6.37448	2.27026	0.0300443	0.0960218	-4.60916
DNAJC9-AS1	0.518886	5.34812	2.26927	0.0301109	0.0960218	-4.51198
LL22NC03-86G7.1	0.81097	6.43721	2.26658	0.030293	0.0962374	-4.62033
SH3BP5-AS1	-0.831865	8.29794	-2.26621	0.0303175	0.0962374	-4.65671
CTC-281F24.1	-1.53977	4.63106	-2.2629	0.0305433	0.096732	-3.95644
RP11-256L6.3	-1.78769	5.49851	-2.25486	0.0310976	0.0982628	-4.09855
RP11-522I20.3	0.630596	5.55577	2.24648	0.0316843	0.0998887	-4.59378
C5orf38	0.861364	6.55021	2.24031	0.0321226	0.100948	-4.67984
LINC01554	-1.63339	7.64676	-2.2397	0.0321663	0.100948	-4.63429
RP11-115C21.2	0.73268	6.02374	2.23799	0.0322892	0.101105	-4.64866
CTD-2555O16.4	-0.535696	5.77983	-2.23173	0.032742	0.102291	-4.53898
HCG11	-0.656099	8.68404	-2.22407	0.0333031	0.10381	-4.76382
LINC01518	2.26673	-0.241891	2.22021	0.0335894	0.104365	-3.76713
RP11-549J18.1	-0.871253	5.04432	-2.21877	0.0336969	0.104365	-4.34226
LINC01426	1.25406	3.89786	2.21787	0.0337646	0.104365	-4.46422
PP7080	0.763307	9.02921	2.21762	0.033783	0.104365	-4.82706
TMEM51-AS1	0.915695	5.87458	2.21208	0.0342	0.105418	-4.7003
RP11-486L19.2	-1.11691	6.9909	-2.20652	0.0346228	0.106235	-4.68105
LINC00996	1.20053	2.73715	2.20644	0.0346291	0.106235	-4.19399
AZIN1-AS1	-0.61494	6.25489	-2.20557	0.0346953	0.106235	-4.63364
MIR568	-0.744039	8.23221	-2.20288	0.0349023	0.106633	-4.78344
RP11-212I21.4	-0.805165	5.26587	-2.19977	0.0351424	0.10713	-4.44029
ZNF529-AS1	0.427051	5.70171	2.1918	0.0357648	0.108788	-4.69776
UBAC2-AS1	-0.789516	4.99788	-2.1905	0.0358677	0.108862	-4.40133
RP11-545I5.3	-0.678459	6.50811	-2.17645	0.0369917	0.11176	-4.7246
RNF139-AS1	-0.58297	6.26211	-2.17563	0.0370587	0.11176	-4.70363
RP11-727A23.5	0.611646	5.6754	2.17555	0.0370649	0.11176	-4.73864
FLG-AS1	-1.22537	7.8163	-2.16112	0.0382545	0.115096	-4.81771
LINC01578	-0.466772	10.0792	-2.15548	0.0387287	0.11627	-4.95339
MANEA-AS1	-0.966456	5.40031	-2.15316	0.0389251	0.116607	-4.53969
DARS-AS1	0.514138	6.01696	2.15116	0.039095	0.116863	-4.80825
RP11-1112J20.2	-3.07226	4.13497	-2.13664	0.0403503	0.120355	-3.97831
CTC-559E9.1	-0.615326	5.73134	-2.13219	0.0407422	0.121263	-4.70491
PKI55	-0.485063	7.87649	-2.13094	0.0408533	0.121333	-4.91309
AC018890.6	-2.45357	1.25211	-2.12723	0.0411832	0.12205	-3.82196
LINC01560	0.45693	5.37934	2.12356	0.0415118	0.122761	-4.79469
GS1-115G20.1	-1.33554	4.90183	-2.12048	0.0417896	0.123315	-4.37824
RP11-1017G21.5	0.533545	5.41503	2.11951	0.0418773	0.123315	-4.81205
AL163953.3	-2.06808	4.53048	-2.11711	0.0420949	0.123693	-4.12776
RP3-395M20.8	0.684975	5.62933	2.11075	0.042678	0.125005	-4.86342
RP4-639F20.1	-0.964785	5.35843	-2.11027	0.042722	0.125005	-4.61721
PXN-AS1	-0.472143	6.41224	-2.10893	0.0428461	0.125049	-4.8592
RP13-516M14.1	0.718523	4.8802	2.10755	0.0429736	0.125049	-4.77145
DUXAP8	1.48998	4.14328	2.10718	0.0430081	0.125049	-4.65854
RP11-545E17.3	0.667984	4.7477	2.10175	0.0435136	0.126253	-4.76236
RP11-879F14.2	0.816561	3.2793	2.10034	0.0436463	0.126373	-4.42149
DNAJC27-AS1	-0.565815	5.28648	-2.09787	0.0438791	0.126782	-4.71124
RHOXF1-AS1	-2.47249	3.61466	-2.08662	0.0449522	0.129258	-4.05514
CARD8-AS1	0.671548	6.27395	2.08616	0.0449966	0.129258	-4.95773
CTD-2186M15.3	0.611849	5.3313	2.08596	0.0450162	0.129258	-4.87327
RP11-27M24.2	-2.19752	4.68269	-2.08464	0.0451443	0.129357	-4.21682
CTD-2017D11.1	-1.51009	8.40401	-2.07677	0.0459121	0.131286	-5.00076
RP11-1007O24.3	0.471715	5.63802	2.0728	0.046303	0.132131	-4.92025
RP11-164P12.3	-1.13867	5.10422	-2.06909	0.0466719	0.132909	-4.61785
CTB-158D10.3	-1.17929	5.27035	-2.06246	0.0473374	0.134528	-4.68578
RP11-475O6.1	-0.881138	5.64616	-2.05831	0.0477582	0.135316	-4.80642
RP11-277P12.20	-1.24656	6.1908	-2.05779	0.0478105	0.135316	-4.87754
LINC01116	1.113	6.47428	2.05296	0.0483047	0.136201	-5.04725
RP11-499P20.2	-0.647524	5.97533	-2.05198	0.0484061	0.136201	-4.89182
LUCAT1	1.11197	5.01529	2.05186	0.0484181	0.136201	-4.92886
FAM66C	-0.672812	6.0026	-2.04953	0.0486582	0.136598	-4.87052
AC091133.1	-0.401526	4.86933	-2.04636	0.0489874	0.137244	-4.74909
LINC00571	-0.739953	5.0266	-2.03888	0.0497713	0.139126	-4.74558
AC108676.1	1.33487	0.73627	2.03804	0.0498602	0.139126	-4.13055
RP3-508I15.21	0.55767	4.78045	2.02785	0.0509463	0.141673	-4.89356
CTD-2015H6.3	-0.819037	6.45118	-2.02736	0.0509999	0.141673	-4.99086
URB1-AS1	0.539938	6.76659	2.02361	0.0514048	0.141673	-5.09444
DIRC3	-1.00989	5.92418	-2.02318	0.0514516	0.141673	-4.89304
AC046143.3	0.801772	3.05399	2.02312	0.051458	0.141673	-4.53596
UGDH-AS1	0.486939	5.80406	2.02156	0.0516281	0.141673	-5.03183
RP3-510D11.2	0.60431	4.85604	2.0208	0.0517115	0.141673	-4.92707
MLIP-IT1	-1.05066	4.69946	-2.02076	0.0517153	0.141673	-4.51513
RP11-439E19.10	-1.53409	5.07665	-2.02069	0.0517234	0.141673	-4.57837
LINC00467	-0.860478	6.28625	-2.02002	0.0517967	0.141673	-4.96691
COX10-AS1	-0.414205	8.06742	-2.0184	0.0519735	0.141779	-5.13711
AC012358.8	-1.53787	4.87844	-2.01779	0.0520404	0.141779	-4.50273
LBX2-AS1	0.661275	4.77082	2.01479	0.0523704	0.142398	-4.91669
ASH1L-AS1	0.47682	5.37848	2.0118	0.0527006	0.143015	-5.00328
AC072062.1	-1.56883	5.11835	-2.00686	0.0532511	0.144226	-4.63794
STEAP3-AS1	1.38983	3.92846	2.00542	0.0534132	0.144383	-4.81107
RP11-266L9.5	-0.684899	5.15849	-2.00209	0.053788	0.145038	-4.83727
RP11-221N13.3	1.28956	1.59566	2.00141	0.0538653	0.145038	-4.29227
ZNF503-AS1	-2.09448	5.47109	-1.9941	0.0546972	0.146992	-4.64108
CTD-2269F5.1	-1.18291	4.83828	-1.99242	0.0548901	0.147225	-4.58757
RP11-488C13.5	0.359886	7.32432	1.99082	0.0550744	0.147433	-5.17908
LINC00426	-0.764437	5.22396	-1.98579	0.0556561	0.148703	-4.87477
RP11-348P10.2	-0.471426	5.63306	-1.98251	0.0560395	0.149209	-4.98714
CPB2-AS1	-3.23934	5.88893	-1.98175	0.0561281	0.149209	-4.51112
DNM3OS	-0.967846	6.34761	-1.9814	0.0561692	0.149209	-5.04128
OVOL1-AS1	-2.15567	4.82971	-1.98001	0.0563327	0.149357	-4.44412
CALML3-AS1	-0.933495	8.18005	-1.97609	0.0567955	0.150296	-5.20165
RP11-218F10.3	-1.38303	4.51067	-1.96828	0.057727	0.152016	-4.54774
LINC01504	-2.00021	4.40719	-1.9681	0.0577482	0.152016	-4.4155
AC009299.3	0.802403	6.6296	1.96788	0.0577748	0.152016	-5.19715
CTD-2516F10.2	-0.598022	6.59106	-1.95967	0.0587691	0.154252	-5.13907
SRRM2-AS1	0.526756	5.13921	1.95903	0.0588475	0.154252	-5.06106
DANCR	0.570564	9.43468	1.95766	0.0590149	0.154398	-5.32378
AL450992.2	-1.15411	7.81345	-1.95493	0.0593497	0.154862	-5.20639
RP11-275I14.4	-1.53241	5.55941	-1.95439	0.059416	0.154862	-4.81579
SERTAD4-AS1	0.526631	5.05815	1.95264	0.0596317	0.155132	-5.06833
LINC01018	-2.19188	5.6054	-1.94957	0.0600117	0.155828	-4.70466
EXOC3-AS1	0.60363	6.46518	1.94375	0.0607388	0.157203	-5.22478
SNHG1	0.439611	10.3826	1.94351	0.0607687	0.157203	-5.36193
TRAF3IP2-AS1	-0.463574	6.64492	-1.94097	0.0610886	0.157736	-5.188
RP11-802E16.3	0.586092	5.08674	1.9396	0.0612621	0.15789	-5.10327
LINC00327	-1.37362	5.0836	-1.93028	0.0624502	0.160646	-4.8008
NAPA-AS1	0.69882	4.48268	1.92906	0.062608	0.160646	-5.02458
RP11-276H7.2	0.695636	4.58938	1.9285	0.0626797	0.160646	-5.04774
LINC01605	1.41227	6.383	1.92547	0.0630718	0.161131	-5.28458
RP11-731D1.4	-0.750453	5.39057	-1.92524	0.0631017	0.161131	-5.03389
RP11-888D10.4	-0.972581	5.4087	-1.92138	0.0636045	0.162115	-4.98925
KTN1-AS1	-0.518448	7.24461	-1.91924	0.0638841	0.162529	-5.26669
RP4-555D20.2	0.82456	4.05993	1.91577	0.0643411	0.163391	-4.95391
AF127936.9	0.697534	5.99617	1.91339	0.0646557	0.163889	-5.25413
AC159540.1	0.828975	5.34212	1.91167	0.0648842	0.164168	-5.2081
SRP14-AS1	0.53833	5.76053	1.90904	0.0652344	0.164753	-5.2363
RP11-981G7.1	-0.771482	5.27016	-1.9074	0.0654536	0.165005	-5.00866
NR2F2-AS1	-1.08683	5.49199	-1.90095	0.0663225	0.166891	-5.00507
CASC8	0.89326	3.39672	1.8816	0.0689883	0.173285	-4.80823
AC004540.5	-1.15666	4.62432	-1.87817	0.0694716	0.174182	-4.74773
RP1-206D15.6	-0.599869	6.05055	-1.87493	0.069929	0.175012	-5.23822
ADORA2A-AS1	-3.23617	4.01032	-1.87382	0.0700869	0.175091	-4.40317
PSMB8-AS1	0.65289	7.46216	1.87282	0.0702282	0.175128	-5.40491
KANSL1-AS1	-1.10495	5.36447	-1.87151	0.0704151	0.175278	-4.98761
LINC00968	-2.03933	5.62932	-1.87038	0.0705773	0.175366	-4.89033
JPX	0.372658	9.05172	1.86925	0.0707385	0.175452	-5.46467
CTD-2047H16.4	-0.647418	5.11839	-1.86309	0.0716258	0.177335	-5.04427
RP11-214O1.2	0.621736	5.28925	1.85888	0.0722361	0.178526	-5.26902
RP11-182L21.6	0.63002	5.41693	1.85287	0.0731177	0.180383	-5.30206
RP4-773N10.4	0.35121	8.8505	1.84863	0.0737445	0.181606	-5.49207
CBR3-AS1	-0.721721	7.61533	-1.84568	0.0741833	0.182362	-5.40826
PVT1	0.786947	8.0469	1.83945	0.0751169	0.184051	-5.4882
RP11-379F4.4	-0.978943	6.98202	-1.83932	0.0751364	0.184051	-5.35926
C10orf55	0.828365	5.17298	1.83645	0.0755703	0.184724	-5.31605
DNAJC3-AS1	-0.454901	6.17111	-1.83495	0.0757979	0.184724	-5.32735
LINC01184	-0.33184	9.40355	-1.83459	0.0758536	0.184724	-5.51834
C1orf132	-0.619736	10.0906	-1.8334	0.0760346	0.184724	-5.53511
LINC00847	0.536868	8.13177	1.8327	0.0761406	0.184724	-5.49629
MIATNB	-0.422519	7.62754	-1.832	0.0762472	0.184724	-5.44252
RP11-532F12.5	0.63437	8.15507	1.83136	0.0763453	0.184724	-5.50271
AC005154.6	-0.434671	10.2023	-1.83017	0.0765272	0.184841	-5.54757
AC007182.6	-1.96999	5.28772	-1.82321	0.0776	0.186712	-4.80482
HOXA-AS2	0.909153	4.33713	1.82298	0.077636	0.186712	-5.21695
RP11-783K16.5	0.907416	6.83764	1.82252	0.0777066	0.186712	-5.46757
RP5-1148A21.3	0.522841	5.60247	1.81955	0.0781695	0.187498	-5.37164
RP1-80N2.3	0.564085	5.01443	1.81615	0.0787006	0.188446	-5.30391
CTD-2542L18.1	0.652612	4.92976	1.81305	0.0791879	0.189033	-5.29682
LINC01311	0.410282	4.85639	1.81286	0.0792189	0.189033	-5.25472
CTD-2574D22.2	0.481373	4.79666	1.81129	0.0794671	0.189299	-5.27519
SGMS1-AS1	-0.454427	7.64268	-1.80898	0.0798332	0.189844	-5.48008
A1BG-AS1	-0.641671	6.36099	-1.80636	0.08025	0.190508	-5.37574
TSPOAP1-AS1	-0.606957	5.34829	-1.80467	0.0805197	0.190821	-5.23223
RP11-817O13.8	0.585673	5.38966	1.80127	0.0810652	0.191488	-5.3803
RP11-228B15.4	0.462077	5.50442	1.80119	0.0810781	0.191488	-5.38874
RP11-333E1.1	-0.467736	5.6981	-1.79935	0.0813744	0.19186	-5.31882
AC087294.2	-0.630973	5.37808	-1.79749	0.0816754	0.192243	-5.24761
INE1	0.516639	5.21754	1.79286	0.082427	0.193308	-5.36129
RP4-657D16.3	-0.653933	4.6575	-1.79257	0.0824742	0.193308	-5.11033
RP11-93B14.6	-1.59145	4.85309	-1.79213	0.0825469	0.193308	-4.87238
CTC-429P9.5	-0.554299	6.10192	-1.78974	0.0829381	0.193896	-5.384
RP6-109B7.5	-0.991227	4.93069	-1.78433	0.0838296	0.19565	-5.06911
SNHG17	0.485427	8.51395	1.78199	0.0842177	0.195993	-5.59464
KLF7-IT1	0.704006	4.81704	1.78173	0.0842601	0.195993	-5.3393
AC141928.1	0.94924	4.42501	1.77395	0.0855618	0.198687	-5.28816
KB-318B8.7	-0.580414	5.86842	-1.77044	0.0861553	0.19973	-5.36644
TRAM2-AS1	0.474121	6.71814	1.76397	0.0872561	0.201944	-5.54177
RP11-119J18.1	-1.51594	5.18813	-1.76214	0.08757	0.202332	-5.21359
RP11-395A13.2	0.770357	4.79672	1.76013	0.0879158	0.202793	-5.36558
LINC01270	0.900665	3.67471	1.75875	0.0881554	0.203007	-5.14173
SNHG18	-0.381271	6.71722	-1.7506	0.0895726	0.205928	-5.52448
LINC01003	0.550585	6.1723	1.74947	0.0897702	0.20604	-5.537
RP11-526I2.5	-0.862216	5.76955	-1.74626	0.0903345	0.206656	-5.38636
RNASEH1-AS1	0.465379	5.81847	1.74624	0.0903373	0.206656	-5.50818
RP1-102E24.8	0.605889	4.7747	1.74243	0.0910111	0.207507	-5.39093
DLEU1	-0.47977	7.62956	-1.7424	0.0910178	0.207507	-5.58901
HAGLR	0.567671	5.73652	1.7416	0.0911592	0.207507	-5.51462
RP11-119F7.5	-0.662654	4.74035	-1.74072	0.0913146	0.20752	-5.20957
ALOX12-AS1	-0.389708	6.54183	-1.73727	0.0919302	0.20825	-5.53229
RP11-849H4.4	0.603808	5.41622	1.7365	0.0920696	0.20825	-5.48668
RP11-368L12.1	-1.02276	5.32495	-1.7364	0.0920876	0.20825	-5.21151
MGC16275	0.658103	5.06829	1.73185	0.0929053	0.209757	-5.47392
LHFPL3-AS1	-1.935	4.36931	-1.72442	0.0942552	0.212458	-4.80606
LPP-AS2	0.382677	6.00167	1.72337	0.0944471	0.212544	-5.55654
CARMN	0.80553	8.62113	1.71867	0.09531	0.214138	-5.71163
U73166.2	0.470282	4.63542	1.7127	0.0964171	0.216274	-5.38693
TMEM99	-0.761438	8.78347	-1.70915	0.09708	0.217409	-5.68828
PDXDC2P	-0.550384	7.13665	-1.70783	0.097327	0.21761	-5.61319
RPARP-AS1	0.315346	8.05847	1.70642	0.0975926	0.217852	-5.69551
RP11-73E17.2	0.574366	6.27169	1.70096	0.0986233	0.219798	-5.62177
RP11-395I6.3	-0.680986	4.99294	-1.69987	0.0988315	0.219908	-5.29561
LINC01572	0.563817	5.11294	1.69395	0.099962	0.222067	-5.5168
RP11-82L18.2	-0.692512	4.95464	-1.69005	0.100713	0.223377	-5.29329
RP11-685N10.1	-1.20657	4.74087	-1.68841	0.10103	0.223695	-5.08321
PINK1-AS	0.401282	8.32221	1.68723	0.101259	0.223695	-5.73932
RP11-372M18.2	-2.45539	4.62818	-1.68645	0.10141	0.223695	-4.8931
HLA-F-AS1	0.463021	5.77431	1.68597	0.101503	0.223695	-5.60435
RP11-557H15.3	1.38947	5.31271	1.6807	0.102532	0.225602	-5.62446
RP11-400F19.18	-0.589758	5.80175	-1.67622	0.103412	0.227179	-5.5191
LINC01139	1.2386	6.31222	1.66983	0.104681	0.229601	-5.70024
RP11-508N22.12	-0.901447	4.98653	-1.66585	0.105478	0.230983	-5.29049
RP11-524H19.2	1.27275	4.98402	1.66387	0.105877	0.23149	-5.61093
FTX	0.458392	9.38952	1.65752	0.10716	0.233927	-5.82518
RP11-563J2.2	0.719021	5.14856	1.65366	0.107949	0.235277	-5.60185
AP001258.4	-0.324469	7.27112	-1.65171	0.108347	0.235299	-5.72173
RP11-159F24.6	1.27504	5.12216	1.65148	0.108395	0.235299	-5.63771
RP11-34P13.13	0.598764	4.32332	1.65112	0.108469	0.235299	-5.44494
RP11-736K20.5	-1.12737	5.6408	-1.64972	0.108756	0.235554	-5.43703
RP11-140K17.3	-0.429066	5.6803	-1.64598	0.10953	0.236858	-5.57358
RP11-321G12.1	-2.39265	4.63323	-1.6412	0.110523	0.238433	-4.94601
PAXIP1-AS2	0.414197	7.41615	1.64082	0.110603	0.238433	-5.77583
RP11-884K10.7	-0.346779	6.43754	-1.63849	0.11109	0.238871	-5.68196
RP11-390E23.6	-0.513548	7.42484	-1.6382	0.111151	0.238871	-5.74326
LINC00957	-0.919775	6.37314	-1.63347	0.112145	0.240634	-5.62989
AC109642.1	-1.60746	4.31671	-1.63169	0.112522	0.241068	-5.00131
PYCARD-AS1	0.623894	4.64014	1.62808	0.113288	0.242334	-5.53685
RP11-829H16.3	-0.817401	4.32593	-1.61896	0.115245	0.24614	-5.21448
RP11-378J18.8	-0.495505	5.39913	-1.61798	0.115456	0.246211	-5.56234
ZEB1-AS1	0.391277	5.86125	1.61217	0.116719	0.248312	-5.72051
CASC2	-0.55852	5.62579	-1.61029	0.117129	0.248312	-5.60771
RP11-539L10.3	0.596803	5.00881	1.61023	0.117144	0.248312	-5.63483
RP11-497E19.1	-0.630345	4.2146	-1.61016	0.117159	0.248312	-5.22584
MIR155HG	0.955022	3.39611	1.60274	0.118791	0.251387	-5.36296
SMC5-AS1	0.424106	5.21823	1.59799	0.119847	0.253078	-5.67121
RP11-248J18.2	-0.576308	4.49807	-1.5975	0.119956	0.253078	-5.39403
CTD-2303H24.2	-1.87304	4.44936	-1.59599	0.120294	0.253405	-5.07501
SNHG3	0.60302	14.376	1.59209	0.121169	0.25486	-5.87618
RP11-423H2.3	0.519245	4.57017	1.59004	0.121632	0.254901	-5.58339
RP1-27K12.4	-3.81792	3.81589	-1.58947	0.121761	0.254901	-4.7682
RP11-473M20.9	-0.797535	5.0273	-1.58878	0.121917	0.254901	-5.45569
RP11-680F8.4	-0.703732	5.01123	-1.58684	0.122355	0.254901	-5.44982
RP11-734K21.5	-2.17308	4.38406	-1.58679	0.122366	0.254901	-5.00505
RP5-1065J22.8	-0.527356	6.18345	-1.58635	0.122466	0.254901	-5.71988
RP11-767N6.7	-0.552518	5.62312	-1.5863	0.122478	0.254901	-5.64894
KMT2E-AS1	0.335108	5.89318	1.58438	0.122914	0.255288	-5.76217
RP5-968P14.2	-0.609702	4.48655	-1.58143	0.123588	0.255288	-5.34182
LAMTOR5-AS1	0.443453	4.73682	1.5814	0.123595	0.255288	-5.60777
RP5-1158E12.3	0.824462	6.47075	1.58042	0.123819	0.255288	-5.83128
CYB561D2	-0.870514	4.98273	-1.58002	0.12391	0.255288	-5.50593
RP11-481J2.2	-2.0468	5.07727	-1.57926	0.124085	0.255288	-5.17434
DUBR	-0.322813	7.05286	-1.57912	0.124116	0.255288	-5.82008
RP11-61L19.1	-0.973828	4.95845	-1.57902	0.124139	0.255288	-5.34675
CTD-2540B15.7	-1.99841	4.98899	-1.5777	0.124442	0.255532	-5.13827
RP11-760H22.2	-0.696103	5.80465	-1.57559	0.124929	0.25615	-5.6769
AC097721.2	0.381568	4.93842	1.57295	0.125541	0.257024	-5.65585
RP1-178F15.4	0.474722	4.79433	1.5708	0.126039	0.257663	-5.64152
RP11-65L3.4	-0.555367	4.7542	-1.56549	0.127278	0.259518	-5.4433
RGS5	-0.590216	5.28934	-1.56499	0.127396	0.259518	-5.58768
LRRC75A-AS1	-0.405725	13.4826	-1.56451	0.127509	0.259518	-5.94355
RP11-53O19.3	-0.376253	7.69278	-1.56329	0.127794	0.259717	-5.87658
RP11-750H9.5	-0.609495	4.85299	-1.55597	0.129524	0.262845	-5.51136
SLC25A5-AS1	0.316352	5.04921	1.55479	0.129805	0.26303	-5.6956
RP11-557H15.4	-1.03171	4.68842	-1.55289	0.130259	0.263564	-5.34343
ST7-AS1	0.774431	5.00694	1.5503	0.130878	0.26443	-5.73874
RP11-440L14.1	0.315756	6.95228	1.5495	0.13107	0.264433	-5.88256
RP11-819C21.1	-0.459674	6.46229	-1.54715	0.131634	0.265184	-5.81411
AP000662.4	-0.696712	4.88386	-1.54589	0.131937	0.265409	-5.50689
RP11-343L5.2	-0.68779	4.88586	-1.54259	0.132736	0.266627	-5.51863
OR2A1-AS1	-0.865756	6.82082	-1.53891	0.133629	0.268033	-5.83468
LINC01341	-0.89995	4.51814	-1.53811	0.133826	0.268039	-5.37178
MCM3AP-AS1	0.46174	5.80682	1.53103	0.135562	0.271123	-5.83739
SNHG10	0.376894	6.99321	1.51768	0.138888	0.277375	-5.93515
RP11-661A12.7	0.581089	5.0911	1.51455	0.139676	0.278293	-5.77661
RP11-152N13.16	0.418137	4.99387	1.51379	0.139867	0.278293	-5.75696
RP11-70C1.1	-3.86567	3.48853	-1.51309	0.140045	0.278293	-4.84425
AC008592.8	-2.23444	4.98463	-1.51267	0.140152	0.278293	-5.22272
LINC01612	-4.69226	3.62611	-1.50627	0.14178	0.281123	-4.81531
CTB-92J24.3	-3.45093	3.8168	-1.50417	0.142319	0.281356	-4.92002
LINC00894	0.462756	7.6008	1.50416	0.14232	0.281356	-5.98952
RP5-890E16.2	0.505545	4.26964	1.50338	0.14252	0.281356	-5.64136
RP11-244M2.1	0.48823	5.64813	1.50237	0.142779	0.281356	-5.86913
KCTD21-AS1	0.661377	5.0213	1.50185	0.142914	0.281356	-5.8044
RP11-996F15.2	-0.598741	5.85688	-1.49994	0.143405	0.281921	-5.78575
MIR663AHG	1.11404	14.8848	1.49833	0.143822	0.282111	-6.00172
RP5-894A10.2	-0.430229	5.21844	-1.49799	0.143909	0.282111	-5.70083
RP11-686D22.8	0.558484	4.15775	1.49469	0.144765	0.283388	-5.67732
RP11-452L6.1	0.323787	5.73307	1.49339	0.145103	0.283409	-5.876
C21orf62-AS1	-0.561426	5.03776	-1.49308	0.145186	0.283409	-5.66658
LINC00649	-0.499605	8.30845	-1.49131	0.145647	0.283909	-6.00601
DLEU2	0.465028	7.29545	1.48687	0.146811	0.285775	-5.99978
AC005082.12	-1.73405	4.03273	-1.48175	0.148162	0.288001	-5.14027
AC007319.1	-1.11871	5.19169	-1.47773	0.149229	0.289607	-5.54282
RPPH1	0.374559	18.3541	1.47688	0.149455	0.289607	-5.99153
RP11-46A10.5	0.378263	4.69902	1.47571	0.149768	0.289607	-5.7532
RP11-968O1.5	-0.449571	5.05072	-1.47549	0.149826	0.289607	-5.70264
FAM157C	0.692217	4.8629	1.47053	0.151158	0.291681	-5.82622
NORAD	0.330661	13.9312	1.46992	0.15132	0.291681	-6.06376
LINC00852	-0.36276	5.86016	-1.46015	0.15397	0.296377	-5.87042
SNHG12	0.552196	10.3386	1.45937	0.154186	0.296379	-6.13507
HOXA10-AS	1.36659	4.47287	1.458	0.15456	0.296686	-5.82561
RP11-370I10.12	-0.795681	4.60205	-1.45081	0.15654	0.300071	-5.51713
RP11-290F5.1	0.831623	3.18518	1.44527	0.158079	0.302601	-5.54851
RP5-1136G13.2	0.362372	5.98831	1.44275	0.158783	0.30353	-5.97536
LINC00885	-0.866393	6.39663	-1.43887	0.159871	0.305187	-5.92461
OLMALINC	0.423876	6.13761	1.43652	0.160535	0.305663	-6.00108
CCNT2-AS1	0.308198	5.04942	1.43632	0.160591	0.305663	-5.8654
RP11-660L16.2	-1.3577	6.71991	-1.43564	0.160782	0.305663	-5.92753
LINC01619	-0.524193	6.07824	-1.43423	0.161182	0.306003	-5.91969
CTB-113D17.1	-2.2713	4.52582	-1.43305	0.161514	0.306213	-5.23401
RP11-588K22.2	0.599233	7.13389	1.43022	0.162318	0.307317	-6.07715
ARIH2OS	-0.444037	4.82392	-1.42882	0.16272	0.307657	-5.6883
TBX5-AS1	-4.15166	3.2725	-1.42658	0.16336	0.308444	-4.90951
RP11-334C17.5	0.388246	6.37245	1.42394	0.164117	0.309452	-6.03154
RP5-894A10.6	-0.387201	6.20682	-1.41751	0.165973	0.312525	-5.9787
RP11-121C2.2	-0.267929	7.44604	-1.41651	0.166263	0.312646	-6.07614
RP11-1024P17.1	-0.627073	5.52364	-1.41363	0.167098	0.313515	-5.85438
LINC01481	0.426965	5.9755	1.41311	0.167251	0.313515	-6.01749
CTD-2196E14.9	0.204076	8.51603	1.41258	0.167404	0.313515	-6.14699
CTD-2228K2.7	0.611937	9.11076	1.41131	0.167776	0.313787	-6.18044
PDCD4-AS1	0.455684	4.2068	1.40773	0.168824	0.315321	-5.73092
PARD6G-AS1	0.420768	4.86447	1.40609	0.169307	0.315796	-5.87948
SNHG15	0.34161	9.16824	1.40519	0.169574	0.315868	-6.18475
AC005682.5	0.502971	6.55238	1.40192	0.17054	0.317241	-6.07507
DLX6-AS1	-0.50711	6.31621	-1.40076	0.170883	0.317453	-6.00771
RP11-875O11.1	-0.455086	5.47107	-1.39941	0.171282	0.317767	-5.88901
LINC01160	-1.74991	3.97261	-1.39848	0.17156	0.317857	-5.25806
SNHG19	0.466803	7.68171	1.39699	0.172003	0.318251	-6.14104
RP11-452L6.5	0.42408	8.79625	1.3944	0.172777	0.319241	-6.18814
RP11-490M8.1	-0.533875	4.88039	-1.39304	0.173184	0.319241	-5.76869
NRSN2-AS1	0.300784	5.80697	1.39289	0.17323	0.319241	-6.02526
RP4-647C14.2	-1.18506	4.07236	-1.3846	0.175729	0.323416	-5.35307
UBA6-AS1	0.245137	8.13295	1.37792	0.177763	0.326724	-6.17936
RP11-1D12.1	-0.715446	5.00169	-1.37305	0.179257	0.329034	-5.74061
AC092168.2	0.575151	5.03955	1.36083	0.18305	0.335284	-5.97415
RP11-254F7.2	-0.494666	6.2613	-1.35972	0.183397	0.335284	-6.05335
RP11-283I3.6	-0.310867	7.69524	-1.35968	0.18341	0.335284	-6.16499
LINC01128	0.228084	8.34798	1.35864	0.183737	0.335284	-6.21323
RP11-540A21.2	0.468163	3.47552	1.3582	0.183873	0.335284	-5.61934
RP11-79H23.3	-0.701301	5.74813	-1.35668	0.184351	0.335713	-5.94838
THAP9-AS1	0.266274	9.41733	1.35549	0.184726	0.335953	-6.25746
RP4-564F22.5	0.584976	3.67588	1.34638	0.187616	0.340761	-5.65115
AC133785.1	0.667246	3.6162	1.34396	0.188387	0.341714	-5.70613
RP11-259O2.1	0.502514	5.46932	1.34157	0.189152	0.342652	-6.06686
DHRS4-AS1	0.26321	8.87554	1.33843	0.190164	0.34361	-6.26136
CTD-2589H19.6	0.482477	3.97697	1.33839	0.190177	0.34361	-5.81091
RP11-488L18.10	-0.959055	4.47812	-1.33607	0.190924	0.34451	-5.66857
SOX9-AS1	-0.748655	6.44036	-1.33145	0.192423	0.346486	-6.08112
OSER1-AS1	-0.415755	6.60793	-1.33115	0.19252	0.346486	-6.12739
RP4-756H11.3	-0.404778	5.84153	-1.32828	0.193457	0.347316	-6.03569
AC093375.1	-1.24356	5.25107	-1.3282	0.193483	0.347316	-5.87975
PCAT19	-0.511712	6.77641	-1.32366	0.194968	0.349529	-6.14639
RP4-758J18.2	0.264116	8.66613	1.31999	0.196179	0.351245	-6.27703
LINC00278	1.55796	4.40716	1.31653	0.197323	0.352836	-6.05422
RP11-834C11.4	-0.542174	6.87682	-1.31551	0.197662	0.352986	-6.16069
HAND2-AS1	-2.03563	4.86204	-1.31322	0.198421	0.353885	-5.5362
RP3-467N11.1	0.277988	5.05005	1.31147	0.199006	0.354374	-6.02478
AC005262.2	0.577412	4.84178	1.31055	0.199313	0.354374	-6.00849
RP11-521I2.3	0.377892	4.76032	1.3101	0.199463	0.354374	-5.99834
NOP14-AS1	0.373153	9.04252	1.30926	0.199746	0.35442	-6.30748
CTC-321K16.1	-0.794475	6.14645	-1.30408	0.201483	0.357045	-6.09931
RP11-342M1.3	-0.388633	4.40035	-1.30025	0.202779	0.358882	-5.8114
CTB-92J24.2	-0.771521	4.77593	-1.29592	0.204247	0.361019	-5.77148
PAX8-AS1	0.565593	10.3443	1.29468	0.204669	0.361304	-6.35452
LINC00310	-0.663462	4.36062	-1.29243	0.20544	0.362202	-5.64192
DOCK9-AS2	-0.655527	6.3609	-1.28792	0.206986	0.364132	-6.13657
RP11-22H5.2	0.60096	5.07977	1.2877	0.20706	0.364132	-6.08977
RP11-496I9.1	0.597924	5.30881	1.28325	0.208596	0.36626	-6.13239
RP11-582J16.5	-0.191129	7.15101	-1.28147	0.209211	0.36626	-6.23918
RP11-350F16.1	-5.70046	4.62565	-1.28117	0.209317	0.36626	-5.09919
AC006946.16	-0.607147	5.44099	-1.28038	0.209589	0.36626	-5.95474
RP11-304F15.7	-0.599998	4.87699	-1.27824	0.210336	0.36626	-5.8714
RP11-95D17.1	-0.317937	7.2338	-1.2782	0.210349	0.36626	-6.24259
RP11-797A18.6	0.516842	4.56974	1.27802	0.210412	0.36626	-5.98972
FAM182B	-0.781178	5.87521	-1.27795	0.210434	0.36626	-6.09094
CTD-2538C1.2	-1.21184	5.97579	-1.27678	0.210843	0.36626	-6.02519
AC083843.1	-0.498662	7.38438	-1.27657	0.210917	0.36626	-6.245
RP11-345P4.9	-0.508479	7.86465	-1.27568	0.211227	0.366338	-6.27162
CTC-444N24.11	0.243593	10.4667	1.27129	0.212765	0.368544	-6.38383
SNHG22	-0.509757	6.88669	-1.26814	0.213872	0.369551	-6.22203
AP002954.3	0.597512	4.80243	1.26741	0.214131	0.369551	-6.06847
RP5-1092A3.4	0.429378	4.75491	1.26699	0.214277	0.369551	-6.06311
PRR34-AS1	-0.244124	7.2707	-1.26611	0.21459	0.369551	-6.26332
RP11-255H23.4	-4.22276	6.60868	-1.26585	0.214682	0.369551	-5.5192
SNHG11	0.292608	8.01255	1.26367	0.215454	0.370289	-6.32179
CTD-2287O16.5	0.318949	4.96579	1.26313	0.215645	0.370289	-6.0695
RP4-758J18.13	0.395745	5.67459	1.26082	0.216463	0.371233	-6.18395
RP11-712P20.2	-0.536415	5.86077	-1.25492	0.218572	0.374386	-6.1087
LINC00963	0.336689	10.1705	1.25132	0.219865	0.375841	-6.40656
LINC00240	0.417427	4.25558	1.25104	0.219965	0.375841	-5.97646
AC093818.1	0.276205	4.65239	1.24679	0.221501	0.377999	-6.03499
LINC00665	-0.503315	7.87295	-1.24592	0.221815	0.378069	-6.30817
CTD-2619J13.14	0.323284	7.38525	1.23379	0.226242	0.38514	-6.33151
RP1-261D10.2	-0.511859	4.57413	-1.23134	0.227145	0.386097	-5.85095
LINC01515	-0.427545	7.97541	-1.23075	0.227362	0.386097	-6.33681
RP11-296O14.3	0.281988	5.52804	1.22957	0.227799	0.386116	-6.19259
NNT-AS1	-0.262659	7.76981	-1.22921	0.227931	0.386116	-6.33513
LINC00839	-0.494403	4.88236	-1.2267	0.228861	0.387217	-5.95738
CTD-2368P22.1	-0.386844	7.06503	-1.22568	0.229239	0.387383	-6.29259
CTC-338M12.4	0.446553	5.67814	1.22146	0.23081	0.389563	-6.23112
RP11-115H15.2	-0.446271	4.78082	-1.21851	0.231915	0.390739	-5.96389
CD27-AS1	0.208459	7.96315	1.21809	0.232072	0.390739	-6.37327
RP1-151F17.2	-0.348245	5.70969	-1.21666	0.232606	0.391163	-6.16089
RP11-430H10.2	1.29998	3.18446	1.21431	0.233492	0.392176	-5.83799
RP11-4O1.2	-0.383782	5.90822	-1.21065	0.23487	0.393464	-6.20267
RP3-523K23.2	-0.517315	10.5507	-1.21004	0.235103	0.393464	-6.45261
TRHDE-AS1	-2.41114	6.17194	-1.20975	0.235212	0.393464	-5.78654
ZBED3-AS1	-0.890523	5.53941	-1.20926	0.235396	0.393464	-6.05152
PRRT3-AS1	0.39139	4.97259	1.20672	0.236362	0.394603	-6.13823
RP11-46C24.7	-0.317613	6.48179	-1.20528	0.236911	0.395041	-6.27968
HCG18	0.203623	10.318	1.20134	0.238413	0.397068	-6.46724
LOXL1-AS1	-0.326524	6.63859	-1.19587	0.240511	0.40008	-6.2989
LINC00511	0.536855	9.45136	1.19481	0.240916	0.400274	-6.46266
WEE2-AS1	-0.318092	6.01744	-1.19348	0.241433	0.400651	-6.2509
A2M-AS1	-0.449055	5.3015	-1.19208	0.241971	0.401063	-6.11207
RP11-798M19.6	0.381647	5.17644	1.19087	0.24244	0.401361	-6.19349
RP3-429O6.1	-3.1995	3.3644	-1.18903	0.243153	0.401725	-5.29993
VIM-AS1	0.479483	6.38631	1.1888	0.243241	0.401725	-6.33131
LINC00856	-1.79179	4.17058	-1.18523	0.24463	0.403537	-5.54995
RP11-20G13.1	-1.20348	4.1602	-1.18246	0.245712	0.404839	-5.65246
LA16c-313D11.12	-0.418528	6.84555	-1.18064	0.246422	0.405527	-6.32983
AC005537.2	0.474708	4.44114	1.17723	0.24776	0.407245	-6.11468
KRTAP5-AS1	0.779002	3.73586	1.17413	0.248983	0.40877	-6.02077
AF131215.9	-0.35957	6.23561	-1.16838	0.251259	0.411579	-6.29933
EPHA1-AS1	-0.531199	4.53327	-1.16831	0.251289	0.411579	-5.95442
AC003090.1	-1.6218	4.86466	-1.16702	0.251801	0.411929	-5.82231
RP5-864K19.4	0.415673	4.40486	1.16501	0.252602	0.412752	-6.09567
SEC24B-AS1	-0.392701	5.23595	-1.16311	0.253361	0.413504	-6.14271
RP1-68D18.2	-0.404913	6.50847	-1.16096	0.254221	0.41442	-6.32535
CTA-292E10.6	-0.292148	5.62716	-1.15774	0.255516	0.41604	-6.23097
RP11-54A4.2	0.449882	5.42887	1.14811	0.259409	0.421882	-6.28903
LINC00992	-0.877942	4.19799	-1.14694	0.259885	0.422161	-5.70795
AC025171.1	0.37024	6.18485	1.1454	0.260515	0.422689	-6.36573
RP11-785H5.2	0.39826	4.76653	1.14419	0.261011	0.422996	-6.17571
AC003104.1	-0.458708	5.20177	-1.14296	0.26151	0.42331	-6.14214
OTUD6B-AS1	-0.255777	9.41212	-1.14129	0.262197	0.423926	-6.50615
CTC-490G23.2	1.04989	0.857883	1.13314	0.265553	0.42885	-5.40987
FGF14-AS2	-0.515371	4.98061	-1.12687	0.268154	0.43233	-6.09013
RP11-231D20.2	0.415578	4.09319	1.12618	0.26844	0.43233	-6.04888
RP11-473M20.16	0.393213	4.43113	1.12569	0.268644	0.43233	-6.14238
RP11-449P15.2	-0.876556	5.03748	-1.123	0.269772	0.43364	-6.08219
ZNF337-AS1	0.245327	6.50151	1.12113	0.270553	0.434013	-6.40925
RP11-344B5.2	-0.913622	5.67284	-1.12031	0.270898	0.434013	-6.18572
GAS5	-0.231918	11.8117	-1.1202	0.270944	0.434013	-6.55413
ADAMTSL4-AS1	0.399302	5.04229	1.11602	0.272702	0.436323	-6.26469
PAXIP1-AS1	-0.269872	7.44809	-1.11198	0.274408	0.438545	-6.45122
AC020571.3	-0.884018	3.49745	-1.10324	0.27813	0.443921	-5.64123
RP3-405J10.3	0.441556	6.43564	1.10258	0.278413	0.443921	-6.43386
RP11-26L20.3	-4.04745	3.63355	-1.1006	0.27926	0.444759	-5.33374
RP11-52A20.2	-0.682458	4.58262	-1.09818	0.2803	0.445903	-5.95792
BACH1-IT1	-0.273382	5.85441	-1.09406	0.282072	0.448206	-6.33357
CTD-2020K17.1	0.518961	5.71012	1.09239	0.282795	0.44884	-6.39031
LINC01436	-1.76755	4.48242	-1.08999	0.283837	0.449977	-5.71778
HOXB-AS1	0.512209	4.27222	1.089	0.284265	0.45014	-6.16874
CASC10	0.415061	5.97361	1.0857	0.285703	0.4519	-6.41577
RP11-498C9.15	-0.302863	8.085	-1.08343	0.286693	0.452875	-6.51434
AC006262.6	-0.367936	6.48771	-1.08109	0.287715	0.452875	-6.41279
HHLA3	0.270316	5.79574	1.08085	0.28782	0.452875	-6.40084
FOXN3-AS1	0.462349	5.58578	1.07996	0.288211	0.452875	-6.38845
AP001372.2	0.266913	7.29409	1.07993	0.288224	0.452875	-6.50068
RP11-356J5.12	-0.323586	6.32462	-1.0798	0.288282	0.452875	-6.40831
CTD-2366F13.1	0.405852	5.21207	1.07648	0.289741	0.45465	-6.33527
RP11-731C17.2	-0.388815	4.38087	-1.07544	0.290199	0.454853	-6.05321
RP11-531A24.5	-0.354002	5.19033	-1.0738	0.29092	0.455467	-6.26215
RP11-513I15.6	-0.316208	5.55856	-1.07242	0.29153	0.455906	-6.29935
RP11-567M16.2	-1.07851	4.10486	-1.07061	0.292332	0.456646	-5.71278
LINC00667	-0.235816	10.208	-1.06844	0.293295	0.457571	-6.60906
LINC01547	0.486023	5.9564	1.06765	0.293646	0.457571	-6.43942
KIAA1614-AS1	0.24548	5.45382	1.06704	0.293917	0.457571	-6.36667
CTD-2555O16.2	-0.271372	5.36432	-1.06443	0.295078	0.458863	-6.30643
RP11-266K4.9	0.417788	4.79166	1.05655	0.298608	0.463759	-6.26153
HMGN3-AS1	-0.244739	6.10734	-1.05591	0.298897	0.463759	-6.41766
MIR4453	0.18581	6.803	1.05334	0.300051	0.464483	-6.49744
WDFY3-AS2	-0.352469	6.24881	-1.05312	0.300152	0.464483	-6.42631
NIFK-AS1	0.218541	6.31968	1.05264	0.30037	0.464483	-6.46667
TRIM52-AS1	0.347766	6.98843	1.05107	0.301079	0.46506	-6.5151
RP11-379H18.1	0.273155	8.88425	1.04949	0.301794	0.465273	-6.59978
RP1-197B17.3	0.312678	4.52159	1.04852	0.302232	0.465273	-6.25437
RP11-260M2.1	-0.493871	4.64264	-1.04784	0.302539	0.465273	-6.10667
RP11-311F12.1	-1.0183	4.54191	-1.04779	0.302562	0.465273	-5.89834
RP11-65L3.2	-0.388285	5.99248	-1.04607	0.303345	0.46596	-6.38875
BHLHE40-AS1	-0.314324	5.32414	-1.04518	0.303751	0.466066	-6.30717
KCNMB2-AS1	0.793288	2.97323	1.04157	0.305396	0.467938	-5.75646
CTB-25B13.12	0.305753	6.51221	1.04102	0.305647	0.467938	-6.49698
RP11-355O1.11	0.284012	5.07301	1.03899	0.306575	0.468352	-6.34533
CTD-2260A17.2	0.36057	5.51639	1.03895	0.306594	0.468352	-6.41241
C10orf25	0.352294	4.3179	1.03273	0.309452	0.472196	-6.21312
MIF-AS1	0.862174	4.77645	1.02394	0.313523	0.477881	-6.32625
AC009506.1	0.255675	5.7339	1.02265	0.314122	0.478224	-6.45126
LINC00518	-1.12599	3.89595	-1.02197	0.314439	0.478224	-5.69503
RP11-696N14.1	-0.394858	6.66255	-1.01302	0.318629	0.483141	-6.50057
RP11-22C11.2	-0.541686	4.20754	-1.01289	0.318691	0.483141	-6.00575
SERPINB9P1	0.476911	4.01694	1.01283	0.318719	0.483141	-6.15898
LINC00668	-1.08909	3.41812	-1.01079	0.319677	0.484062	-5.63639
RP5-1086K13.1	0.304967	5.11291	1.00918	0.32044	0.484537	-6.37917
CTB-31O20.2	-0.249802	6.02108	-1.00865	0.320691	0.484537	-6.45046
AC074289.1	-0.412478	5.0102	-1.00769	0.321144	0.484693	-6.28371
LIPE-AS1	0.350362	6.33545	1.00461	0.322602	0.485935	-6.52691
AP001429.1	-0.4855	4.97479	-1.00447	0.322669	0.485935	-6.20797
GNG12-AS1	-0.336291	4.89354	-1.00151	0.324074	0.48752	-6.25661
TNK2-AS1	-0.668861	4.5954	-0.997884	0.325802	0.489587	-6.02768
CTD-2619J13.17	-0.391321	4.94328	-0.99684	0.326301	0.489805	-6.26568
AC096579.15	-1.06804	2.91919	-0.987893	0.330596	0.495715	-5.61877
RP11-156P1.3	0.159843	7.68771	0.983387	0.332774	0.498441	-6.61456
RP1-29C18.8	-0.726905	3.87394	-0.979537	0.334643	0.500698	-5.89428
RP11-253E3.3	0.3752	7.28534	0.975958	0.336386	0.502763	-6.60831
CTD-3184A7.4	0.27005	5.62985	0.971848	0.338396	0.504796	-6.48321
NDUFV2-AS1	-0.234523	5.22324	-0.971492	0.33857	0.504796	-6.37368
RP3-406A7.7	-0.376	5.64304	-0.970939	0.338841	0.504796	-6.4198
RP11-46D6.1	0.5262	5.39593	0.966621	0.340963	0.507077	-6.48103
RP11-1069G10.1	-1.17759	4.45768	-0.966037	0.341251	0.507077	-5.93643
RP11-66B24.4	0.189683	6.49601	0.964679	0.34192	0.507077	-6.56664
RP11-206L10.9	-0.40003	5.84616	-0.962818	0.342839	0.507077	-6.46346
HCP5	0.328837	10.4286	0.961788	0.343348	0.507077	-6.72468
RP4-647J21.1	0.429293	3.58468	0.961583	0.34345	0.507077	-6.08442
SCARNA15	0.3446	5.91071	0.961435	0.343523	0.507077	-6.53127
FLJ20021	0.317701	6.63875	0.960576	0.343948	0.507077	-6.5838
RP11-278A23.1	0.272578	4.48405	0.960406	0.344033	0.507077	-6.27035
RP11-434P11.2	-0.501282	4.85082	-0.960399	0.344036	0.507077	-6.23232
RP1-30M3.5	0.332263	5.07711	0.956967	0.345739	0.508825	-6.43312
AC010642.1	0.283431	4.82215	0.956392	0.346025	0.508825	-6.35419
RP11-159F24.5	0.430169	4.16104	0.95579	0.346324	0.508825	-6.28464
CTB-152G17.6	-0.330695	5.36721	-0.954178	0.347127	0.509463	-6.402
MATN1-AS1	0.18927	6.16062	0.948919	0.349755	0.512554	-6.5551
NFYC-AS1	0.285597	5.2359	0.948481	0.349974	0.512554	-6.43795
RP11-16E18.3	-0.414679	4.66992	-0.943925	0.352262	0.515255	-6.25961
AC113189.5	-0.34235	6.82748	-0.943327	0.352563	0.515255	-6.58149
MIR100HG	-0.372119	8.64466	-0.942039	0.353212	0.515595	-6.67787
SNAI3-AS1	0.392842	5.30859	0.941387	0.35354	0.515595	-6.47209
AC005262.3	0.527285	5.79174	0.937905	0.3553	0.517616	-6.55493
RP13-270P17.3	-0.275394	5.63476	-0.934793	0.356877	0.519277	-6.47605
RP11-299J3.8	-0.217329	6.10729	-0.934042	0.357258	0.519277	-6.53832
TTTY14	1.44559	5.00581	0.933437	0.357566	0.519277	-6.54586
ZNF436-AS1	0.240545	5.99882	0.931992	0.3583	0.519799	-6.56059
TTC28-AS1	0.161988	8.11571	0.929871	0.359381	0.520454	-6.68368
RP11-455F5.3	0.247987	4.63866	0.92963	0.359504	0.520454	-6.36723
RP11-448A19.1	0.256017	7.31274	0.926531	0.361087	0.522199	-6.65349
SDCBP2-AS1	-0.245963	6.2496	-0.914575	0.367237	0.530538	-6.56774
RP11-66N24.3	0.175658	7.19291	0.909291	0.369976	0.533939	-6.65934
RP11-247L20.4	0.387598	4.85003	0.907704	0.370801	0.534572	-6.458
XIST	-5.99147	7.35262	-0.904581	0.372429	0.535939	-5.74173
RP11-20D14.6	-1.49226	3.43241	-0.904399	0.372524	0.535939	-5.70658
RP4-529N6.2	-1.19255	4.77508	-0.902697	0.373413	0.53666	-6.10483
AC093642.3	-0.428854	5.11955	-0.900827	0.374392	0.536996	-6.351
FAM30A	0.819192	2.89352	0.900672	0.374473	0.536996	-6.04892
LINC00299	0.460579	3.50136	0.900028	0.374811	0.536996	-6.18316
LINC00960	-1.39523	5.25539	-0.896051	0.376899	0.539429	-6.1931
MIAT	-0.349279	8.0665	-0.892585	0.378725	0.541483	-6.69877
SNHG14	0.351617	9.27215	0.888799	0.380726	0.543782	-6.76971
AC008982.2	-0.248368	5.06273	-0.884179	0.383177	0.546718	-6.40856
AC090616.2	-0.814944	4.48905	-0.880702	0.385028	0.548224	-6.10456
ZNF528-AS1	-0.313508	5.10663	-0.880059	0.385371	0.548224	-6.43372
RP11-195F19.9	-0.345025	5.71665	-0.879967	0.38542	0.548224	-6.52882
RP11-21L23.2	-0.576375	7.27635	-0.874622	0.388279	0.551723	-6.6635
GS1-393G12.12	0.220978	4.63149	0.871019	0.390214	0.553904	-6.40271
RP11-304F15.3	-0.4401	5.37238	-0.865324	0.393285	0.557691	-6.44793
RP11-44F14.8	0.457629	3.61038	0.864113	0.39394	0.558047	-6.26583
RP11-677M14.7	0.253831	4.92303	0.86322	0.394423	0.558161	-6.48546
RP11-66N24.4	0.221623	5.15955	0.861115	0.395564	0.55915	-6.51231
LINC00936	-0.295297	5.2995	-0.86044	0.39593	0.55915	-6.47073
THAP7-AS1	0.295222	6.25667	0.858662	0.396896	0.559943	-6.64891
RP11-421E14.2	-0.430512	5.7181	-0.854046	0.399411	0.562917	-6.51601
AP001062.7	0.274949	5.89468	0.853137	0.399907	0.563043	-6.62532
AF131215.2	-0.24652	6.96213	-0.852231	0.400402	0.563167	-6.68033
RP11-351D16.3	-0.603147	4.90514	-0.848139	0.402643	0.565744	-6.32996
RP11-14N7.2	0.27799	6.00622	0.846396	0.4036	0.566433	-6.64159
KCNJ2-AS1	-0.289051	4.67596	-0.845755	0.403952	0.566433	-6.352
LL0XNC01-7P3.1	0.2318	5.55801	0.84405	0.40489	0.567174	-6.58914
RP11-134G8.10	-0.261688	6.68797	-0.839718	0.40728	0.569945	-6.67089
RP11-162A12.2	0.23256	5.07652	0.82794	0.41382	0.578131	-6.53091
RP11-701H24.4	-0.334932	6.55526	-0.827681	0.413965	0.578131	-6.66315
RP11-218M22.1	-0.309088	8.45021	-0.823825	0.416121	0.580556	-6.77603
MIR193BHG	-0.31035	6.54468	-0.822322	0.416963	0.581132	-6.67125
C11orf45	0.509089	7.77665	0.82159	0.417373	0.581132	-6.77629
AC004951.6	0.300442	5.10666	0.81737	0.419745	0.583846	-6.55477
RP11-848P1.2	0.241532	6.14513	0.812953	0.422236	0.586722	-6.67938
RP11-567M16.1	-0.676613	4.80854	-0.811243	0.423203	0.587185	-6.2802
RP11-373D23.2	-0.341107	5.53909	-0.810863	0.423418	0.587185	-6.5529
RP11-44F14.2	0.503349	3.64816	0.806083	0.426129	0.590353	-6.30285
HOTAIR	0.916077	4.98491	0.803311	0.427706	0.591945	-6.60684
CTD-3092A11.2	0.643919	5.3305	0.796087	0.431832	0.597058	-6.63364
RP11-473I1.9	0.131719	11.6809	0.791625	0.434393	0.599458	-6.86471
RP3-325F22.5	0.521057	4.24297	0.791553	0.434434	0.599458	-6.38249
AC144652.1	-0.576202	6.05101	-0.785407	0.437976	0.603744	-6.62668
ALMS1-IT1	0.232609	4.80741	0.780871	0.440602	0.606759	-6.52259
CTA-390C10.10	-0.269689	6.61196	-0.779511	0.44139	0.607142	-6.70764
RP11-16C1.2	0.279098	5.69673	0.77888	0.441757	0.607142	-6.66207
STXBP5-AS1	-0.361453	6.61085	-0.775366	0.4438	0.609345	-6.70807
RP11-390P2.4	0.169037	5.52553	0.773782	0.444723	0.610007	-6.64173
CTD-2165H16.4	-0.369707	4.64805	-0.768475	0.447824	0.613652	-6.42377
ANKRD44-IT1	-0.417718	4.99153	-0.767406	0.44845	0.613902	-6.46658
RP11-727F15.12	0.317672	5.66372	0.759547	0.45307	0.619115	-6.67922
C22orf34	-0.290817	5.83333	-0.759406	0.453153	0.619115	-6.63537
MIRLET7BHG	0.282407	10.1736	0.756421	0.454915	0.62091	-6.89903
SP2-AS1	0.224145	5.08251	0.754953	0.455783	0.621481	-6.601
RP11-73M18.7	-0.171194	7.87454	-0.749141	0.459229	0.625061	-6.81448
RP11-73K9.2	-0.267476	4.50219	-0.749002	0.459312	0.625061	-6.37341
SCGB1B2P	-1.58793	5.56529	-0.745477	0.46141	0.6273	-6.28448
CTA-29F11.1	-0.229156	6.53244	-0.743842	0.462384	0.628008	-6.73319
MYLK-AS1	0.227228	4.90432	0.741821	0.463591	0.62903	-6.5862
LINC01004	0.22295	5.62997	0.739979	0.464693	0.629907	-6.68345
AC007566.10	-0.236318	5.29635	-0.737065	0.466438	0.631654	-6.58031
RP11-73M18.6	-0.226096	5.62854	-0.730279	0.470518	0.635125	-6.63249
SLC25A25-AS1	0.228715	6.93997	0.730067	0.470646	0.635125	-6.79337
RP11-157P1.4	0.276221	5.35418	0.729998	0.470687	0.635125	-6.65103
LINC01359	-0.334365	5.90536	-0.72975	0.470837	0.635125	-6.66908
LINC01559	-0.566539	-0.360002	-0.727863	0.471976	0.636041	-5.5264
MALAT1	-0.248867	17.8392	-0.726388	0.472867	0.636622	-6.81329
RP11-554J4.1	0.1767	4.68239	0.725454	0.473431	0.636763	-6.53045
RP11-620J15.3	0.295203	5.63334	0.724635	0.473927	0.636811	-6.69745
RP11-465B22.8	-0.478357	5.16883	-0.723664	0.474515	0.636983	-6.54215
RP11-73M18.8	-0.137902	8.0631	-0.71821	0.477825	0.640804	-6.84726
OSMR-AS1	0.18249	5.79164	0.715504	0.479472	0.64239	-6.71585
RP11-251G23.5	0.190459	4.9709	0.713469	0.480713	0.64343	-6.60725
CTD-2651B20.7	0.441363	5.51828	0.710092	0.482776	0.645567	-6.71751
LINC00639	-0.362459	5.75234	-0.708439	0.483788	0.645784	-6.61599
AC018816.3	-0.302047	4.6256	-0.708303	0.483871	0.645784	-6.39652
LINC01010	-0.52542	4.55502	-0.706936	0.484709	0.646278	-6.35939
CTD-2270P14.1	-0.16146	9.1042	-0.705489	0.485596	0.646839	-6.89812
LINC00893	0.173397	6.57133	0.703609	0.486751	0.647753	-6.78981
MEG3	0.408248	9.91643	0.701917	0.487791	0.648227	-6.936
SLCO4A1-AS1	-0.457007	6.34379	-0.701383	0.48812	0.648227	-6.72506
HOXD-AS2	-0.566063	3.97667	-0.700747	0.488512	0.648227	-6.10234
WAC-AS1	0.16687	9.3319	0.692537	0.493582	0.654327	-6.92439
AC108488.4	0.17129	4.6862	0.689744	0.495314	0.655995	-6.54563
MSC-AS1	-0.251224	6.78321	-0.688174	0.496288	0.656073	-6.79117
RP11-305O6.3	-0.464289	4.56996	-0.688122	0.496321	0.656073	-6.40403
PSMG3-AS1	-0.222633	7.44422	-0.684979	0.498276	0.658029	-6.83649
UNC5B-AS1	-1.06026	4.80809	-0.682516	0.49981	0.659426	-6.25983
RP11-116G8.5	-0.494099	6.67391	-0.680312	0.501186	0.659694	-6.77728
RP11-299H21.1	0.161562	4.40807	0.679902	0.501442	0.659694	-6.51857
MEG8	0.412365	5.47009	0.6799	0.501444	0.659694	-6.70353
RP11-61I13.3	-0.766719	5.49063	-0.676505	0.503568	0.661859	-6.60101
LIFR-AS1	-0.321175	5.69515	-0.675209	0.50438	0.662297	-6.68143
TP53TG1	0.215801	8.11173	0.672322	0.506191	0.663951	-6.89302
CTD-2260A17.1	-0.283979	5.11098	-0.671439	0.506747	0.663951	-6.56656
RP13-1032I1.7	0.273071	6.48823	0.670667	0.507232	0.663951	-6.80978
LINC00926	-0.257035	5.0543	-0.669902	0.507713	0.663951	-6.53294
SEPT7-AS1	-0.156135	5.47285	-0.669	0.50828	0.663951	-6.66891
AC073046.25	0.27106	7.35655	0.668624	0.508517	0.663951	-6.86283
RP11-441O15.3	0.236331	5.23878	0.658727	0.514771	0.670596	-6.68235
SNHG8	-0.176136	10.5918	-0.657894	0.515299	0.670596	-6.97057
RP1-228H13.5	-0.173217	5.26344	-0.657869	0.515315	0.670596	-6.6458
AP006621.5	0.115948	6.34572	0.657506	0.515545	0.670596	-6.8006
RP11-166B2.3	0.242809	4.48217	0.653875	0.517851	0.672964	-6.51692
HOTAIRM1	0.239917	6.91414	0.652074	0.518997	0.673726	-6.84851
FLVCR1-AS1	0.249021	4.73208	0.651055	0.519647	0.673726	-6.61195
BOLA3-AS1	-0.248689	5.11174	-0.650385	0.520073	0.673726	-6.61426
RP11-317N8.5	0.281869	4.82257	0.649896	0.520385	0.673726	-6.61944
AP000350.5	-2.68583	4.24766	-0.648139	0.521506	0.674028	-5.83177
MAPKAPK5-AS1	0.149023	6.84366	0.646003	0.522871	0.674028	-6.84381
RP11-10L12.4	-0.195611	5.81735	-0.645846	0.522971	0.674028	-6.73393
LINC01410	0.290876	4.52471	0.645756	0.523029	0.674028	-6.57364
RP11-10C24.3	0.181365	6.1332	0.645717	0.523054	0.674028	-6.79569
SOS1-IT1	0.286747	5.31304	0.640742	0.52624	0.677503	-6.71509
AC127904.2	-0.281496	5.26165	-0.635385	0.529683	0.680807	-6.63716
ZMIZ1-AS1	-0.192168	6.12953	-0.635219	0.52979	0.680807	-6.77359
INTS6-AS1	-0.159174	5.63503	-0.630523	0.532818	0.684063	-6.71759
RP3-508I15.9	-0.157493	5.91675	-0.628031	0.534428	0.685494	-6.75814
CTD-3193O13.12	-0.224826	4.808	-0.626375	0.5355	0.685876	-6.54091
IQCH-AS1	-0.133632	8.04099	-0.62604	0.535717	0.685876	-6.90897
LINC00865	0.237466	4.96647	0.622001	0.538336	0.688593	-6.6617
RP11-96K19.4	0.270859	4.46898	0.6206	0.539246	0.68912	-6.52965
RP1-257A7.4	-0.192615	4.86863	-0.619029	0.540267	0.689788	-6.55851
MINCR	0.133643	6.1218	0.616524	0.541898	0.691233	-6.81008
KCNQ1OT1	-0.197458	10.8878	-0.615402	0.54263	0.691529	-6.99957
RP11-274B21.14	0.119164	9.8019	0.613773	0.543692	0.692245	-6.98855
RP1-239B22.5	-0.245264	5.37582	-0.610522	0.545816	0.69431	-6.69098
RP3-522D1.1	-0.548494	2.93124	-0.608742	0.546981	0.694982	-5.9585
GABPB1-AS1	-0.174889	7.82972	-0.607899	0.547533	0.694982	-6.90798
CTB-31N19.3	-0.219592	4.53006	-0.607414	0.547851	0.694982	-6.47978
RP11-503E24.2	-0.208771	5.17406	-0.604328	0.549875	0.696224	-6.63848
NDUFA6-AS1	-0.151674	7.20515	-0.603893	0.550161	0.696224	-6.87786
NCK1-AS1	0.130274	5.39627	0.603621	0.550339	0.696224	-6.739
RP11-983P16.4	-0.171857	6.8905	-0.602233	0.551251	0.696741	-6.86059
RP11-159D12.2	-0.243212	7.99731	-0.600426	0.55244	0.697393	-6.91834
RP1-39G22.7	0.133015	7.04326	0.599917	0.552775	0.697393	-6.88291
LINC00909	0.105987	7.94046	0.58977	0.559475	0.704713	-6.93455
TAPT1-AS1	-0.163119	7.01211	-0.589299	0.559787	0.704713	-6.87636
OIP5-AS1	-0.117762	12.6812	-0.588821	0.560104	0.704713	-6.98815
AC006129.2	-0.489912	3.07505	-0.5805	0.565632	0.711022	-6.08533
RNF217-AS1	0.176651	6.11118	0.57483	0.569415	0.715127	-6.83932
LINC01355	-0.236034	7.91297	-0.573231	0.570484	0.715821	-6.93104
HEXA-AS1	-0.212038	5.02341	-0.571447	0.571678	0.716669	-6.66172
RP11-359E3.4	0.157195	5.46222	0.570655	0.572208	0.716685	-6.75547
THUMPD3-AS1	0.136547	8.86992	0.568146	0.573891	0.718142	-6.98568
GAS6-AS2	-0.181692	5.55013	-0.565229	0.575849	0.719941	-6.75291
H19	-0.489401	10.0204	-0.564224	0.576525	0.720135	-7.01242
RP11-96H19.1	0.16132	5.51869	0.560319	0.579153	0.722767	-6.77653
RP11-597D13.9	-0.298359	6.09085	-0.557644	0.580957	0.723634	-6.80834
CCDC183-AS1	0.151461	6.08196	0.557285	0.5812	0.723634	-6.84112
BBOX1-AS1	-0.35261	3.02762	-0.556963	0.581417	0.723634	-6.03504
RP11-574K11.29	-0.170655	4.9336	-0.555503	0.582403	0.72421	-6.64415
GMDS-AS1	-0.161007	7.94641	-0.553061	0.584054	0.725301	-6.94731
ENTPD1-AS1	0.0903998	7.92912	0.552656	0.584329	0.725301	-6.95515
FLJ37453	0.138464	6.67753	0.551352	0.585212	0.725747	-6.88994
AC006262.4	-0.334695	8.39469	-0.548504	0.587142	0.727489	-6.96346
KLF3-AS1	-0.183419	5.13101	-0.546098	0.588776	0.72886	-6.67387
RP11-1275H24.3	0.205981	5.69351	0.539022	0.593592	0.733679	-6.81698
RP11-242D8.1	0.122687	6.00325	0.538822	0.593729	0.733679	-6.84392
RP11-297D21.4	0.138946	4.69814	0.536355	0.595413	0.735103	-6.63521
SNHG7	0.112799	10.6064	0.534902	0.596405	0.735673	-7.04645
C20orf197	0.37558	3.65517	0.531524	0.598716	0.737817	-6.29454
RNU11	0.297379	7.83138	0.530803	0.59921	0.737817	-6.97028
CTC-559E9.5	-0.102694	6.49724	-0.529871	0.599849	0.737947	-6.87707
AC012531.25	0.523167	4.74086	0.52806	0.601091	0.738779	-6.69778
FOXP1-IT1	0.187113	6.12064	0.527329	0.601592	0.738779	-6.86442
RP11-98I9.4	0.0888086	6.61205	0.52635	0.602264	0.738948	-6.89773
ZNF571-AS1	-0.216801	4.76346	-0.522144	0.605156	0.741839	-6.58368
CTD-2337A12.1	-0.223264	4.52642	-0.521141	0.605847	0.742028	-6.61591
DGCR11	-0.116134	7.05198	-0.520036	0.606608	0.742304	-6.91921
LINC00346	0.211043	3.87629	0.516859	0.608799	0.744327	-6.46212
RP11-332M2.1	0.128863	6.85613	0.51422	0.610622	0.745897	-6.92133
NRAV	-0.1333	8.22883	-0.51265	0.611708	0.746564	-6.98317
RP5-890O3.9	0.170117	4.51157	0.511199	0.612712	0.74713	-6.60534
LMCD1-AS1	-0.147814	4.88846	-0.509199	0.614097	0.74816	-6.66684
CTD-2026K11.6	-0.239028	4.73486	-0.506943	0.615661	0.749407	-6.61172
CKMT2-AS1	0.111642	7.97493	0.505043	0.61698	0.750352	-6.98345
RP11-21B23.2	0.350611	4.05445	0.50259	0.618685	0.751765	-6.57345
RP11-355F16.1	0.253086	4.79625	0.500049	0.620452	0.753251	-6.70248
CTD-2308L22.1	0.255775	5.06173	0.495093	0.623908	0.756782	-6.75162
AC005152.3	-0.743642	3.81149	-0.494129	0.624581	0.756936	-6.22142
RP11-35G9.3	0.143571	5.5172	0.490074	0.627416	0.759706	-6.81693
POLR2J4	-0.189168	6.2065	-0.487634	0.629125	0.760883	-6.86839
CAPN10-AS1	0.123875	6.43155	0.487116	0.629488	0.760883	-6.90424
LINC00702	0.286038	6.57516	0.484708	0.631176	0.762258	-6.92757
AF131215.4	-0.21865	5.37452	-0.482041	0.633049	0.763853	-6.75729
RP11-290D2.6	0.257185	5.53619	0.478914	0.635247	0.765838	-6.81994
FLJ42969	0.439397	1.99241	0.468193	0.642811	0.774159	-6.02505
C5orf56	0.175299	7.61318	0.467548	0.643268	0.774159	-6.98895
ARMCX5-GPRASP2	0.0997096	6.99891	0.465274	0.644878	0.775422	-6.95355
TPT1-AS1	-0.124448	8.43758	-0.459708	0.648825	0.779491	-7.01737
RP11-342K6.1	-0.0720559	7.94687	-0.455422	0.651873	0.782183	-7.00039
LINC00174	0.196786	7.33087	0.454967	0.652196	0.782183	-6.97765
RP11-565F19.2	0.10969	4.99599	0.452661	0.653839	0.782712	-6.76001
BACH1-IT2	-0.138508	5.5021	-0.452003	0.654308	0.782712	-6.79605
LINC-PINT	0.167113	8.54508	0.451966	0.654334	0.782712	-7.03401
PSMA3-AS1	-0.0724515	10.0049	-0.451053	0.654985	0.782814	-7.07821
NEAT1	0.211977	16.0105	0.449922	0.655792	0.783103	-7.00283
RP11-156E6.1	-0.126971	8.80302	-0.443857	0.660124	0.787597	-7.04007
AC090587.4	0.315113	5.36814	0.441397	0.661885	0.789018	-6.82693
PART1	0.303277	6.23749	0.440583	0.662469	0.789033	-6.93191
AC105760.2	0.110386	4.87181	0.438981	0.663617	0.789447	-6.73624
RP11-428J1.5	0.104526	5.53571	0.437564	0.664634	0.789447	-6.84444
AF131217.1	0.278931	5.21912	0.436513	0.665388	0.789447	-6.81109
CTB-55O6.12	0.0834633	6.06268	0.436489	0.665405	0.789447	-6.89893
RP11-191L9.4	-0.230883	7.37281	-0.435748	0.665937	0.789447	-6.97151
RP11-2B6.2	-0.112379	7.11745	-0.435329	0.666238	0.789447	-6.96306
RP11-109J4.1	-0.413916	5.50867	-0.432748	0.668093	0.790967	-6.78851
AC092535.3	-0.16147	4.68808	-0.430373	0.669801	0.791636	-6.6533
RP11-325K4.3	-0.146128	4.96212	-0.430372	0.669802	0.791636	-6.70101
CTD-2651B20.6	-0.278005	7.68335	-0.428372	0.671242	0.792661	-6.99418
CTD-2622I13.3	0.162442	5.31272	0.424642	0.673931	0.795158	-6.80891
TMEM44-AS1	0.109126	5.62438	0.420718	0.676765	0.797822	-6.85778
FAM201A	-0.33107	4.81595	-0.417579	0.679036	0.799818	-6.5923
RP1-69D17.4	0.163644	4.19785	0.408941	0.6853	0.806509	-6.59668
MIR142	0.206147	5.47356	0.406115	0.687354	0.80774	-6.8412
RP11-18H7.1	0.111703	5.20988	0.405897	0.687512	0.80774	-6.79043
RP11-465N4.4	0.253435	2.91565	0.404983	0.688177	0.807835	-6.28156
RP11-307C12.12	-0.158462	4.63568	-0.402056	0.690309	0.80965	-6.63457
RP11-83A24.2	0.0999901	8.10156	0.400937	0.691124	0.80992	-7.03688
AF001548.5	0.123896	6.54533	0.398073	0.693212	0.81168	-6.95338
LINC01011	-0.105606	5.53729	-0.395718	0.694932	0.813006	-6.8273
KB-1460A1.5	-0.14473	6.61679	-0.388943	0.699887	0.818112	-6.95059
CTB-89H12.4	0.092725	10.2424	0.387189	0.701172	0.818891	-7.11224
RP11-291B21.2	0.355578	2.23926	0.386418	0.701738	0.818891	-6.09498
TMCC1-AS1	-0.171162	4.67633	-0.375122	0.710038	0.827506	-6.67855
SNHG6	-0.0775845	9.78002	-0.374744	0.710316	0.827506	-7.10463
CTD-2555C10.3	0.281984	2.64384	0.372693	0.711827	0.828337	-6.15284
AP001626.1	0.242466	4.50943	0.372152	0.712226	0.828337	-6.70931
PCED1B-AS1	-0.223615	5.63992	-0.369216	0.714392	0.830159	-6.84647
RP11-77P6.2	-0.160111	5.391	-0.365796	0.716918	0.832394	-6.79928
C6orf48	0.0893614	10.3508	0.363471	0.718637	0.833634	-7.12281
RP11-631N16.2	-0.133557	4.86224	-0.362199	0.719578	0.833634	-6.70474
TMEM9B-AS1	0.1211	6.78091	0.361552	0.720057	0.833634	-6.98362
RP11-519G16.3	0.260651	3.18462	0.360382	0.720923	0.833634	-6.28197
RP11-585P4.5	-0.131011	4.3142	-0.360281	0.720997	0.833634	-6.5723
LINC01503	0.146477	7.36605	0.358758	0.722126	0.834243	-7.01905
CTD-3138B18.5	0.0793898	6.09662	0.356868	0.723527	0.835163	-6.93564
PCBP1-AS1	-0.0842042	9.31256	-0.352552	0.72673	0.838162	-7.09711
STX18-AS1	0.0704683	6.99402	0.351531	0.727488	0.838338	-6.99792
LINC00654	-0.136631	6.33083	-0.35059	0.728187	0.838445	-6.94256
RP3-329A5.8	0.143957	4.75465	0.347353	0.730594	0.839994	-6.74607
LINC01089	-0.0785275	7.91909	-0.347149	0.730746	0.839994	-7.04306
RP11-297P16.4	0.27715	-0.468496	0.345045	0.732312	0.841095	-5.74307
RP1-79C4.4	0.217758	5.9005	0.342827	0.733965	0.842294	-6.92838
ATP6V0E2-AS1	0.127477	4.41701	0.338748	0.737006	0.845084	-6.6791
TMEM147-AS1	0.0634933	7.76094	0.337018	0.738298	0.845865	-7.04388
RP11-276H19.2	-0.377252	3.44679	-0.335176	0.739673	0.846739	-6.19128
RP11-458F8.4	-0.12215	5.53311	-0.331974	0.742068	0.847574	-6.84661
EIF3J-AS1	0.0512211	7.43338	0.331783	0.742211	0.847574	-7.02917
RP11-400K9.4	0.179304	7.06428	0.331473	0.742442	0.847574	-7.01731
RP11-380J14.1	-0.243576	3.06568	-0.330926	0.742852	0.847574	-6.16147
LINC00173	-0.117097	5.20936	-0.326385	0.746252	0.850752	-6.80125
RP11-800A3.4	0.193062	8.36065	0.321519	0.749902	0.85421	-7.08022
RP11-359B12.2	-0.0756188	5.91636	-0.319322	0.751552	0.855042	-6.91631
ZFAS1	0.0705688	10.9027	0.318256	0.752353	0.855042	-7.14078
MZF1-AS1	-0.100614	5.84945	-0.318079	0.752486	0.855042	-6.89919
CTA-204B4.2	0.0668182	5.6495	0.31507	0.754749	0.855345	-6.88836
RP11-160E2.6	0.177712	5.67332	0.315049	0.754764	0.855345	-6.91515
SNHG5	0.114743	11.1901	0.314544	0.755144	0.855345	-7.14005
SCARNA2	0.107256	13.4214	0.314436	0.755225	0.855345	-7.09508
CTD-2587M2.1	0.123162	5.74708	0.312873	0.756402	0.855461	-6.91612
RP11-293M10.6	0.0928262	5.36113	0.312146	0.756949	0.855461	-6.86563
RP11-355B11.2	-0.0798061	5.24297	-0.311836	0.757182	0.855461	-6.83135
KLHL7-AS1	0.138447	4.27808	0.310288	0.758349	0.855553	-6.68095
RP11-350J20.12	-0.355323	6.0232	-0.310088	0.758499	0.855553	-6.88986
RP11-423P10.2	-0.156324	5.18996	-0.308974	0.759338	0.855773	-6.79958
SNHG20	0.102571	8.81444	0.308188	0.759931	0.855773	-7.09951
RP11-67L2.2	0.0805372	9.27477	0.304999	0.762336	0.856996	-7.11673
RP11-635N19.3	-0.128266	6.1438	-0.304709	0.762555	0.856996	-6.93901
RAB11B-AS1	-0.0848048	6.96339	-0.303286	0.763629	0.856996	-7.00568
AC003075.4	-0.0888971	4.93767	-0.302977	0.763863	0.856996	-6.74305
LINC01181	-0.34949	4.63255	-0.302503	0.764221	0.856996	-6.6029
AC009120.6	-0.0805297	6.09721	-0.301825	0.764733	0.856996	-6.93929
RP11-37B2.1	-0.093178	7.74736	-0.300518	0.76572	0.857409	-7.04998
RP11-421L21.3	-0.0812271	6.55666	-0.297662	0.76788	0.85843	-6.97929
RP11-344N10.5	0.0934277	5.00864	0.296293	0.768916	0.85843	-6.80058
CTB-113P19.4	-0.171294	5.78913	-0.296031	0.769114	0.85843	-6.91427
RP3-512B11.3	0.110112	6.7247	0.295816	0.769276	0.85843	-7.00291
USP3-AS1	-0.0728537	5.16546	-0.295212	0.769734	0.85843	-6.81165
AF131215.3	-0.128841	5.24113	-0.292713	0.771626	0.858931	-6.82556
CTC-497E21.3	-0.130231	4.67803	-0.292331	0.771915	0.858931	-6.73206
RP11-161M6.2	0.148753	5.40914	0.29216	0.772045	0.858931	-6.87262
FAM66B	-0.0837373	5.98084	-0.289992	0.773688	0.860067	-6.92624
UCA1	-0.173874	4.79772	-0.288659	0.774699	0.8605	-6.75408
RP11-108K3.1	-0.261495	3.05458	-0.286957	0.77599	0.861243	-6.14485
RP11-44N11.1	-0.111883	5.36565	-0.286083	0.776654	0.861289	-6.83267
RP11-536K7.3	0.149161	4.79772	0.284336	0.77798	0.862069	-6.78997
CTA-293F17.1	0.104601	4.6421	0.280913	0.78058	0.863727	-6.71893
PPP3CB-AS1	-0.0569882	7.11687	-0.280724	0.780724	0.863727	-7.02312
RP11-400N13.3	0.244084	3.11551	0.277596	0.783103	0.865667	-6.38988
RP11-212P7.2	0.0903779	8.27261	0.274154	0.785723	0.865791	-7.08668
MIR210HG	-0.133747	8.63277	-0.273545	0.786187	0.865791	-7.09465
LINC00472	0.119476	5.65346	0.272734	0.786805	0.865791	-6.90612
RP11-404P21.5	-0.129493	4.53172	-0.272068	0.787313	0.865791	-6.71278
RAD51-AS1	-0.0625931	6.54377	-0.272002	0.787363	0.865791	-6.98663
RP11-553A21.3	-0.0942639	4.76176	-0.271753	0.787552	0.865791	-6.74961
LINC00958	-0.265493	7.30963	-0.271699	0.787594	0.865791	-7.03256
AC012363.4	0.19561	3.5449	0.267468	0.79082	0.868638	-6.41914
RP11-110G21.1	-0.0710136	6.24001	-0.266656	0.79144	0.868638	-6.96122
AC000120.7	0.0988614	4.8492	0.259697	0.796757	0.873781	-6.77619
GS1-114I9.1	-0.0836158	4.83927	-0.255631	0.799867	0.876037	-6.76502
AC084082.3	0.175215	6.59005	0.255353	0.80008	0.876037	-7.01143
RNU12	0.243444	7.56853	0.251235	0.803235	0.878796	-7.06911
JHDM1D-AS1	0.0842057	7.96574	0.250051	0.804142	0.879094	-7.08015
LINC01094	-0.124302	7.2518	-0.24322	0.809383	0.883605	-7.03828
RP11-1020A11.2	-0.14221	5.01491	-0.243008	0.809546	0.883605	-6.73529
RP4-798A10.2	-0.0731333	5.93871	-0.239144	0.812515	0.885879	-6.9385
PTPRG-AS1	-0.0940661	4.13389	-0.238165	0.813268	0.885879	-6.54878
RP11-298I3.4	0.0654952	4.42148	0.237799	0.813549	0.885879	-6.71176
HCG27	0.086108	5.18382	0.234524	0.816068	0.887923	-6.86224
SNHG23	0.124307	6.01003	0.231544	0.818362	0.88972	-6.96114
MIR2117HG	0.295592	1.59547	0.228695	0.820557	0.891406	-6.01439
RP4-622L5.7	0.0778193	5.21196	0.22658	0.822188	0.892477	-6.84009
RP11-407B7.1	0.108461	3.81569	0.22572	0.822851	0.892497	-6.49952
SLC25A21-AS1	-0.073345	4.90122	-0.224402	0.823867	0.892797	-6.78236
CTD-2006C1.2	0.0561964	6.43139	0.223396	0.824644	0.892797	-6.99823
CTD-3220F14.2	-0.0909254	4.7134	-0.222852	0.825063	0.892797	-6.66993
RP11-1114A5.4	-0.0699407	5.29225	-0.218845	0.828157	0.895445	-6.85508
RP11-5C23.1	-0.070627	5.11123	-0.21703	0.829559	0.89626	-6.84827
RP5-827C21.4	-0.0662649	4.66686	-0.213082	0.832611	0.898856	-6.72735
CCDC18-AS1	0.0588804	8.57311	0.209412	0.835451	0.900783	-7.1141
RP11-600F24.7	-0.069927	4.92036	-0.209092	0.835698	0.900783	-6.74568
SLC2A1-AS1	0.0964366	6.38763	0.199758	0.84293	0.906782	-7.0048
RP11-326I11.3	0.0443796	6.09765	0.198258	0.844094	0.906782	-6.97566
RP11-305L7.7	-0.0874659	5.2525	-0.196436	0.845507	0.906782	-6.86006
RP5-1074L1.4	-0.0673688	6.70764	-0.19585	0.845963	0.906782	-7.0168
RP11-273G15.2	0.102402	4.98639	0.195157	0.8465	0.906782	-6.85642
RP11-792A8.4	-0.0507726	6.60258	-0.194796	0.846781	0.906782	-7.01133
TMEM161B-AS1	-0.0511694	8.20777	-0.194412	0.847079	0.906782	-7.09926
ITGB2-AS1	0.0940423	5.57975	0.194361	0.847119	0.906782	-6.92087
DGUOK-AS1	0.0807949	6.52151	0.194308	0.84716	0.906782	-7.01626
RP11-1038A11.3	0.180936	3.16635	0.183223	0.855776	0.914689	-6.29563
UBL7-AS1	0.0346222	6.65811	0.183103	0.855869	0.914689	-7.02227
RP11-977G19.5	0.0342495	6.78618	0.180012	0.858275	0.916553	-7.03107
RP11-337C18.8	0.0481855	5.89597	0.175752	0.861593	0.919387	-6.96557
AC092580.4	-0.131539	3.3652	-0.172347	0.864247	0.921101	-6.32295
RP11-705C15.3	0.0620365	7.39786	0.171528	0.864886	0.921101	-7.06932
FAM66D	-0.0573654	5.0147	-0.170668	0.865556	0.921101	-6.82044
CTD-2267D19.3	0.0933586	7.89066	0.170277	0.865862	0.921101	-7.09451
RP11-216L13.19	-0.0475404	5.03779	-0.168301	0.867403	0.92139	-6.82549
XXbac-BPG299F13.17	0.0550496	5.15763	0.168222	0.867464	0.92139	-6.85132
RP11-1006G14.4	-0.0332669	7.47707	-0.165056	0.869935	0.923305	-7.07011
RP5-1126H10.2	-0.040698	5.15586	-0.163346	0.87127	0.924014	-6.83921
C6orf223	0.125451	3.04062	0.161243	0.872913	0.924824	-6.32738
LINC00115	-0.0382822	4.77561	-0.160658	0.87337	0.924824	-6.76827
RP11-18H21.1	-0.117743	2.83358	-0.154544	0.878149	0.928817	-6.20052
DANT2	0.0749133	6.18534	0.154115	0.878484	0.928817	-6.988
RP11-861E21.2	-0.0663843	3.8779	-0.152513	0.879737	0.929432	-6.51541
CTA-217C2.2	0.0424935	4.88359	0.149577	0.882035	0.931149	-6.80259
RP11-1055B8.4	0.0549543	5.60606	0.148463	0.882906	0.931358	-6.92045
H1FX-AS1	-0.0474547	6.08844	-0.147028	0.88403	0.931834	-6.97453
LINC01024	0.0411115	5.34255	0.143164	0.887056	0.934312	-6.88591
RP11-138A9.1	0.0541418	6.94054	0.140988	0.88876	0.935395	-7.04581
RP6-99M1.3	0.07387	4.21721	0.139025	0.890299	0.936302	-6.66212
RP11-305E6.4	-0.0350546	5.11269	-0.135829	0.892805	0.937587	-6.85109
RP3-439F8.1	0.0694085	5.12362	0.135739	0.892876	0.937587	-6.86602
NUP50-AS1	-0.0350168	8.22449	-0.134602	0.893767	0.937812	-7.1106
RP11-708J19.1	-0.0395109	4.58279	-0.133343	0.894755	0.938137	-6.70911
RP11-977G19.11	0.0378628	5.23185	0.127483	0.899354	0.942245	-6.87752
RP11-80I15.4	0.0644406	5.5805	0.124984	0.901316	0.942664	-6.93323
LINC01376	-0.0420005	4.7168	-0.124131	0.901986	0.942664	-6.70227
LINC01137	-0.0411345	7.86625	-0.123514	0.90247	0.942664	-7.09538
PAXBP1-AS1	0.0329527	5.36156	0.123333	0.902613	0.942664	-6.89562
RP1-283E3.8	-0.0406604	7.5446	-0.122637	0.903159	0.942664	-7.07946
C1orf145	-0.036997	4.43783	-0.114747	0.909361	0.948339	-6.66294
RP11-613M10.6	-0.0331111	5.75412	-0.113976	0.909967	0.948339	-6.94563
LINC01206	-0.13803	2.85093	-0.110052	0.913054	0.95084	-6.18529
RP11-793H13.11	0.0355919	4.81868	0.106518	0.915835	0.952846	-6.75922
RP11-815J21.1	-0.0445122	5.02741	-0.105854	0.916357	0.952846	-6.81154
RP11-158H5.7	-0.0200395	6.84199	-0.100698	0.920417	0.956091	-7.04256
RP11-456K23.1	-0.0260816	5.05324	-0.0999782	0.920984	0.956091	-6.8418
LINC00592	-0.0539427	5.45902	-0.0992594	0.92155	0.956091	-6.90807
SAP30L-AS1	-0.0356728	4.87402	-0.0971724	0.923194	0.956977	-6.8174
LINC01269	-0.0781689	2.34872	-0.0964193	0.923787	0.956977	-6.11501
RP11-488I20.8	0.127178	1.75471	0.0938031	0.925849	0.958396	-6.01603
NUTM2B-AS1	-0.0149059	7.30471	-0.0914612	0.927695	0.959589	-7.07113
LINC00265	0.0197547	6.59261	0.0905007	0.928452	0.959655	-7.03006
PAN3-AS1	-0.0269226	4.62514	-0.0885289	0.930007	0.960544	-6.76091
ST7-OT4	0.0323155	5.55314	0.0847296	0.933003	0.962838	-6.92282
AC007383.3	-0.019337	5.91525	-0.0839484	0.933619	0.962838	-6.96863
LINC01235	-0.0523853	5.03177	-0.0810238	0.935926	0.964499	-6.82206
RP11-262H14.3	-0.085562	3.4048	-0.0792741	0.937307	0.965203	-6.40857
RP5-1021I20.1	0.0324313	4.67782	0.0767446	0.939303	0.96654	-6.76722
RP11-390F4.3	0.0379004	4.71313	0.0744814	0.94109	0.967658	-6.7468
LINC00987	0.027953	5.41826	0.0734715	0.941887	0.967672	-6.8989
RP11-1275H24.1	0.032755	5.67337	0.071534	0.943417	0.967672	-6.94167
PRKAR2A-AS1	-0.0202874	4.56679	-0.0705059	0.944229	0.967672	-6.73301
FGD5-AS1	-0.0172449	11.9754	-0.0702311	0.944446	0.967672	-7.17649
RP11-474O21.5	0.0255878	4.97183	0.0697055	0.944861	0.967672	-6.84494
LINC00526	0.019895	5.61324	0.0691513	0.945298	0.967672	-6.93839
PITPNA-AS1	-0.0175234	7.02427	-0.0673906	0.946689	0.968379	-7.05789
LINC01133	-0.0476151	7.44187	-0.0619365	0.950998	0.971726	-7.08417
LINC00342	-0.0258621	6.76251	-0.0614714	0.951365	0.971726	-7.04195
LINC00969	0.0186128	9.81505	0.0591116	0.95323	0.972913	-7.17728
RP11-405O10.2	0.0180361	6.04783	0.0574101	0.954575	0.973568	-6.98546
AF064858.8	0.024956	5.26529	0.0557264	0.955905	0.974207	-6.90625
RP11-269F19.2	-0.0260494	5.20059	-0.0544975	0.956877	0.974479	-6.8417
MIR17HG	-0.0230311	6.77403	-0.0534458	0.957708	0.974609	-7.04149
GHRLOS	0.0164072	6.13072	0.0508336	0.959773	0.9757	-6.99459
ADIRF-AS1	0.0220516	8.84627	0.0503062	0.96019	0.9757	-7.1451
RP11-327P2.5	-0.0144644	4.7584	-0.0479566	0.962048	0.976871	-6.77414
RP11-324I22.4	-0.0143474	5.20297	-0.0447565	0.964579	0.978614	-6.88303
LINC00476	-0.0115617	6.94919	-0.0439973	0.965179	0.978614	-7.05532
LINC00861	0.0369286	4.05343	0.0396938	0.968583	0.981346	-6.66051
ANKRD10-IT1	-0.0120289	5.65785	-0.0385145	0.969516	0.981573	-6.9362
RP11-367G18.1	-0.0198118	6.57771	-0.0333308	0.973617	0.985005	-7.03714
ILF3-AS1	0.00874831	8.38047	0.0309098	0.975533	0.985255	-7.12616
RP11-282K24.3	-0.0136117	6.99451	-0.0304251	0.975916	0.985255	-7.05554
RP11-712B9.2	0.00756937	5.25379	0.0303186	0.976001	0.985255	-6.8904
LINC01117	0.0147849	4.21912	0.0284906	0.977447	0.985996	-6.62709
AC009404.2	0.00691456	5.65816	0.0266626	0.978894	0.986737	-6.93432
RRN3P2	0.0108262	5.39254	0.0237638	0.981188	0.988329	-6.90252
RP11-319G6.1	0.0046936	6.13378	0.0221048	0.982501	0.98866	-6.99735
RP3-368A4.6	-0.00844634	8.86824	-0.0215439	0.982945	0.98866	-7.14654
RP11-110I1.12	-0.00599207	5.28379	-0.0186169	0.985262	0.990271	-6.8974
APCDD1L-AS1	-0.00855947	5.2284	-0.0176407	0.986035	0.990328	-6.88736
LINC01322	0.0138818	0.0287649	0.0164141	0.987006	0.990584	-5.83354
AC012146.7	-0.00288074	4.67377	-0.0100744	0.992024	0.9949	-6.7456
RP11-477D19.2	0.0021664	5.62637	0.00716075	0.994331	0.996116	-6.9208
KC6	-0.00778174	2.97989	-0.00672414	0.994677	0.996116	-6.17968
RP5-1085F17.3	-0.000621652	7.93833	-0.0026756	0.997882	0.998603	-7.10808
USP46-AS1	-0.000138943	6.16486	-0.000679388	0.999462	0.999462	-7.00052

## Sheet: PT_vs_norm (lncRNA)
Gene	logFC	AveExpr	t	P.Value	adj.P.Val	B
ADAMTS9-AS2	-2.12629	4.97244	-10.478	1.64117e-17	2.27137e-14	29.3247
LINC00152	1.99508	7.902	10.2129	6.01412e-17	4.16177e-14	28.1087
CTD-2626G11.2	-3.94606	4.72389	-9.98633	1.82872e-16	8.4365e-14	26.8616
MIR4435-2HG	1.85419	8.73215	9.69641	7.59846e-16	2.62907e-13	25.6191
RP11-757F18.5	-1.95811	6.5477	-9.60076	1.21588e-15	3.36556e-13	25.1609
WDFY3-AS2	-1.16874	5.36991	-9.48101	2.19039e-15	5.05249e-13	24.5841
GAS1RR	-1.54944	5.49794	-9.40493	3.1836e-15	6.29443e-13	24.2204
RP11-365O16.6	-3.39093	6.0363	-9.33656	4.45505e-15	7.70724e-13	23.8904
CCDC39	-3.28405	3.45478	-9.27436	6.04795e-15	9.3004e-13	23.0882
RP11-611O2.5	-1.99501	3.84117	-9.18078	9.5777e-15	1.32555e-12	22.9283
RP11-517C16.2	1.89221	6.29098	9.11961	1.29346e-14	1.59273e-12	22.8473
KLF3-AS1	-1.27227	4.143	-9.10627	1.38098e-14	1.59273e-12	22.6882
LINC01473	-1.33421	5.27203	-9.06033	1.73041e-14	1.84222e-12	22.5663
PRKCQ-AS1	2.53703	6.60469	9.01872	2.12262e-14	2.09836e-12	22.3618
CTA-384D8.35	2.87174	6.57777	8.95154	2.9515e-14	2.72325e-12	22.0354
BDNF-AS	-1.4307	5.85631	-8.91479	3.53449e-14	3.05734e-12	21.8659
ZNF790-AS1	-1.63364	4.54704	-8.85567	4.72317e-14	3.84522e-12	21.563
ITGA9-AS1	-1.34381	6.01671	-8.80061	6.18635e-14	4.75662e-12	21.3167
RP11-968O1.5	-1.35428	4.02102	-8.73807	8.40415e-14	6.12176e-12	20.9261
ZNF667-AS1	-1.6833	5.90135	-8.69749	1.02519e-13	7.09429e-12	20.823
AC007743.1	-1.63576	4.20589	-8.6757	1.1406e-13	7.51708e-12	20.6688
RP11-736K20.5	-2.01684	4.24706	-8.61817	1.5114e-13	9.50811e-12	20.3944
SMAD5-AS1	-1.78146	4.56694	-8.54596	2.15134e-13	1.29455e-11	20.0961
LINC00885	-1.97251	4.96329	-8.41533	4.07154e-13	2.34792e-11	19.4883
SNHG15	1.08602	9.80644	8.28619	7.64085e-13	4.22998e-11	18.8077
C1orf132	-1.12247	9.27445	-8.2363	9.74111e-13	5.18527e-11	18.5641
FAM66C	-1.34047	5.03637	-8.02954	2.65903e-12	1.363e-10	17.6612
LINC00327	-1.68822	3.96853	-7.96096	3.70673e-12	1.75594e-10	17.2899
AC016735.2	-2.35523	4.47946	-7.95998	3.72441e-12	1.75594e-10	17.3295
RP11-60A8.1	-2.59418	3.51094	-7.95549	3.80622e-12	1.75594e-10	17.1359
RP11-983P16.4	-1.02238	6.08596	-7.9175	4.57405e-12	2.04209e-10	17.1077
LINC01091	-1.65457	5.22846	-7.85728	6.11935e-12	2.64662e-10	16.8447
RP11-303E16.2	1.37213	6.62172	7.83552	6.79708e-12	2.85065e-10	16.7297
RP11-485M7.3	-3.78397	4.31109	-7.82088	7.29452e-12	2.9693e-10	16.6381
RP11-321G12.1	-3.13731	2.5935	-7.7458	1.04759e-11	4.14249e-10	15.7994
UBA6-AS1	0.784623	8.57076	7.71292	1.2273e-11	4.71827e-10	16.1021
RP11-161M6.2	-1.51892	4.22125	-7.70203	1.29327e-11	4.83754e-10	16.1225
AC093673.5	1.72794	6.0773	7.62154	1.90414e-11	6.93508e-10	15.7485
EMX2OS	-1.78458	6.45836	-7.602	2.09135e-11	7.42161e-10	15.6067
XXbac-BPGBPG55C20.2	-1.05754	6.01485	-7.52407	3.03839e-11	1.05128e-09	15.2591
RP11-513M16.8	-1.04612	4.49108	-7.46166	4.09514e-11	1.36636e-09	15.0181
CTD-2530H12.2	-2.05714	3.99095	-7.45906	4.14647e-11	1.36636e-09	14.9806
RP11-420A23.1	-1.31932	6.466	-7.39345	5.67128e-11	1.82536e-09	14.6356
RP11-53O19.1	-1.47399	5.03737	-7.37314	6.24786e-11	1.89728e-09	14.5904
TMPO-AS1	1.42176	5.99438	7.37172	6.29019e-11	1.89728e-09	14.5825
MAFTRR	-1.1442	4.6826	-7.3712	6.30598e-11	1.89728e-09	14.5954
FLJ37035	-1.05179	5.7039	-7.29219	9.18397e-11	2.70438e-09	14.189
C1QTNF9B-AS1	-1.45491	5.40576	-7.2749	9.97045e-11	2.87481e-09	14.1188
RP11-545E17.3	1.57858	5.62445	7.24202	1.16548e-10	3.29189e-09	14.0039
FBXL19-AS1	1.29802	6.01648	7.23008	1.2334e-10	3.41404e-09	13.9231
RP11-783K16.5	1.8101	7.91048	7.21894	1.30032e-10	3.5287e-09	13.8216
CADM3-AS1	-2.31385	4.13299	-7.21203	1.34358e-10	3.57598e-09	13.8631
DANT2	-2.24621	4.3815	-7.18292	1.54227e-10	4.02736e-09	13.7393
THRB-IT1	-1.81435	4.8435	-7.16097	1.71106e-10	4.36757e-09	13.6241
CARD8-AS1	0.971616	6.78123	7.15795	1.73567e-10	4.36757e-09	13.5596
RP11-259N19.1	1.35668	6.04089	7.14132	1.87767e-10	4.64053e-09	13.5141
SOX9-AS1	-1.78992	5.05321	-7.07892	2.52106e-10	6.12132e-09	13.2367
CTD-2516F10.2	-1.21659	5.7011	-7.0733	2.58879e-10	6.1774e-09	13.1777
LINC01290	-1.49962	4.60187	-7.05868	2.77354e-10	6.50607e-09	13.1667
LINC01605	2.26031	7.71166	7.04012	3.02683e-10	6.98188e-09	13.0085
MIR497HG	-1.30151	4.979	-7.02817	3.20214e-10	7.26518e-09	13.0054
LINC01359	-1.3829	4.84581	-7.00665	3.54326e-10	7.90948e-09	12.9152
RP1-191J18.66	2.08879	4.67494	6.9809	3.99919e-10	8.78553e-09	12.6513
RP11-27M24.2	-1.72655	3.62583	-6.95909	4.43049e-10	9.58094e-09	12.6842
RP11-760H22.2	-1.41043	4.74639	-6.93232	5.02318e-10	1.06955e-08	12.5832
LINC00346	2.13923	5.25579	6.89982	5.84949e-10	1.22662e-08	12.4337
RP11-500C11.3	1.7511	4.93132	6.88901	6.15305e-10	1.27102e-08	12.3966
LIFR-AS1	-1.49117	4.49387	-6.88341	6.31653e-10	1.2812e-08	12.3765
MIR99AHG	-2.09378	6.86011	-6.88102	6.38746e-10	1.2812e-08	12.25
AC003090.1	-3.90387	2.11353	-6.8515	7.33272e-10	1.44978e-08	11.6945
RP11-545I5.3	-1.03253	5.76277	-6.80806	8.98143e-10	1.75075e-08	11.965
C21orf62-AS1	-1.03572	4.21138	-6.75496	1.15015e-09	2.21084e-08	11.8084
MIR568	-1.14621	7.41811	-6.73619	1.25502e-09	2.37939e-08	11.5834
RP11-494M8.4	-2.36744	5.02064	-6.72026	1.35146e-09	2.5276e-08	11.6123
LINC01422	-1.41716	5.28972	-6.69882	1.49293e-09	2.75496e-08	11.492
RP11-368L12.1	-2.36014	3.72352	-6.67026	1.70427e-09	3.04483e-08	11.413
OGFRP1	1.60641	4.85123	6.66938	1.71123e-09	3.04483e-08	11.4192
JHDM1D-AS1	1.40911	8.86953	6.66717	1.72889e-09	3.04483e-08	11.2605
RP11-459E5.1	-3.00013	6.84905	-6.66603	1.73802e-09	3.04483e-08	11.2672
DNAJC27-AS1	-0.982124	4.56628	-6.63621	1.99532e-09	3.4519e-08	11.2594
ZNF571-AS1	-1.53003	3.60097	-6.57783	2.61291e-09	4.4128e-08	11.0021
RP11-395I6.3	-0.998306	4.31138	-6.57536	2.64285e-09	4.4128e-08	11.0051
TAPT1-AS1	-0.976123	6.23286	-6.57449	2.65354e-09	4.4128e-08	10.8938
LINC01315	-1.57544	5.65808	-6.57248	2.67829e-09	4.4128e-08	10.9028
DIO3OS	-1.77393	5.26511	-6.55746	2.87023e-09	4.6734e-08	10.86
RP11-1020A11.2	-1.37558	3.97909	-6.52621	3.31447e-09	5.33398e-08	10.7967
RP11-475O6.1	-1.64997	4.46255	-6.51449	3.49793e-09	5.56452e-08	10.7289
OVOL1-AS1	-1.95455	3.67082	-6.48714	3.96642e-09	6.20026e-08	10.6128
RP1-27K12.4	-4.0417	1.41714	-6.486	3.98716e-09	6.20026e-08	9.92905
CTB-36H16.2	-0.949306	4.66415	-6.47896	4.11813e-09	6.33276e-08	10.5519
NDUFA6-AS1	-0.752062	6.58509	-6.46242	4.44274e-09	6.75687e-08	10.3831
GNG12-AS1	-1.00601	4.09623	-6.45964	4.49971e-09	6.76913e-08	10.5033
RP11-863P13.6	-2.3622	3.9334	-6.44003	4.92262e-09	7.3257e-08	10.4178
AC007246.3	-0.582094	6.97952	-6.4372	4.98685e-09	7.34234e-08	10.2598
AC008074.4	-2.58872	5.19285	-6.42398	5.29805e-09	7.71842e-08	10.2754
XXbac-B476C20.9	1.16461	4.48157	6.41309	5.56855e-09	8.02799e-08	10.2827
RP11-80I15.4	-1.24771	4.54416	-6.39163	6.14231e-09	8.76388e-08	10.1769
C10orf55	1.43918	5.96651	6.38705	6.27238e-09	8.85814e-08	10.1164
AC074117.10	0.779605	6.32133	6.31969	8.52607e-09	1.18644e-07	9.77956
RP11-372M18.2	-2.15856	3.3018	-6.3185	8.57256e-09	1.18644e-07	9.84857
AC109642.1	-1.85661	3.09316	-6.30881	8.95858e-09	1.21892e-07	9.77152
RAMP2-AS1	-1.42457	4.3412	-6.30821	8.98337e-09	1.21892e-07	9.82753
LINC00893	-0.707795	5.94007	-6.28656	9.91152e-09	1.3318e-07	9.62599
CTD-2201E18.3	0.944563	6.52545	6.25985	1.11883e-08	1.47478e-07	9.51135
LINC01554	-2.53298	6.00211	-6.25985	1.11887e-08	1.47478e-07	9.48973
NOP14-AS1	1.24875	9.79157	6.24709	1.18546e-08	1.5478e-07	9.35465
ADORA2A-AS1	-2.47227	2.6745	-6.24278	1.20882e-08	1.56355e-07	9.40093
RP11-256L6.3	-2.00313	4.35274	-6.22382	1.31716e-08	1.68792e-07	9.46367
RP11-1260E13.4	-1.89692	4.44832	-6.21685	1.35932e-08	1.72596e-07	9.42521
FAM66D	-1.31844	3.997	-6.1918	1.52221e-08	1.91522e-07	9.34134
RP11-23J9.5	-1.14305	4.14698	-6.18789	1.54934e-08	1.91573e-07	9.31747
LINC01272	1.81816	5.82366	6.18775	1.5503e-08	1.91573e-07	9.27718
RP5-940J5.9	1.42308	6.57406	6.17579	1.63627e-08	2.00407e-07	9.14985
CTD-3247F14.2	-2.06483	5.99526	-6.16817	1.69347e-08	2.05593e-07	9.09044
CTD-2619J13.17	-0.972187	4.19111	-6.15899	1.76502e-08	2.12417e-07	9.19007
ZNF503-AS2	1.28694	6.84795	6.12802	2.02898e-08	2.42078e-07	8.92743
RP11-1069G10.1	-2.66655	2.6	-6.11552	2.14627e-08	2.53883e-07	8.85987
AC006262.4	-2.55714	6.51186	-6.10166	2.2841e-08	2.67898e-07	8.77084
AC008592.8	-2.58612	3.37287	-6.0885	2.42312e-08	2.81815e-07	8.87939
MAGI2-AS3	-1.20511	7.7238	-6.05814	2.77617e-08	3.1907e-07	8.55447
AC007319.1	-1.64323	4.07191	-6.05707	2.78955e-08	3.1907e-07	8.761
RP11-774O3.3	-1.16623	6.46864	-6.05452	2.82153e-08	3.20082e-07	8.58418
CTD-2292M16.8	-0.814428	5.02165	-6.03571	3.06926e-08	3.45354e-07	8.57982
RP11-333E1.1	-0.733584	5.12377	-6.03193	3.12157e-08	3.48407e-07	8.55585
RP11-132A1.4	2.08888	5.93526	6.01164	3.41771e-08	3.78409e-07	8.52008
RP4-794H19.1	2.68985	4.66833	6.00457	3.52723e-08	3.87435e-07	8.37374
AC002117.1	-0.830585	4.80604	-5.99901	3.61568e-08	3.94024e-07	8.44134
CYP1B1-AS1	-1.6672	4.086	-5.98782	3.80068e-08	4.10949e-07	8.46631
TMEM51-AS1	1.19625	6.50897	5.97868	3.95862e-08	4.24707e-07	8.29102
SCARNA9	-0.806392	9.281	-5.95682	4.36311e-08	4.64503e-07	8.07626
CPB2-AS1	-2.26024	4.61609	-5.95047	4.48793e-08	4.74145e-07	8.26811
RP11-119J18.1	-1.62766	4.02071	-5.94465	4.60567e-08	4.82898e-07	8.28533
ATP1A1-AS1	-0.798735	5.48116	-5.92084	5.11909e-08	5.32693e-07	8.0539
RP11-10C24.3	1.03365	6.75642	5.89509	5.73785e-08	5.92626e-07	7.91857
LINC01018	-2.12756	4.28608	-5.89013	5.8652e-08	6.01292e-07	8.04096
PVT1	0.967707	8.53886	5.88159	6.09119e-08	6.19868e-07	7.79263
MANEA-AS1	-0.933908	4.78676	-5.86078	6.67806e-08	6.74631e-07	7.851
RP11-795F19.1	-0.855104	4.50042	-5.83957	7.33336e-08	7.35462e-07	7.79312
GS1-115G20.1	-1.15573	4.18465	-5.83767	7.39508e-08	7.36316e-07	7.81922
AC093609.1	-1.67906	5.02415	-5.83369	7.5261e-08	7.44009e-07	7.71588
TEX41	-1.29219	5.69585	-5.83111	7.61227e-08	7.47191e-07	7.65383
DLGAP1-AS2	1.04985	5.56226	5.8142	8.20087e-08	7.95914e-07	7.65222
RP4-737E23.2	-1.81604	4.79925	-5.81357	8.22368e-08	7.95914e-07	7.65596
SNHG16	0.720735	12.2293	5.80545	8.52276e-08	8.19132e-07	7.42287
LINC01132	1.41971	4.58103	5.78305	9.40487e-08	8.97679e-07	7.61847
STX17-AS1	-0.948805	4.77288	-5.75642	1.05703e-07	1.002e-06	7.41016
RP4-758J18.13	0.793429	6.08782	5.75237	1.07598e-07	1.01303e-06	7.3329
MAGI1-IT1	-1.19453	5.27852	-5.71947	1.24261e-07	1.16201e-06	7.20777
AC016747.3	0.961039	7.24313	5.71135	1.28752e-07	1.19593e-06	7.11538
RP11-1055B8.4	-0.874403	4.87367	-5.67692	1.49624e-07	1.38053e-06	7.06446
RP11-77P6.2	-0.843685	4.71669	-5.66612	1.5683e-07	1.43743e-06	7.03681
RP11-253E3.3	0.864993	7.75038	5.65424	1.6515e-07	1.50373e-06	6.85241
LINC00511	1.08901	10.0595	5.64322	1.73252e-07	1.5672e-06	6.73578
RP11-305L7.7	-1.00145	4.41176	-5.60646	2.03218e-07	1.82632e-06	6.82567
LINC01515	-1.26498	7.03296	-5.60395	2.05441e-07	1.83439e-06	6.63384
RP11-21L23.2	-1.30517	6.32814	-5.56761	2.40412e-07	2.13289e-06	6.51046
HAND2-AS1	-2.80594	3.06292	-5.56221	2.4609e-07	2.16936e-06	6.69168
RP3-429O6.1	-4.01706	1.1027	-5.55895	2.49572e-07	2.18612e-06	6.23627
KB-1732A1.1	1.53966	6.55086	5.54596	2.6396e-07	2.29762e-06	6.46328
RP11-195F19.9	-1.12513	4.82402	-5.54055	2.70185e-07	2.3371e-06	6.50119
CYB561D2	-1.02953	4.18058	-5.50818	3.10584e-07	2.66986e-06	6.44927
MIR31HG	4.5387	5.95703	5.50361	3.1675e-07	2.70606e-06	6.41132
NR2F2-AS1	-1.26766	4.62137	-5.49673	3.26251e-07	2.77013e-06	6.34581
TRHDE-AS1	-2.76157	4.38202	-5.46204	3.78571e-07	3.19477e-06	6.267
AC009133.12	1.23117	4.29924	5.45325	3.931e-07	3.28177e-06	6.27286
RP5-884C9.2	-1.25566	5.25189	-5.45293	3.93622e-07	3.28177e-06	6.09729
MIR600HG	-0.726136	7.54305	-5.44534	4.06623e-07	3.36985e-06	5.96061
FGF14-AS2	-1.27202	4.07754	-5.44316	4.10425e-07	3.38112e-06	6.19571
RP11-1081L13.4	-1.60294	4.99404	-5.43487	4.25221e-07	3.48229e-06	6.04959
RP11-344B5.2	-1.54453	4.61832	-5.41951	4.54053e-07	3.69652e-06	6.03227
RP11-66N24.3	-0.504233	6.71162	-5.41623	4.60448e-07	3.72667e-06	5.87839
AC005682.5	1.12826	7.20583	5.40248	4.88241e-07	3.92863e-06	5.83065
RP1-228H13.5	0.74399	5.72296	5.39293	5.08497e-07	4.06797e-06	5.85744
TMEM9B-AS1	-0.715474	6.15948	-5.3893	5.16426e-07	4.10767e-06	5.78692
TMEM99	-0.882367	8.15093	-5.37854	5.40597e-07	4.27535e-06	5.66112
RP11-1149O23.3	1.01149	6.59681	5.37036	5.59723e-07	4.40146e-06	5.72104
LINC01612	-3.88001	1.51313	-5.35177	6.05682e-07	4.73596e-06	5.57782
LINC01270	1.68743	4.70313	5.34453	6.24567e-07	4.85619e-06	5.83975
RP11-175K6.1	-1.15332	5.01634	-5.33009	6.63956e-07	5.11658e-06	5.61559
CTD-2368P22.1	-0.794086	6.46266	-5.32956	6.65452e-07	5.11658e-06	5.52831
RNF216P1	0.453506	8.76815	5.31731	7.00844e-07	5.35894e-06	5.40665
LINC00856	-2.16786	2.86982	-5.31357	7.12001e-07	5.41434e-06	5.69323
SH3BP5-AS1	-0.809506	7.74091	-5.3096	7.24051e-07	5.47588e-06	5.39359
RP11-363E6.3	1.62281	4.66824	5.30724	7.31309e-07	5.50072e-06	5.68927
KB-1460A1.5	-0.896936	5.89728	-5.2808	8.17631e-07	6.11676e-06	5.35337
RP5-1136G13.2	0.733764	6.3689	5.27832	8.26223e-07	6.14781e-06	5.3501
LHFPL3-AS1	-2.08856	3.03705	-5.26464	8.75177e-07	6.47725e-06	5.51691
TMEM220-AS1	-0.919642	4.04357	-5.24887	9.35183e-07	6.88454e-06	5.41867
CTD-2017D11.1	-1.28152	7.5991	-5.24162	9.6412e-07	7.06001e-06	5.11617
RNF144A-AS1	1.9291	4.87202	5.23245	1.00193e-06	7.29828e-06	5.39759
AP003068.23	1.44903	6.10515	5.21081	1.09704e-06	7.94923e-06	5.11991
AC005152.3	-3.04598	1.61653	-5.17631	1.26721e-06	9.13449e-06	4.93533
SNHG3	0.833536	14.802	5.17188	1.29087e-06	9.25679e-06	4.82082
CTD-2647L4.4	-0.48588	6.15707	-5.16843	1.30957e-06	9.33921e-06	4.89355
RP11-386B13.4	-2.31712	5.20117	-5.16728	1.31586e-06	9.33921e-06	4.9483
CTC-559E9.1	-0.751214	5.16685	-5.15242	1.39991e-06	9.88508e-06	4.8847
AC005083.1	-0.975144	4.47176	-5.1454	1.4414e-06	1.01077e-05	4.94292
RP11-527N22.2	2.4608	5.28757	5.14463	1.44604e-06	1.01077e-05	5.04619
RP11-304F15.7	-0.809553	4.31207	-5.13578	1.50026e-06	1.0434e-05	4.93201
RP11-443B20.1	0.984835	5.11828	5.13106	1.52995e-06	1.05873e-05	4.88542
AC006946.16	-1.06895	4.64242	-5.12929	1.54125e-06	1.05935e-05	4.8539
RP11-295D4.1	0.974778	4.56424	5.12853	1.54616e-06	1.05935e-05	4.95808
AC009501.4	-1.37554	3.81194	-5.1103	1.66762e-06	1.13694e-05	4.89633
PSMB8-AS1	0.916478	7.92707	5.09517	1.77551e-06	1.2044e-05	4.55031
AC090616.2	-1.4261	3.49051	-5.09403	1.78397e-06	1.2044e-05	4.85679
CTD-2269F5.1	-1.0712	4.20365	-5.04384	2.19473e-06	1.46769e-05	4.58472
CTD-2270P14.1	-0.554483	8.63593	-5.04379	2.19517e-06	1.46769e-05	4.29503
LINC00640	-0.960911	6.00131	-5.01913	2.42962e-06	1.61663e-05	4.29851
RP11-540A21.2	1.65278	4.45291	5.01652	2.45575e-06	1.62238e-05	4.56534
AP001429.1	-0.968015	4.27852	-5.01593	2.4617e-06	1.62238e-05	4.46393
TRAF3IP2-AS1	-0.598294	6.18788	-5.00351	2.5905e-06	1.69917e-05	4.2338
RP11-214O1.2	0.841267	5.71571	4.9941	2.69234e-06	1.75077e-05	4.26096
RP11-498E2.9	-1.55985	5.21943	-4.99391	2.69447e-06	1.75077e-05	4.25109
AC004540.5	-1.06656	3.9471	-4.98929	2.74593e-06	1.77587e-05	4.41118
LINC00894	-0.694518	6.94575	-4.98728	2.76861e-06	1.78221e-05	4.13507
RP11-379F4.4	-0.981935	6.32249	-4.97455	2.91673e-06	1.86887e-05	4.10756
RP11-800A3.4	0.953504	8.91308	4.96758	3.00096e-06	1.91397e-05	4.00508
LINC00472	-1.05945	4.78476	-4.96492	3.0338e-06	1.92605e-05	4.18565
LIPE-AS1	1.22555	7.07897	4.94268	3.32202e-06	2.09939e-05	3.99083
LINC01534	-0.718063	4.97632	-4.92426	3.58075e-06	2.25262e-05	4.00419
RP11-47I22.2	2.01439	4.00546	4.91758	3.67945e-06	2.30424e-05	4.11773
CTD-2026K11.6	-0.910316	4.02945	-4.90578	3.86007e-06	2.40646e-05	4.07959
RP11-231D20.2	1.27531	4.81462	4.88483	4.2024e-06	2.60813e-05	4.01284
LINC00173	-0.924248	4.35822	-4.88215	4.2482e-06	2.62478e-05	3.93123
CDKN2B-AS1	2.05912	5.36244	4.87864	4.3091e-06	2.65058e-05	3.99165
RP4-591C20.9	1.34158	4.52262	4.8752	4.36949e-06	2.67583e-05	4.00823
RP11-350F16.1	-4.76817	1.89064	-4.87099	4.44456e-06	2.70913e-05	3.89441
NRAV	0.650192	8.61613	4.86996	4.46301e-06	2.70913e-05	3.62838
RP11-305O6.3	-1.28148	3.67503	-4.86875	4.48499e-06	2.71058e-05	3.98156
MIR762HG	0.58763	6.16296	4.86472	4.55866e-06	2.74312e-05	3.71473
AC009948.5	0.704471	7.53854	4.8314	5.21459e-06	3.12424e-05	3.52638
ZBED3-AS1	-1.08763	4.73461	-4.79806	5.96231e-06	3.55683e-05	3.54818
SLC25A21-AS1	-0.973111	4.13185	-4.79054	6.14509e-06	3.6452e-05	3.6215
AC007038.7	-0.738736	5.90101	-4.7898	6.16312e-06	3.6452e-05	3.41377
MEG3	-1.54743	8.65322	-4.7811	6.38186e-06	3.75851e-05	3.25682
KLF7-IT1	0.963201	5.33999	4.76306	6.85941e-06	4.02264e-05	3.42997
RP11-799D4.4	0.717307	5.33113	4.7552	7.07827e-06	4.13347e-05	3.37195
ZMIZ1-AS1	-0.902951	5.41672	-4.72524	7.97625e-06	4.63829e-05	3.1956
FAM66B	-0.943954	5.23274	-4.71654	8.25689e-06	4.7814e-05	3.17753
CD27-AS1	-0.585729	7.41526	-4.71343	8.35949e-06	4.82064e-05	3.05368
RP11-496I9.1	-1.08014	4.32225	-4.70088	8.78677e-06	5.04601e-05	3.24762
RP11-449P15.2	-1.23847	4.07401	-4.69743	8.90789e-06	5.09443e-05	3.27886
AC007879.7	2.70014	5.15605	4.68661	9.29837e-06	5.29586e-05	3.33307
ZBTB11-AS1	0.593075	7.43796	4.68369	9.40625e-06	5.33535e-05	2.96249
SEC24B-AS1	-0.655269	4.71696	-4.66504	1.01267e-05	5.72057e-05	3.04809
DLGAP1-AS1	0.727134	6.47438	4.65741	1.04364e-05	5.87152e-05	2.9098
RP11-332M2.1	0.849803	7.36111	4.65609	1.04909e-05	5.87832e-05	2.8667
RP11-521D12.5	-1.69995	6.06558	-4.6524	1.06448e-05	5.92097e-05	2.86849
RP11-612B6.2	-0.80743	5.84832	-4.65222	1.06526e-05	5.92097e-05	2.89211
NUP50-AS1	0.628767	8.58212	4.64357	1.10221e-05	6.10183e-05	2.76056
RP11-439E19.10	-1.12865	4.27446	-4.63827	1.12545e-05	6.20564e-05	3.0224
AC074286.1	-1.00054	7.49793	-4.6371	1.13068e-05	6.20976e-05	2.75352
RP11-722E23.2	-0.623849	4.54553	-4.63479	1.141e-05	6.24018e-05	2.965
RP11-82L18.2	-0.801139	4.37074	-4.63385	1.14524e-05	6.24018e-05	2.98956
SCAMP1-AS1	0.560793	6.99662	4.6241	1.19003e-05	6.4588e-05	2.75657
LUCAT1	1.53739	5.88019	4.60349	1.29034e-05	6.97589e-05	2.79762
RP11-481J2.2	-1.4265	4.18386	-4.59892	1.31364e-05	7.07426e-05	2.89478
C5orf66	1.27664	5.08041	4.59687	1.32427e-05	7.10385e-05	2.89115
RP11-158K1.3	-0.541554	6.49257	-4.59441	1.33709e-05	7.1449e-05	2.6468
RP11-266L9.5	-0.688111	4.70916	-4.58743	1.37413e-05	7.30244e-05	2.76002
RP11-242D8.1	-0.469392	5.55604	-4.58688	1.37712e-05	7.30244e-05	2.6687
CTD-2528L19.6	-0.74038	4.7544	-4.57849	1.42307e-05	7.51729e-05	2.71778
AGAP2-AS1	0.877153	8.3918	4.5224	1.77075e-05	9.31832e-05	2.31916
RP11-283I3.6	-0.438543	7.33185	-4.52058	1.78326e-05	9.3486e-05	2.33497
RP11-218E20.3	3.28976	4.62243	4.51901	1.79419e-05	9.37041e-05	2.69404
HAGLROS	2.19441	3.43966	4.51684	1.80938e-05	9.41423e-05	2.61532
RP11-747H7.3	-1.07658	6.07236	-4.50691	1.88039e-05	9.74703e-05	2.33205
RAD51-AS1	-0.475162	6.11492	-4.47053	2.16446e-05	0.000111777	2.20595
LINC01341	-1.10099	3.69249	-4.46424	2.21762e-05	0.000114096	2.48536
RP11-367F23.2	-1.94549	5.73447	-4.46276	2.23026e-05	0.000114321	2.18201
LINC00899	-0.566775	6.27492	-4.45724	2.27824e-05	0.00011635	2.14743
RP11-802E16.3	0.713511	5.44445	4.45332	2.3129e-05	0.000117686	2.23379
RP11-488C13.5	0.375831	7.44694	4.44573	2.38145e-05	0.00012073	2.0692
RP11-130F10.1	-0.694818	4.19785	-4.43427	2.48863e-05	0.000125703	2.29605
CTD-2047H16.4	-0.611634	4.70076	-4.43313	2.49954e-05	0.000125795	2.19383
RP13-890H12.2	0.695759	4.27738	4.42413	2.5874e-05	0.000129745	2.33756
SNHG23	-1.26999	4.92028	-4.41591	2.67021e-05	0.000133023	2.09662
RP11-981G7.1	-0.808347	4.70876	-4.41574	2.672e-05	0.000133023	2.12588
C1RL-AS1	0.730156	8.70909	4.41319	2.6982e-05	0.000133846	1.90044
RP1-261D10.2	-0.687898	4.05877	-4.40395	2.79528e-05	0.000138167	2.21441
RP4-758J18.2	0.48521	8.88094	4.39993	2.83863e-05	0.00013981	1.84143
RP11-1299A16.3	-0.931553	4.58477	-4.3864	2.98919e-05	0.000146704	2.04012
RP11-552M11.8	-0.762524	5.39417	-4.38436	3.01248e-05	0.000147324	1.93109
RP4-647J21.1	1.29931	4.37002	4.38098	3.05165e-05	0.000148714	2.23054
RP5-1028K7.2	1.89709	4.37698	4.37908	3.07379e-05	0.000149268	2.24845
LINC00968	-1.30991	4.84039	-4.37731	3.09461e-05	0.00014965	1.96775
RP5-1148A21.3	0.72592	5.96296	4.37657	3.1033e-05	0.00014965	1.89993
SCGB1B2P	-2.60869	3.81816	-4.3754	3.11726e-05	0.000149802	2.16419
RP11-26L20.3	-3.77962	1.6122	-4.36779	3.20886e-05	0.00015367	2.1379
AC002467.7	0.742419	4.90309	4.36674	3.22174e-05	0.000153755	2.01627
LINC00969	-0.58875	9.29703	-4.34701	3.47267e-05	0.000165161	1.62358
C3orf35	-0.762029	5.798	-4.33729	3.60314e-05	0.000170779	1.73312
PSMD6-AS2	-0.710751	6.59058	-4.33531	3.63026e-05	0.000171477	1.68615
FAM201A	-1.35411	3.73206	-4.31858	3.86757e-05	0.000182065	1.95731
SLC16A1-AS1	0.576516	6.70656	4.31642	3.89935e-05	0.000182939	1.63817
RP11-677M14.7	-0.618098	4.37755	-4.31303	3.94963e-05	0.000184672	1.82526
TMEM254-AS1	-0.840112	6.55241	-4.30966	4.00014e-05	0.000186404	1.59309
RP11-834C11.4	-0.959811	6.16083	-4.29925	4.16048e-05	0.000193225	1.57233
AATBC	-1.21327	8.18979	-4.29382	4.24651e-05	0.000196561	1.45911
MIR100HG	-0.929979	7.94375	-4.2884	4.33408e-05	0.000199946	1.45181
MINCR	-0.648811	5.53346	-4.28435	4.4007e-05	0.000202344	1.56148
LINC00707	4.15539	6.24987	4.27926	4.48591e-05	0.000205579	1.88674
AC092535.3	-0.925458	3.91879	-4.27481	4.56159e-05	0.000208358	1.77659
LINC00920	0.598278	5.60568	4.27325	4.58843e-05	0.000208894	1.55299
RP11-326K13.4	-1.08288	5.96636	-4.24419	5.11683e-05	0.000232187	1.38472
TMEM161B-AS1	-0.475986	7.77864	-4.24095	5.17908e-05	0.000233844	1.29546
LINC00519	1.60273	4.53587	4.24054	5.18715e-05	0.000233844	1.73998
LINC01137	0.65477	8.24199	4.20556	5.91041e-05	0.000265585	1.17082
CTC-236F12.4	-0.91256	4.82246	-4.20435	5.93718e-05	0.000265924	1.35119
RP11-819C21.1	-0.676956	5.95303	-4.19778	6.08395e-05	0.000271619	1.22789
LINC00992	-1.26987	3.34875	-4.1963	6.11773e-05	0.000272249	1.59069
CCDC18-AS1	-0.497877	8.11435	-4.18936	6.27749e-05	0.000278463	1.09772
MIR181A1HG	0.89688	5.28193	4.18309	6.4252e-05	0.000284105	1.31318
PSMG3-AS1	-0.58138	6.95935	-4.17825	6.54164e-05	0.000288332	1.11068
AC133785.1	1.49332	4.35389	4.17633	6.58849e-05	0.000289475	1.5213
LINC00639	-1.1096	4.83196	-4.16649	6.83291e-05	0.000299264	1.21864
RP11-465N4.4	2.33445	4.28527	4.16538	6.86112e-05	0.000299552	1.52522
RP11-477D19.2	-0.559133	5.1313	-4.16355	6.90781e-05	0.00030057	1.1706
NCK1-AS1	0.561922	5.66804	4.16277	6.92788e-05	0.00030057	1.15459
RP11-731D1.4	-0.699606	4.87533	-4.15089	7.23875e-05	0.000313076	1.15785
RP11-255H23.4	-2.50758	5.33502	-4.14408	7.42308e-05	0.000320048	1.08373
RP11-804H8.6	-0.829655	4.75447	-4.13972	7.54345e-05	0.000324206	1.13696
RP11-473I1.9	0.511404	11.9354	4.1389	7.56637e-05	0.000324206	0.873909
RP11-549J18.1	-0.540673	4.70394	-4.13547	7.66249e-05	0.000326436	1.13624
RP11-160E2.6	1.18693	6.3844	4.13529	7.66756e-05	0.000326436	1.02793
RP11-783K16.13	0.628603	5.57799	4.13453	7.68917e-05	0.000326436	1.06785
HCP5	0.926742	10.9545	4.12381	7.99869e-05	0.000338538	0.811935
SNHG14	-0.709832	8.63109	-4.11771	8.18034e-05	0.00034517	0.825294
SNHG7	0.515967	10.8669	4.11439	8.28078e-05	0.000348347	0.777178
RP11-61L19.1	-0.784136	4.46699	-4.11259	8.33552e-05	0.000349587	1.09687
PYCARD-AS1	0.854282	5.00361	4.10548	8.55613e-05	0.000357755	1.07686
LINC00342	-0.703295	6.17264	-4.1044	8.58989e-05	0.000358084	0.88824
PDCD4-AS1	0.696012	4.54671	4.09417	8.91813e-05	0.000370651	1.13592
AC005154.6	-0.332751	9.92834	-4.08922	9.08153e-05	0.000376312	0.695539
PCBP1-AS1	-0.323129	9.00196	-4.08244	9.3094e-05	0.000384603	0.695362
LINC01521	0.694747	4.41875	4.07606	9.52925e-05	0.000392514	1.08638
RP11-115H15.2	-0.64841	4.28007	-4.05965	0.000101172	0.0004151	0.960232
LINC01106	0.771961	4.82209	4.0591	0.000101376	0.0004151	0.957128
LBX2-AS1	0.82171	5.16087	4.05493	0.000102928	0.000420212	0.875581
RP11-317N8.5	0.780196	5.17286	4.05333	0.000103528	0.000421419	0.853696
MIR155HG	1.67324	4.4685	4.05215	0.000103974	0.000421995	1.13177
AF127936.9	0.779865	6.3727	4.05075	0.000104502	0.000422899	0.723934
RNF139-AS1	-0.561745	5.83707	-4.04864	0.000105308	0.000424918	0.716532
UCA1	1.50891	5.72154	4.04047	0.000108484	0.000436458	0.796129
WEE2-AS1	-0.616462	5.49796	-4.03832	0.000109334	0.000438603	0.702272
RP11-363E7.4	-0.675145	7.19057	-4.03476	0.00011076	0.000443041	0.598067
FAM182A	-1.26514	4.67487	-4.02417	0.000115096	0.000459058	0.752428
RP11-115C21.2	0.605815	6.26635	4.02206	0.00011598	0.000460004	0.626405
RP11-66N24.4	-0.444226	4.71152	-4.02202	0.000115998	0.000460004	0.746728
MEG8	-1.11529	4.44064	-4.00658	0.000122663	0.000485045	0.738569
RP11-30P6.6	2.82667	2.55105	4.00286	0.000124325	0.000489886	0.63882
RP4-622L5.7	-0.545931	4.69944	-4.00226	0.000124595	0.000489886	0.677448
RP11-109J4.1	1.62031	6.59833	4.00132	0.000125019	0.000490158	0.567305
RP11-260M2.1	-0.780403	4.12808	-3.99721	0.000126888	0.000496083	0.784097
SOX21-AS1	-1.27015	6.99504	-3.99547	0.000127687	0.000497801	0.460842
CTB-92J24.3	-2.03424	2.82178	-3.98345	0.000133344	0.000518394	0.919488
SEMA6A-AS1	-0.516728	4.55104	-3.9754	0.000137263	0.000532136	0.619178
MIR503HG	1.69428	4.37662	3.97289	0.000138509	0.000535467	0.874176
RP11-304F15.3	-0.746594	4.7858	-3.97193	0.000138988	0.000535819	0.556046
ATP2A1-AS1	1.34421	3.59529	3.96228	0.000143892	0.000553184	0.865079
RP11-166P13.3	-0.624649	5.06788	-3.95662	0.000146844	0.000562968	0.465386
LINC01615	1.54501	5.01261	3.93789	0.000157032	0.000600366	0.613329
CTB-92J24.2	-0.911075	4.11469	-3.92572	0.000164015	0.000625335	0.539417
AC093642.3	-0.830558	4.48132	-3.92288	0.000165683	0.000629959	0.447936
CTD-2357A8.3	3.70457	2.79359	3.92079	0.000166926	0.000632945	0.401196
CTD-3220F14.2	-0.670978	4.17719	-3.91104	0.000172828	0.000651829	0.48348
CTB-113D17.1	-1.52886	3.62903	-3.91101	0.000172848	0.000651829	0.586335
ARHGAP11B	0.678138	7.99625	3.90706	0.000175291	0.000659248	0.152302
FAM157C	1.01222	5.42384	3.89232	0.000184723	0.000691391	0.306345
RP11-712P20.2	-0.745449	5.31669	-3.89215	0.000184837	0.000691391	0.220861
AC046143.3	1.4241	3.93783	3.88932	0.000186705	0.000696497	0.629735
SNHG11	0.352992	8.13292	3.88512	0.000189509	0.000705055	0.0646103
CYP4F26P	-1.23825	3.06716	-3.86927	0.000200451	0.000743765	0.53784
LINC01128	0.43444	8.53414	3.86297	0.000204969	0.000758495	-0.0255581
RP11-848P1.2	0.5944	6.444	3.85229	0.000212842	0.00078553	0.0445696
RP11-809O17.1	1.26105	3.99623	3.8503	0.000214345	0.00078897	0.488487
MLIP-IT1	-0.817085	4.25008	-3.84347	0.000219566	0.000806045	0.240774
AC108142.1	3.38172	4.53456	3.84229	0.00022048	0.00080726	0.476275
CTD-2542L18.1	-0.711092	4.22206	-3.83733	0.000224361	0.000819301	0.227495
RP3-325F22.5	1.30755	4.93806	3.81294	0.000244437	0.000890266	0.171516
RP3-512B11.3	0.771599	7.15652	3.8092	0.000247661	0.000899641	-0.130461
SNHG1	0.439581	10.5451	3.80636	0.00025013	0.00090623	-0.268853
RP11-513I15.6	-0.590361	5.125	-3.79662	0.000258804	0.000935207	-0.0725931
ZFAS1	0.475781	11.1407	3.79356	0.000261583	0.00094279	-0.312464
MAP3K14-AS1	0.760922	5.10533	3.79213	0.0002629	0.000945075	-0.0075427
RP11-276H7.2	0.947949	5.03224	3.77036	0.000283632	0.00101696	-0.0326622
IQCH-AS1	-0.442284	7.64961	-3.76945	0.000284533	0.00101756	-0.311394
FAM13A-AS1	-0.551694	7.39245	-3.76	0.000294041	0.00104885	-0.331556
RP11-400F19.6	0.598526	8.38896	3.75001	0.000304412	0.00108305	-0.389081
AC091729.9	0.521863	6.51115	3.74881	0.000305682	0.00108478	-0.300876
RP11-420L9.5	0.649082	6.87533	3.74421	0.000310593	0.00109939	-0.33148
RP11-145A3.1	2.17215	3.82093	3.72362	0.000333522	0.0011757	0.123196
RP11-441O15.3	-0.545255	4.73551	-3.72334	0.000333851	0.0011757	-0.250877
RP3-368A4.6	-0.679468	8.29432	-3.72094	0.000336625	0.00118246	-0.500985
CTC-321K16.1	-1.21517	5.25453	-3.71856	0.000339401	0.00118919	-0.345537
LMCD1-AS1	-0.669806	4.29271	-3.71363	0.000345218	0.00120652	-0.189804
RP11-462L8.1	2.05625	2.49628	3.70875	0.000351083	0.00122393	-0.0827247
RP11-554I8.2	3.90589	4.64671	3.70653	0.000353769	0.00123019	0.0581643
EPB41L4A-AS1	-0.407604	8.91639	-3.70284	0.000358291	0.0012428	-0.577584
RP11-1006G14.4	-0.356366	7.13424	-3.69498	0.000368114	0.00127367	-0.525441
RP5-968P14.2	0.598978	4.87812	3.69139	0.000372678	0.00128369	-0.294671
PCED1B-AS1	1.08822	6.34967	3.69125	0.000372863	0.00128369	-0.462986
RP11-617F23.1	-0.673525	6.37518	-3.68925	0.000375427	0.00128931	-0.512743
AC005262.3	1.03257	6.35291	3.68536	0.000380474	0.00130241	-0.484812
LINC00319	1.26855	5.51693	3.68486	0.000381124	0.00130241	-0.38027
RP11-432J22.2	0.664774	4.19658	3.67652	0.00039218	0.00133689	-0.152425
CTBP1-AS2	0.44129	8.79474	3.6751	0.000394096	0.00134012	-0.651514
CTD-2555O16.4	-0.544433	5.34406	-3.66507	0.000407854	0.0013835	-0.521956
PDXDC2P	-0.453259	6.79765	-3.66395	0.000409411	0.00138452	-0.610463
CTD-2555C10.3	2.93657	4.50192	3.66276	0.000411081	0.00138452	-0.0595145
RP11-25K19.1	1.48641	3.94334	3.66271	0.000411155	0.00138452	-0.0834705
RP11-690D19.3	-0.643944	7.24403	-3.65872	0.000416793	0.0014001	-0.653722
CCDC183-AS1	0.55502	6.36487	3.65395	0.00042363	0.00141962	-0.598853
RP5-864K19.4	0.5682	4.70799	3.64919	0.000430567	0.00143938	-0.372987
RP11-996F15.2	-0.659784	5.37297	-3.639	0.000445772	0.00148662	-0.608943
AP000695.6	2.10701	3.94234	3.63179	0.000456835	0.00151986	-0.148875
CTC-459F4.3	0.380155	7.61642	3.62808	0.000462639	0.00153547	-0.748474
RP11-88H9.2	-0.76742	4.38289	-3.62067	0.000474409	0.00157077	-0.507409
AZIN1-AS1	-0.469247	5.91508	-3.61527	0.000483186	0.00159601	-0.719413
RP11-299J3.8	-0.406421	5.7538	-3.60604	0.000498514	0.00164272	-0.737541
KB-318B8.7	-0.509958	5.4811	-3.60481	0.000500588	0.00164564	-0.724635
AP000695.4	1.96832	3.4869	3.60182	0.000505677	0.00165843	-0.240966
LINC00504	-1.01274	6.89817	-3.59925	0.000510087	0.00166863	-0.833276
CTB-131B5.5	-0.799728	5.78953	-3.59861	0.000511199	0.00166863	-0.770256
AC007292.3	-0.655642	5.2276	-3.59771	0.000512763	0.0016698	-0.724928
LINC01518	3.47339	1.80416	3.59284	0.000521262	0.00169349	-0.542796
RP11-108K3.1	1.53047	4.06012	3.58826	0.000529374	0.00171582	-0.316318
RP13-188A5.1	-0.480253	5.1867	-3.57247	0.000558284	0.00180529	-0.796766
RP11-53O19.3	-0.434879	7.34187	-3.56974	0.000563421	0.00181766	-0.936668
ARHGAP5-AS1	0.550885	6.43126	3.55929	0.000583549	0.00187821	-0.901782
RP11-452L6.1	-0.348273	5.35975	-3.55672	0.000588609	0.0018901	-0.861307
TMEM105	1.67206	4.02838	3.55147	0.000599047	0.00191917	-0.41328
PTOV1-AS1	-0.467967	4.92257	-3.54989	0.000602228	0.0019249	-0.832499
MIR205HG	0.57977	12.834	3.54811	0.000605833	0.00193016	-1.07463
SERPINB9P1	1.2442	4.69393	3.5477	0.000606661	0.00193016	-0.603506
RP11-430H10.2	2.52966	4.5811	3.54274	0.000616819	0.00195798	-0.449326
WAC-AS1	0.385333	9.49047	3.53184	0.000639696	0.00202595	-1.12913
LINC00941	3.28977	4.56583	3.52424	0.000656116	0.00207077	-0.460594
RP5-1068E13.7	-0.546118	4.93332	-3.52391	0.00065684	0.00207077	-0.916516
RP11-352M15.2	-0.365867	8.07998	-3.52027	0.000664843	0.00209123	-1.12671
RP11-275I14.4	-1.1037	4.95403	-3.51776	0.000670417	0.00210398	-0.943199
VPS9D1-AS1	1.05286	5.64529	3.51638	0.000673512	0.00210892	-0.951265
RP5-1159O4.1	-0.514337	4.69198	-3.51263	0.000681972	0.00213059	-0.904489
MIR142	1.0195	6.08227	3.49921	0.000713055	0.00222268	-1.0506
SNHG17	0.397689	8.63909	3.49692	0.000718484	0.00223457	-1.20929
RP11-474O21.5	-0.644339	4.4205	-3.49521	0.00072258	0.00224227	-0.902394
AC093375.1	-1.30682	4.25715	-3.48628	0.000744279	0.00230444	-0.896599
RP5-1074L1.4	-0.56238	6.22467	-3.48502	0.000747376	0.00230886	-1.14606
DNM3OS	-0.848064	5.78871	-3.48175	0.000755511	0.00232879	-1.13489
C17orf51	0.577746	7.77571	3.478	0.000764941	0.00235262	-1.22257
RP6-91H8.3	1.6938	2.60138	3.47199	0.000780269	0.00239434	-0.659557
RP11-400F19.18	-0.55119	5.39947	-3.47133	0.000781966	0.00239434	-1.13353
RP11-370I10.12	-0.674225	4.15216	-3.46741	0.000792151	0.00242017	-0.917849
RP11-120D5.1	0.576603	4.26711	3.46479	0.000799025	0.00243579	-0.837818
CTC-559E9.5	-0.519057	6.04605	-3.46262	0.000804765	0.0024479	-1.20388
RP11-390P2.4	0.482673	5.7528	3.45829	0.0008163	0.00247754	-1.17176
RP11-173A16.2	-0.669356	5.10317	-3.44896	0.000841764	0.00254924	-1.17228
AC009120.6	-0.394395	5.72705	-3.44532	0.00085189	0.00256928	-1.23535
FOXN3-AS1	0.737358	5.94531	3.4448	0.000853347	0.00256928	-1.21944
C6orf223	2.23793	4.40881	3.44458	0.000853952	0.00256928	-0.732403
RP11-46D6.1	0.760589	5.74958	3.44305	0.000858264	0.00257665	-1.20628
CTD-2260A17.2	-0.393918	5.10924	-3.44147	0.000862704	0.00258438	-1.18947
LINC01089	-0.405939	7.54128	-3.43552	0.000879704	0.00262878	-1.36281
KIF9-AS1	0.48848	5.52995	3.43496	0.000881326	0.00262878	-1.21907
RP3-395M20.12	1.20095	4.57186	3.41226	0.000949252	0.0028253	-1.03133
RP11-817O13.8	0.512283	5.57781	3.40999	0.000956312	0.00284021	-1.30049
RP11-1114A5.4	-0.528399	4.81654	-3.40535	0.000970885	0.00287731	-1.25855
AF131215.4	-0.732026	4.76724	-3.4013	0.000983776	0.00290929	-1.26634
RP11-218F10.3	-0.68821	4.14853	-3.39644	0.000999479	0.00294942	-1.12882
LINC00996	1.81161	3.73193	3.39439	0.00100615	0.00296278	-0.834617
CTD-2303H24.2	-1.28089	3.74471	-3.38266	0.00104522	0.00307131	-1.08199
RP11-277P12.20	0.963304	6.92117	3.37621	0.00106732	0.00312961	-1.47917
DARS-AS1	0.50336	6.21715	3.37549	0.00106981	0.00313028	-1.45519
RP11-4O1.2	0.446707	6.18723	3.3747	0.00107256	0.00313168	-1.45738
STARD7-AS1	0.322997	7.05478	3.37154	0.00108358	0.0031572	-1.51582
RP11-1094M14.11	0.460894	7.34824	3.35955	0.00112643	0.00327518	-1.56374
FIRRE	1.9877	5.33944	3.35679	0.00113651	0.00329755	-1.19789
AP002954.3	-0.713816	4.17301	-3.35379	0.00114756	0.00332264	-1.26314
AC005262.2	0.8869	5.26751	3.35043	0.00116006	0.00334674	-1.4021
RP13-463N16.6	4.77405	3.91901	3.35026	0.00116072	0.00334674	-1.04693
RP11-134G8.10	0.632899	7.0781	3.33411	0.00122265	0.00351797	-1.62176
RP11-384L8.1	-1.10739	5.57559	-3.33061	0.00123646	0.00355034	-1.57997
RP11-610P16.1	-0.591403	4.77483	-3.32901	0.00124285	0.00356131	-1.48128
AC093818.1	0.59322	4.91409	3.32744	0.00124911	0.00356969	-1.42214
RP11-44F14.2	1.54706	4.51714	3.32699	0.00125094	0.00356969	-1.16702
EML2-AS1	1.09828	3.93297	3.3241	0.00126257	0.00359546	-1.10446
RP11-624L4.1	0.741672	5.13401	3.31756	0.00128933	0.00366415	-1.48583
CTD-2020K17.1	0.703383	6.05743	3.3042	0.00134564	0.00381633	-1.65102
FLG-AS1	-1.20033	7.03566	-3.29933	0.00136673	0.00386821	-1.76279
MIR3945HG	4.30859	4.18323	3.29673	0.00137809	0.00388902	-1.13159
LINC01503	0.725797	7.76976	3.29637	0.0013797	0.00388902	-1.76739
RP3-522D1.1	1.65599	4.00162	3.28323	0.00143867	0.004047	-1.18984
SNHG22	-0.607529	6.4393	-3.28024	0.00145241	0.00407734	-1.77509
RP11-156P1.3	-0.277245	7.37446	-3.2764	0.00147025	0.00411909	-1.82803
LINC01355	-0.595827	7.43173	-3.26497	0.00152456	0.0042626	-1.87159
MIAT	0.789283	8.58217	3.26138	0.00154198	0.00430261	-1.90938
RP11-307C12.11	-0.504213	5.75627	-3.25618	0.00156756	0.00436521	-1.80409
LINC01011	-0.394408	5.1799	-3.25252	0.00158583	0.00440722	-1.76202
ZFPM2-AS1	3.10979	5.11571	3.24563	0.0016207	0.00449509	-1.31755
CTD-2196E14.9	0.341075	8.63893	3.24293	0.00163457	0.00452448	-1.97485
AC011738.4	2.66705	3.36876	3.24206	0.00163909	0.00452794	-1.24579
AC144831.1	-0.645611	7.00593	-3.22987	0.00170328	0.0046959	-1.95296
AC007566.10	-0.433299	4.91809	-3.21989	0.00175756	0.00483591	-1.8204
AF131215.3	-0.657974	4.64738	-3.21491	0.00178524	0.00490233	-1.79079
RP5-991G20.1	0.756361	4.1246	3.21039	0.00181072	0.00496246	-1.51731
RP11-440L14.1	-0.326223	6.58531	-3.20484	0.00184248	0.0050395	-1.99703
AC144652.1	-0.778531	5.47418	-3.20229	0.00185722	0.00506981	-1.94334
RUNDC3A-AS1	0.75083	4.64513	3.19734	0.00188617	0.0051387	-1.70282
RP11-421E14.2	-0.572124	5.2978	-3.19474	0.00190158	0.0051705	-1.94612
LINC00460	2.59497	2.154	3.1906	0.0019263	0.00522746	-1.48378
SLCO4A1-AS1	-1.22194	5.47085	-3.18957	0.00193254	0.00523413	-1.98367
RHOXF1-AS1	-1.29482	3.07169	-3.18764	0.00194418	0.00525536	-1.48786
RP11-426C22.4	1.05964	4.14823	3.17899	0.0019973	0.00538843	-1.55359
HAGLR	0.819148	6.1431	3.17745	0.00200689	0.00540376	-2.02239
RP11-423P10.2	-0.60941	4.7126	-3.17486	0.00202317	0.00543704	-1.91524
RP3-508I15.21	0.577503	4.99429	3.16929	0.00205851	0.00552116	-1.90243
[truncated: 868 more rows]

## Sheet: PT_vs_AK (lncRNA)
Gene	logFC	AveExpr	t	P.Value	adj.P.Val	B
[truncated: 1,384 more rows]

[truncated: 2 more sheets: Number of lncRNA DEG, DvP q34 vs q12]
