# Supplementary material for: The landscape of long noncoding RNA during cutaneous squamous cell carcinoma progression
Source: Br J Dermatol. 2025 Mar 27;193(3):490–501. doi: 10.1093/bjd/ljaf108 (PMC12360040; doi:10.1093/bjd/ljaf108)
Supplement: ljaf108_Supplementary_Data [file ljaf108_supplementary_data.zip › Supp table 6 - Eigengene module gene rlog expression.xlsx]

## Sheet: brown
	WW00369	WW00376	WW00347	WW00205b	WW00342	WW00372	WW00207d	WW00339	WW00338	WW00341	WW00224a	WW00206b	WW00187b	WW00194a	WW00189a	WW00350	WW00340	WW00219b	WW00207a	WW00192b	WW00193b	WW00207b	WW00219a	WW00200a	WW00366	WW00188b	WW00356	WW00343	WW00203b	WW00226b	WW00228a	WW00198b	WW00197b	WW00216a	WW00367	WW00346	WW00206a	WW00215a	WW00184b	WW00353	WW00345	WW00186b	WW00230b	WW00225a	WW00205a	WW00182a	WW00225b	WW00227a	WW00207c
PANX2	-0.0523996	-0.255655	-0.350192	-0.814262	-0.0748819	-0.240151	-0.841374	-0.414109	-0.150384	-1.05265	-0.541446	-0.930528	-0.99726	-0.316993	-0.897891	-0.650336	-0.502545	-0.182763	-0.684816	-0.589917	-0.752932	-0.829005	-0.815599	-0.573228	-0.724065	-0.593476	-0.191136	0.24944	-0.760505	-1.35346	-1.13146	-0.53109	-0.961893	-0.00552761	-0.13236	0.199699	-0.940396	-0.683949	-0.641478	-0.769126	0.0788203	-0.763844	-0.733018	0.700315	-0.644167	-0.762437	-0.714387	-0.786637	-0.74185
SEZ6L2	-0.862384	0.00937982	0.156766	-0.788126	0.0997195	-0.276236	-1.10561	-0.24488	0.337126	0.0596679	0.528647	-0.617239	-0.323039	-0.207636	-0.196747	-0.426314	-0.787521	0.397536	0.14869	-0.681035	-0.988062	-0.620427	0.112587	-0.597208	-0.0192035	-0.779216	0.500193	-1.07487	-1.01815	-1.86949	-1.02858	0.120676	-0.322064	0.030621	-0.197857	-0.872745	-0.328888	-0.631391	-0.168563	0.0729957	0.429424	0.156193	-0.883618	0.0888036	-0.842798	0.0246241	-0.468263	-0.203049	0.0732529
TSPAN1	-0.307683	-0.917695	-0.724077	-0.986788	-0.420829	-0.666673	-1.00653	-0.28802	-0.582211	-0.545337	-0.718127	-0.969632	-0.681554	-1.01048	-0.63798	-0.511021	-0.379753	-0.539377	-0.782747	-0.78116	-0.501408	-0.782546	-1.19165	-0.870116	-0.200542	-0.697422	-1.01326	-0.283267	-0.111952	-0.780518	-1.02733	-0.81388	-0.732387	-0.755186	-0.709763	-0.830931	-1.03895	-1.04762	-0.416852	-0.0275964	-1.26549	-0.784033	-0.468571	0.149439	-0.493401	-0.39122	-0.432256	-0.664901	-0.800437
RP11-554I8.2	-1.02117	-1.11906	-1.05866	-0.60559	-0.941604	-0.754908	-1.2559	-0.577841	-0.9081	-0.416392	-0.914927	-1.4228	-1.23232	-0.663373	-1.03097	-0.0728695	-1.01076	-0.899589	-0.716796	-0.948824	-0.797533	-1.23397	-0.0482098	-0.846087	-1.24893	-0.824349	-0.412594	0.0644419	-1.13827	-0.801277	-0.631698	-0.83899	-1.00932	-0.534269	-1.10841	-0.683581	-0.45482	0.351441	-0.712467	-0.680369	-0.339467	-1.023	-1.09521	0.0314825	-0.344406	-0.827258	-0.982555	0.297951	-0.589584
MMP10	-1.10861	-0.961042	-1.23385	-1.11723	-0.938101	-0.510757	-1.24423	-1.46428	-1.12801	1.05757	-1.04322	-1.19447	-1.23962	0.235455	-1.3169	0.877117	-0.954816	-1.08679	0.583545	-1.30114	-1.3509	-1.11519	0.553156	0.214399	-0.561672	-1.02701	-0.798103	-0.712995	-1.15157	-1.00681	-1.01549	-1.07895	-1.14196	-0.963355	-1.23665	1.26834	0.315605	0.35672	-0.45259	0.698181	-0.75945	-0.935988	-1.27021	1.04521	0.084343	-0.99906	-1.17904	1.12658	-0.72425
IL11	-0.962655	-0.74665	-0.888649	-0.863273	-0.384342	-0.746201	-1.16014	-1.02339	-0.210527	-0.249783	-1.32916	-1.02112	-1.30741	0.124417	-1.14715	-0.0103637	-1.02723	-0.704233	-0.338103	-0.724034	-1.26143	-0.760301	-0.672901	-0.964408	-0.99975	-1.00389	-0.439935	-0.417879	-0.884762	-1.57193	-0.979143	-0.399555	-1.1607	-0.956224	-0.614375	-0.0174162	0.314399	0.456668	-0.384272	-0.194541	-0.666439	-1.27329	-0.892746	0.415699	-0.477975	-1.27243	-0.874554	-0.274907	-0.510511
MMP13	-0.820076	-0.67105	-1.05067	-1.21993	0.844195	-0.469839	-0.778333	-0.96731	-0.953751	-0.808073	-0.794366	-0.844952	-1.12774	1.74661	-1.07182	1.42783	-0.598677	-0.853263	1.36018	-1.1217	-1.16052	-0.725239	-0.208648	0.329899	0.511522	-1.08354	-0.209236	-0.888788	-0.921846	-0.994993	-0.670581	-1.18431	-1.04346	-0.914074	-0.680621	-0.607383	-0.223052	0.0832301	1.46598	0.589581	-1.08503	-1.00511	-0.965938	0.316183	-0.0599249	-0.810068	-0.847096	1.04358	-0.43786
SPINK6	-1.17097	-0.177554	-1.07966	-1.38499	-0.0226357	0.866105	-1.25331	-0.855193	-1.19215	-0.828792	-1.13072	-1.22326	-0.922111	-0.443872	-1.14556	0.699077	-1.13921	-0.479864	-0.0962842	-1.09949	-1.10474	-1.38499	0.364953	-0.16859	-1.24783	-0.837889	-0.37525	-0.331448	-1.07032	-1.22222	-0.596833	-1.18351	-1.18462	-0.834357	-1.17037	-0.390856	-0.104261	0.343478	-0.566365	1.33011	1.12365	-0.960157	-1.23537	1.45431	-1.38499	0.423478	0.736683	1.05951	-0.481796
VAV2	-1.02377	-2.0515	-1.48241	-1.84119	-0.70421	-0.839343	-1.31632	-0.629625	-0.831398	-0.389941	-0.819499	-1.2148	-1.09831	-0.669132	-1.34685	-0.0500152	-0.297616	-0.767938	-0.0841061	-0.975503	-1.14829	-1.52188	-0.354603	-0.656158	-0.616271	-1.12569	-0.554666	-0.462709	-1.35763	-1.44655	-1.09948	-1.14835	-1.02239	-0.669246	-0.652939	-0.263976	0.023469	0.105162	-0.173665	0.379372	-1.17439	-1.00741	-1.13194	-0.265164	-0.794959	-0.245597	-0.4969	-0.53196	-0.284284
MGAT5B	-0.281345	-0.705074	-0.496179	-0.996089	0.28074	-0.257444	-1.02043	0.221845	-0.426691	0.473334	-0.71733	-0.61599	-0.443637	-0.822048	-0.403081	-0.335147	0.105021	-0.185149	-0.554542	-0.81758	-0.136903	-0.90185	-0.669783	-0.758648	0.238002	-0.040734	-0.550084	-0.585617	-0.683788	-0.412517	-0.382408	-0.201545	0.0886773	-0.232296	0.00624532	-0.0518278	-0.817741	-0.513529	-0.325291	0.222812	-0.845373	0.17653	0.500259	-0.936781	-0.148997	-0.0243684	-0.799979	-0.971247	-1.19144
KIF4A	-1.53951	-0.0819761	-0.302473	-1.23005	-0.945579	-0.735482	-1.36965	-0.692192	-0.990123	-0.181474	-1.1229	-0.680866	-1.38121	-0.586268	-1.25783	-0.247909	-1.30108	-0.867494	-1.25104	-1.03774	-1.2443	-1.62168	-0.294786	-0.631243	-1.38118	-1.21827	-1.0974	0.426083	-1.14624	-1.14852	-0.559121	-0.85085	-1.03496	-0.664775	-1.8077	-0.0271724	-0.29995	-0.349353	-0.669602	-0.0156878	0.480763	-0.703615	-1.52698	-0.408632	-0.972692	-0.839721	-0.749733	-0.706429	-0.255743
HMGA2	-0.900401	-1.02476	-1.07853	-0.985739	-0.785686	-0.985282	-1.02461	-0.96611	-1.06577	-0.584417	-0.965611	-1.0156	-1.14295	-0.4938	-1.02418	0.0261038	-1.02943	-0.954298	-0.140244	-1.05419	-1.11108	-1.00165	-0.128498	-0.368787	-0.755721	-0.97802	-0.717765	-0.132996	-0.809327	-0.748609	-0.348796	-0.96597	-1.03544	-1.12764	-0.96412	-0.211656	0.448962	-0.380398	-0.741451	-0.620797	-0.596226	-1.00052	-0.839073	0.169207	-0.391719	-1.0708	-0.843284	-0.183756	0.335546
CPLX1	-0.366675	-0.687481	-0.450804	-0.545375	0.275889	-0.607109	-1.12539	0.201151	-0.276392	-0.550638	-0.223306	-0.796182	-0.365318	-0.66638	-0.595656	0.406856	0.0812358	-0.994861	0.585888	-0.598208	-0.214661	-0.907896	-0.275846	-0.169466	1.24559	-0.256142	-0.00893252	-0.363757	-0.314865	-0.616466	0.13935	-0.422209	0.218632	-0.3956	1.3382	-0.248979	-0.0526784	0.0236852	-0.289291	0.0743258	-0.854789	0.26075	-0.527941	0.410916	0.171401	0.104435	0.5091	-0.0280473	0.488474
SLC3A2	-1.0318	-1.75534	-0.110993	-0.457736	-0.0261565	0.0215782	-1.44436	-0.0300265	-0.558458	0.0767967	-0.984286	-0.727294	-0.588895	-0.561882	-1.11789	-0.246217	-0.298371	-0.325776	-0.673575	-1.21168	-1.18766	-1.4032	-0.131969	-0.3908	-0.588168	-0.863641	-0.36655	0.513387	-0.854245	-1.92603	-0.263858	-0.814804	-0.776372	-1.10237	-1.02189	0.437199	-0.139097	0.50015	-1.18883	0.483391	0.617375	-0.889377	-1.0974	0.21342	-0.599885	-0.0237208	-0.489657	-0.371074	-0.0410909
ELF4	-1.10068	-2.00896	-0.679367	-2.15892	-1.19269	-0.801006	-1.12643	-0.259021	-0.118185	0.523401	-1.29525	-1.72204	-1.10244	-0.412603	-0.971539	-0.603315	-0.652929	-0.570557	-0.166336	-1.03278	-0.899118	-0.60689	-0.748154	-1.17985	-0.568179	-0.692831	-0.0106775	-0.202096	-1.24625	-1.67718	-0.986808	-1.39609	-1.05998	-0.908806	-0.503947	-0.129848	-0.541755	0.0639924	-1.62413	0.316602	-0.765039	-0.965254	-1.56727	-0.262226	-1.36847	-1.02915	-0.592138	-0.373313	-0.265664
MMP1	-1.67433	-0.967969	-1.45266	-1.39976	-0.486403	-0.892028	-1.48006	-1.54188	-1.47694	0.751654	-1.30686	-1.85522	-1.17635	0.106468	-1.51711	0.83178	-1.26876	-1.37736	0.0798058	-1.51903	-1.63969	-1.70674	0.197269	0.636278	-0.202103	-1.24518	-0.222875	0.687528	-1.48432	-1.30173	-0.465503	-1.40677	-1.2283	-1.03776	-1.31462	0.858233	0.128595	0.0413068	0.601896	0.343963	-0.847409	-1.06212	-1.28639	1.25707	-0.33047	-0.41104	-0.374299	0.891565	-0.74102
TRIP13	-1.47149	-0.616244	-0.642948	-0.828718	-0.982534	-0.811572	-1.23906	-0.605274	-0.755621	0.0679647	-1.02463	-0.863163	-1.27819	-0.675008	-1.05212	-0.507383	-1.09521	-0.928371	-1.13314	-0.878618	-1.19976	-1.50601	-0.357303	-0.330605	-1.15587	-0.983327	-0.873697	0.288295	-1.15909	-1.25736	-0.770573	-0.78185	-1.0811	-1.07889	-1.36162	-0.0940393	-0.601246	-0.490473	-0.441714	-0.269184	-0.0288585	-0.644147	-1.21916	-0.185851	-0.656752	-0.938467	-0.4343	-0.597796	-0.507801
TMC7	-1.4966	-1.44233	-1.23476	-1.36944	-0.675943	-0.437622	-1.40246	-1.32422	-1.15556	-0.788059	-0.858074	-1.13127	-1.02832	-0.494363	-1.30914	-0.350943	-0.725285	-1.19774	-0.304769	-1.43786	-1.69378	-1.36385	0.0603155	-0.307774	-0.363313	-0.396553	-0.535136	0.160499	-0.804528	-0.811456	-0.248189	-0.896134	-0.5735	-1.21096	-0.795908	0.459079	0.431775	-0.740355	-0.760695	0.04403	-0.825798	-1.17906	-1.00107	0.327296	-0.825078	-0.354336	-0.798638	0.124707	0.570386
AJAP1	-0.780435	-1.26373	-0.904962	-1.62033	1.05346	-0.159326	-0.494203	-0.888661	0.9819	-0.202607	-0.77428	-1.82922	-0.533448	-0.991454	-0.213557	0.181365	-0.372736	-1.10063	0.604409	-0.665957	-0.78815	-0.660735	0.114583	-0.639964	-0.733123	-1.15777	0.186314	0.688242	-1.3363	-1.04129	-0.216684	-1.50498	-1.44976	-0.2761	-0.909724	0.969771	0.810921	0.812293	-0.779289	0.477745	0.562339	-0.864089	-1.48884	0.227595	-0.600915	0.075075	-0.839198	0.178349	1.01756
PTHLH	-1.3718	-1.35921	-1.40138	-1.00555	-0.62835	-0.74557	-1.63237	-1.02049	-1.19244	-0.302967	-1.45708	-0.939443	-1.70067	-0.651339	-1.65163	-0.196384	-1.48414	-1.28638	-0.242881	-1.84199	-1.38043	-1.30653	0.0661493	-0.841607	-1.2378	-0.955412	-0.554395	-0.301508	-1.35506	-1.43104	-1.05251	-0.918905	-1.42633	-1.44286	-1.26132	0.333621	0.184956	0.00618823	-0.0994437	0.54357	-0.858608	-1.40118	-1.01085	0.460345	-0.25905	-1.23344	-0.451371	-0.111411	-0.447113
ITGA6	-0.727725	-0.926127	-1.16693	-1.81382	0.340411	-1.0943	-1.033	-1.03553	-1.19455	-0.769222	-0.954871	-0.807032	-0.736909	-0.992159	-1.02378	-0.15336	-1.09126	-0.615705	-0.327605	-0.655517	-0.940082	-1.17841	-0.0429817	-0.632618	-1.87257	-1.23844	-0.406411	-0.692763	-1.05246	-1.12872	-0.3823	-1.76465	-0.953537	-0.62083	-1.59613	-0.0818847	-0.0191947	0.29026	-0.79643	0.0709508	-0.465426	-0.960778	-1.1447	0.374474	-0.864891	-0.339527	-0.178013	0.434547	-0.184186
HPRT1	-0.787663	0.107772	-1.27363	-0.9958	-0.11219	-1.11286	-0.579166	-2.10619	-2.16069	-1.20248	-0.833399	-0.75857	-1.07611	-0.550872	-0.841066	-0.491792	-2.20047	-1.06341	-0.357709	-0.826254	-1.11518	-0.978584	0.218261	0.27416	-1.87212	-0.868003	-1.24179	-1.17952	-0.594425	-0.351494	-0.18007	-0.835295	-0.581978	-1.20637	-1.83906	-0.838695	-0.144799	0.233995	-0.346902	-1.79778	-1.31962	-0.624936	-0.453517	-0.123916	-0.489446	-0.914957	0.00385098	0.00340136	0.0864787
BIK	-0.843415	-0.157567	-0.0523774	0.120554	-0.0339344	0.0806535	-1.43625	0.373964	-0.190513	1.10608	-0.599443	-0.362041	-0.0493873	-0.733801	-0.777003	-0.572654	0.0346999	-0.216435	-0.523286	-1.02106	-0.565958	-1.02694	-0.542662	-0.562985	-0.0503326	-0.251323	0.102306	1.04887	-0.297613	-1.48121	-1.10779	-0.0697696	-1.29264	-0.981045	-1.57832	0.228673	-0.37783	-1.49456	-0.0208605	0.178193	-0.925417	-0.414225	0.259133	0.0851276	-0.303857	-0.363514	-0.0905168	0.00161989	0.0236761
LPCAT1	-1.27622	-1.72797	-1.20212	-1.70596	-1.0794	-1.13582	-1.60305	-1.5155	-0.450747	-0.906857	-0.144158	-1.42031	-0.522363	-0.687325	-1.76106	-0.0607445	-0.467177	-1.28275	-0.208839	-1.32511	-1.84892	-2.24356	-0.707053	0.63551	-0.247395	-1.33724	0.431499	-0.522465	-1.06736	-1.61862	-0.740434	-1.50708	-0.838313	-0.720343	-0.753007	-0.359874	0.752883	0.154427	-0.61251	0.00653417	-1.96055	-0.85958	-0.503036	0.0967285	-0.365428	0.292323	-0.0751567	-0.245802	-0.0595385
DFNA5	-1.20513	-2.24111	-1.58901	-2.12851	-0.217934	-0.657332	-1.89003	-1.17908	-1.71143	-0.560789	-0.716476	-1.62115	-0.102514	0.108925	-1.17724	-0.0190167	-1.41291	-1.48375	-0.0595514	-1.51703	-1.65066	-1.7643	0.298911	-0.170236	-0.882583	-1.38924	-0.149488	0.14184	-1.20403	-1.46111	-0.220274	-1.59807	-1.63616	-1.18272	-1.23944	-0.148636	0.248696	0.402985	-0.89829	0.185931	-0.4312	-1.89026	-1.36464	0.449394	-0.709274	-0.253647	-0.0480936	0.689495	0.239361
TMEM184B	-1.07666	-1.74908	-0.835608	-1.30378	-0.297773	-0.883434	-1.70275	0.332824	-0.537039	0.331369	-0.930346	-0.988157	-0.284953	-0.550536	-1.53855	-0.265781	0.0132786	-0.558149	-0.0285954	-1.24134	-1.0349	-1.25895	-0.791041	-0.830296	-0.0252377	-0.619146	-0.099598	-0.0978859	-0.980804	-2.32967	-1.46561	-0.483258	-0.904231	-0.968276	-0.907697	-0.215392	0.264078	-0.786035	-0.787419	0.634666	-0.541704	-1.22493	-0.996183	-0.00589814	-0.490167	-0.0398477	-0.691736	-0.159226	-0.115571
GNB5	-1.3151	-1.34366	-0.823971	-1.89643	-0.0353785	-0.261856	-1.02755	-0.147284	-0.600692	-0.467073	-0.158552	-0.96264	-0.398072	-0.211829	-1.07962	0.0484246	-0.311759	-0.212239	0.341667	-2.13026	-1.87947	-1.44046	0.119752	-0.275549	-0.864	-0.513138	0.03059	-1.11848	-1.17681	-1.84439	0.705247	-1.55435	-0.844063	-0.967855	-0.486036	0.187965	0.630311	0.174955	-1.35934	1.49357	0.705164	-0.767153	-1.3501	0.0500044	-0.51951	0.209457	-0.83592	0.72155	0.615645
AC007879.7	-1.02183	-0.814143	-0.494733	-0.797385	-0.709028	-0.398634	-1.32154	-0.863617	-0.65146	-0.467184	-0.685055	-0.882815	-0.788486	-0.468954	-1.30106	-0.234703	-0.731232	-1.10821	-0.880304	-1.16332	-1.05893	-1.17997	-0.350274	-0.517244	-0.907053	-0.648069	-0.448461	0.198907	-0.957984	-0.867887	-0.587208	-0.570629	-1.04392	-0.883015	-0.883312	-0.46049	-0.17978	-0.180631	-0.533285	-0.500348	-0.362089	-0.652297	-0.862817	-0.119776	-0.700496	-0.717053	-0.586073	-0.504503	-0.62661
KIAA1524	-0.982646	0.146755	-0.932434	-1.01113	-0.590687	-1.09205	-1.02022	-1.488	-1.48349	-1.64116	-0.826919	-0.692069	-1.11434	-0.66708	-0.832797	-0.698507	-1.71339	-0.97418	-0.805008	-0.895746	-1.00262	-1.13158	-0.796127	-0.546464	-1.71182	-1.01271	-1.22836	-0.624031	-1.06001	-0.301058	-0.112744	-0.635515	-0.867799	-0.544153	-1.41033	-0.654035	-0.450755	-0.76515	-0.321314	-0.979089	-0.499038	-0.56258	-0.803332	-0.198734	-1.0391	-0.70024	-0.453647	-0.650243	-0.32971
SPOCD1	-1.39691	-1.49291	-0.757791	-1.41362	-1.04334	-0.229641	-1.37228	-1.25513	-0.634193	0.562445	-1.13673	-1.19879	-0.732689	-0.805154	-1.58844	0.193106	-0.943682	-1.10926	-0.274209	-1.34918	-1.32774	-1.01977	-0.82768	-0.369914	-0.543964	-0.91898	-0.395471	0.344055	-1.33156	-1.04648	-0.947571	-0.993183	-1.16249	-1.0972	-1.17218	-0.875255	-0.50254	-0.74345	-0.940524	-0.571065	-1.11261	-1.02598	-0.931918	0.440406	-1.09371	-1.04555	-0.561328	-0.0479924	-0.710327
IGFBP6	0.182128	-1.74462	-0.765557	-0.411426	0.378253	0.37223	-1.1221	0.340991	-1.15671	-0.34322	-1.06773	-0.685679	-0.5003	-1.40832	-1.05177	0.114051	0.32209	-0.975598	0.126391	-0.420434	0.0161634	-0.0949773	-1.07615	-0.980253	-0.362543	-0.1116	-0.462995	0.228793	0.159554	-1.25191	-1.85456	-0.922178	-1.16445	-0.346209	-0.34567	-0.539766	0.283324	0.792536	-0.922939	0.462542	0.208617	-0.703629	-0.816983	-0.621756	0.687603	-1.16493	-0.741351	-0.342346	0.31595
BCAR3	-0.0204977	-0.483122	-0.946601	-0.945508	-0.472184	-0.951069	-0.173835	-0.151234	-0.600401	-0.865042	-0.89427	-1.15792	-0.869162	-1.28253	-0.204873	-0.975572	-0.0236532	-0.299466	-0.854564	0.254034	-0.0116673	0.200167	-1.16859	-1.24788	0.111601	-0.50339	-1.02792	-0.432301	-0.275379	-1.06904	-1.30537	-1.14961	-0.829052	-0.768208	-0.0907425	-1.29398	-1.40907	-0.599306	-0.535695	-0.624632	-1.05153	-0.339903	-0.302691	-0.60021	-0.778012	-0.979411	-0.643951	-0.611959	-1.60487
FOXF2	-0.287632	-0.13899	-0.7309	-1.72378	-0.43592	-0.494133	-0.984531	-0.765661	0.102675	-0.483634	-0.468402	-0.675135	0.227876	-0.584165	-0.934765	0.144271	-0.567566	-0.142156	0.973547	0.0744258	-0.837182	-0.987473	-0.291199	-0.727989	0.10156	-0.911874	-0.391244	0.160875	-0.836244	-1.09757	-0.980763	-1.47366	-1.09707	0.0440428	-0.457759	-0.710103	0.647185	-0.908398	-1.27988	0.433283	-0.13844	-0.467984	-0.980138	0.0867155	-0.622528	-0.909096	-0.364025	-0.42971	0.192035
RP5-884M6.1	-1.24037	-0.746552	0.639027	-1.39071	0.326046	0.12638	-1.18478	-1.17608	0.525509	0.406074	-0.945205	-1.03343	-1.05884	-0.608031	-1.01526	-0.506276	-0.446703	-1.39071	-0.663791	-1.05093	-1.15458	-1.15773	-1.12894	-1.0153	-0.657674	-0.888798	0.275981	0.406457	-1.39071	-0.844069	-0.0164997	-1.02664	-0.821333	-0.887341	-0.724315	0.339258	-0.387303	-0.804205	0.0839088	-1.39071	-0.624283	-0.514309	-1.15664	-0.596895	-1.04252	-0.896782	-0.525806	-0.711986	-0.785662
LY6K	-0.523983	-0.93065	-0.449234	-0.327257	-0.797818	-0.851665	-0.550221	-0.869209	0.472825	0.250284	-0.54019	-0.591638	-0.285903	-2.00507	-0.974376	-0.528535	-0.542958	-0.647131	-1.32352	-0.167456	-0.287495	-0.894136	-1.15041	-1.09079	-0.728526	-1.1376	-0.267155	-0.222102	-0.717	-1.05336	-0.99267	-0.912631	-0.498365	-0.295202	-0.71891	-0.433494	-1.04065	-0.12764	-0.667593	-0.43446	-0.607508	-0.450432	-1.54411	-0.694214	-0.95158	-0.365952	-0.65113	-0.840385	-1.01545
WDR54	-0.907341	-1.85538	-0.343533	-0.54551	-0.828216	-0.312352	-1.4004	-0.3961	-0.586373	-0.0479407	-0.96808	-0.927697	-0.35928	-0.541654	-1.2812	-0.390715	-0.364077	-1.01923	-1.24895	-1.29183	-1.15306	-1.47879	-0.750464	-0.76857	0.371945	-0.940653	-0.676821	0.220068	-1.06039	-1.01972	-0.968356	-0.457103	-0.996945	-1.21011	-0.646059	-0.453425	-0.67185	-0.951926	-0.273274	-0.480363	-0.284826	-0.891792	-0.595385	-0.6432	-0.238451	-0.29818	-0.798279	-0.620056	-1.01926
ONECUT2	-0.750063	-0.78121	-0.467581	-0.110496	0.781907	-0.646041	-1.07601	-1.25444	-0.816209	-0.647404	-0.391314	-0.889435	-0.747004	-0.149096	-0.667197	-0.995711	-0.839595	-1.05105	-0.789058	-0.00537371	-0.800336	-1.01727	-0.602151	-0.626511	-0.813858	-0.407773	-0.899373	-0.362628	-0.299202	0.483905	-0.242541	-0.082692	-0.806189	-1.07431	-0.926576	-0.373151	-0.945935	-0.36981	1.18107	-0.74412	-0.926573	-0.460004	0.122068	-0.701967	-0.508849	-0.648831	-0.910737	-0.66802	-0.761116
TLDC1	-1.77535	-1.67786	-0.957901	-1.89305	-0.801766	-0.500469	-1.6917	-0.233245	-1.39181	-0.697458	-0.912245	-1.39625	-0.647447	0.791327	-1.78536	0.450304	-0.920914	-1.34014	0.398788	-1.42503	-1.58366	-1.5218	1.08532	0.46998	-0.798145	-1.68505	0.832973	0.436532	-1.78798	-1.46154	0.259379	-1.4241	-1.63562	-1.29555	-1.29611	-0.262837	1.0647	0.715967	-1.17422	0.198854	-0.559692	-1.58876	-1.5327	1.14751	-1.23766	-0.544247	0.181831	1.22998	0.91021
ERFE	-1.37962	-0.672206	-0.824384	-1.01866	-0.436233	-1.1096	-0.920006	-0.650922	-0.948814	-0.910238	-0.891115	-1.17707	-0.602549	-0.290545	-1.37284	0.259919	-0.788924	-0.703259	0.130259	-1.34022	-1.34654	-0.95242	0.369058	-0.726573	0.275108	-0.908784	-0.858693	-0.101982	-1.32901	-1.17388	-0.76324	-1.05425	-0.73774	-0.890948	-0.541903	-0.530548	-0.453076	-0.676668	-0.290353	-0.267054	0.257007	-0.906631	-1.02494	-0.566387	-0.078494	-0.243564	-0.381149	0.0706323	-0.565404
AC093673.5	-1.11203	-2.39443	-0.65169	-1.55399	-0.996674	0.0948295	-1.65982	-0.918599	-0.927415	-0.738106	-0.299566	-1.49726	0.05404	-0.677743	-1.76365	-0.365306	-0.378963	-1.44448	-0.797584	-1.15266	-1.47746	-1.68439	-0.478173	-0.67656	0.0187939	-0.658608	-0.055279	-0.28476	-0.632182	-1.73445	-1.60647	-2.06014	-1.39286	-1.20409	-0.823516	-0.40784	-0.232056	-0.583696	-0.540785	-0.181466	-0.955566	-0.663379	-0.649689	0.0984497	-0.652685	-0.683997	-0.170027	-0.241016	-0.57006
MRGPRX3	-0.882011	-0.962811	-0.876103	-1.27006	-1.27006	-0.401879	-0.858293	-0.665522	-0.842608	-0.167783	0.0872595	-0.764599	0.323171	-1.27006	-1.01856	1.12228	-0.953984	-0.835433	-0.148679	-0.991585	-0.996809	-0.804494	-0.597782	0.482632	-1.02181	-1.00886	0.827187	0.370988	-1.27006	-0.683734	-0.681907	-0.676435	-0.441025	-0.619949	-0.821182	0.157312	-0.0554587	0.125992	-1.27006	1.3445	-0.564684	-0.294156	-0.730787	2.78139	-0.636161	-0.467082	0.578971	-0.658604	-0.0346663
SNORA80B	-1.78672	-0.425436	-0.106738	-0.760493	-1.30805	1.66066	-1.60566	-0.795215	-0.966334	-0.247743	-0.999656	-1.00259	-1.02818	-0.905735	-0.781788	0.879436	-0.272136	-0.654301	-0.240222	-1.38005	-0.803447	-1.16646	0.484899	-0.848074	-0.505771	-0.529201	-0.233251	0.632234	-0.879488	-1.24703	-0.503059	-0.688301	-0.222623	-0.973527	0.0692207	1.46037	0.606865	1.63857	-0.469988	0.79326	1.65167	-0.175611	-0.9711	-1.36719	-0.62638	-0.503338	-0.97508	-0.519041	8.84571e-05
SLC16A1	-0.759676	-0.728636	-1.01174	-1.69756	0.32268	-0.826888	-1.13044	-1.63289	-0.94152	-0.58628	-0.95518	-1.2096	-0.500063	-0.749559	-1.48911	-0.140229	-0.973542	-0.688476	-0.450915	-0.793336	-1.17908	-1.94874	0.408121	0.276201	-1.7273	-1.27288	0.105381	-0.742139	-1.37129	-1.73865	-0.288298	-1.57692	-0.775676	-0.605054	-1.80369	-0.187241	0.208572	0.862632	-0.980449	0.136927	0.0349973	-0.875859	-1.60686	0.958654	-0.876002	-0.157628	0.293335	0.590035	0.113371
TMEM92	-0.703317	-1.19672	-0.531135	-0.652486	-1.46124	-1.14207	-0.648135	-1.10278	0.416782	-0.972777	-0.750846	-0.714958	-0.00662143	0.297723	-1.23342	-0.039687	-0.228084	-0.922959	-0.1012	-1.25895	-0.900659	-0.91328	0.297133	-0.479777	-0.433244	-0.8877	0.160546	-0.353701	-0.983677	-0.91489	-1.06494	-0.879974	-0.700001	-0.715244	-0.353576	-0.78338	0.518643	-1.1222	-0.13993	-0.163321	-1.29922	-0.25885	-0.908925	0.0124655	-0.4594	-0.985227	-0.513085	-0.416778	-0.00578761
PHLDA1	-0.680745	-1.59023	-1.13604	-1.19722	-0.467978	-0.852191	-1.02278	-0.87958	-1.0217	-0.586328	-0.665715	-0.899111	-0.91569	-0.471795	-1.0885	-0.402765	-0.61464	-1.09508	-0.63514	-1.26611	-0.567118	-1.17958	-1.12855	-0.620391	-1.28026	-0.888509	-0.877425	-0.208203	-0.232947	-0.736821	-0.695175	-1.06138	-0.797085	-1.12953	-1.6681	-0.830297	0.103947	-1.39768	-0.591871	-0.78173	-0.271911	-0.758171	-0.0594937	0.495436	-0.589034	-0.96296	0.0868543	0.0297331	-0.109701
RP13-463N16.6	-1.18761	-1.02719	-1.10417	-1.32581	-0.452088	-0.568328	-1.32581	-0.932737	-1.32581	-0.558045	-1.14186	-1.32581	-1.10978	-0.391272	-0.927828	-0.281954	-0.971476	-1.32581	-0.574912	-1.32581	-0.893702	-1.32581	-0.654018	-0.206553	-0.845836	-1.11833	-0.870231	0.0407796	-0.93126	-0.995309	-0.357886	-1.08874	-0.856863	-0.997487	-0.96925	-0.528691	-0.301313	-0.857822	-0.208612	-0.34187	-0.890018	-1.09794	-1.11066	0.0148934	-0.467434	-0.614997	-0.826512	0.220695	-0.769657
MSN	-1.11211	-1.96415	-1.23651	-2.17308	-0.753716	-1.15006	-1.71317	-0.594999	-1.01974	-0.0901842	-0.790186	-1.30058	-0.43207	-0.462266	-1.04188	-0.0677343	-0.644737	-1.04982	-0.0976873	-1.19939	-1.51476	-1.74034	0.273704	-0.153854	0.640408	-1.26234	0.0705863	-0.307046	-1.15896	-0.950189	-0.628291	-2.05274	-1.07774	-1.27417	-0.547653	-0.323795	0.0752851	-0.691902	-0.995116	2.1281	-1.37832	-0.788999	-1.07701	0.148983	-0.722811	-0.143795	0.1757	0.540012	-0.490385
INHBA	-0.847999	-2.18134	-1.49863	-1.77027	-0.0362447	-1.05166	-2.15448	-0.606453	-2.09779	-0.707621	-1.28529	-1.09009	-0.66029	-0.0595997	-1.00583	-0.0143612	-0.621993	-1.06713	-0.308195	-1.58185	-1.26358	-1.15389	-0.605175	-0.49463	-0.259725	-0.781918	-0.68239	-0.609238	-0.769149	-0.578997	-1.03915	-1.48849	-1.00275	-1.56642	-1.19934	-0.412469	-0.0946904	0.236677	0.0263783	-0.550395	-1.34726	-1.21252	-0.412679	0.026844	-0.353263	-0.682227	-0.66994	-0.0346568	-1.06878
FGD1	-0.804818	-0.23003	-0.84036	-0.848093	-0.952766	0.0346458	-0.459258	0.586469	-0.070295	0.0956222	-0.477566	-0.479088	-0.299138	-0.312738	-0.0309487	0.198987	-0.322213	0.643906	0.325319	0.0165757	-0.692382	-0.403827	0.784652	-0.0123487	0.187386	-0.71155	-0.38349	0.270392	-0.788593	-2.37225	-0.729453	0.0145538	-0.504672	0.237943	-0.114646	0.1688	0.968544	0.273158	-1.06925	1.1586	0.729945	-0.408572	-0.913414	-0.00280885	-0.577664	-0.304256	-0.0676864	-0.471309	0.67287
ARL14	-0.862322	-1.36506	-0.0988462	-1.18222	0.11312	-0.326125	-1.47956	-1.26613	-0.640918	0.0663752	-1.29378	-0.997028	-0.321299	0.774768	-0.992724	-0.45129	-0.626796	-0.12901	0.0430391	-1.21668	-1.08184	-1.36109	0.531654	-0.589125	-0.488541	-0.753317	0.182349	-0.681089	-1.26459	-1.0825	-1.27734	-1.18396	-0.536906	-0.849779	-1.03628	-0.434454	-0.330558	1.13625	-0.909347	0.107061	-0.485871	-0.207997	-1.28869	0.360714	-0.750765	-1.20231	-0.0102833	2.12706	-0.422591
ULBP2	-1.54954	-0.80627	-0.743889	-1.78225	0.54785	-0.278572	-2.00916	-1.11374	-0.977658	-0.408521	-0.407452	-1.27291	-0.439609	-0.370547	-1.48879	-0.0446763	-1.22581	-0.314241	0.15531	-1.09381	-1.32586	-2.02837	0.0705245	-0.614934	-0.973161	-1.37539	0.211802	-0.391627	-1.83859	-1.69563	-0.0290037	-1.73326	-0.84249	-0.989261	-1.76448	-0.463847	0.345678	0.654223	-1.04568	0.169527	-0.513876	-1.25795	-1.19944	0.314834	-0.880623	-0.448481	-0.567519	0.794515	0.30294
BMP1	-1.07859	-1.67351	-1.25724	-2.1793	-0.409346	-1.25408	-1.35948	-0.637753	-0.526352	-0.283836	-0.675301	-1.4073	-0.075435	-0.244344	-1.62795	1.01408	-0.653271	-0.750709	0.657765	-1.17776	-1.58306	-1.35977	-0.563841	-0.659844	0.48965	-1.28148	-0.382194	-0.405405	-1.19169	-1.65648	-1.62316	-1.14735	-1.05105	-0.406687	-0.0818795	-0.736249	0.0128587	0.491241	-0.652608	0.591948	-0.777327	-0.727794	-1.20936	-0.738506	-0.218762	-1.00756	-0.638795	0.514439	-0.143245
ERCC6L	-1.08421	-0.0407453	-0.309513	-0.810106	-0.491281	-0.655275	-1.35884	-0.851593	-1.55813	-0.740277	-1.02829	-0.505729	-1.06193	-0.539383	-1.03962	-0.34495	-1.44903	-0.731006	-1.00348	-0.916613	-1.14019	-1.36684	-0.106986	-0.345292	-1.55367	-1.03279	-0.937198	-0.0317276	-1.03627	-1.06632	-0.6475	-0.687256	-1.10303	-0.64557	-1.69037	-0.30348	-0.323791	-0.407673	-0.379108	-0.518219	0.29362	-0.945336	-1.21509	-0.22728	-0.580879	-0.510242	-0.495311	-0.485783	-0.469016
FOXM1	-1.76082	-0.37928	-0.311687	-1.04806	-1.0699	-0.428524	-1.53558	-0.12903	-0.651112	0.302259	-1.26113	-0.682264	-1.55997	-0.449626	-1.29435	-0.352342	-1.10684	-0.830013	-0.924513	-1.10633	-1.44005	-1.42232	-0.318534	-0.604492	-1.24059	-1.28562	-1.17605	0.399953	-1.16788	-1.48317	-0.638785	-0.590395	-1.32579	-0.817726	-1.48737	0.00131403	-0.252548	-0.229904	-0.602651	0.045815	0.438998	-0.618471	-1.55467	-0.574567	-0.990299	-0.755327	-0.597508	-0.747141	-0.349343
POLQ	-1.44721	0.530864	-0.615688	-0.645662	-0.906347	-0.591389	-1.24546	-1.1342	-1.20473	-1.00954	-1.21756	-0.552484	-1.57508	-0.0622645	-1.06028	-0.365184	-1.67065	-0.912138	-1.2538	-0.854336	-1.27313	-1.09471	-0.759498	-0.690851	-2.17676	-1.09807	-1.2329	-0.0277427	-1.11285	-0.0278779	0.369032	-0.364734	-0.952363	-0.469901	-1.72703	-0.0262875	-0.33432	-0.912525	-0.368976	-0.573601	0.172005	-0.334607	-1.09241	-0.361156	-1.10761	-0.830658	-0.564725	-0.897456	-0.385596
PLOD1	-0.497892	-2.78855	-1.0892	-1.42229	-1.01082	-0.692049	-1.49976	0.30499	-1.83323	-0.292753	-0.714191	-1.14947	0.382178	-0.589548	-1.4176	0.64303	-0.0459029	-1.08383	-0.0123788	-0.896508	-0.755999	-1.52349	-0.27582	-0.498491	1.0492	-1.17766	-0.0218155	-0.435132	-0.172351	-1.81032	-1.84749	-1.30953	-1.26246	-1.07114	-0.0361199	-1.11176	0.107608	-0.0105219	-0.412038	0.494142	-0.894118	-1.18002	-0.492173	-0.721318	-0.417476	-0.433617	-0.742048	-0.0515248	-0.617001
LAMA3	-0.649591	-0.565326	-1.05985	-1.50316	-0.266356	-1.01759	-0.824155	-0.868441	-0.650937	-0.302884	-0.831544	-1.03938	-0.645015	-0.593737	-0.571506	-0.0964805	-0.76108	-0.397085	-0.592964	-0.816438	-0.754897	-0.740218	-0.280584	-0.872537	-1.23034	-1.01848	-0.646455	-0.100409	-0.681266	-1.18215	-0.346093	-1.21051	-1.03767	-0.437899	-0.709263	-0.194555	-0.636469	0.26367	-0.332069	0.011261	-0.655194	-1.05355	-1.5194	0.0926534	-1.14119	-0.857691	-0.949945	-0.12681	-0.568216
GS1-600G8.5	-0.754613	-0.692325	-0.440474	-0.57505	-0.628817	-0.666627	-0.522136	-1.00421	-0.570311	-0.774946	-0.76914	-1.00421	-1.00421	-0.51815	-1.00421	-0.465089	-0.498481	0.622478	-0.743296	-0.605089	-1.00421	-0.730538	-0.145734	-0.748945	-0.752215	-1.00421	-0.367322	-0.390111	-0.591833	-0.581862	-0.275587	-0.70126	-1.00421	-0.707004	-1.00421	-0.581083	-0.73357	0.834441	-0.749451	-0.234639	-1.00421	-0.713015	-0.283279	-0.178759	-0.0590019	-0.712635	-1.00421	0.636698	-1.00421
SMS	-0.491978	-0.905168	-0.531826	-0.349348	-0.934889	-0.277161	-0.898207	-1.05685	-1.17641	-0.19749	-1.04349	-0.493339	-1.08749	-0.738012	-0.99521	-0.573279	-0.934763	-1.29448	-1.24152	-0.990609	-0.73216	-0.972677	-0.884669	-0.568708	-0.891172	-0.802223	-0.916373	-0.0352003	-0.302587	-0.851634	-1.57995	-0.720185	-1.01067	-0.93452	-0.849333	-0.405877	-0.839119	-0.0279474	-0.157995	-0.836873	-1.46362	-0.999202	-0.341071	-0.374558	-0.672576	-1.40746	-0.635736	-0.448778	-1.13245
COX6B2	-0.340999	-0.310592	-1.06359	-0.873276	0.0522206	-0.958919	-0.509919	-0.182197	-0.0836056	-0.405286	-0.646737	-1.02388	-1.08384	-0.0599321	-0.472351	0.252853	-0.756883	-0.261873	-0.47928	-0.084617	-0.608523	-0.234728	-0.912904	-0.622778	-0.357887	-0.860723	0.0378846	-0.818991	-0.543801	-1.10756	-1.04449	-0.496313	0.121807	-0.380626	0.0764939	-0.795352	-0.897972	-0.0958299	0.0622995	-0.194347	-1.15689	-0.325306	0.0455901	-0.739402	-0.506619	-0.596194	-0.158517	-0.584385	-0.591771
BCAS4	-0.559319	-1.64975	-0.377656	-0.783828	-0.230259	-0.615274	-1.09124	0.0548022	-0.373715	-0.182707	-1.22354	-0.665441	-0.445727	-0.736793	-1.27316	-1.19517	0.244466	0.287532	-0.661173	-0.661668	-0.986688	-0.655135	-0.852234	-0.575649	-0.0700574	-0.613494	-0.880688	-0.518465	-0.696467	-1.38635	-0.805514	-0.708468	-1.14863	-1.16752	-0.0690934	-0.735709	-0.826398	-1.02418	-0.946194	-0.896262	-0.77086	-0.585917	-0.667701	-0.93806	-0.11019	-0.908758	-0.799557	-0.0919439	-1.62345
VEGFC	-0.442233	-1.35137	-0.883362	-0.803316	-1.26081	-0.816128	-0.974316	-0.874466	-1.32876	-1.1849	-0.835323	-0.831666	-0.893989	-0.918089	-0.371256	-0.393716	-0.411953	-1.32687	-0.0470838	-0.784016	-0.733729	-0.929158	-0.985254	-0.584507	-0.83689	-0.215237	-0.682187	-0.688832	-0.803872	0.0474818	-0.953274	-0.972778	-0.199381	-0.935766	-0.673325	-0.946436	-0.592036	-1.10443	-0.608093	-0.538152	-1.17964	-0.581303	-0.443539	0.250826	-0.208464	-0.5534	-0.554015	0.126751	-0.547293
GEMIN8P4	-0.409532	-0.902302	0.0590988	0.341808	0.895274	1.15813	-1.58459	0.664492	-0.48489	1.01731	-0.798191	-1.13888	-1.00076	-0.202956	-0.569322	-0.372169	-0.440395	-0.467849	-0.963387	-0.941092	-0.804336	-1.68862	-0.420909	-0.502277	-0.892637	-0.603718	-0.872061	-0.602979	-0.483872	-0.627065	-1.03806	-0.976521	-1.10708	-0.810357	-0.935361	-0.263549	-1.04994	0.688106	0.0838084	0.197634	0.564853	-0.246399	-0.576997	0.0992825	0.604203	-0.322025	-1.5964	-0.504856	-0.153334
PVR	-1.47317	-1.58549	-0.664647	-1.39385	-1.46076	-0.621944	-1.07337	-0.914442	-0.771081	-0.816874	-0.232198	-1.34651	-1.21203	-0.202021	-1.25453	-0.30128	-0.908589	-1.25128	-0.336165	-0.652446	-1.37851	-1.04679	0.0922094	-0.43243	-0.685704	-0.975974	0.0628434	-0.245315	-1.08942	-1.64412	-0.448072	-1.4358	-0.899018	-0.755299	-1.06012	0.117756	0.135583	0.429684	-1.04682	0.697091	-0.214817	-1.14117	-0.800532	0.482152	-0.808296	-0.541701	-0.0992504	0.258887	-0.270568
PTPRH	-0.616995	-0.549833	-1.15894	-0.794141	-0.6708	-0.92723	-0.274056	-1.43504	-0.327023	0.273953	-0.641261	-0.784436	-1.14469	0.0396966	-0.745339	-1.22959	-0.468659	-0.932933	-0.649827	-0.496015	-0.30778	-0.762678	-0.982387	-0.581105	-0.979468	-0.486199	-0.792163	-0.863819	-0.709062	-1.12696	-1.23556	-0.816048	-0.719592	-1.083	-0.716376	-0.470755	-0.958784	-0.261418	-0.598881	-1.33489	-1.41013	-0.885328	-1.02471	-0.219527	-1.03772	-1.00012	-0.822372	0.507193	-0.4231
CENPI	-1.08737	0.180037	-0.724122	-0.814003	-0.765932	-0.866553	-1.03439	-1.42653	-1.63945	-1.18256	-0.887533	-0.319076	-1.11077	-0.455935	-1.04379	-0.38634	-1.506	-0.641389	-1.30887	-0.675952	-0.905693	-1.12614	-0.408034	-0.564285	-1.72513	-0.955059	-1.5029	-0.5062	-0.752601	-0.490548	-0.833354	-0.432849	-1.01491	-0.511653	-1.64796	-0.369764	-0.317185	-0.799701	-0.327176	-0.753149	-0.175808	-0.381764	-0.957253	-0.56602	-0.789017	-0.804641	-0.5916	-0.677711	-0.273398
CDH24	-1.33826	-0.060386	-0.676052	-1.32213	-0.238808	-0.842375	-1.40075	0.916977	0.958657	-0.358203	-0.821689	-0.85145	-0.192373	-0.275324	-0.97873	-0.357189	0.564293	0.471549	0.0524858	-0.710684	-1.40874	-0.965151	-0.221835	-0.804071	0.901046	-0.962967	-0.223749	-0.38997	-0.523794	-1.54044	-0.569106	-0.317278	-0.519983	-0.306561	0.408986	-0.332669	0.0620688	-0.00278647	-0.824379	0.309657	0.81424	-0.338753	-0.705034	-0.147873	-0.72392	-0.156919	-0.683825	0.488399	0.182289
P4HA2	-0.351883	-1.37668	-0.793334	-0.991829	0.333466	-0.75212	-0.717082	-0.225984	-0.991334	-0.928121	-0.556929	-0.634164	0.146083	-1.06919	-0.245823	0.0853571	-0.236313	-0.199522	-0.102885	-0.172334	-0.555093	-0.571402	-0.654919	-1.15613	0.0405965	-0.680548	-0.566242	-0.155014	-0.174682	-1.45394	-1.99186	-0.689038	-1.58735	-0.286678	-0.542977	-0.688427	-0.584113	0.710646	-0.4118	0.287767	-0.970777	-1.65132	-0.543754	-0.861595	-0.100273	-0.603641	-0.722812	-0.0981202	-0.940157
B3GNT5	-1.07176	-0.269333	-1.52678	-0.47118	0.358853	-0.616858	-0.745297	-2.18041	-2.00255	-0.629085	-0.93779	-0.228756	-1.23778	-0.740851	-1.08743	-0.486983	-2.30466	-0.954395	-0.467523	-1.16293	-1.11017	-0.971466	0.593055	-0.302921	-2.03984	-0.470753	-1.11332	-0.849752	-0.855741	-1.18415	0.154649	-0.904253	-0.852557	-1.20433	-1.69733	-0.499423	0.507533	1.09324	-0.534761	-0.804508	-0.906082	-0.379406	-0.215861	0.510198	-0.545997	-1.44738	-0.435177	0.564784	0.485249
ZNF503	0.0777021	-0.346961	0.515833	-0.562993	0.318333	-0.288393	-1.52557	0.586276	0.236013	0.348666	-0.622107	-0.947271	0.0686444	0.334929	-1.31011	0.327587	0.787974	-0.677876	0.0939592	-1.17333	-1.32748	-1.11589	-0.538646	-0.105974	0.22331	-0.246007	0.981783	-0.336709	-0.943342	-2.11977	-1.44134	0.611801	-0.703625	-0.171723	-0.70529	0.794961	0.599221	0.743445	-0.567897	0.73168	-0.133853	-0.8624	-0.873445	0.786823	0.352912	0.639295	0.158682	0.175631	-0.560591
SPC24	-1.54434	-0.404194	-0.314025	-1.06937	-0.871576	-0.852172	-1.31522	-0.105624	-0.661667	0.19681	-1.08265	-0.829641	-1.25957	-0.644769	-1.13178	-0.259588	-0.980978	-0.935462	-0.978721	-0.989822	-1.156	-1.37796	-0.420366	-0.472111	-0.964045	-1.33261	-0.994587	0.991109	-1.27968	-1.75159	-1.32444	-0.371948	-1.29642	-0.717932	-1.39498	0.114769	-0.424598	-0.394706	0.0173817	-0.544563	0.276435	-0.851792	-1.41141	-0.331787	-1.02663	-0.597315	-0.656786	-0.211088	-0.200243
RP11-284F21.10	-0.635848	-0.661118	0.117697	0.663597	-0.843361	0.859227	-1.01403	-0.264439	1.01148	0.304351	-0.675289	-1.16503	-0.551278	-0.431171	-1.05191	-0.623685	0.0815195	-0.816588	-0.891344	-1.33932	-0.77379	-0.852417	-0.830742	-0.350239	-0.0841968	-0.0961121	-0.658419	0.608559	-0.796339	0.329386	-0.77195	1.14194	-0.936531	-0.64239	-0.625426	0.252117	-0.624122	-0.208039	0.0412377	-0.619306	-0.787997	-0.389226	0.140902	-0.0484435	-0.496391	-1.05863	-0.677062	0.01664	-0.794749
PLOD3	-0.364885	-2.04836	-0.948001	-1.53915	-0.916398	-1.32906	-0.794826	-0.233566	-0.673048	-0.131627	-0.627414	-0.880903	0.0457083	-0.750268	-0.797584	0.0460769	-0.132645	-0.620419	-0.062373	-0.490905	-0.79622	-0.802164	-0.979378	-0.876827	0.661529	-0.763518	-0.233845	-0.42059	-0.341801	-1.63174	-1.71019	-1.16808	-0.639992	-0.356432	-0.0458393	-0.993811	-0.41961	-0.562249	-0.580353	0.204152	-0.920192	-0.555185	-0.756863	-0.668482	-0.448019	-0.542127	-0.307751	-0.741428	-0.774761
PCAT7	-0.407019	-0.0720679	-0.162213	-0.20759	-0.450521	1.10162	-1.05675	-1.34849	0.350744	-0.525862	-0.266954	-0.552375	-0.260514	-0.869076	-1.04059	-0.887363	0.219374	-0.0195032	-1.03381	-1.00756	-0.605022	-0.691312	-0.825018	-1.04062	-1.34849	-0.399717	-0.580346	-0.538354	-0.740387	-0.574063	-0.759161	-0.461586	-0.273818	0.00726154	-1.34849	-0.520052	-1.34849	0.22155	-0.436129	-0.159365	-0.798938	-0.0189608	-0.775865	-0.591527	-0.745355	-0.105334	-0.859391	-0.297783	-1.34849
ATP2A1-AS1	-0.640757	-0.276655	-0.700941	-0.222989	-0.757744	-0.399199	-1.51564	0.256746	0.579667	0.144264	-0.705711	-0.818379	-1.02582	-0.326475	-0.939838	-0.857602	-0.262585	-0.192327	-1.20165	-0.890963	-1.01978	-0.935819	-0.56572	-0.707132	-0.529194	-0.802291	-0.527128	1.10433	-0.74452	-1.08199	-0.840036	-0.590953	-0.696102	-0.533898	-0.582473	0.18725	-0.336132	-1.16724	-0.510126	-0.756823	0.817498	-0.332523	-0.371408	-0.727216	-0.0718004	0.179456	-1.76862	-0.941173	-0.518624
TMEM132A	-1.21563	-1.99043	-0.388936	-0.793362	-0.614969	-0.104825	-2.34982	-0.335689	-0.680649	-0.174778	-1.22088	-1.50314	-0.986884	0.0903296	-2.36547	-0.0036386	-0.331293	-1.183	-0.448039	-2.03874	-1.59834	-1.89572	-1.14798	-0.203821	0.226231	-0.5169	-0.115607	0.546316	-0.54392	-2.08519	-1.18355	0.149367	-1.1549	-1.75425	-0.449519	-0.483929	-0.321616	-0.66161	-0.763845	0.0339578	-1.31856	-1.48653	-0.578486	0.814107	-0.119576	-0.721398	-0.0596993	0.248848	-0.500295
PLEKHG4B	-0.671816	-1.33195	0.246043	0.247619	0.0345767	0.579092	-1.67182	-0.529385	-0.447434	-0.18845	-0.532376	-1.00792	-1.22539	0.489132	-1.03703	-0.180939	0.0996134	-0.820993	0.0911169	-1.57115	-0.64093	-1.11914	-0.745916	-0.0529793	0.191254	-0.0381448	-0.447557	0.517135	-0.0161162	-0.437248	-0.71049	1.00239	-0.645891	-0.806438	-0.390803	0.482289	0.697859	-0.481333	0.680121	-0.767429	-0.928746	-0.747029	0.105946	-0.118165	0.29331	-0.350118	-0.835943	0.51579	0.176136
HLA-V	-0.858578	-0.623102	-1.48357	-1.18889	-0.444053	-0.871284	-1.39281	-0.952048	-0.444982	-0.856115	-0.725685	-1.46171	-0.717278	-0.607225	-1.01827	-0.857619	-0.146278	-0.249333	-0.846898	-0.787122	-1.00381	-1.57658	-0.518413	-0.741816	-0.610889	-0.830295	-0.496526	-0.531464	-1.10177	-0.84844	-1.02707	-1.03184	-1.65384	-0.631153	-1.2171	-1.16758	-0.910207	0.785604	0.412455	-1.19226	0.140147	-0.865933	-1.43058	-0.460969	-0.871136	-0.727521	-1.34836	1.12669	-0.789659
MSL3P1	-0.42573	-0.073335	-0.558302	-0.365654	0.760823	0.0452363	-0.64062	-1.14278	-0.96013	-0.580505	-0.266881	-0.190478	0.225171	-1.37144	-0.640283	0.211666	-1.158	-0.0926678	-1.06012	-0.290069	-0.201794	-1.39554	-0.209873	-0.621823	-1.15615	-0.990479	-0.863366	-0.152883	-1.04627	-0.778134	-1.91605	-1.42036	-1.03855	0.0558725	-1.75474	-0.726791	-0.919986	-0.324808	-0.64652	-0.565695	-0.711442	-0.110588	-0.899575	-0.672063	-0.659915	-0.464282	-0.476979	-0.29897	-0.317584
CEP55	-1.37932	-0.126348	-0.3951	-0.979843	-0.798737	-0.716972	-1.25377	-1.19723	-1.51343	-0.798122	-1.02883	-0.589542	-1.11686	-0.615755	-1.46711	-0.26116	-1.47556	-1.05956	-1.14973	-0.901272	-1.27833	-1.62358	-0.402502	-0.445859	-1.50402	-1.35814	-1.19942	0.0314666	-1.05099	-0.950601	-1.00747	-0.862966	-1.14799	-0.691741	-1.74243	-0.16825	-0.330177	-0.500086	-0.163278	-0.555503	-0.155389	-0.519704	-1.2894	-0.334314	-0.697803	-0.637035	-0.498281	-0.254784	-0.457359
MMP3	-1.20161	-1.23465	-1.14473	-1.05283	-1.08235	-1.18539	-1.42806	-1.1429	-0.630414	0.0233807	-0.097903	-1.58837	-1.21521	0.359131	-1.24249	0.218646	-0.846176	-1.30776	0.0493785	-1.33146	-1.4993	-1.23585	-0.0968999	0.787868	-0.115596	-1.20771	0.941454	0.204558	-1.18349	-0.684987	0.103264	-1.33491	-1.25809	-0.286827	-1.17975	0.370195	-0.0178344	0.292804	0.598572	-0.219703	-1.22126	-1.09654	-0.746896	1.33367	0.95058	-0.221989	0.228571	1.07524	-0.492691
LINC00491	-0.40622	0.938484	-0.263562	-0.373643	0.037088	1.2521	-0.391929	-0.667104	-1.09457	-1.09457	0.747543	-0.868004	0.152533	0.406823	-1.09457	-1.09457	0.315837	-0.758335	-1.09457	-0.879135	-0.112603	-1.09457	-1.09457	-0.819806	-0.762779	-0.302598	1.30723	-1.09457	-0.710312	-0.831439	-0.907695	-0.696136	-0.453221	0.0712395	-0.548885	-0.120885	-0.803305	0.0648551	-0.288198	-1.09457	-1.09457	-0.781255	-1.09457	0.0776045	-0.313906	0.867709	-0.482431	0.566421	-1.09457
ID3	0.113454	-0.853376	0.0639448	-0.499929	-1.04581	-0.895317	-0.870108	-0.00088806	0.917374	0.926763	0.482219	-1.0763	-0.222033	-0.342323	-0.981128	0.437618	0.0193451	-0.164257	-0.297121	-1.01935	-0.121768	-0.467441	-0.944532	-0.328921	0.553501	1.23253	0.0993839	0.149517	-0.31585	-1.9745	-0.875336	-1.08364	-0.302257	0.652898	-0.580733	-0.717689	0.207141	-0.565533	-0.152487	1.07403	0.0309096	0.182722	0.693332	-0.400906	0.62996	0.299889	0.390777	-0.74924	-0.888438
SERPINE1	-0.57502	-1.75022	-2.0472	-1.70423	-0.748908	-1.51962	-1.52676	-1.3409	-0.148103	-0.0444742	-0.740328	-0.606756	-0.807586	-0.46171	-1.85029	-0.186968	-1.04057	-1.32584	-0.25444	-1.22871	-1.34938	-1.59321	0.411584	-0.637878	0.100341	-1.00335	-0.255695	-0.284105	-0.53507	-1.35793	-1.64764	-1.75888	-1.02477	-1.0727	-0.122408	0.263126	-0.0655026	0.115707	-0.403691	0.098386	-0.873127	-0.861349	0.0422642	-0.00454383	-0.226486	-1.19719	-1.34383	0.394665	-0.82713
ASPHD1	-1.27217	-1.38447	-0.362126	-0.881982	-0.730637	-0.110361	-1.57858	-0.607	0.227521	-0.0517481	-0.204264	-1.2983	-1.00543	-0.186191	-0.587066	0.0259161	-1.16203	-0.12384	0.104558	-1.05688	-1.3617	-1.27103	-0.785247	0.0255459	-0.517709	-0.574767	0.0795438	-0.381941	-1.10757	-0.959333	-0.650542	0.519908	-0.301425	-0.75867	-0.989104	0.224088	-0.95707	-0.517741	-0.372715	-0.147465	0.411905	-0.261432	-0.680076	0.231391	-0.598742	-0.309231	-0.674289	-0.737192	-0.302621
OIP5	-1.06137	-0.0953024	-0.309883	-0.856389	-0.182598	-0.798861	-1.09412	-0.629583	-1.25936	-0.42004	-0.765764	-0.432027	-0.99691	-0.787442	-1.37634	-0.28987	-1.11582	-0.734996	-1.22397	-0.58929	-1.27244	-1.37148	-0.455433	-0.613005	-1.59924	-1.22814	-1.38789	-0.440816	-0.811643	-1.53238	-1.04418	-0.566571	-0.841993	-0.480504	-1.40296	-0.127557	-0.496765	-0.140098	-0.284998	-0.309151	0.395052	-0.420598	-0.931498	-0.463214	-0.919411	-0.635104	-0.732857	-0.848945	-0.860796
CKAP2L	-1.42251	-0.000729262	-0.606206	-1.01313	-0.772864	-1.34628	-0.980897	-0.947959	-1.36915	-0.761812	-1.10149	-0.473212	-1.62824	-0.686495	-1.22454	-0.470698	-1.54899	-0.936536	-0.96467	-0.8016	-0.799463	-1.1319	-0.0873871	-0.574676	-1.79875	-1.20315	-1.3748	-0.0229952	-0.900335	-0.723009	-0.619354	-0.651251	-1.08952	-0.466834	-1.93909	-0.365367	-0.407789	-0.515696	-0.576397	-0.460789	0.348297	-0.727529	-1.48809	-0.545533	-1.00076	-0.885558	-0.667705	-0.687057	-0.338579
RP11-303E16.2	-1.33856	-0.266892	-0.07235	-0.750767	-0.333228	-0.506238	-1.22469	-0.969122	-1.26299	-0.716853	-0.827253	-0.756525	-1.138	-0.687117	-1.42367	-0.763675	-1.61498	-0.987696	-0.791065	-0.840186	-1.41916	-1.473	-0.371787	-0.346268	-1.72259	-0.690498	-1.14333	0.0735381	-1.60474	-1.23042	-1.19115	-0.70455	-0.719934	-0.583625	-2.07452	0.322432	-0.0952477	-0.296039	-0.486226	-0.482806	0.286095	-0.529586	-0.847688	-0.277933	-0.325678	-0.495128	0.10033	-0.506343	-0.181599
XPR1	-1.20085	-1.40927	-0.846118	-1.32515	0.205526	-0.513845	-1.98346	-1.67515	-1.60757	-0.909516	-1.0847	-1.24523	-0.940288	-0.1119	-1.53915	-0.360029	-1.4122	-1.54576	0.0986573	-1.51608	-1.48726	-1.98772	-0.0423451	0.00857918	-0.93515	-0.618603	-0.381827	-0.0389367	-0.889723	-0.0655462	0.568964	-1.22516	-1.22374	-1.30601	-1.37804	-0.399519	0.026028	-0.236494	-0.430092	-1.11887	-1.90199	-1.45018	-0.790666	0.687106	-0.555938	-0.0180121	-0.0483083	1.02927	-0.0661176
IGF2BP3	-0.701677	-0.967711	-0.866662	-1.12797	-0.836871	-0.521684	-0.822846	-0.807265	-1.01315	-0.937432	-0.620494	-0.912732	0.217218	-0.38306	-0.959424	0.641386	-0.860645	-0.537625	-0.537031	-0.875241	-0.885988	-1.00906	0.644579	-0.576126	-0.513063	-0.910885	-0.555684	0.224683	-1.02062	-0.610405	-0.30508	-1.10845	-0.924005	-0.75958	-0.575537	-0.914333	-0.698773	1.56338	-0.0831433	-0.998595	-0.762253	-0.786339	-0.876471	-0.45301	-0.892696	-0.889079	-0.485305	1.08759	-0.299319
CENPN	-1.60389	-0.226388	-0.15068	-0.665758	-0.462061	-0.446433	-1.40518	-0.880711	-0.879862	-0.0687828	-1.10962	-0.681218	-1.38608	-0.664259	-1.3575	-0.566669	-1.4456	-0.705624	-0.884397	-1.31693	-1.51095	-1.73252	-0.401914	-0.459407	-1.39272	-0.851527	-1.12858	0.317886	-1.39895	-1.32465	-0.521827	-0.712576	-0.672162	-1.11139	-1.90612	-0.116743	-0.566016	-0.403221	-0.607987	-0.40021	0.347812	-0.341581	-0.86173	-0.264105	-0.601196	-0.769579	-0.0570897	-0.954999	-0.413608
RP11-424C20.2	-1.2075	-0.574327	-0.533708	-0.902512	-1.32418	-1.17011	-0.871728	-0.24672	-0.86826	0.0890553	-1.25545	-0.70844	-1.45477	-0.45969	-1.4294	-0.135432	-0.827236	-0.559629	-0.756639	-0.37291	-1.24482	-1.06621	-0.23136	-0.146382	-0.575128	-1.13264	-1.00783	0.478311	-0.498073	-1.281	-0.921209	-0.925888	-1.0192	-0.800743	-1.2879	0.062518	-0.00772293	0.11041	-0.661688	-0.126481	0.193807	-0.785711	-1.13931	-0.321288	-0.645251	-0.877823	-0.0755522	-0.512145	-0.608687
PRKCQ-AS1	-1.54021	-1.63445	0.391075	-0.811177	-0.530949	-0.0496524	-1.70518	-1.76737	-1.10209	-0.202465	-0.918291	-1.06739	-0.9819	0.00555535	-2.06474	-0.534774	-0.222336	-1.71154	0.145669	-1.74282	-1.79779	-2.15989	-0.106509	0.102733	-1.12794	-0.851417	0.325644	0.0994608	-1.51194	-0.21987	-0.5487	-0.897013	-1.17965	-1.58458	-1.44763	0.0102	0.455711	-0.358934	-0.474279	-0.562742	-0.931898	-0.791587	-0.6387	-0.00606029	0.596556	0.00470208	-0.815886	0.126295	0.609187
HCG4	-0.36708	-1.42795	-0.639075	-0.953046	-1.6105	0.0896742	-0.894808	-1.27329	-0.145883	0.573434	-0.113373	-0.952734	-0.3384	-0.0349044	-0.717057	-1.30656	-0.534833	0.372931	-0.482878	0.314938	-0.782065	-1.39287	-0.183739	0.171662	-0.187425	-0.716682	0.194998	-0.241218	-0.907752	-0.993947	-1.85865	-1.11443	-0.983815	-0.167518	-0.503018	-0.293207	-0.602708	1.57898	-0.720517	-0.357916	1.08887	-0.208238	-0.622858	0.0498329	-0.343746	-0.0781928	-0.744359	1.37707	-0.496455
CTA-392E5.1	-1.05933	-1.05933	-0.74203	-0.831937	-0.398937	-0.572363	-1.05933	-0.828527	-1.05933	-0.696577	-0.844135	-0.517911	-0.806598	0.482901	-0.825622	0.55638	-0.699973	-0.773179	1.59889	-1.05933	-1.05933	-0.705556	0.90101	1.59486	-0.497829	-0.379448	-0.387888	-0.396132	-0.597762	-0.835564	1.15186	-0.667841	-0.670007	-1.05933	-0.642205	0.0312514	1.54206	0.333368	0.813393	-0.156752	-0.549516	-1.05933	-0.62469	0.465659	0.371453	-0.0174025	-0.605403	0.527916	1.01749
ROGDI	-1.33298	-1.5317	-0.193332	-0.0500212	-0.174118	0.220375	-2.20838	0.490849	0.607432	0.719819	-0.113999	-0.173745	0.547614	0.622994	-1.94515	0.0222114	-0.0197163	-0.776842	-0.716693	-0.909608	-2.14475	-2.69051	-0.584702	0.214749	0.337171	-0.513097	0.71481	0.464167	-0.863529	-1.87793	-1.92595	0.550642	-0.509198	-1.47374	-0.518933	-0.681367	0.332263	0.309934	-0.289748	0.704076	0.382913	-0.503162	-0.23355	1.22319	0.479976	0.359055	0.85921	0.54473	0.0780569
TGFB1	-0.20976	-2.05861	-0.596055	-2.32808	-0.993471	-0.849387	-0.939024	-0.541016	-0.162651	-0.44383	-1.05611	-1.4649	0.0229465	0.0100902	-1.35133	0.14089	0.284822	-0.0920187	-0.0162781	-0.835874	-1.06427	-1.4318	-0.00263573	-0.0592469	0.53962	-0.699323	0.151878	-0.516546	-0.823521	-2.32383	-2.45414	-1.5031	-0.446762	-0.14834	0.141783	-0.15029	0.447698	-0.00900513	-1.0141	0.247644	-0.47556	-0.239139	-1.0011	0.253017	-0.193159	-0.44476	0.571894	0.682624	0.0723037
ARSI	-0.173653	-0.828481	-0.303009	-0.725633	0.491187	-0.352786	-0.0606353	-0.933572	0.464169	-0.148296	-0.0308368	0.838376	-0.958178	-0.307492	-1.17084	0.339223	-0.472819	0.408862	-0.119736	0.275421	-0.356104	-0.499119	-0.560795	-0.666095	-0.773566	-0.167214	-0.512021	0.53885	-0.636658	-1.72622	-1.6525	-0.0809631	-0.88394	0.107521	-0.873887	0.268275	0.452556	-0.493866	-0.576161	-0.279717	-0.410413	-0.937609	-1.00451	-0.312186	0.294814	-0.613257	-0.787609	-0.817194	-0.111614
MET	-0.641799	-1.29885	-1.37103	-1.25269	-0.0370098	-0.736556	-0.415974	-1.82728	-0.884092	-1.2598	-0.669219	-0.832888	-0.812942	-0.83342	-0.969099	-0.78693	-0.861585	-1.10936	-1.41054	-0.475785	-0.678447	-0.965431	-0.578198	-0.704784	-1.67966	-0.84461	-0.296423	-0.0977433	-0.64536	-1.09687	-1.62242	-1.06484	-0.612953	-0.443502	-1.71392	-0.587301	-0.420944	-0.140212	-0.668579	-0.466449	-1.40173	-1.42074	-1.16959	-0.270752	-0.749198	-1.08827	-0.143163	-0.199145	-0.704276
UPP1	-1.53563	-1.5951	-0.604876	-1.5841	-0.466464	-0.199251	-1.79549	-1.24412	-1.01381	0.14439	-1.28737	-1.70651	-1.13964	0.260831	-1.46933	0.414532	-1.02988	-1.20987	0.0397036	-1.72961	-1.7554	-1.63241	0.697734	-0.0453749	-0.729281	-1.2839	0.133757	0.572561	-1.50934	-1.1167	-0.295633	-1.65178	-1.33629	-1.58562	-1.20767	0.701886	0.679796	0.898434	-1.14928	0.913461	1.21025	-0.888976	-1.0895	0.89209	-0.689704	-0.79805	-0.720957	1.28976	0.522181
KIF14	-1.28506	0.307902	-0.617858	-0.912856	-0.625171	-0.855833	-1.33216	-1.42847	-1.66047	-1.22598	-0.936103	-0.55408	-1.3201	-0.346462	-1.41706	-0.170766	-1.83767	-0.99545	-1.00251	-1.09185	-1.02411	-1.44747	-0.217315	-0.466292	-2.05061	-1.02655	-1.39893	-0.580346	-1.02965	-0.779704	-0.486099	-0.574249	-0.982664	-0.383673	-2.07066	-0.301112	-0.107377	-0.418701	-0.40209	-0.629057	-0.169095	-0.6209	-1.16099	-0.419783	-0.738991	-0.618437	-0.6864	-0.362468	-0.122081
EIF4EBP1	-1.61334	-1.64769	-0.584471	-1.51446	-1.06253	-0.62999	-1.40591	0.0784592	-0.343274	0.53133	-1.03511	-1.15884	-0.59845	-0.0963799	-1.70611	0.452687	-0.676153	-0.925149	0.403943	-1.73778	-1.74089	-2.15041	0.564128	0.490334	-0.372166	-1.20174	-0.34111	-0.159782	-1.39917	-2.50699	0.0130975	-1.67134	-1.15228	-1.70889	-1.23263	0.432536	0.491892	0.212655	-1.61695	0.995331	0.17736	-1.43122	-1.61554	0.543624	-0.351637	0.142012	-0.527541	0.849609	0.692777
HTR7	-1.63956	-0.686876	-0.709726	-1.8857	-0.325977	-0.287826	-1.99214	-0.683694	-1.44438	-0.00908885	-0.10469	-1.47492	0.209635	0.328359	-1.73962	0.734974	-0.735773	-1.50625	0.733351	-1.8822	-1.75028	-1.66879	0.463791	0.264253	-0.744616	-1.71619	-0.119109	-0.749355	-1.75293	-1.52579	0.709581	-1.93869	-1.54867	-0.492651	-1.37404	0.136655	1.08029	0.552167	-1.07191	0.903785	0.760788	-1.10849	-1.5009	0.864378	-1.12497	0.419078	0.144731	0.341132	1.16745
SPHK1	-1.13518	-1.54848	-0.575911	-0.720178	-1.18376	-0.121121	-1.57488	-0.346429	-0.767862	0.169035	-1.03752	-1.19932	-0.77256	-0.482559	-1.09393	0.349716	-0.3189	-1.32567	-0.0109925	-1.26269	-1.23224	-1.46299	-0.596609	-0.593134	0.144698	-0.763037	0.106968	1.08242	-1.24837	-1.96673	-1.76288	-0.750576	-0.914542	-1.31509	-0.541174	-0.231997	-0.388577	-0.101897	-0.753152	0.274883	-1.72216	-1.1439	-0.946252	0.371821	-0.239985	-0.355893	-0.387362	0.215006	-0.827408
BIRC5	-1.46325	-0.345203	-0.250744	-0.962974	-0.954808	-0.492711	-1.5114	-0.238183	-0.775503	0.336175	-1.11224	-0.641163	-1.3963	-0.642881	-1.31175	-0.323743	-1.26582	-0.750303	-1.1777	-0.970847	-1.27055	-1.70762	-0.198726	-0.397652	-1.23621	-1.23016	-0.998138	0.362617	-1.04694	-1.6108	-0.891918	-0.716171	-1.32034	-0.71659	-1.80888	0.0919182	-0.279951	-0.137474	-0.396064	-0.0112516	0.382328	-0.800481	-1.50059	-0.410672	-0.910795	-0.452722	-0.708808	-0.508395	-0.564746
VSIG1	-1.03534	-0.194471	-0.655092	-1.20108	-0.253482	-0.796489	-1.55846	-1.48895	-0.390168	-0.359476	-1.60498	-0.9685	-0.814796	-0.465511	-0.70563	-0.286524	-1.29631	-0.346373	-0.181254	-1.80581	-1.26501	-1.14085	0.355096	-0.320463	-1.2572	-0.791101	-0.119758	0.310185	-1.84228	0.194267	0.104054	-0.468446	-0.652675	-0.86956	-1.28445	0.718962	-0.248181	1.4096	-1.68865	-0.702314	0.864027	-1.17037	-1.28168	-0.492591	-1.02363	-0.564515	-0.992576	-0.349951	0.514184
ADAMTSL5	-0.0134215	-0.863991	-0.665839	0.0095373	0.0788022	-0.540329	-0.554927	-0.612754	-0.777679	-0.753396	-1.62159	-0.0816106	-0.525937	-0.727154	-1.04544	0.226525	0.0431246	-0.633097	-0.96703	0.0423074	-1.17095	-0.684774	-0.127735	-1.37586	-0.771406	-0.465729	-0.363811	-0.239489	-0.0507519	-1.51669	-1.83792	-0.0528381	-0.553487	-0.389945	-0.74579	-0.543419	0.576239	1.74391	-1.43383	-0.526767	0.50578	-1.21046	-0.752025	0.374704	0.515241	-1.64968	-0.609098	0.551945	-0.0747071
LINC00941	-0.977426	-1.25771	-0.939834	-1.10671	-0.787667	-0.757437	-1.06837	-0.793492	-0.795825	-0.29701	-1.00276	-1.0459	-0.793576	-0.781585	-1.23268	-0.0069022	-0.678512	-1.41765	-0.573588	-0.962591	-1.13388	-0.862595	-0.759101	-0.554558	-0.72266	-1.22554	-0.825078	-0.670366	-1.05234	-0.382494	-0.698703	-0.884855	-0.592579	-1.046	-1.01416	-0.679609	0.134457	0.00195624	-0.738283	-0.830662	-0.320899	-1.11979	-0.686338	-0.246501	-0.90778	-0.792283	-0.604746	0.778975	-0.387893
CTA-989H11.1	-1.74707	-0.656535	-0.464812	-0.41733	-1.04343	-0.888353	-1.11733	-0.651957	0.457555	-0.265744	-0.866018	-0.945591	-0.847714	-0.44667	-1.60829	0.130388	-0.781566	-0.838968	-0.825766	-1.57119	-0.180295	-1.39576	-0.0129731	0.36116	-0.71213	-0.0923606	-0.228907	0.679465	-1.52127	-0.360244	-0.212988	-0.812634	-0.917758	-0.766686	-1.35877	-0.00209512	-0.303153	0.621657	-0.251486	-0.0120187	0.324755	-1.08295	-0.441793	-0.00393658	-0.586512	0.71672	0.343589	-0.401947	0.594061
PRKCQ	-1.10804	-1.35753	0.538295	-0.355343	-0.333538	-0.178792	-1.40286	-1.24602	-1.26033	0.538409	-1.39373	-1.37501	-0.482626	0.274022	-1.81367	-0.210525	0.163512	-1.34019	0.843595	-1.68841	-1.8289	-1.97612	0.208294	0.317576	-0.569582	-0.472629	0.732134	-0.263038	-1.78568	-0.424192	0.304096	-1.4146	-1.01913	-1.54406	-1.2628	0.446917	0.498441	-0.111387	-0.0974765	-0.226436	-0.690431	-0.570417	-0.671634	0.541465	1.12059	0.40962	-0.18955	0.908742	1.0751
CD276	-0.342653	-1.43662	-1.7058	-2.39988	-0.942929	-1.55203	-1.3105	-0.322808	-1.44015	-0.724156	-0.789081	-1.73773	0.318708	-0.738375	-0.532761	0.546171	-0.394645	-0.810207	0.429538	-0.252012	-0.709295	-0.939176	-0.377943	-0.542182	0.572976	-1.2158	-0.331676	-0.597459	0.123842	-2.47225	-2.00471	-1.83271	-1.41724	0.297312	0.469888	-0.771108	0.0706403	0.472469	-1.43085	0.698004	-1.25875	-1.19372	-1.37977	0.0107836	-0.479573	-0.428478	-0.116859	-0.349484	-0.497464
CDCA8	-1.40515	-0.352163	-0.423039	-0.967283	-1.00047	-0.74248	-1.33344	-0.110401	-0.977565	0.0661554	-0.810115	-0.668055	-1.32883	-0.873512	-1.00302	-0.439266	-1.18871	-0.752595	-1.02788	-0.880845	-0.886714	-1.36425	-0.276937	-0.570757	-1.27274	-1.37564	-1.14589	0.286857	-1.2428	-1.15966	-0.635461	-0.73105	-1.23063	-0.559318	-1.38628	0.0358472	-0.376986	-0.336116	-0.430467	0.0104982	0.219381	-0.76373	-1.44884	-0.507898	-0.93937	-0.343525	-0.949437	-0.562105	-0.320267
KIF18A	-1.21572	0.234069	-0.637282	-0.887302	-0.732062	-0.800096	-0.995324	-1.14836	-1.61395	-1.03237	-0.94798	-0.330807	-1.33	-0.771678	-1.38594	-0.589763	-1.76581	-0.905254	-0.947358	-0.931387	-1.13044	-1.40887	-0.503826	-0.421316	-2.06722	-1.0025	-1.49943	-0.749913	-0.602767	-0.493198	-0.334963	-0.597102	-1.24883	-0.58403	-2.12506	-0.36844	-0.358635	-0.256387	-0.290114	-0.845877	0.0561111	-0.330471	-0.927198	-0.500826	-0.767817	-0.6358	-0.733672	-0.698816	-0.0546676
SH2D5	-1.38135	-1.53189	-1.08827	-1.17521	-0.978448	-0.924709	-1.61211	-1.3463	-0.820606	-0.0913144	-1.19228	-1.22074	-1.03892	-0.872613	-1.47656	0.613694	-0.843144	-0.838263	-0.384035	-1.41131	-1.46399	-1.49323	0.0731481	0.0888491	-1.15538	-0.873698	-0.400698	0.83431	-1.44179	-1.55795	-1.36073	-1.31482	-0.938217	-1.14729	-1.32202	0.635258	0.694086	0.362265	-1.14787	0.333083	0.275553	-1.39724	-1.299	1.02422	-1.06575	-0.927487	-0.268052	0.815221	-0.0691615
LAMC2	-1.00968	-1.40136	-1.41016	-1.28475	-0.197125	-0.600424	-0.590456	-1.20444	-0.842916	-0.208301	-1.19821	-1.0499	-0.965451	-0.388536	-0.889852	-0.00682218	-1.16572	-1.41609	-0.613024	-0.926668	-0.992357	-0.840985	-0.411267	-0.684355	-0.947534	-0.806681	-0.763293	0.0901218	-1.18314	-1.49458	-1.32141	-1.21319	-1.13307	-1.00551	-1.03833	-0.243187	-0.715657	0.491384	-0.0511235	0.0415318	-1.17438	-1.49454	-1.39438	0.138108	-0.905201	-1.27662	-0.926018	0.00755046	-1.09675
ADAMTS14	-0.873409	-0.995848	-0.958302	-0.974713	-0.437379	-0.277273	-0.0477965	-0.981214	-0.13257	-0.14195	-1.23327	-0.117966	-0.720601	-0.433373	-0.820176	2.03628	-0.837626	-0.374402	1.69945	0.535466	0.391371	-0.9465	0.246582	0.140533	0.103541	-0.540418	0.257394	-0.250697	-1.23408	-0.723263	-0.602552	-0.892475	-0.039132	0.189106	-0.738438	-0.68042	1.03506	0.375898	-0.330468	0.10552	-0.104613	-0.220938	-0.879615	0.0535895	0.427128	-0.91619	-0.4026	0.872135	1.9397
CD151	-0.405275	-2.72338	-0.471322	-0.161919	-0.391072	0.389846	-1.65854	0.439336	-0.779826	0.214355	-0.442004	-1.28653	-0.592338	-0.71271	-1.42752	0.135274	0.421561	-0.677443	-0.316621	-0.674078	-0.83138	-1.17929	-0.556551	-0.622847	0.75885	-0.388241	-0.700622	0.659358	-0.412364	-1.60135	-2.50638	-0.487645	-1.02588	-0.958144	-0.250624	-0.305216	-0.421665	0.406641	-0.126782	0.9651	-0.961586	-1.43277	-0.0165918	-0.414518	0.108036	-0.609277	-0.618349	0.128343	-1.10472
MB21D1	-1.06467	-1.37921	-0.240908	-1.7225	-0.564453	-0.978299	-1.39899	-1.19736	-1.54024	-0.757676	-1.15428	-1.5477	-0.805798	-0.531042	-1.8156	-0.339127	-0.841137	-1.17049	-0.528017	-1.65173	-1.59413	-1.69172	-0.854359	-0.110251	-1.00037	-1.39738	-0.648333	-0.1279	-1.44472	-1.04995	-0.92063	-1.12818	-1.20403	-1.08775	-1.63607	-0.731272	0.527334	-0.548155	-0.751245	-0.634735	-1.31861	-0.725931	-0.437663	0.318039	-0.507186	-0.653438	0.370858	-0.19828	0.233419
RP11-161I6.2	-0.849355	-1.16186	-0.910905	-0.142849	-0.229666	-1.16186	-1.16186	-0.276874	-1.16186	-0.66573	0.605856	-0.25808	-0.564998	-0.238024	-1.16186	-0.33753	-1.16186	-0.00555462	-0.835185	-0.375484	-0.317665	0.00618789	-1.16186	-0.60974	-0.846352	-0.829886	-1.16186	-0.673354	-1.16186	-0.357916	0.490546	-1.16186	-0.5109	0.245566	-0.757614	-0.855255	0.507653	-0.110337	-0.267768	-1.16186	-1.16186	-1.16186	-0.396724	-1.16186	0.0215998	0.128679	-0.65412	-0.0711056	1.17265
LAMB3	-0.764874	-1.4043	-0.842609	-1.23217	-0.209438	-0.515646	-1.11194	-0.658878	-0.630663	-0.108991	-0.810772	-0.965493	-0.620929	-0.643609	-1.32415	-0.291289	-0.768328	-0.317389	-0.488547	-0.69472	-0.813952	-0.954604	-0.356736	-0.842997	-0.565355	-1.07964	-0.462497	0.420175	-1.52659	-2.17204	-1.46198	-0.984415	-1.31852	-0.629916	-0.905696	0.270263	-0.649513	-0.288176	-0.430271	-0.033234	-0.768386	-1.20795	-1.18847	-0.131639	-0.713505	-0.392474	-0.930971	-0.242263	-0.906824
PTTG1	-1.76069	-0.417576	-0.138719	-1.17413	-0.687786	-0.622824	-1.64363	-0.313522	-0.647819	-0.130904	-0.91734	-0.691878	-1.3286	-0.452383	-1.39729	-0.302231	-1.48897	-0.836789	-0.663401	-1.45055	-1.32781	-1.68712	0.000389792	-0.235751	-1.36288	-1.35758	-0.601529	-0.0471367	-1.18392	-1.4182	-0.0832066	-0.840282	-1.40619	-1.0697	-1.84781	0.410087	-0.156707	0.0901802	-0.679397	-0.108203	0.844939	-1.12229	-1.51286	-0.492017	-0.88677	-0.400305	-0.659205	-0.520124	-0.191445
PLK1	-1.48754	-0.201545	-0.417164	-1.27377	-1.23592	-0.660924	-1.31829	-0.153722	-0.71883	-0.0101753	-1.03597	-0.86775	-1.42354	-0.228557	-1.44557	-0.256332	-0.935734	-0.637232	-0.963984	-0.996329	-1.14615	-1.61453	-0.402202	-0.527636	-1.29863	-1.49461	-1.01685	-0.310161	-1.14338	-1.34191	-0.927166	-0.435555	-1.28855	-0.547368	-1.46935	0.0674172	-0.177543	0.0404236	-0.664247	0.102923	0.459911	-0.870731	-1.5753	-0.573178	-1.02999	-0.618206	-0.875737	-0.494521	-0.293735
FHOD1	-1.48786	-2.19895	-1.1329	-1.31545	-1.57496	-1.45219	-1.99973	-0.509888	-0.170108	-0.498416	-1.37839	-2.02582	-0.261057	0.394264	-0.993077	0.0973501	-0.275962	-0.62915	0.362859	-2.21879	-2.0024	-2.15068	0.477682	-0.356105	0.928111	-1.5392	0.323139	-0.651451	-1.52419	-1.55981	-0.286942	-1.25251	-0.605893	-1.39334	0.064241	-0.447601	0.647118	0.153277	-1.22292	0.425289	-0.594681	-0.606336	-0.866767	-0.106362	-0.163381	-0.145512	-0.550796	0.612472	0.069452
SALL4	-1.14204	0.768687	-1.2534	-1.39027	-0.112301	-1.00212	-0.362967	-1.20547	-0.641488	0.416039	-1.10401	-0.420168	-0.58984	0.25058	0.296358	-0.00895216	-0.0223813	-0.869703	0.249107	-0.549367	-1.21073	0.0648343	-0.39876	-0.340988	-0.0425146	-0.694757	0.256941	0.748903	-1.55522	-0.562514	0.598482	-0.38525	-1.2587	-0.941545	-0.350767	-0.969142	0.810664	-0.258946	0.253075	0.600125	0.243829	-0.381584	-0.55896	-0.631088	-0.588713	-0.807995	-1.10622	-0.582968	-0.0989322
CTD-2587H24.5	-0.677706	-0.253268	-0.921211	-0.886905	-0.697104	-0.356838	-0.00956241	-0.732461	0.327541	-0.331349	-0.665702	-0.253794	-1.39006	-0.924028	-0.66166	-0.367633	-0.341008	-0.576939	-1.08416	0.116005	-0.238389	-0.835989	-0.768009	-1.09078	-1.39006	-0.698848	-1.08313	-0.180835	-0.629484	-0.752319	-0.750326	-0.39805	-0.605938	-0.30514	-0.472329	-0.0474796	-0.842093	-0.582349	-0.66316	-0.44022	-0.550592	-1.04866	-1.06771	0.0490067	-1.05042	-0.907443	-1.05331	-0.0841859	-0.79788
CDCA5	-1.40361	-0.578271	-0.350347	-0.833742	-1.19661	-0.584015	-1.16304	-0.360267	-0.741995	0.213142	-1.08923	-0.802823	-1.43184	-0.566747	-1.17993	-0.531608	-1.03914	-0.747679	-0.82015	-0.853238	-1.21948	-1.3851	-0.290916	-0.275058	-1.04925	-1.24116	-1.10816	0.762844	-1.18958	-1.56945	-0.769705	-0.558055	-1.10419	-0.863519	-1.53752	0.0256217	-0.40523	-0.749292	-0.53032	0.0981089	0.154311	-0.73422	-1.20519	-0.439433	-0.827322	-0.536222	-0.59937	-0.614305	-0.538496
ADAMTSL2	0.177826	-0.468449	-0.32682	-0.555726	-0.359548	-0.000885771	-1.13724	0.60127	0.147842	0.69639	-0.257937	-0.454703	0.76574	0.306592	-0.527822	0.798875	0.565335	-0.313529	0.342333	-0.877814	-0.67981	-0.659992	0.698529	0.53117	1.58484	-0.467568	-0.651847	0.649589	-0.107894	-0.801975	-0.0718867	-0.145106	-0.252452	-0.514239	0.424934	0.164334	0.816571	0.194484	-0.13528	1.14545	1.12503	0.0332352	0.0853739	-0.204222	0.574665	0.964097	0.160705	0.00232891	0.209259
SHC1	-1.42229	-2.1087	-0.82949	-1.37128	-1.098	-0.348858	-1.88942	-0.366907	-0.729243	0.370062	-0.899346	-1.74201	-0.482436	0.652933	-1.33177	0.0369977	-0.641922	-1.21167	0.0612119	-1.65549	-1.47487	-1.61333	0.23814	0.252566	0.212784	-1.13673	0.0536107	0.756093	-1.42566	-1.23554	-0.575332	-1.44279	-0.782135	-1.28949	-0.862503	-0.156088	0.839508	0.560255	-0.530168	-0.0250753	-0.524218	-0.956563	-0.558408	0.105774	-0.764642	-0.268034	-0.354852	0.71762	0.102695
TMPO-AS1	-1.05345	-0.79132	-0.0863181	-0.993736	-1.00236	-0.6013	-1.16508	-0.19575	-0.606349	-0.0432198	-1.45788	-0.973437	-1.25567	-0.647219	-1.03981	-0.800714	-0.857889	-1.32813	-0.912897	-0.807482	-1.27585	-1.32907	-0.507273	-0.861081	-0.762731	-1.38426	-0.626303	0.399755	-1.27406	-0.897477	-1.31486	-0.655007	-1.50858	-0.271768	-0.889921	-0.128614	-1.03524	-0.0546655	-0.496774	-0.425194	0.134907	-0.413414	-1.0277	-0.7116	-0.921515	-0.5878	-0.663822	-0.685091	-0.420537
TNFRSF10B	-1.31491	-2.01521	-0.518908	-1.29322	-0.292991	-0.931652	-2.07368	-1.33031	-0.403138	-0.283738	-1.14589	-1.74624	-0.651593	-0.10618	-1.7795	0.0334268	-0.707977	-1.08782	-0.0302591	-2.31373	-1.95241	-2.21372	-1.08373	-0.319332	-0.55549	-0.473128	0.000532093	0.144304	-1.596	-0.816634	-0.264074	-0.89399	-0.587495	-1.12891	-0.9968	-0.948272	0.0841036	-0.178279	-0.523459	-0.474316	-1.77294	-0.967863	0.0252963	-0.0999124	-0.549332	-0.477686	-0.258808	0.189057	-0.0748573
C1QTNF6	-1.05357	-1.45228	-1.49093	-1.74454	-0.592974	-0.896196	-1.31555	-0.375813	-0.987646	-0.916714	-1.13871	-1.60364	1.67139	-0.0672652	-1.22042	1.40988	-0.58951	-0.738821	1.78757	-1.25121	-1.55484	-1.19153	-0.630027	-0.15907	1.3758	-1.3518	0.528531	-0.279096	-0.941199	-1.09856	-1.07059	-1.27962	-1.35339	-1.07333	0.606861	-0.851529	0.638967	0.471929	-0.365919	0.862489	-1.35209	-1.08047	-0.689357	-0.757315	0.197245	-0.464296	-0.454949	0.502228	0.249524
IGF2BP2	-0.747911	-2.25551	-1.16906	-1.09016	-0.841709	-1.58419	-1.02966	-0.813844	-1.61844	-0.934435	-0.910352	-1.12457	-1.51549	-0.191852	-0.747271	0.172396	-0.883199	-1.12505	-0.422632	-1.26125	-1.13974	-0.967671	0.310358	-0.617075	-0.654413	-0.549291	-0.766803	-0.827886	-0.481448	-0.737112	-1.02786	-0.970566	-1.00385	-1.16717	-0.592954	-0.788827	0.277718	-0.781731	-0.500752	-0.69948	-1.85267	-1.06099	-0.624326	-0.109467	-0.613869	-1.30189	-0.586326	0.356487	0.0175621
XRCC2	-1.2794	0.0320251	-0.715018	-0.685022	-0.234643	-0.778701	-0.69989	-0.828085	-1.10688	-0.725965	-0.915843	-0.564737	-1.32255	-0.671603	-1.0334	-0.627034	-1.52267	-0.802314	-0.657129	-0.68914	-1.0955	-0.530174	-0.506739	-0.568891	-1.6703	-0.708795	-1.03607	0.0266066	-1.09022	-0.116418	-0.424856	-0.544948	-1.0615	-0.464002	-1.41636	0.0965512	-0.73338	-0.615939	-0.379278	-0.708822	0.11154	-0.647879	-1.05259	-0.43707	-0.854564	-0.585867	-0.731002	-0.908541	-0.324597
ORC6	-1.24157	-0.356688	-0.595671	-0.739379	-0.833553	-1.00133	-1.003	-0.438554	-0.904366	-0.0346963	-0.850916	-0.755897	-1.35957	-0.552827	-0.943915	-0.636973	-1.41158	-0.815165	-0.914724	-0.970575	-1.27655	-1.10133	-0.718856	-0.499208	-1.32232	-1.06096	-0.993505	0.372072	-1.44289	-0.926788	-0.204581	-0.749366	-1.06197	-0.780302	-1.40078	-0.275882	-0.678215	-0.628868	-0.393916	-0.245856	0.0289037	-0.569297	-1.14641	-0.310982	-0.888903	-0.75679	-0.637942	-0.741115	-0.448918
TK1	-1.41023	-0.878075	0.00446637	-0.720782	-0.977386	-0.374361	-1.57955	0.107039	-0.208266	0.57882	-1.20465	-0.599184	-1.37091	-0.571351	-1.30822	-0.393342	-0.887077	-0.731496	-0.910877	-0.661064	-1.0625	-1.51096	-0.399688	-0.505076	-1.15275	-0.846395	-0.832241	0.828221	-1.0565	-1.97426	-0.785403	-0.361945	-1.06789	-1.05283	-1.27661	0.261321	-0.481216	-0.517053	-0.402538	0.256719	0.746248	-0.663239	-1.17346	-0.483115	-0.616481	-0.260227	-0.463482	-0.635259	-0.779663
GADD45A	-0.389069	-0.500618	-0.174944	-1.1387	0.046263	-0.125337	-0.724485	-0.117671	-0.334274	-0.266619	-0.83514	-0.635283	0.330495	0.112539	-1.89667	-0.077116	-0.700013	1.08643	-0.299174	-0.787132	-1.26489	-1.57811	-0.265689	-0.485945	0.512754	0.38989	-0.495747	-0.562841	-0.445429	-1.3151	-0.896322	-1.64758	-1.13249	-0.70567	-0.025844	-0.734768	-1.00094	1.14397	0.162508	-0.556121	-0.0453053	0.0270614	-0.297219	0.321703	-0.512743	0.0803509	-0.346223	0.540989	-0.585682
CDC6	-1.65298	-0.305406	-0.279898	-0.748817	-0.712145	-0.513341	-1.41535	-0.429031	-0.890919	0.256374	-1.22901	-0.633014	-1.40914	-0.529961	-1.25072	-0.450566	-1.24223	-0.807445	-0.965794	-0.825141	-1.29608	-1.57135	-0.310773	-0.257324	-1.36725	-1.06766	-1.24491	0.546672	-1.21731	-0.671294	-0.243075	-0.904699	-0.953476	-1.02347	-1.53254	0.182829	-0.581907	-0.829607	-0.0813982	-0.17495	0.379756	-0.648896	-0.988003	-0.369079	-0.75938	-0.838785	-0.541647	-1.02339	-0.659301
HOXC13	-0.336669	-0.0874795	0.563735	-0.619356	-0.120364	0.51741	-0.722967	0.082536	0.640696	0.0147116	-0.0538982	-0.801521	-0.534121	0.266915	-0.386845	-0.0558782	-0.0219483	0.698333	-0.837456	-0.76273	0.0409445	-0.399923	0.175004	-0.750553	0.840051	1.08235	0.390268	0.624757	0.595212	-1.71069	-1.02801	-0.0100024	-0.298676	0.0300147	-0.042434	-0.127153	-0.447739	0.718871	-0.8577	0.27263	-0.255908	-0.923229	-0.375912	0.575706	-0.739705	-0.326253	-0.289289	0.245751	-0.00362704
SLC7A8	-0.34797	-0.0872766	0.236133	-1.38567	0.59534	0.349877	-0.858919	0.690891	0.248395	0.354658	-0.335021	-0.204951	0.296738	-0.626767	-0.297081	0.797628	0.493263	1.37469	0.269519	-0.45292	-0.361151	-1.20796	0.97557	-0.47921	0.257748	-0.0636767	-0.0306224	0.273927	0.179909	-1.03018	0.196968	-0.854935	-0.560504	0.286035	0.151708	0.224506	0.827532	1.51685	-0.774544	1.16234	1.12645	-0.00629762	-0.731769	0.088082	-0.919575	0.0420247	-0.0454981	-0.548763	0.597145
DNAAF3	-0.668883	-0.228176	-0.988306	-1.0432	-0.0358567	0.0904804	-0.955559	0.0611814	0.640287	0.245162	-0.962565	-0.191712	0.156647	-0.941861	-1.25832	0.275471	-0.403419	0.515352	-0.62149	-0.304183	-0.345323	-1.04303	-0.32633	-1.09747	-0.650719	-1.39666	-0.298624	0.0874117	-1.06126	-1.11438	-0.775414	-0.816132	-0.508868	-0.355886	0.237024	-0.108458	-0.36184	0.266975	-0.295843	-0.794828	1.26054	-0.163026	-1.21536	-0.223105	-0.634199	0.0162507	-0.60369	0.322818	-0.189242
HIF1A	-1.30022	-1.47775	-0.969418	-1.688	0.144378	-0.103927	-1.97804	-1.04909	-2.86792	-0.859508	-0.634671	-1.66629	-0.862992	-0.309675	-1.44405	0.148386	-1.5994	-1.0124	0.326356	-2.00751	-1.4582	-1.77349	0.273348	0.596014	-1.55002	-1.07014	-0.0933365	-0.499949	-1.2758	-0.368805	1.18181	-1.58828	-1.40918	-1.55934	-1.86181	0.0626548	0.454835	0.719826	-1.24768	0.28595	-0.522968	-1.3846	0.0302657	1.09603	-0.916154	0.427588	0.339114	0.949367	0.489434
LINC00704	-1.03584	-0.592259	-0.861333	-1.27571	-0.860044	-0.782631	-1.08578	-1.27571	-1.07851	-0.467405	-0.697767	-0.946192	-0.633175	-0.315025	-0.992605	-0.100639	-0.967491	-0.731156	-0.522278	-1.05376	-0.968187	-1.06083	-0.393398	-0.538067	-0.794114	-0.537334	-0.699818	-0.38978	-0.527591	-0.771546	-0.164813	-1.03784	-0.94179	-0.664728	-0.917944	-0.358233	0.854925	-0.616288	-0.715014	0.0572583	-0.613179	-0.598863	-0.902922	0.0322642	-0.160159	0.880587	-0.88638	-0.714404	-0.653361
CAMK2N2	-1.33848	-1.08712	-0.87554	-1.41355	-0.945289	-0.488913	-1.42952	-0.407042	-0.656116	0.0675898	-0.622564	-0.766836	-0.523661	-1.0483	-1.25635	-0.14048	-0.615033	-0.251857	-0.35243	-0.827671	-0.757523	-1.35148	-0.440717	-0.703906	-0.464769	-2.02512	-1.23688	-0.762286	-1.51595	-1.42328	-0.984409	-0.550187	-1.11882	-0.767153	-1.05436	-0.070702	-0.352999	-0.0650597	-0.508155	0.934205	0.8507	-0.369188	-1.34835	-0.158707	-0.702292	0.421603	-0.0693538	-0.506521	0.0799115
RPLP0P2	-0.468497	-0.486707	-0.300202	-1.01591	-0.202866	-0.270775	-0.918878	-0.637619	-0.962584	0.201817	-0.692555	-0.697615	0.435248	-0.28084	-1.14023	0.806344	-0.13464	-0.242708	0.337785	-0.424485	-0.583931	-0.975759	-0.568273	-0.591823	0.543223	-0.867041	-0.689865	0.172727	-1.02975	-0.98763	-0.944248	-0.165671	-0.637232	-0.653809	-0.646449	-0.274719	-0.367588	-0.796392	-0.108457	-1.12826	-0.937994	-0.55805	-0.667449	-0.49106	0.0700963	-0.25586	-0.737448	-0.451858	-0.0965411
MARVELD1	0.0936616	-1.36022	-0.698106	-1.02088	0.227796	-0.563462	-0.402644	0.16711	-0.890204	-0.397154	-0.864426	-0.893514	0.615744	-0.762024	-0.0893617	0.0662455	0.205941	-0.666901	0.239945	0.00830669	-0.317033	-0.331209	-0.427233	-1.03799	0.939695	-0.45149	-0.48575	0.101456	-0.0451671	-2.19521	-2.13805	-0.807043	-1.28129	-0.0776383	0.6391	-0.721405	-0.343805	0.0665776	-0.586888	0.984597	-0.433697	-0.852977	-0.966687	-0.901248	0.023719	-0.00841208	-0.0633898	-1.07258	-0.544334
TNFRSF21	-1.24765	-2.19895	-0.410017	-1.52555	0.460754	-0.701717	-1.99624	-0.657427	-0.315227	0.313012	-1.42829	-0.842443	-0.182758	-0.512884	-1.9698	0.217642	-0.0456812	0.672616	-0.0241633	-1.69375	-2.03234	-2.02144	0.345737	-0.417811	-0.887382	-1.32072	0.0992322	0.133717	-1.55088	-1.90105	-0.951989	-1.71573	-1.14503	-1.97446	-1.92439	0.194787	0.513632	0.887279	-1.48732	0.798315	0.877027	-1.12248	-1.34757	0.548449	-0.0578268	-0.242059	-0.0326729	0.562747	0.414192
BUB1	-1.41955	0.381093	-0.367385	-1.07751	-0.807947	-0.950318	-1.32424	-0.77383	-1.15857	-0.601724	-1.06202	-0.600818	-1.49575	-0.548077	-1.53794	-0.369218	-1.41507	-0.963354	-1.3207	-0.976568	-1.05232	-1.77755	-0.335288	-0.531929	-1.68402	-1.2518	-1.18825	-0.20519	-0.916299	-0.825365	-0.809038	-0.612791	-1.13962	-0.540462	-1.75546	-0.0654111	-0.228018	-0.32169	-0.582372	-0.312677	0.209732	-0.640443	-1.35913	-0.412261	-0.826656	0.0572841	-0.832428	-0.468071	-0.393355
AC108142.1	-1.00549	-1.16807	-0.986581	-0.861731	-0.616384	-1.05028	-1.64643	-0.850299	-0.796463	-1.19261	-0.752945	-1.12066	-1.00296	-0.794066	-1.41948	0.506598	-0.416516	-1.64643	0.156453	-1.64643	-1.39985	-1.64643	-0.0257855	-0.0521145	-0.691229	-0.910271	-0.539831	-0.0196155	-0.76315	-0.792284	-0.901079	-0.94158	-0.996274	-1.19042	-1.15136	-0.0389626	0.482407	-1.11478	-0.681198	0.450913	0.765566	-0.550241	-0.634633	0.149417	-0.162557	-0.310249	-0.890272	-0.75653	0.204835
TNFRSF12A	-1.62523	-2.00912	-0.80136	-1.01602	-0.637491	-0.757045	-1.35352	-0.787411	0.660617	-0.135016	-0.673066	-1.02718	-0.606979	-0.466861	-2.07899	-0.27343	-0.706857	-0.721014	-0.305774	-1.8029	-0.891935	-1.71359	-0.393713	-0.587467	-0.152562	-0.329035	0.145204	0.390954	-1.64211	-2.69752	-2.0244	-1.45004	-0.774763	-1.01396	-1.23085	-0.233326	-0.311225	0.518054	-0.760018	0.0744232	-0.454642	-1.37307	-0.749083	0.130824	-0.236502	-0.772222	-0.034106	-0.079601	-0.330336
TUBB3	-1.90519	-1.14456	-1.36545	-0.803505	-0.954627	-1.54041	-1.24906	-1.21751	-1.03484	-0.0156148	-0.580523	-1.13766	-0.989256	-0.084478	-1.14176	0.683387	-1.56655	-0.874789	0.437661	-1.64936	-1.47757	-0.813718	-0.490111	0.422796	-0.297601	-1.11255	-0.50625	-0.366915	-1.61346	-1.381	-0.786014	-0.739226	-1.42004	-0.717062	-1.09118	0.117963	1.1461	0.180221	-0.890613	0.522884	-1.38178	-0.89965	-1.18373	1.07068	-0.6328	0.174082	-0.779587	0.110344	0.143952
ESM1	-0.699832	-0.803656	-0.5793	-0.857589	-0.822455	-0.965628	-0.537643	-0.910218	-0.774202	-1.01523	0.435538	-1.16301	0.670081	-0.214613	-0.975454	0.0791239	-0.985465	-0.888354	-0.509008	-0.758152	-0.865038	-0.947436	0.548399	-0.789728	-0.0836056	-1.00306	0.189771	-0.743286	-0.919418	-0.703107	-0.990858	-0.782598	-0.905498	0.0726565	-0.404494	-1.03082	-0.412391	-0.0602198	-0.81707	-0.969389	-0.157333	-0.840406	-0.989643	-0.796922	-0.923067	-0.83973	-0.5467	1.37132	-0.307492
COL4A6	0.0445861	0.629961	-0.534659	-1.42348	0.301105	-0.0355852	-0.467229	-0.934438	-0.0309104	0.210065	0.415407	-0.308537	0.626511	-0.249726	-0.480235	0.575438	0.747573	0.20515	-0.973691	-0.0331728	0.0577251	-0.439226	-0.395862	-0.839269	-0.920176	-0.464243	-0.346715	-0.224173	-0.0901828	-1.56735	-1.23764	-0.548036	-0.381336	0.73866	0.285619	-0.232466	-0.0861144	1.8149	-0.764233	0.141581	-0.0708542	-0.737147	-0.986995	-0.830579	-1.32026	-0.054674	-0.286349	-0.167457	-0.197351
NCAPH	-1.76061	-0.269992	-0.206685	-1.2723	-0.9657	-0.855815	-1.55754	-0.371195	-0.860355	0.121485	-1.15172	-0.902686	-1.54385	-0.249796	-1.49499	-0.473722	-1.06229	-0.638449	-1.05171	-0.989005	-1.32379	-1.87926	-0.391083	-0.564272	-1.21439	-1.24249	-0.945975	0.473703	-1.21558	-0.971968	-0.393451	-0.834694	-1.12929	-0.935907	-1.74417	0.0750576	-0.610931	-0.34113	-0.575586	-0.0893136	0.584777	-0.59613	-1.48906	-0.410452	-0.853284	-0.691903	-0.62675	-0.541727	-0.433521
SERPINH1	-0.219617	-2.3038	-1.43616	-1.37319	-0.748962	-1.10045	-1.30465	0.23614	-1.41969	-0.692033	-0.245129	-1.06873	0.899144	-1.0782	-1.51927	0.682085	-0.0803401	-1.10345	0.307103	-0.633781	-1.48143	-1.47451	-0.704379	-0.399356	1.42283	-1.52177	-0.210308	-0.0597716	-0.214001	-1.45426	-1.53613	-1.83923	-0.976074	-0.436466	-0.122271	-1.4076	0.300142	-0.126242	-0.409214	0.857717	-0.98483	-0.958611	-0.11311	-0.741384	0.211005	-0.325243	0.084374	-0.851831	-0.827386
MAPK12	-0.825502	-1.71433	-1.14663	0.216435	-0.936382	-0.75913	-1.3593	-0.383952	-0.809972	-0.850216	-0.695765	-1.31231	-0.783737	-0.653516	-1.1262	0.0579016	-0.10554	-0.803605	-0.0742091	-0.851014	-1.23584	-1.20298	-0.479059	-0.358358	0.778292	-1.16619	-0.305851	-0.427799	-0.72713	-1.30815	-0.703378	-0.689018	-0.510851	-1.09374	0.0846908	-0.832716	-0.375915	-1.43579	-0.121096	-0.362172	-0.742827	-0.315843	-0.166361	-0.598265	1.16638	-0.350837	-0.381877	-0.883508	-0.426483
Z83851.4	-1.24312	-1.14439	0.00507438	-0.693295	-1.21099	-0.0511923	-1.44267	-0.818755	-0.164255	0.0747929	-0.489834	-0.852274	-0.574926	-0.473537	-1.06436	-0.0409546	-1.90751	-1.21798	-1.06302	-1.03797	-1.548	-2.20515	0.951061	0.464885	-0.863477	-0.777109	-0.0672094	0.479769	-1.29231	-0.697647	-1.30816	-0.25738	-0.69827	-1.32939	-1.40869	0.055086	0.565574	0.792197	-0.748689	0.672473	0.446687	-0.732512	-0.40878	0.0623042	-0.801948	-0.568998	0.442822	0.189143	0.169262
KIAA0101	-1.3549	-0.334999	-0.102641	-0.674231	-0.468295	-0.348994	-1.4076	-0.348384	-1.04282	-0.0312775	-1.18436	-0.497474	-1.26894	-0.838331	-1.28494	-0.351134	-1.23729	-0.844955	-0.890165	-1.25308	-1.56574	-1.49714	-0.16161	-0.256887	-1.31709	-1.1893	-0.927406	0.744098	-1.11479	-1.18866	-0.287692	-1.01519	-0.972367	-0.982243	-1.78488	0.170715	-0.160604	-0.301164	-0.344266	-0.0336167	0.258359	-1.1208	-1.15261	-0.264777	-0.468412	-0.415903	-0.572641	-0.627243	-0.114473
AGBL2	-0.640363	-0.883802	-0.653244	-0.965798	-0.0763849	0.243513	-0.843799	-1.03194	0.13667	-0.945436	-0.435329	-0.332793	-0.307711	-0.448803	-0.132297	-0.353694	-0.726625	-0.763265	-0.831744	-0.658965	-0.244549	-1.56381	-0.961394	-0.945089	-0.45808	0.435296	-0.876508	-0.696487	-0.56182	1.36856	0.118556	-0.0519239	-0.939818	-0.633809	0.169428	-0.587405	-0.674013	-1.20833	-0.424315	-1.31951	-0.669965	-0.083624	-0.978898	-1.0564	-1.04365	0.017881	-0.611948	-0.599471	-0.439357
KHDC1	-0.670832	-2.19957	-0.0773112	-0.608784	-0.280377	-0.222681	-0.8376	-0.189117	-0.196389	-0.462137	-0.875021	-0.884366	-1.05353	0.0295344	-0.352601	-0.5894	-0.226135	-0.588928	-0.123252	-0.947561	-1.32528	-1.45132	-0.84033	-0.35278	0.585102	-0.656469	-0.623859	0.393364	-0.69099	-0.42752	0.380143	0.0160156	-1.52622	-0.364363	-0.101676	-0.112535	-0.088361	-1.42459	-0.767224	-0.208765	-0.960203	-0.83471	-0.776953	-0.0929481	-0.209251	-0.197067	0.109886	-0.713383	-0.532095
SKA1	-1.49705	-0.159181	-0.632076	-1.05263	-0.954413	-1.07299	-1.23301	-0.589775	-1.04545	-0.466951	-1.03341	-0.517047	-1.42786	-0.66171	-0.0901618	-0.325661	-1.31264	-0.845244	-0.956068	-0.924346	-1.36718	-1.44187	-0.226188	-0.303146	-1.52055	-1.40064	-1.25892	0.0811642	-1.3244	-1.44895	-0.676625	-0.929869	-1.08505	-0.65373	-1.65831	-0.213329	-0.17543	-0.0278645	-0.681467	-0.442134	0.274761	-0.853513	-1.34102	-0.0973339	-0.834126	-0.585784	-0.639815	-0.480031	-0.313883
AURKA	-1.52631	-0.366267	-0.21529	-0.750176	-0.985404	-0.387396	-1.29434	-0.419037	-1.10682	-0.411818	-1.06925	-0.926982	-1.20057	-0.502059	-1.39018	-0.393326	-1.22867	-0.817178	-1.05829	-1.16142	-1.01778	-1.46814	-0.515533	-0.435145	-1.40635	-1.15094	-0.954541	-0.310604	-1.19504	-0.935671	-1.11337	-0.667302	-1.33357	-0.731481	-1.84949	-0.0329496	-0.486026	-0.548117	-0.39336	-0.161783	0.0745585	-0.576864	-1.16667	-0.543418	-0.786132	-0.569525	-0.899544	-0.581071	-0.3423
RP1-272L16.1	-1.41905	-0.437377	0.00975939	-1.55591	1.71424	0.675462	-0.795055	-0.846394	0.36493	0.569975	-0.0946906	0.0300048	-0.380853	-0.000816458	-0.417259	0.713067	1.32547	-0.332416	-0.284109	-1.24099	-1.15669	-1.26129	-0.309082	-0.0815691	-1.01281	-1.03481	0.565356	0.366409	-0.809339	0.0184251	-0.47269	-1.19531	-0.385879	-0.554629	-0.629985	-0.230858	0.599525	0.394799	-1.4095	0.409949	-0.773484	-0.261924	-1.37213	-0.368097	-1.50164	-0.107948	0.096247	-0.225124	0.668949
COL22A1	-0.635436	-1.12512	0.102444	0.0160262	-0.472777	0.309836	-1.24896	-0.840788	0.492053	-0.127809	-1.01421	-0.822024	-0.705672	0.72064	-1.01205	0.799191	-0.0762808	-0.926495	-0.724007	-0.971053	-1.0552	-1.15869	-0.532098	0.116178	0.0446979	-0.661347	-0.758997	0.974223	-0.608904	-0.530532	-0.798208	-0.544053	-0.666807	-1.21442	-0.491838	0.150834	-0.184602	0.196642	-0.327748	0.0371574	-0.804914	-0.575173	-0.430792	0.907544	0.126954	-0.891032	-0.459824	0.42819	-0.956211
SLC19A1	-1.04549	-1.50687	-0.714398	-0.987945	-1.14514	-0.639734	-1.21665	-0.209088	-0.530497	0.202554	-1.0539	-1.5237	-1.17515	-0.274403	-1.56202	-0.569875	-0.335921	-0.709347	-0.671016	-0.958627	-0.971002	-1.46957	-0.708199	-0.658244	0.233811	-0.893893	-0.0447939	0.291586	-0.674061	-2.05763	-0.937608	-0.712505	-0.875376	-0.85645	-0.330148	-0.0714884	-0.55759	-1.18951	-0.538769	-0.124224	-0.35117	-0.462465	-0.759357	-0.133884	-0.737793	-0.722026	-0.242984	-0.755255	-0.691315
NKX3-1	-0.926752	-1.56184	-0.299907	1.15829	0.691397	0.432794	-1.69347	-0.617724	-1.01758	0.0692714	-0.687522	-1.16272	-0.888726	-0.916431	-0.109767	-1.32943	-0.0800625	-0.596741	-0.482949	-1.04841	0.238008	-1.3196	-1.30059	-0.813697	-0.35518	-0.145143	-1.12948	-0.0762907	-0.22563	0.480281	-0.0776264	0.187255	-0.492537	-1.07733	-0.906291	-0.60475	-0.956902	-1.25236	0.761286	-0.582146	-0.743314	-1.17578	0.463587	-0.308548	0.486687	0.00371531	-0.605776	-1.44806	-1.26842
RNF19B	-1.19915	-1.55347	-0.178776	-1.68691	-0.526057	-0.796185	-0.736402	-0.966845	-0.567966	0.0314032	-1.22658	-1.3626	-1.07094	-0.0494177	-1.20977	-0.69363	-0.479817	-0.507609	-0.181203	-1.43711	-0.985638	-0.913659	-0.522643	-0.456535	0.160185	-0.47013	0.365667	-0.481152	-1.25691	-2.66891	-0.763929	-1.44003	-0.994088	-1.02221	-0.758551	-0.76157	-0.556037	0.280889	-0.761998	-0.0740341	-0.705092	-0.926958	-1.12437	0.986436	-0.760757	-0.379703	0.958303	0.929212	-0.522489
LPAR3	-0.980379	-1.01029	-0.938542	-0.876502	-0.222703	-0.385457	-0.21803	-1.52319	-0.733659	-0.0433017	-0.778804	-0.140555	-0.772017	-0.132929	-0.906681	0.252537	-1.18453	-0.859378	-0.580843	-0.428742	-0.907911	-0.64505	0.476748	-0.119175	-1.56302	-0.54469	-0.323669	-0.39132	-0.68236	-1.30171	-0.683611	-0.719327	-0.728119	-0.682172	-1.51827	0.0200478	0.284389	-0.13497	-0.905141	0.356924	-0.256519	-1.38393	-1.26194	0.817988	-1.03378	-0.656561	0.217967	0.904999	0.175797
DLX4	-0.234923	-0.358443	-0.0378893	-0.252117	0.764131	0.939595	-0.00545322	0.436216	0.914867	-0.659838	0.0998186	-0.427639	-1.07226	-0.741489	0.0899105	-0.274954	0.497654	1.98535	-0.825997	0.346038	-0.328238	0.133079	-0.412598	-1.30226	-0.153678	0.576629	-0.388372	0.277431	0.427714	-1.0013	0.0182591	0.0113855	-0.621437	-0.0453065	-0.663665	0.491351	-1.03865	-0.124533	0.0703131	-0.225139	0.0494153	0.0738948	-0.267101	-0.340535	-0.495644	-0.252168	-0.444889	-0.961649	-0.69628
TOR4A	-0.654391	-0.695971	-0.458501	-1.84405	-1.26372	-0.65097	-0.901346	-1.04589	-1.13387	-0.201225	-0.907795	-1.6997	0.321578	-0.292855	-1.71883	0.448332	-0.17867	-1.09631	0.135069	-1.25736	-1.22113	-0.851857	-0.20671	-0.426939	0.0383914	-1.2653	-0.139129	-0.593562	-1.55778	-2.23638	-1.96223	-1.39917	-0.967957	-0.244105	-0.576378	0.168695	0.432117	1.00893	-1.02653	0.870976	-1.22862	-0.74006	-0.985549	1.14423	-0.719557	-0.286973	0.300514	0.757635	0.398988
BLM	-1.59688	-0.455576	-0.605875	-0.985473	-0.869116	-0.832954	-1.21739	-1.2924	-1.52448	-1.14902	-1.03188	-0.764638	-1.30205	-0.366144	-1.43783	-0.575286	-1.57512	-1.18121	-0.855432	-1.04236	-1.53999	-1.48193	-0.542565	-0.214201	-1.49443	-0.92725	-1.06625	-0.25256	-1.1432	-0.485564	-0.109265	-0.759859	-1.10122	-1.38278	-1.67506	-0.28157	-0.619261	-1.28814	-0.380046	-0.765479	-0.268135	-0.395259	-1.00932	-0.332965	-0.774454	-0.821267	-0.280194	-0.756144	-0.268544
UBE2C	-1.44193	-0.652859	-0.279036	-0.868018	-1.22003	-0.568883	-1.29056	-0.19183	-0.474884	0.0922702	-0.972598	-0.61932	-1.39651	-0.629612	-1.55267	-0.451902	-0.955343	-0.826031	-1.36614	-0.972495	-1.06362	-1.72284	-0.364213	-0.524367	-1.07433	-1.21953	-1.17266	-0.189315	-0.909109	-1.24081	-1.13146	-0.79083	-1.23705	-0.7206	-1.88417	-0.148568	-0.475241	-0.452516	-0.584582	-0.212264	0.230045	-0.512136	-1.07701	-0.516312	-0.825012	-0.615988	-0.690554	-0.634009	-0.50115
DLGAP5	-1.48022	0.257174	-0.535834	-0.938087	-0.648527	-0.934637	-1.43366	-1.21295	-1.7666	-0.938731	-0.891861	-0.595231	-1.32527	-0.490318	-1.55935	-0.230223	-1.72331	-0.820726	-0.892557	-0.982077	-1.09353	-1.76181	-0.0177211	-0.310291	-1.88003	-1.16264	-1.37472	-0.592384	-1.0322	-0.930388	-0.858583	-0.589569	-1.18353	-0.690973	-1.84986	-0.0523567	-0.204409	0.107291	-0.30182	-0.512535	0.342691	-0.731879	-1.14785	-0.377421	-0.742195	-0.560723	-0.732871	-0.281598	-0.274967
SOX12	0.013197	-0.747599	-0.585917	-0.860407	-0.541412	-0.438065	-0.21207	-0.109718	0.971288	-0.362153	0.570234	-0.553711	0.37837	-0.591779	0.122407	-0.503945	0.806843	0.813609	-1.06264	-0.00673231	0.211164	-0.172695	-0.99617	-1.22232	-0.13348	-0.899259	0.145168	0.212941	-0.336047	-1.94988	-1.74806	0.0447229	0.073463	1.22408	0.699586	-0.927272	0.0849395	-0.402694	-1.05294	0.910637	-0.0129686	-0.659289	-0.872139	0.570149	-0.832047	-0.433573	-0.00361073	-0.792972	-0.15427
C16orf74	-1.10153	-1.35588	-0.552005	0.231963	-0.401309	-0.106333	-1.05556	-0.0749801	-0.612999	0.187106	-1.61997	-0.581941	-0.246602	-0.971379	-0.703589	-0.121597	-1.28648	-1.34694	-0.60474	-1.33552	-0.72533	-0.689756	-0.582648	-0.75287	-0.724547	-0.576286	-0.903574	0.163446	-1.22636	-1.75796	-1.81741	0.159149	-1.03061	-1.07878	-0.391895	0.263982	0.403655	1.0727	-0.643219	-0.529023	-0.401225	-1.31568	-1.22995	0.106512	-0.437962	-0.966735	-0.591785	0.106702	-0.097944
C17orf53	-1.08606	-0.518968	-0.433271	-1.00768	-1.11426	-0.66916	-0.877723	-0.0453573	-0.0751423	0.0293258	-1.2003	-0.834733	-1.08173	-0.622813	-0.964847	-0.654144	-0.837132	-0.941685	-1.04239	-0.902859	-1.11376	-0.705622	-0.854392	-0.466046	-0.806764	-0.315535	-0.962342	0.478013	-1.18305	-1.31512	-0.110338	-1.11696	-0.830484	-0.936759	-0.64254	-0.35325	-0.480213	-0.949665	-0.51322	-0.169683	0.126912	-0.265782	-1.25378	-0.405675	-0.968542	-0.371291	-0.785888	-0.757222	-0.811813
RP11-488P3.1	-0.459598	-0.218973	-0.498801	-0.557302	-0.637415	-0.680291	-0.313562	-0.307761	-0.448088	-0.578356	-0.417454	-0.377272	-0.546062	-0.706417	-0.0128247	-0.667104	-0.566278	-0.533622	-0.458323	-0.278414	-0.292289	-0.184741	-0.636463	-0.629641	-0.550092	-0.43166	-0.670777	-0.372103	-0.776779	-0.181405	-0.270194	-0.609386	-0.552459	-0.617924	-0.342091	-0.670845	-0.65754	-0.722361	-0.507032	-0.462028	-0.41009	-0.354123	-0.681539	-0.500274	-0.375546	-0.493994	-0.575919	-0.860273	-0.492004
PTGS2	-0.825537	-1.18957	-1.4568	-0.601716	-0.377408	0.655609	-0.508402	-1.47186	-1.0591	-0.159171	-1.51698	-0.624633	-1.19245	0.190058	-1.14912	-0.4385	-1.243	-1.0735	-0.680281	-1.37281	0.29141	-0.756457	-1.09817	-1.24105	-1.59937	-0.447234	-1.0141	-0.595958	-0.509688	-1.36888	-1.19838	-0.984034	-1.1692	-0.0376676	-0.63036	0.102041	0.327309	-0.127472	-0.145602	-0.198242	-0.375946	-0.699313	0.914938	0.610816	-0.509523	-0.90994	-0.678225	-0.162802	-0.24797
RAB31	-0.928786	-2.07047	-0.397675	-1.60859	0.30265	-0.983759	-1.08085	-1.5647	-1.67563	-0.59753	-0.934595	-1.54363	-0.0090764	0.410862	-1.15367	0.475515	-0.792065	-0.815072	0.46499	-1.38734	-1.8717	-1.52903	0.15069	0.804643	-0.269932	-0.978842	0.0973222	-0.309003	-1.02511	-1.0781	-0.869932	-1.83555	-0.648707	-1.57344	-0.506146	-0.0323608	0.203428	0.0284919	-0.660505	0.123435	-1.37838	-0.666985	-0.825978	0.981033	0.12762	0.217172	0.22026	1.17801	0.293288
BDKRB1	-0.473315	-0.881372	0.0901073	-1.25393	-0.478271	0.148426	-0.809488	-0.50213	-0.00363303	0.0247027	0.42489	0.0225345	0.371333	-0.77068	-1.33494	0.247575	-0.68394	-0.393074	-0.619185	-0.555921	-0.779043	-0.663947	-0.451643	-0.415718	-1.25403	-0.74892	-0.464353	0.363016	-0.938767	-1.25731	-0.637809	-1.16805	-0.934106	-0.024028	-1.20175	-0.453023	0.400458	0.626925	-0.848338	0.235724	0.761064	-0.94467	-1.64297	0.0467172	-0.624705	0.144557	0.145781	-0.360881	0.284236
PPEF1	-0.345748	0.121672	-0.628707	-1.6147	0.54563	-1.2182	0.529405	-1.71692	-0.734819	-0.30013	-0.241803	-0.38361	0.0203073	0.482068	0.205505	0.588508	-0.866481	-0.342912	-0.789059	-0.562044	-0.231095	0.273797	-1.10374	-0.129331	0.131604	-0.565447	0.110575	-0.0274195	-0.105922	-0.277913	-0.666621	-0.64788	-0.284284	-0.605819	-0.191959	-0.84294	-0.940742	-0.17882	-0.323535	0.436007	1.04003	-1.42383	-0.995307	2.23264	-0.309029	-0.426673	0.744595	-1.28558	-0.84244
HJURP	-1.34279	-0.138868	-0.337716	-0.881502	-0.91156	-0.751234	-0.978446	-0.268035	-0.842712	-0.318312	-0.900395	-0.607016	-1.25524	-0.694311	-1.16415	-0.332225	-1.36289	-0.560818	-0.974201	-0.901116	-0.947001	-1.15934	-0.693562	-0.684202	-1.25489	-1.45031	-1.24633	0.0579194	-1.25204	-0.843007	-0.584974	-0.568434	-1.30725	-0.471331	-1.62906	-0.0750744	-0.463838	-0.704978	-0.447599	-0.232218	0.524022	-0.58852	-1.33551	-0.915086	-0.890309	-0.593258	-1.05785	-0.52818	-0.273196
STRIP2	-1.92615	-1.22939	-0.767654	-1.28951	-0.227429	-0.595001	-1.99555	-0.565274	-0.879391	-0.859564	-0.925613	-0.891345	-1.47505	-0.0313859	-1.07598	-0.0754991	-1.24627	-0.338327	-0.0599171	-1.61818	-1.76254	-1.96779	-0.162008	-0.0792363	-1.53516	-1.68518	-0.184673	0.265134	-1.75596	-0.872808	0.55035	-1.47885	-1.10737	-1.28863	-1.6776	-0.0876062	0.0803125	-0.0638132	-1.1195	-0.0565351	-0.104144	-1.6872	-1.5601	0.935728	-0.310721	-0.784271	-0.380944	0.636513	0.202827
CCNA2	-1.32176	0.149305	-0.31823	-0.897116	-0.672689	-0.913819	-0.873883	-0.684881	-1.2459	-0.417567	-1.01096	-0.203975	-1.40273	-0.644408	-1.31915	-0.48467	-1.50194	-0.817461	-1.15532	-0.837826	-0.989594	-1.42763	-0.244442	-0.324825	-1.88538	-1.40958	-1.33491	-0.320542	-0.87492	-0.952217	-0.668823	-0.699185	-1.18227	-0.489678	-1.92737	-0.0943428	-0.299074	0.0101035	-0.553327	-0.34728	0.19077	-1.34193	-1.29935	-0.395906	-0.569403	-0.627079	-0.634625	-0.467387	-0.360736
ARSJ	-0.703878	-1.77037	-0.206941	-0.353697	0.404237	-0.434146	-0.98435	0.0849172	-0.590822	-0.672388	-0.802081	-1.08782	-0.591518	-0.444886	-0.737937	0.0586172	-0.552076	-1.08074	-0.0061387	-1.55067	-0.582327	-1.23066	-0.974109	-0.68465	0.514152	-0.0203089	-0.0843571	-0.214446	-0.656619	-0.12645	0.0754023	-0.260874	-0.521214	-1.16036	-0.508853	-0.0690247	-0.0909382	-1.72608	-0.322739	0.353305	-1.27402	-0.804509	0.213575	0.230242	-0.0247178	-0.510791	-0.338566	-0.390014	-0.389607
CLSPN	-1.5684	-0.430001	-0.667667	-1.14763	-0.333367	-1.01317	-1.16378	-0.575757	-1.36384	-0.27083	-1.39884	-0.658746	-1.40976	-0.538956	-1.08476	-0.513062	-1.38864	-0.792444	-0.917162	-0.618505	-1.38914	-1.28454	-0.441608	-0.435011	-1.46396	-1.22085	-1.17525	0.40691	-1.10876	-0.621097	-0.19185	-1.08688	-0.986027	-0.980488	-1.6644	-0.0510247	-0.418474	-0.811246	-0.256483	-0.502831	0.576264	-0.489081	-1.26514	-0.245209	-0.739578	-0.620188	-0.284253	-0.875303	-0.385319
FGFR4	0.150223	-0.548262	-0.665258	-0.194427	-0.711484	-0.350007	-0.697089	0.0378168	0.00206602	-0.315488	-0.398107	-0.333444	-0.595416	-0.131013	-0.687992	-0.756449	-0.306964	-0.944247	-0.381212	-0.409875	0.0775601	0.0939099	-0.10335	-0.199647	-0.0462615	-0.33036	-0.812653	1.27324	-0.802675	-1.39018	-0.801194	-0.529355	-0.457913	-0.873917	0.367011	0.0251904	0.171966	-0.77616	-0.203802	-0.531464	0.330399	0.718513	-0.0572537	0.276354	0.0411538	-0.494183	0.0569776	-0.00558986	0.335051
CDC45	-1.68788	-0.984142	-0.509039	-0.842693	-0.840658	-0.646982	-1.53984	-0.271672	-0.663619	0.308221	-1.47901	-0.868393	-1.47309	-0.459664	-1.29783	-0.457383	-1.09774	-1.00466	-0.898508	-0.985581	-1.49772	-1.53946	-0.519467	-0.204028	-1.07125	-1.23601	-1.02348	0.62875	-1.00905	-1.0072	-0.012578	-0.641353	-1.03812	-1.05906	-1.67492	0.230202	-0.539822	-0.467169	0.0178853	0.11012	0.464647	-0.552871	-1.26996	-0.520037	-0.646098	-0.498125	-0.481857	-0.449569	-0.432128
RP11-44N21.1	0.343797	0.0654526	0.267966	-0.131591	-0.297013	-0.182976	0.0758027	0.0033782	1.09965	0.294121	-0.409665	-0.843176	-0.33135	-1.15277	0.100695	-0.85612	0.608292	0.699136	-0.736607	0.295269	1.01733	0.691513	-0.962108	-1.34782	0.0316319	-0.652283	-0.141886	0.350514	0.468757	-1.21436	-0.970836	-0.454269	-0.874913	0.242897	0.390897	-0.430578	-1.11234	0.542957	0.0942887	-0.460805	-0.337023	-0.773962	-0.802785	0.0106916	-1.16014	0.145194	-1.1778	-1.75193	-0.444555
C16orf59	-1.41728	-1.03751	-0.272344	-1.04289	-1.028	-0.492486	-1.15059	-0.150308	-0.0626431	0.510422	-1.37496	-0.777539	-1.04585	-0.171365	-1.58903	-0.57896	-0.785897	-1.36106	-1.01346	-0.543656	-1.07444	-1.64774	-0.621618	-0.198341	-0.874317	-0.801621	-1.14167	0.552869	-0.94013	-1.85047	-1.64577	-0.57117	-0.823391	-0.887709	-1.03373	0.36968	-0.558753	-0.871654	-0.159567	-0.27235	0.226692	-0.168268	-0.865492	-0.402896	-0.532386	-0.258056	-0.222907	-0.53383	-0.400861
SPAG5	-1.59291	-0.0791677	-0.137112	-1.04657	-0.957521	-0.556635	-1.48582	-0.451977	-0.680417	-0.166373	-1.1178	-0.63249	-1.45302	-0.423179	-1.05562	-0.421732	-1.05683	-0.88127	-1.36803	-1.00254	-1.04555	-1.39564	-0.54546	-0.846772	-1.46971	-1.05747	-1.16009	0.365908	-1.10671	-0.614633	-0.0559221	-0.556975	-1.16339	-0.666389	-1.29939	0.178724	-0.491754	-0.465685	-0.382853	-0.106039	0.63825	-0.488059	-1.2023	-0.742637	-1.22565	-0.570413	-0.819053	-0.951254	-0.410733
CDH13	0.37076	-0.424827	-0.32697	-0.160332	1.08589	-0.353822	0.00695109	-0.483763	0.853729	0.0287805	-0.0258775	-0.039795	0.22965	-0.397975	0.404529	-0.110568	0.2664	0.584629	-0.241035	0.263218	0.0993632	0.187689	-0.466192	-0.8186	0.312244	-0.250242	0.371829	-0.379715	-0.0365294	-0.907393	-0.341254	-0.272528	-0.976479	0.726027	0.27861	0.0663913	-0.469209	0.184563	-0.671164	-0.252591	0.477105	-0.108617	-1.08188	-0.974679	0.0772419	0.344794	-0.585093	-0.121238	-1.11753
FSTL3	-0.544878	-2.28336	-1.37869	-1.06137	-0.485709	-1.36596	-1.56094	0.205441	-1.23761	-0.83145	-0.0619906	-1.37454	-0.424195	-1.02404	-0.923596	-0.343758	-0.200996	-1.11658	-0.048884	-0.729388	-0.821658	-0.806297	-0.281992	-1.07889	0.74007	-0.119228	-0.701588	-0.466821	-0.500955	-1.2529	-1.93513	-1.34619	-1.03138	-0.0735292	-0.31266	-0.94975	-0.969601	0.632582	-0.831451	0.229263	-1.01712	-0.727162	0.492106	-0.411221	-0.0010551	-0.629043	-0.32683	0.0461048	-1.55433
CHRNA5	-1.01854	-0.229709	-0.72351	-0.546848	0.0888891	-1.49864	-0.776508	-1.01925	-0.853581	-0.159502	-0.359267	-0.608636	-0.775808	-0.248713	-1.39453	-0.0962166	-1.49618	-0.558187	-0.126238	-1.07752	-1.33462	-1.20591	0.362178	0.253897	-0.994061	-1.33243	-0.934292	-0.0208651	-1.18565	-1.19829	0.0611441	-0.683839	-0.398257	-1.00176	-1.51772	-0.373458	0.343119	-0.423382	-0.197467	-0.591236	0.746914	0.209329	-0.56311	-0.280129	-0.414663	-0.311224	-0.411053	-0.678149	0.292518
STX1A	-1.25212	-0.908828	-1.02163	-0.858477	-1.12938	-0.858199	-1.04084	-0.85937	0.155805	-0.316626	-0.56486	-0.916307	-0.986274	-0.4396	-1.67431	-0.487101	-0.903928	-0.89659	-0.539556	-1.29504	-1.07414	-1.12709	-0.557101	-0.519392	-0.772578	-1.24095	-0.232558	-0.109589	-1.2219	-1.30711	-0.932838	-0.822182	-0.833095	-0.604565	-1.08282	-0.289496	-0.171305	-0.851323	-0.977715	-0.254344	-1.0634	-0.81832	-0.941898	0.144447	-0.777378	-0.67916	-0.533712	-0.291059	-0.388787
CAPN2	-0.914129	-1.92022	-1.1596	-1.48228	0.217483	-0.323203	-2.04032	-0.438341	-1.54086	0.105548	-1.20111	-1.61381	-0.286987	-1.18009	-1.1447	-0.410983	-0.348587	-1.26695	-0.0637645	-1.63028	-1.2548	-1.45512	-0.129629	-0.697687	-0.199432	-0.770078	-0.585096	-0.056925	-0.64639	-1.29479	-1.312	-1.03514	-2.14474	-1.65419	-0.732535	-0.185789	0.0869721	0.511721	-1.45018	-0.0183159	-0.749898	-1.30626	-1.0007	0.138457	-0.332765	-0.561068	-0.310179	0.351447	-0.59023
PRR11	-1.23377	-0.239779	-0.437236	-1.16094	-0.861214	-0.812481	-1.25749	-0.508883	-1.23574	-0.0873618	-1.00621	-0.686959	-1.22373	-0.42576	-1.13715	-0.286261	-1.21178	-0.992652	-1.13321	-1.00633	-1.16733	-1.45038	-0.322774	-0.550189	-1.05373	-1.4426	-0.994816	0.398228	-1.11312	-1.37051	-0.701791	-0.755249	-1.13902	-0.605337	-1.26253	0.156582	-0.159897	-0.664505	-0.517765	-0.183204	0.316188	-0.587543	-1.25592	-0.528057	-0.923466	-0.738178	-0.991093	-0.493052	-0.175659
DUSP9	-0.962481	-0.955649	-0.599965	-0.644183	-0.1986	0.00694719	-1.06232	-0.159531	0.0320617	-0.455766	-0.961652	-0.477377	-0.229531	-0.374567	-1.30022	-0.264965	-0.377315	-0.264576	-0.801894	-0.790405	-1.20506	-1.21131	-0.0833908	-0.679331	-1.15271	-0.903338	-0.00201379	0.814966	-0.827262	-1.26077	-1.25946	-0.529581	-0.615193	-0.715554	-0.819555	-0.186791	-0.139963	-0.434077	-0.391492	-0.62196	0.259698	-0.434296	-1.27132	0.555228	-0.505955	-0.351341	-0.260003	-1.06581	-0.529926
TRIML2	-0.635052	-0.775415	-0.616109	-0.775415	-0.625915	-0.775415	-0.583163	-0.775415	-0.430553	-0.102714	-0.588584	-0.775415	-0.775415	-0.0776712	-0.572511	-0.061631	-0.463422	-0.775415	-0.314232	-0.775415	-0.775415	-0.775415	-0.233033	-0.775415	-0.775415	-0.775415	-0.481566	0.157075	-0.543258	-0.388266	-0.387054	-0.775415	-0.775415	-0.775415	-0.413267	-0.775415	0.0917008	-0.499667	-0.775415	0.185431	-0.5188	-0.448668	-0.775415	0.200144	-0.377955	-0.775415	-0.321094	0.648864	-0.775415
DEPDC1B	-1.48665	0.186884	-0.228786	-0.888322	-0.563901	-0.541115	-1.44166	-0.881822	-1.26063	-0.605425	-1.03839	-0.496597	-1.53691	-0.0841998	-1.35515	-0.369832	-1.61922	-0.423281	-1.18695	-1.28984	-1.38581	-1.87671	-0.0613075	-0.447124	-1.82822	-1.22857	-1.03304	-0.488596	-0.765175	-0.846648	-0.278635	-0.729425	-1.10736	-0.817112	-1.56921	0.272806	-0.103677	0.299027	-0.398918	-0.300923	0.352763	-0.642247	-1.32921	-0.327207	-1.06158	-0.614528	-0.866312	-0.322123	-0.16534
EML2-AS1	-0.511876	-2.71397	-0.00504227	-0.61452	-0.972018	-1.02785	-1.25398	-0.64932	0.18977	0.323349	-0.784728	-0.926861	0.637777	-0.0204554	-0.624216	0.32146	-0.0324457	-0.727084	-0.649541	0.164507	0.373935	-0.706906	-0.296403	0.363182	-0.461332	-1.02155	0.164744	-0.353578	-1.3183	-0.990279	-1.96884	-0.330526	-0.903478	-0.822121	-0.663684	-0.354711	-0.239183	0.629359	-0.00368816	-0.00884281	-1.73368	-0.670224	-0.0215718	-0.603356	-0.510196	-0.857032	-0.610778	0.360673	-0.448189
DLX1	-0.780774	-0.223172	-0.255454	-1.11802	1.27245	0.558116	-1.48244	-0.0407683	0.0620601	-0.0105202	-1.19959	-1.29564	-0.0981884	-1.29693	-0.323581	0.553212	0.296647	1.34851	-1.03798	-0.689278	-0.601388	-1.38251	0.0787179	-1.45595	-0.374744	-0.376085	-0.0518594	-0.388336	-0.343929	-1.51333	-0.462669	-1.15038	-0.947509	-0.204796	-0.81025	0.0483345	-0.500926	0.755762	-1.00463	0.931589	0.669869	-0.856957	-0.780846	-0.23374	-0.862263	0.0325478	-0.273972	-1.30207	-1.42489
CHPF	-0.718065	-2.12633	-0.487664	-1.14608	-0.788502	-0.49011	-1.05775	0.305759	-0.433774	0.307863	-1.09316	-1.41923	0.250747	-0.0245854	-1.49987	0.330538	0.0190523	-0.72903	0.0669294	-0.836268	-1.24602	-1.38788	-0.0864963	-0.439955	0.698677	-0.213254	0.195926	-0.174725	-0.531674	-3.70032	-2.40889	-0.780989	-0.558553	-0.843059	0.209928	-0.317881	0.365581	0.551614	-1.13775	0.972257	-0.579762	-0.606538	-0.91106	0.276648	0.234553	-0.0142417	-0.122167	0.348985	-0.180542
MMP17	0.50085	-1.00573	0.543068	-1.31607	-0.0126453	-1.32236	-0.349237	0.272792	0.91836	0.666354	-0.660268	0.285607	0.77963	-0.472271	-1.58148	0.884364	1.01339	0.61659	-0.23893	0.1425	-0.42831	-0.67667	-1.00317	-1.02383	0.668188	-0.746966	0.151762	-0.565907	-0.0662556	-2.70141	-1.76377	0.367504	0.121503	0.112796	0.165354	-0.200218	-0.180771	0.154327	-0.966322	1.65559	0.0507843	0.501359	-0.491971	0.802627	-0.423185	0.634927	0.63733	-0.702618	0.352518
FAM155B	-0.956471	-1.06032	-0.838043	-0.610621	-0.0261197	0.401732	-0.91965	-0.224411	-0.901335	0.058652	0.258807	-1.136	-0.593226	-0.542312	-0.652596	0.120738	-0.0521482	-0.378387	-1.0721	-0.737937	-0.849576	-1.05598	-0.267033	-0.312004	-0.283785	-0.991807	-1.16785	1.22668	-0.670013	-0.594386	-0.149513	-0.933609	-0.349035	-0.533232	-1.11304	1.2066	-0.0298551	-0.310533	-0.846373	-0.608365	1.35098	0.173003	-0.528671	1.35835	-0.483499	0.0280591	-0.11553	-1.07953	-1.08144
DPF1	-1.44895	-1.2327	-0.771703	-0.0532728	-0.281343	0.783705	-1.4209	-0.416877	-0.897219	0.901398	-1.26862	-1.19756	-0.668264	0.111483	-1.53301	-0.427378	-0.301748	1.16744	-0.180647	-1.32502	-1.26557	-1.11437	-0.66821	-0.495831	-1.20065	-0.745248	-0.549555	-0.11461	-1.48341	-1.25858	-0.727542	-1.21861	-1.31036	-1.02173	-1.24523	0.491104	0.180244	1.40139	-0.455509	0.721568	1.49978	-0.362903	-1.10932	-0.852821	0.462055	-1.04379	0.0573063	0.110872	-0.0972967
TRNP1	-0.434418	-0.673391	-0.775129	-0.89774	-0.528252	-0.799463	-0.623725	-0.373594	-0.217603	-0.068397	0.112594	-0.664585	-0.454909	-0.803181	-1.06104	-0.232819	-0.309915	0.438736	-0.520185	-0.228337	-0.604959	-1.34926	0.554435	-0.665338	-0.0407198	-0.555603	-0.964208	-0.0403678	-0.11858	-1.49379	-1.02551	-0.923746	-0.62649	-0.288616	-0.463901	-0.61895	-0.643838	0.197555	-1.05837	0.468057	1.33956	0.351271	-0.583413	-0.473251	-0.753138	-0.291066	-0.0364769	0.454971	-0.572451
LINC00319	-0.908147	-0.675026	-0.808071	-0.0216375	-0.936701	-0.427516	-0.333321	-0.462527	1.05953	-0.0869425	-0.532329	0.0508998	0.360193	-0.378163	-1.06479	-0.157575	0.0747765	0.831221	-0.582578	-0.736037	-0.320042	-0.532818	0.726057	-0.791516	-1.31292	-0.550067	0.0906761	-0.47684	-0.79919	-2.06548	-1.04474	-0.510667	-0.43671	0.167602	0.235762	-0.191977	-0.654917	0.85831	-1.33365	-0.595277	0.0548618	-0.428548	-1.00546	-0.394473	-0.601469	0.175174	-0.646975	0.568347	-0.684885
ENTPD7	-1.89551	-0.492446	-0.524118	-0.995275	-0.3952	-0.145696	-1.01292	-1.10565	-1.16471	-0.254032	-0.64542	-0.906869	-0.5314	0.85323	-1.19777	0.483743	-1.76134	-0.977344	0.521098	-1.71864	-1.13203	-1.20232	0.20848	0.689482	-1.33454	-0.573052	0.219859	0.521069	-1.56787	-0.366739	1.21397	-0.526915	-0.813321	-0.855875	-1.90942	0.696638	1.22145	0.583299	-0.618668	0.619233	-0.149646	-1.41981	-0.694465	1.95919	-0.615049	0.293385	0.684882	0.99725	1.49435
PROC	-0.536613	-1.01888	-0.299926	-0.871632	0.373614	-0.143335	-0.815638	-0.589241	0.229149	-0.149064	-0.807141	-0.792234	0.0518684	0.52559	-0.890795	0.391854	-0.622345	-0.938796	-0.385424	-0.336332	-0.976397	-1.12006	-0.882968	-0.035862	-0.243803	-0.0173468	0.0935466	0.394871	-0.930652	-0.84506	-0.213069	-0.234153	-0.838199	-1.05769	-0.909221	-0.0419097	-0.834232	1.93007	-0.611053	1.08451	0.972522	-0.328612	-1.28142	-0.133885	0.409599	-0.15894	-0.151786	-0.57516	-0.808467
CLCF1	-1.06165	-2.31394	-1.54951	-1.48918	-0.50504	-1.30645	-1.30083	-0.6316	0.416254	1.0684	0.178826	-1.68199	-1.06759	-1.26928	-1.38321	0.105763	-0.686612	-1.24376	0.18865	-1.9646	-0.423423	-1.36417	-0.377455	-1.13445	-0.522399	0.0431133	-1.13595	0.440645	-1.07209	-0.62385	-0.533348	-1.55601	-0.851643	-0.282738	-0.320043	0.093432	-0.0898746	-0.0958222	-1.22218	0.417197	-1.10392	0.255118	-0.505675	-0.120611	-0.0996003	0.120693	-0.778587	-0.560271	-0.234132
BPGM	-0.443909	-0.518884	0.0611285	-0.867565	0.977737	0.196171	-1.02185	-0.984373	-0.609387	-0.00384187	-0.77257	-0.549164	-0.200408	-0.49327	-1.16445	0.381207	-0.606059	-0.0778018	-0.541742	-0.778141	-0.927744	-0.850825	-0.674924	-0.713632	-0.35406	-0.980745	-0.577978	0.130867	-0.56536	-0.864713	-1.08692	-1.36266	-0.985719	-1.05655	-0.886422	-0.0811813	-0.557221	0.437703	-0.0566773	0.0254928	-0.994928	-1.20951	-0.840662	-0.322239	-0.0277632	-0.742672	-0.547298	-0.204603	-0.598905
KNL1	-1.24871	0.368688	-0.495713	-0.957085	-0.499353	-1.15993	-0.944616	-1.39877	-1.7511	-1.45357	-0.781384	-0.297547	-1.32288	-0.440909	-1.17038	-0.381946	-2.04014	-0.889823	-0.949214	-0.755745	-1.1379	-1.24129	-0.200216	-0.494317	-2.39995	-1.02002	-1.70038	-0.560638	-0.915843	-0.544883	-0.214239	-0.527513	-1.39562	-0.377016	-1.79187	-0.133124	-0.182177	-0.558242	-0.484561	-0.981223	0.108916	-0.548224	-1.2085	-0.193278	-0.687668	-0.6753	-0.535658	-0.669894	-0.102613
AUNIP	-1.79668	-0.869984	-0.0804599	-0.760593	0.130931	-0.194891	-1.64458	-0.15024	-0.761327	0.595108	-1.00121	-1.52521	-1.46929	-0.274084	-1.94691	-0.339456	-0.988733	-0.501137	-0.281743	-1.29833	-1.76204	-1.916	-0.240632	-0.228872	-1.21005	-1.04215	-0.629149	0.241881	-1.45873	-0.860899	0.888088	-0.864361	-1.21015	-1.63106	-1.61383	0.169319	-0.67638	0.328167	-0.350946	-0.121495	0.420746	-0.860732	-1.23328	0.462819	-0.883579	0.0913009	-0.4444	-0.849881	-0.427893
MCM10	-1.70512	-0.577328	-0.441622	-0.813717	-0.954895	-0.573047	-1.29458	-0.538474	-0.83533	0.122493	-1.10427	-0.49447	-1.84633	-0.45028	-1.43899	-0.40141	-1.17092	-0.869153	-1.00725	-1.12547	-1.3332	-1.69804	-0.249582	0.0412945	-1.66318	-0.951539	-1.13017	0.787402	-1.15334	-0.794928	-0.345924	-0.964164	-0.835067	-1.00442	-1.77198	0.215293	-0.300789	-0.689962	-0.13474	-0.0280895	0.481125	-0.312228	-1.19337	-0.219792	-0.594623	-0.669669	-0.211553	-0.974336	-0.356181
AP000695.6	-0.952268	-1.11678	-0.759406	-1.67789	1.01721	-0.509771	-0.75809	-0.109201	-1.06497	-0.399093	-0.983158	-1.09859	-0.963984	-0.414545	-0.888939	-0.044444	0.0979736	-1.5695	0.433162	-0.84628	-0.50126	-0.727132	-0.738765	-0.88906	-0.151576	-0.632625	0.0047971	-0.414327	-0.718464	-0.576154	0.197364	-1.37518	-0.765672	-0.982921	-0.17798	-0.93738	-0.985966	0.964477	-0.40866	0.141888	-0.888184	-1.00516	-1.06535	-0.914666	-0.501116	0.182899	-0.918902	-0.890104	-0.416534
DLX2	-0.473253	0.0421218	0.0125251	-0.920502	1.03567	0.156974	-1.32131	0.240649	0.284898	0.0564559	-0.997908	-0.445396	-0.58929	-0.80123	-0.158997	0.635773	0.48112	1.95386	-1.08923	-0.904126	-0.417069	-1.14501	0.0186906	-1.41707	-0.121234	-0.434103	-0.0330902	-0.682723	-0.418118	-1.85069	-0.821445	-0.880125	-1.07527	0.415612	-0.306779	0.513988	-0.346371	1.85053	-1.03038	1.26283	0.627367	-0.766712	-0.761545	-0.21262	-0.644076	0.00266039	-0.393017	-0.484303	-0.761639
APOBEC3B	-1.16454	-1.4255	-0.148971	-0.344548	0.146509	-0.758595	-1.45165	-0.726984	-0.281572	-0.375783	-1.27302	-0.144716	-0.789795	-0.779727	-1.71698	-0.400073	-0.856417	-0.988486	-0.425838	-0.65386	-1.31882	-1.24756	-0.0312382	-0.476524	-0.923566	-0.871849	-0.824955	1.49423	-1.46122	-0.520763	-1.65252	-0.755246	-0.99619	-1.36805	-1.3004	-0.345855	-0.0729685	-0.135392	-0.012498	-0.657086	-0.30637	-0.0221694	-1.33114	-0.307601	0.0247082	-1.30784	-0.579428	0.428317	-0.816467
CDK18	-0.745133	-0.525351	-0.587537	-1.3005	-0.477965	-0.442713	-1.92625	-0.294945	0.677101	-0.586337	-0.711492	-0.880122	-0.191338	0.191221	-1.14827	0.382358	0.372764	0.157838	-0.489927	-1.13772	-1.07605	-1.3723	-0.715818	-1.14213	-0.0592366	-0.813587	0.41127	-0.327831	-0.935614	-0.81566	-0.731483	-0.627588	-0.915184	-0.498844	-0.00192324	-0.691329	-0.142454	0.272824	-0.565562	0.403419	-0.00191169	-0.825505	-0.884137	-0.673124	-0.905419	-0.366312	0.216302	0.193687	-0.236851
DRAXIN	-0.28384	-0.917763	0.0879881	-0.829039	0.165453	-0.260886	-0.60247	0.111086	-0.64131	-0.527911	-0.666466	-0.374519	-0.179124	-0.0902357	-0.343315	-0.406721	0.708607	-0.070104	-0.486008	-0.0842937	-0.270566	-0.748315	-0.703715	-0.14613	0.190046	-0.506187	-0.445893	1.20202	-0.238036	-0.0426856	-0.518806	-0.491777	-0.274466	-0.673561	-0.419238	-0.455062	-0.813634	-1.235	0.390585	-0.0982054	-0.728936	-0.242134	0.255214	0.504816	-0.364167	1.01068	-0.260184	-0.807771	-0.921374
KCNG1	-0.6989	-1.26231	-0.348208	-0.968262	-0.181986	-0.86406	-1.29769	-0.1257	0.0536685	-0.545537	-0.0945503	-1.01504	-0.818386	-0.0918938	-0.836494	-0.339817	-0.00443441	-0.696244	-0.907933	-0.901869	-0.833709	-1.30776	0.362867	-0.771439	-0.531768	-0.586366	-0.499008	0.268912	-0.946593	-0.981157	-1.05905	-0.241385	-0.654351	-0.789608	-0.949289	-0.438298	-0.635018	-0.607511	-0.420137	-0.805187	-0.140935	-0.602438	-0.559352	0.0084152	-0.199406	-0.380049	-0.960395	-0.00837442	-0.859921
ITGA3	-0.979611	-1.18763	-0.966932	-1.29662	-0.511068	-0.914852	-0.97195	-0.677887	-0.00504525	0.0792634	-0.944254	-1.1823	-0.73034	-0.46371	-1.08894	0.00756959	-0.582921	-0.631438	-0.776095	-0.600136	-0.744721	-1.13678	-0.0212975	-0.462787	-0.883763	-1.21712	0.00850475	0.0869834	-1.25933	-1.90256	-1.20821	-0.923308	-0.434272	-0.349213	-0.864014	-0.0367435	-0.172451	0.20582	-0.830223	0.0383945	-0.316458	-0.83543	-1.47599	0.455702	-1.29741	-0.319361	0.0254781	0.15547	-0.28178
TROAP	-1.39024	-0.183251	-0.19044	-0.918912	-1.32312	-0.658993	-1.36545	-0.0107989	-0.0838102	-0.0979134	-1.16778	-0.523779	-1.7739	-0.378147	-1.36368	-0.5106	-1.05558	-0.680224	-0.974519	-0.976321	-1.11483	-1.17613	-0.465897	-0.779227	-1.23164	-1.05284	-1.17209	0.240655	-1.06457	-1.08704	-0.822364	-0.139817	-0.958998	-0.342229	-1.16068	0.113839	-0.216357	-0.645293	-0.461526	-0.331522	0.618047	-0.417878	-1.2412	-0.737381	-1.08074	-0.611211	-1.02548	-0.763066	-0.317266
KIF18B	-1.61799	-0.554336	-0.312053	-0.948701	-1.27446	-0.980407	-1.29804	-0.155852	-0.605089	-0.0762157	-0.962327	-0.633718	-1.7912	-0.324733	-1.5496	-0.419132	-1.06005	-0.301372	-0.874173	-0.840232	-0.943383	-1.49364	-0.445944	-0.737024	-1.31686	-1.1652	-1.07959	0.443505	-1.10392	-1.57991	-0.944142	-0.176744	-1.05047	-0.432861	-1.35946	0.258054	-0.161173	-0.561236	-0.464073	-0.386646	0.433849	-0.402226	-1.26442	-0.636426	-1.1545	-0.544032	-0.670857	-0.784976	-0.0865671
KIAA1644	-0.394517	-1.1624	-0.829601	-1.67447	1.03845	0.0267232	-0.751848	-0.0197687	-0.391858	-0.24942	-0.715561	-1.16895	0.107772	-0.700095	-0.627009	0.3409	0.00841439	-0.496239	1.15626	-0.42976	-0.730296	-0.693051	-0.911546	-0.317394	-0.293853	-0.619524	-0.190093	1.00181	-0.823526	-0.875211	-0.699658	-1.43988	-1.01865	-0.0356791	-0.739141	0.905159	0.441233	-0.130597	-0.425995	0.943263	0.831726	-0.684644	-1.09972	0.0628426	0.130338	-0.381082	0.417251	-0.174551	0.175658
NAV2	-0.664409	-1.18057	0.0744661	-0.431985	0.22639	0.549221	-2.00483	0.617254	-0.273721	0.558313	-0.144729	-0.791137	-0.956344	0.535054	0.064673	0.107433	0.192997	-0.384131	0.0749708	-1.20383	-0.591503	-0.855907	0.396074	-0.638314	0.373146	0.410428	-0.209208	0.921042	0.0656028	0.472787	1.09909	0.325904	-0.611338	-0.400725	-0.109843	0.048925	0.660924	0.521421	-0.413185	-0.16391	0.848851	-0.574205	-0.170788	0.681461	-0.853185	-0.866166	-0.47428	0.823322	0.551772
BMP2	0.490059	-0.615602	-0.870871	-0.651269	0.45499	-0.375048	0.628596	-0.519437	-0.333696	-0.230613	-0.806394	0.533459	-1.00799	-0.715969	0.153227	-0.708238	-0.495845	0.700441	-0.294452	0.928165	0.616698	0.616089	-0.381774	-1.18086	0.0640679	0.44512	-0.46021	-0.569609	0.636979	-2.10683	-1.29512	-0.583964	-0.452176	0.049455	0.175666	-0.144316	0.329651	-0.774968	-0.90889	-0.252911	-0.243174	0.348078	-0.531964	-0.046893	-0.637254	-0.922044	-0.188321	-0.295677	-0.361101
PITPNM1	-1.42031	-2.53413	-0.331516	-0.81257	-0.361983	-0.452241	-1.80983	-0.261948	0.376125	0.945757	-0.766083	-1.40727	-0.456885	-0.217772	-2.58125	0.132132	0.16687	-0.549942	-0.7737	-1.73601	-1.65796	-3.15117	-0.430969	0.0563888	-0.272305	-1.23541	0.195932	0.464673	-1.57973	-3.04186	-1.72963	-0.354847	-0.225537	-1.13353	-1.18541	0.28565	0.358684	0.326322	-0.677931	0.792214	-0.290023	-0.418148	-0.870174	0.535794	-0.192448	0.556709	0.246279	-0.273475	0.161639
RAD54L	-1.55296	-0.0368321	-0.42097	-0.94899	-1.16461	-0.794762	-1.5928	-0.751781	-0.625012	-0.265819	-1.26147	-0.715489	-1.80896	-0.379985	-1.14213	-0.510409	-1.0822	-0.393337	-1.00974	-1.00311	-1.05259	-1.2579	-0.42238	-0.680538	-1.39778	-1.22082	-1.22219	1.09966	-0.84716	-0.847862	0.0280235	-0.135369	-0.967754	-0.656504	-1.1409	0.269852	-0.212612	-1.0844	-0.450579	-0.170279	0.363381	-0.414584	-1.08138	-0.562201	-1.12259	-1.20362	-0.430558	-0.682466	-0.033138
KIF20A	-1.62481	-0.109085	0.170794	-0.916229	-0.766241	-0.500062	-1.47133	-0.205945	-0.797095	-0.386977	-0.626413	-0.433779	-1.26841	-0.376822	-1.93658	0.0026763	-0.969185	-0.892286	-1.28674	-1.10947	-1.32237	-1.86708	-0.125923	-0.408541	-1.27785	-1.42371	-0.954574	-0.0342309	-1.03443	-0.866932	-0.760041	-0.561293	-1.16428	-0.503154	-1.75693	0.221019	-0.125139	0.00674909	-0.338767	0.08796	0.521543	-0.718622	-1.36597	-0.497802	-0.821612	-0.356892	-0.888351	-0.390855	-0.237034
CHST2	-1.06949	-1.5868	0.310766	-0.813393	0.203695	0.533492	-2.04587	-0.100597	-0.71714	-0.540127	-0.764122	-1.39568	-0.754342	-0.510638	-1.65859	0.626691	-0.554099	0.0896599	0.0895866	-1.27564	-1.62292	-1.50302	0.248471	-0.384282	0.178305	0.703016	0.315323	0.344473	-0.759438	-1.60149	-0.862596	0.130366	-1.22057	-0.823419	-0.277651	0.00550462	-0.336645	-1.16094	-0.656663	0.838899	-0.136479	-1.20799	-0.284513	1.70235	-0.416027	0.341832	0.802843	0.68627	-0.429426
NETO2	-1.80037	-1.1737	-1.47991	-1.11205	-0.487193	-0.0296856	-1.84522	-1.01125	-1.43817	-0.689102	0.504809	-0.890755	-0.198541	0.235741	-1.90857	-0.108703	-1.70164	-1.13842	-0.189835	-1.66125	-1.8253	-2.40265	0.281435	0.224203	-1.44408	-1.4097	-0.441295	0.719022	-1.01009	-0.436704	0.679688	-0.941483	-0.785521	-1.25476	-2.19112	-0.542051	0.402728	0.6784	-0.72852	0.372169	0.757936	-0.536124	-1.3878	0.829027	-0.406139	0.135161	0.811458	-0.117442	0.875491
TMEM105	-0.295021	-0.604326	0.0788725	-0.907667	-0.373052	-1.07505	-1.20341	-0.619973	0.629683	1.8769	-0.719052	-0.823052	-0.774769	-0.621338	-0.601604	-0.304141	-0.168601	-0.396073	0.166966	-1.68571	-0.908746	-1.17311	-0.625155	-0.50696	-0.831363	-1.11543	0.0444428	-0.130409	-0.769588	-1.58719	-0.442055	-1.07206	-0.0300887	-0.823379	0.297122	0.736013	-0.513072	1.12697	-0.654633	-0.151331	0.297132	0.376164	-1.07843	-0.831257	-1.34347	0.0788718	-0.791699	-0.00795024	-1.0119
IL24	-1.18048	-1.1186	-1.26126	-1.26126	-0.661515	-0.457756	-1.10497	-1.03149	-0.920044	-0.56028	-0.864571	-1.26126	-1.08295	-0.149051	-1.26126	0.0945886	-1.0817	-1.11828	0.0842496	-1.26126	-1.13438	-1.04509	-0.612266	-0.0553013	-1.26126	-1.08998	-0.314254	0.360628	-0.995402	-1.06807	-0.529924	-0.953651	-0.955335	-1.06934	-1.26126	0.113301	0.454266	-0.344371	-0.832361	0.0121036	-1.26126	-0.888899	-0.909239	1.2383	-0.96693	-0.937311	-0.512946	0.912634	-0.125994
SERINC2	-1.57204	-1.64154	-0.640907	-0.249329	-0.786331	-0.12323	-1.77349	-0.724597	-0.305593	0.591751	-0.29088	-0.946645	-0.476129	0.312507	-1.21854	0.295626	-0.805839	-0.310785	-0.289775	-1.09335	-0.946647	-1.76599	0.881171	0.367674	-0.316433	-1.04559	-0.443672	0.584873	-1.30958	-1.49678	-0.95874	-0.455232	-1.11718	-0.652075	-0.740169	0.339184	0.636341	1.89327	-1.03134	0.255945	-0.135083	-1.28775	-1.60406	-0.130162	-0.592035	-0.664446	-0.743122	0.856587	-0.0148484
EDNRA	-0.0803103	-0.496675	-0.532629	-0.603687	0.238181	-0.282739	-0.179767	-0.351829	-1.25851	-0.968019	-0.441646	-0.484343	-0.0586012	-0.202954	-0.791423	0.652508	0.313992	-0.649683	0.577403	-0.862987	-0.723011	-0.682516	-0.0158382	0.645976	0.161699	-0.1699	0.214449	0.00384605	-0.344205	0.557316	0.876232	-0.385868	-0.555157	-1.10018	-0.416372	-0.382514	0.610854	-0.752161	0.2975	0.0752297	-0.815881	-0.532121	0.0713328	0.532893	0.651441	0.415383	0.790896	0.449124	0.244238
GINS2	-1.38284	-0.339091	-0.383552	-0.506248	-0.655058	-0.383759	-1.12711	-0.288654	-0.280995	0.430075	-1.46173	-0.289121	-1.54717	-0.785711	-1.21603	-0.462932	-0.854204	-0.792424	-1.1097	-0.49065	-1.16985	-1.41234	-0.47308	-0.114878	-0.942015	-0.632182	-1.05794	0.307055	-0.850967	-1.06466	-0.698517	-0.505208	-0.932211	-0.875462	-1.05657	0.149787	-0.824928	-0.167031	0.114506	-0.171127	0.761652	-0.698756	-1.01697	-0.452767	-0.60617	-0.84942	-0.38428	-0.806409	-0.882137
SYNGR3	-0.595076	-1.72072	0.10297	-0.580453	-0.503102	-0.514348	-0.609437	0.0885869	0.127619	-0.497971	-0.265806	-0.153634	-0.374451	0.911098	-1.27136	-0.347848	0.797756	-0.205276	-0.704778	-0.864606	-0.542831	-0.891475	-0.472843	-0.0387958	-0.284773	-0.280191	-0.264214	1.11428	-0.586705	-0.815454	-0.71914	-0.732588	-0.347373	-0.567458	-0.412772	-0.557927	-0.836082	0.98465	-0.402075	-0.663127	-1.72072	-0.222684	-0.0647452	-0.191003	0.14135	-0.588673	-0.242058	0.0603624	-0.834985
MELK	-1.56445	-0.122209	-0.654468	-0.8166	-0.74043	-1.00857	-1.31482	-0.830895	-1.09404	-0.26626	-1.03611	-0.522191	-1.04001	-0.498273	-1.40615	-0.303509	-1.71098	-0.887949	-0.749447	-0.932725	-1.33727	-1.41296	-0.0657458	-0.31084	-1.68839	-1.05291	-0.903397	0.269752	-1.08515	-1.02078	-0.282834	-0.78009	-1.23723	-0.718409	-1.56461	0.161006	-0.242485	-0.235318	-0.287464	-0.0603414	0.149766	-0.923969	-1.35371	0.16684	-0.627519	-0.389513	-0.267418	-0.301896	-0.437577
SLC1A5	-0.954224	-2.16752	0.0524409	-0.861587	-0.800619	-0.333935	-2.38855	0.527826	-0.797545	0.596438	-0.641718	-1.43105	-0.611534	-0.0616307	-0.924516	-0.218621	0.4177	-1.12188	-0.452193	-2.10879	-0.941249	-1.85994	0.322141	-0.167909	0.101393	-0.730435	-0.0540594	0.200828	-0.443824	-1.72412	-1.22068	-0.906399	-0.59674	-1.41334	-1.02908	-0.0140975	0.0919752	-0.285857	-0.514659	0.500798	-0.00165658	-0.793772	-0.0698517	-0.392759	-0.8199	-0.425096	0.0535059	-0.249189	-0.266067
TACC3	-1.64056	-0.815117	-0.224848	-1.35867	-1.41617	-0.94691	-1.91521	-0.622083	-0.798795	0.0475663	-1.22268	-0.972951	-1.23287	-0.210902	-1.97812	-0.463137	-0.958759	-0.989358	-1.20743	-1.0616	-1.49654	-1.88756	-0.322044	-0.615678	-0.740313	-1.16817	-0.770125	0.120988	-1.21245	-2.02245	-0.98356	-0.639815	-1.06277	-0.648532	-1.3549	0.0946017	-0.2546	-0.714343	-0.538508	-0.171587	0.223846	-0.281676	-1.49006	-0.39445	-0.911538	-0.672825	-0.484163	-0.6607	-0.430681
UBE2S	-1.14309	-1.22948	-0.0796648	-0.122068	-1.23236	-0.214807	-1.47243	-0.170874	-0.424455	0.322423	-0.933857	-1.12864	-1.00006	-0.607391	-2.14077	-0.602397	-0.606471	-0.946908	-1.02586	-1.2823	-1.0177	-1.87265	-0.678233	-0.495217	-0.763727	-0.698472	-0.441218	0.12782	-1.08187	-2.03705	-1.70155	-0.386475	-0.864855	-1.04878	-1.43748	0.14214	-0.406255	-0.46099	-0.339872	-0.0554224	-0.108173	-0.703476	-0.458335	0.0358693	-0.253733	-0.544338	-0.382061	-0.770834	-0.492868
CXCL6	-0.609113	-0.857717	-0.621733	-1.06946	-0.710051	-0.84027	-0.905237	-0.652843	-0.77488	-0.606399	-0.909868	-0.621323	-1.06946	0.298016	-1.06946	-0.220239	-0.726113	-0.857247	-0.638498	-1.06946	-0.881146	-1.06946	-0.860702	0.0776452	-0.773894	-0.815247	-0.462797	-0.197851	-0.727155	-0.633531	-0.69901	-0.570217	-0.780733	-1.06946	-1.06946	-0.699486	0.0341995	-0.737155	-0.0871435	-0.677981	-1.06946	-0.630376	-0.384204	1.15023	-0.487158	-0.588648	-0.874456	0.478404	-0.282702
HAS3	-1.50263	-0.989451	-0.664132	-0.750204	0.133575	-0.39262	-0.937158	-0.791006	-0.126685	0.0513371	-0.165869	-0.672981	-0.0509334	0.372799	-1.2785	0.286374	-1.05948	-1.20302	0.142469	-1.56887	-1.05303	-1.68603	-0.105696	0.340778	-0.59075	-0.229875	0.69491	0.641653	-1.2809	-0.925996	0.2148	-0.515221	-0.258234	-0.674297	-1.56312	0.422984	0.759014	0.32409	-0.318593	0.500977	-0.171985	-0.714469	0.239631	1.02106	-0.497737	0.0171804	0.876553	0.0852695	0.998887
CBS	-0.100063	-1.25292	-1.00152	-0.716207	-0.32146	-0.436601	-0.45071	-0.0615838	-0.481537	-0.609634	-0.0325251	-0.444749	-0.148871	-0.662305	-0.0912113	-0.285689	0.266213	-0.901425	-0.595726	-0.0938974	-0.207216	-0.363544	-1.03249	-0.680622	0.336977	0.0913118	-0.85098	-0.408337	0.0240849	-0.47702	-0.825111	0.00672179	-0.286786	0.0540446	0.126023	-1.10734	-0.870766	-1.48093	-0.254783	-0.604411	-0.0798248	0.127929	0.0741027	-1.08089	-0.085607	-0.306037	-0.494797	-1.3021	-0.916971
GPR39	-0.346788	-0.737441	-0.574665	-1.06651	-0.982805	-0.799223	-0.805465	-0.723057	-0.270668	-0.366227	-0.854815	-1.00457	-1.67887	-0.822329	-1.43204	-0.778538	-0.708907	-0.956524	-1.2843	0.329928	-0.179448	-0.729585	-0.777179	-1.2535	-0.431706	-0.948918	-1.02043	-0.345443	-0.744852	-1.15301	-1.50128	-1.23341	-0.982932	-0.578692	-0.938751	-0.850873	-0.705956	0.00516647	-1.07652	-0.782263	-0.0608647	0.214729	-1.03754	-0.488229	-0.649466	-1.15522	-0.217305	-0.200459	-0.741668
SHANK2	-0.38392	-1.80453	-0.45456	-0.96974	1.09842	0.181867	-1.44716	1.23426	-0.497825	-0.189719	-0.480355	-0.84092	-1.86155	0.667057	0.252089	0.391838	1.29648	0.289088	0.534207	-1.09929	0.335926	-0.478024	0.517467	-0.428273	0.198964	0.209915	-0.25527	0.28832	0.784354	0.389976	0.839474	-0.307064	-0.246741	-0.900849	0.103466	0.41389	0.921983	-1.24362	-1.01997	-0.253983	0.0260489	-0.70923	0.645753	-0.337484	0.0128126	0.484275	-0.667437	-0.0748987	-0.195841
MISP	-0.556346	-1.36995	-0.720814	-1.35265	-0.38431	-0.675497	-1.20783	-0.001417	-1.08613	0.0875613	-0.868712	-0.785308	-1.15875	-0.694977	-0.812241	0.0575297	-0.110663	-0.709464	-0.713116	-0.970573	-0.9445	-1.01965	-0.692122	-0.966984	-0.672388	-0.714621	-0.895672	-0.487294	-0.618767	-1.51761	-1.20126	-1.37939	-0.925867	-0.881371	-0.938444	-0.0667058	-0.427555	0.870051	-0.544747	0.266508	-0.715099	-0.93622	-0.963264	-0.469451	-0.795635	-0.935292	-0.668302	-0.532348	-0.584458
SPRY4	-0.943972	-2.31371	-1.26777	-1.93988	-1.08814	-0.916603	-2.20692	0.0573724	-1.53999	-0.462905	-0.46499	-2.51053	-0.303658	-0.185894	-2.20864	1.03265	-0.645136	-1.20829	0.39828	-2.02937	-0.788844	-1.87141	1.31947	-0.0486	0.179629	-1.03569	-0.147943	0.30158	-0.75683	-0.104307	-0.250366	-1.44035	-1.25297	-1.02786	-1.29318	-0.18116	0.970237	-0.216274	-0.856209	0.723471	0.910144	-1.09521	0.26337	0.739702	-0.782828	0.0138093	-0.203511	0.301452	0.650952
MTFP1	-0.940936	-2.48668	-0.189945	-0.697442	-1.20126	-0.72202	-1.06866	-0.0420548	0.297291	-0.128334	-0.84011	-1.07884	-0.702019	-0.263648	-1.99242	0.155424	-0.152256	-1.50958	-0.591147	-0.578841	-0.766673	-1.55602	-1.12997	-0.0750709	-0.993031	-0.269939	-0.101765	-0.100651	-0.61829	-1.82452	-1.49254	-0.242637	-0.510596	-0.880182	-1.38328	-0.180621	-0.301831	-0.402212	-0.472001	0.44178	-0.981911	-0.305931	-0.823055	-0.17506	0.0894134	-0.473321	-0.338932	-0.830756	-0.229838
ASF1B	-1.40599	-0.349003	-0.0375094	-0.927886	-0.96512	-0.527663	-1.36919	-0.216225	-0.494761	0.284561	-1.24783	-0.571686	-1.33684	-0.469138	-1.15909	-0.471097	-0.860952	-0.764108	-1.00077	-0.562667	-1.05147	-1.57367	-0.432402	-0.352255	-0.913475	-1.13684	-0.984762	0.268936	-1.13055	-2.09689	-1.3895	-0.821347	-1.11009	-0.850535	-1.26416	0.238387	-0.582853	-0.513388	-0.111603	0.0962086	0.55626	-0.640563	-1.28588	-0.261278	-0.640694	-0.566873	-0.352929	-0.722209	-0.599168
FAT1	-0.551339	0.355414	-1.57694	-1.37078	0.624089	-1.16251	-0.380675	-0.38439	-0.181973	-0.113153	-1.02268	-1.50046	-0.367288	0.119684	0.622868	0.220422	-0.595547	0.267163	0.217156	-0.868928	-0.225886	-0.475781	0.867283	-0.211416	-0.547368	-0.265734	0.790166	-0.31412	-0.721514	-0.619419	0.646453	-1.31862	-0.212248	-0.113662	-0.811685	-1.02889	0.854407	0.8089	-0.641464	-0.0681633	0.847813	-2.55446	-1.18696	0.12958	-0.593776	-0.760828	-0.294153	-0.426365	0.861424
DCBLD1	-1.33159	-0.887621	-0.521465	-1.37326	-1.46647	-0.773754	-1.77425	-1.29599	-1.15821	-0.473016	-1.50308	-1.90084	-1.27891	0.18591	-1.68589	0.552544	-0.810362	-1.51424	-0.246272	-1.52495	-1.3527	-1.67336	-0.0869149	0.321222	-0.918552	-1.17948	-0.413304	-0.121562	-1.31731	-0.617817	0.204999	-1.13899	-1.2298	-1.36645	-2.01782	-0.215693	0.136105	-0.497409	-0.366862	0.0229658	-0.956375	-1.51884	-1.02011	0.793431	-0.689196	-0.573913	-0.200436	0.719391	-0.323919
DEPDC7	-0.360121	0.20559	-0.617685	-1.74327	1.3082	-0.137404	-0.665905	-1.57809	-0.995644	-0.760164	-0.12318	-0.446369	0.66993	0.133521	-0.982499	0.138791	-1.16721	0.017056	-0.512129	-0.816383	-0.532465	-0.630668	0.0787699	-0.0506305	-2.11802	-1.00274	-0.298485	-0.941273	-1.08947	-0.746894	1.24473	-1.14759	-1.0205	-0.379353	-2.07042	-0.489359	0.25621	0.62816	-0.947751	-0.195875	0.344412	-1.07924	-1.30674	0.22344	-0.923081	0.385978	0.353583	-0.017039	0.408125
UBE2SP1	-0.971821	-0.864216	-0.422291	-0.322547	-0.909391	-0.318891	-0.963548	-0.414519	-0.573433	-0.0886482	-1.06673	-0.837287	-1.06499	-0.723627	-1.66452	-0.707508	-0.75154	-0.637628	-0.641303	-1.30836	-0.865139	-1.32894	-0.703391	-0.471652	-0.747032	-0.720706	-0.606077	-0.177328	-1.01418	-1.33002	-1.11602	-0.592504	-0.822737	-1.1241	-1.21672	-0.202323	-0.501441	-0.776523	-0.500534	-0.559456	0.00962668	-0.682949	-0.259066	0.0516791	-0.773351	-0.5297	-0.356441	-0.397766	-0.0690847
LEMD1	-0.707307	-0.929033	-0.57026	-1.09703	-0.214434	-0.595671	-0.868195	0.378254	-0.745722	-0.602393	-0.403605	-0.709815	-1.57293	-0.699553	-0.0306274	-0.286252	-0.642959	-0.80385	1.11854	-1.03173	-0.889359	-0.22122	-0.462586	0.334641	-0.0272521	-0.700595	-0.711396	-0.549993	-0.928415	-0.81262	1.32959	-1.09871	-0.908393	-0.841139	-0.516137	-0.413683	-0.732638	-0.381438	0.909471	-0.0083111	-0.704902	-0.855741	-0.719526	-0.252673	-0.731412	-0.106355	-0.939051	0.44538	-0.405063
TRAF4	-1.29482	-1.76913	-0.525092	-0.762855	-0.414867	-0.444836	-1.69701	-0.290642	-0.1116	0.431778	-0.174869	-1.02505	-1.07223	-0.479366	-1.31831	-0.176081	-0.21761	-0.926039	-0.886901	-1.91667	-0.663263	-1.56219	-1.28384	-0.145229	-0.928506	-0.689572	0.000756497	0.564415	-1.13293	-1.7511	-0.674959	-1.05753	-0.738194	-0.867263	-1.77266	-0.258242	-0.436877	-0.0873266	-0.555109	0.402477	-1.25507	-1.28465	-0.125384	0.501422	-1.06151	-0.0606386	-0.125015	-0.27536	-0.0165943
BCAR1	-0.553324	-1.99063	-0.916081	-1.25741	-0.798414	-0.897221	-1.36973	0.162087	0.126146	-0.123352	-0.850855	-1.37036	-0.529692	-0.807421	-1.61273	0.281209	0.0983392	-0.845328	-0.134313	-0.612663	-0.856205	-1.34491	-0.728244	-0.589755	0.405456	-0.890798	0.439424	-0.242666	-0.723459	-3.19414	-1.86309	-0.71619	-0.401198	-0.467175	0.0752871	-0.514818	-0.126223	-0.045384	-1.16019	0.639674	-1.3713	-0.762882	-0.651854	0.460286	-0.526279	-0.311246	-0.0827824	-0.298795	-0.288104
CCNB2	-1.50314	-0.199648	-0.0892799	-0.813961	-0.925376	-0.607208	-1.46118	-0.63893	-0.984915	-0.203667	-1.13605	-0.542195	-1.44819	-0.434465	-1.43262	-0.319259	-1.46779	-0.906983	-1.27164	-0.987361	-1.12912	-1.86731	-0.198098	-0.51039	-1.48085	-1.18809	-1.125	-0.22566	-0.916473	-1.23385	-0.622933	-0.605016	-1.29482	-0.559565	-1.76263	0.133697	-0.550724	-0.10657	-0.42458	-0.308573	0.435029	-0.422554	-1.31495	-0.55145	-0.896528	-0.451415	-0.865104	-0.401653	-0.471886
NEK2	-1.1909	0.114574	-0.271437	-1.05428	-0.514912	-0.573483	-1.11063	-0.65606	-1.12083	-0.39898	-0.978122	-0.411146	-1.39108	-0.693999	-1.41721	-0.571738	-1.399	-0.715164	-1.19509	-0.780446	-0.987989	-1.44146	-0.477253	-0.799488	-1.74623	-1.24658	-1.33489	-0.0772384	-0.787248	-1.02394	-1.10046	-0.636998	-0.988064	-0.393788	-1.71872	-0.257755	-0.470628	-0.137286	-0.246276	-0.430133	0.3647	-0.568303	-1.46926	-0.55011	-0.858086	-0.620739	-1.00403	-0.482925	-0.461084
GTSE1	-1.44018	-0.0267374	0.0397491	-1.01461	-1.35369	-0.855955	-1.08367	-0.381333	-0.757152	-0.302928	-0.930532	-0.660084	-1.49821	-0.381691	-1.60492	-0.0923617	-1.38946	-0.639531	-0.990116	-0.772568	-1.13544	-1.31231	-0.372152	-0.50364	-1.24143	-1.17177	-1.08854	0.117209	-1.4284	-1.28554	-0.858096	-0.31236	-1.3509	-0.213201	-1.44815	0.273791	-0.150662	-0.754724	-0.421804	-0.187238	0.200676	-0.62959	-1.27025	-0.762409	-0.794027	-0.489533	-0.744916	-0.548922	-0.23799
C2CD4A	0.417127	-1.38101	-0.310297	-0.864523	-0.794972	-1.56736	-0.431828	-0.800678	-0.411835	-0.812919	0.76335	-1.01717	-0.754222	-0.485195	-1.06787	1.02755	-0.675732	0.00261908	-0.0252651	-0.165931	-0.341112	-1.08483	-0.270003	0.244831	-0.280337	-0.606235	-0.253232	-0.624854	-0.481859	-0.832808	-0.659041	-0.534979	-0.715415	0.119022	-0.569678	0.0134412	0.587953	1.46112	-1.06954	0.723314	-0.944095	-0.43933	-0.143544	1.67449	-0.758975	0.0841836	0.778792	1.31298	0.782033
ANLN	-1.06583	0.0337168	-0.526977	-1.00466	-0.700489	-1.15884	-0.708432	-0.821805	-1.25352	-0.39086	-0.80751	-0.172603	-1.36863	-0.786182	-0.797189	-0.534051	-1.52482	-0.721741	-1.13358	-0.391465	-0.384197	-0.959501	-0.439977	-0.73075	-1.71884	-0.972314	-1.27728	0.0730788	-0.64271	-1.15445	-0.546903	-0.761353	-1.06636	-0.0286323	-1.64919	-0.22164	-0.550416	-0.446779	-0.509136	-0.383503	0.178039	-0.716368	-1.39924	-0.493028	-0.870223	-0.772366	-0.8434	-0.696276	-0.488359
BUB1B	-1.62943	0.358706	-0.290472	-0.85735	-0.733412	-0.814968	-1.15039	-0.937413	-1.2375	-0.743038	-0.995064	-0.505773	-1.67972	-0.504271	-0.952269	-0.55161	-1.50538	-1.04608	-0.914251	-0.978976	-0.918159	-1.09953	-0.352905	-0.359902	-1.83781	-1.1172	-1.2784	0.00668818	-1.0525	-0.524767	0.0390012	-0.615785	-1.25246	-0.523266	-2.01593	0.201818	-0.388976	-0.573289	-0.387241	-0.504864	0.178813	-0.667304	-1.24796	-0.380813	-0.99775	-0.499489	-0.937033	-0.558491	-0.33529
IQGAP3	-1.70364	-0.00991642	-0.559406	-0.925843	-0.868947	-0.564164	-1.4178	-0.448001	-0.412134	-0.330355	-0.930203	-0.435291	-1.57802	-0.135599	-1.08742	0.0427464	-1.32943	-0.604922	-1.27595	-0.566455	-1.04838	-1.36492	-0.112043	-1.3675	-0.953488	-1.22806	-1.00572	0.0271002	-0.975085	-0.915324	-0.139036	-0.467866	-0.952724	-0.253995	-1.12372	-0.237423	-0.391971	-0.747478	-0.599163	0.0179844	0.422195	-0.709756	-1.33309	-1.11219	-1.17567	-0.918678	-0.956126	-0.70683	-0.571057
CDCA2	-1.52389	0.12236	-0.202684	-0.720705	-0.670992	-0.347354	-1.27831	-0.675502	-1.3191	-0.351863	-0.958615	-0.720674	-1.49178	-0.321028	-1.31558	-0.117403	-1.408	-0.420825	-0.834225	-0.765	-0.933779	-1.308	-0.412769	-1.07249	-1.84606	-1.14556	-1.22568	-0.275218	-1.27231	-0.829959	-0.679315	-0.390207	-0.892349	-0.365562	-1.81723	0.0189117	-0.260914	-0.0897574	-0.378511	-0.276394	0.309999	-0.499577	-1.12795	-0.546118	-0.901674	-0.598157	-0.959678	-0.567385	-0.0873243
AP000695.4	-1.17134	-0.844833	-1.14453	-1.17492	0.878559	-0.393539	-0.429951	-0.622525	-1.30356	-1.12667	-1.01221	-1.91662	-0.502323	-1.43008	-0.758329	-0.23776	-0.194362	-1.15414	0.349807	-0.831146	-0.962285	-0.304305	-1.16651	-0.68005	-0.623146	-0.80199	-0.5739	0.0597152	-0.690485	-0.531944	-0.803445	-0.875202	-1.01807	-1.1915	-0.458315	-0.804869	-0.876829	0.402081	-0.412617	-0.158968	-1.12913	-0.915199	-1.44144	-0.706255	-0.804549	-0.424904	-0.528458	-0.538757	0.327391
COL4A5	0.298294	0.773905	-0.463259	-1.19607	0.359024	-0.231636	0.0450012	-0.931079	0.202557	-0.40788	1.02018	-0.150914	0.431531	-0.21651	-0.0938719	0.682765	-1.60406	0.540404	-1.01098	0.402638	0.256861	0.137261	-0.381442	-0.853634	-1.00429	-0.274826	-0.0610834	-0.222943	-0.187024	-0.911811	-0.809754	-0.156952	-0.372704	0.830892	0.426561	-0.465313	-0.0122604	1.22022	-0.545402	0.471811	-0.123818	-0.629683	-0.787988	-0.854896	-1.57088	-0.121623	-0.548942	-0.334612	0.254955
PITPNC1	-1.11872	-2.69944	-1.25061	-1.88954	-0.29085	-1.27116	-2.11158	-0.398418	-2.21198	0.00215982	-0.155475	-1.90937	-0.433058	-0.342691	-1.17314	0.191714	-0.34767	-1.54961	0.669263	-2.34313	-1.80855	-2.41894	-0.883496	0.332373	0.144677	-0.98988	-0.0651341	0.558146	-0.338044	-0.297672	-0.024704	-1.60734	-0.724901	-1.41316	-0.620236	-0.0271933	0.225358	-1.56428	-0.788375	0.812436	-0.0639692	-0.576302	0.217997	0.350641	0.642208	0.372714	-0.157833	0.0992416	-0.172715
CCNB1	-1.52552	-0.332651	-0.0876708	-0.835333	-0.722953	-0.638816	-1.58717	-0.745673	-1.19253	-0.4255	-0.652341	-0.51199	-1.04291	-0.520188	-1.6594	-0.135215	-1.5164	-0.749297	-1.15672	-1.10939	-1.2501	-1.97588	-0.068183	-0.226892	-1.58645	-1.36983	-1.00416	-0.165839	-1.00197	-1.15511	-0.831429	-0.650729	-1.14494	-0.655836	-1.95942	0.143027	-0.0311869	0.117485	-0.357656	-0.227217	0.626007	-0.652336	-1.09832	-0.192943	-0.707548	-0.364906	-0.591685	-0.299439	-0.323112
RP4-794H19.1	-0.913544	-0.797571	-0.73995	-1.39935	-0.558657	-0.463799	-1.27259	-0.981424	-1.47937	-0.109256	-0.303997	-1.235	0.0432113	-0.286881	-1.29438	0.472395	-0.203419	-1.1838	0.55319	-1.63435	-0.987059	-1.00347	0.48198	0.166458	-0.173195	-0.703356	-0.00459601	-0.0564782	-1.25238	-0.966006	-0.419815	-1.1198	-1.59432	-1.14077	-1.26309	-0.289991	-0.0982478	2.37992	-0.761672	0.303597	-1.26308	-1.47592	-0.811039	0.546565	-0.620924	0.292693	0.379929	0.923481	0.0442377
MMP14	-0.312316	-1.37503	-0.785612	-1.97707	-0.569917	-1.37059	-0.863743	0.020046	-1.12494	-0.665612	-0.654422	-1.10937	0.521526	-0.132853	-0.353132	0.78767	-0.126512	-0.727528	0.651291	-0.367903	-0.602736	-0.388525	-1.28046	-0.717276	1.0351	-0.98794	-0.180833	-0.560704	0.177215	-2.5204	-2.31514	-1.35634	-1.12955	-0.425299	0.48512	-1.22501	-0.0794428	-0.0744766	-0.625536	0.559765	-1.28588	-0.687094	-1.19006	-0.116176	-0.423504	-0.383612	-0.377206	-0.030597	-0.566639
EME1	-1.50068	0.118706	-0.370386	-0.646691	-0.766494	-0.520827	-1.11171	-0.616375	-0.433825	-0.341833	-0.967545	-0.919516	-0.935702	-0.67298	-0.476387	-0.750614	-1.0654	-1.12291	-1.39396	-0.811841	-0.894908	-0.967983	-0.729253	-0.548291	-1.08428	-0.751737	-0.802837	0.486243	-0.88064	-0.221907	0.000327704	-0.741526	-1.23295	-0.65105	-0.88412	-0.106369	-0.956351	-1.3192	-0.490836	-0.558727	0.151158	-0.297875	-1.00933	-0.947408	-0.828607	-0.505301	-1.13629	-0.975161	-0.615776
PLAU	-1.26887	-1.4468	-0.784829	-2.1382	-0.572909	-0.39327	-1.03757	-1.21173	-0.493629	-0.505104	-0.821247	-1.53759	0.0714546	0.0443973	-1.71063	0.277178	-0.782333	-1.13682	0.225183	-1.76912	-1.22278	-1.2495	-0.537035	-0.694136	-0.409555	-1.81379	-0.400481	-0.142652	-2.1096	-1.64225	-1.15493	-1.61015	-1.79388	-0.552336	-0.847687	-0.640499	-0.447881	0.90271	-0.547583	0.0623128	-0.736938	-1.31922	-0.577573	-0.0115504	-0.902067	-0.576423	-0.769455	0.160071	0.173963
MDFI	-1.60918	-2.17069	-0.472092	-1.23479	-0.544518	-0.0161617	-2.2968	-0.197189	0.0220883	0.496914	-1.07684	-1.85309	-0.465498	-0.0587587	-1.57919	0.348015	-0.555036	-0.792476	0.148355	-2.07086	-1.55221	-1.95499	0.10322	0.525084	-0.041846	-1.25804	0.475659	0.22675	-1.33312	-2.61531	-1.06952	-1.23131	-0.878851	-0.972511	-0.807232	0.451843	0.520509	0.790486	-1.28759	0.9464	-0.187914	-1.01346	-0.72714	1.04139	-0.728722	0.426834	0.586156	0.302355	0.27239
E2F7	-1.4546	-0.108755	-0.435796	-1.14924	-0.694829	-1.07464	-1.05762	-0.425906	-1.17327	-0.0909219	-1.20911	-0.916862	-1.46085	-0.530247	-0.672227	-0.449714	-1.53412	-0.810471	-0.79743	-1.01533	-0.865408	-1.16775	-0.446187	-0.587162	-1.37392	-1.2098	-1.35919	-0.0389777	-1.31675	-0.678532	0.114544	-0.863184	-1.05946	-0.653027	-1.6582	-0.112372	-0.302917	-0.481061	-0.725197	-0.384214	0.274107	-0.74769	-1.13368	-0.56501	-0.916484	-0.685241	-0.474498	-0.956888	0.0118528
ARPC1B	-1.00359	-2.67679	-0.29611	-0.956582	-1.26375	-0.852671	-1.71646	-0.793743	-0.945918	0.238628	-1.57884	-1.89544	-0.0232242	-0.0172166	-2.22709	0.453818	-0.422629	-1.51862	-0.509545	-1.50825	-2.00123	-2.28247	-0.702516	0.121296	0.550447	-0.958308	0.204908	-0.0593848	-1.23947	-1.54969	-2.11026	-1.23892	-0.91155	-1.6337	-0.613862	-0.200697	-0.0662754	-0.37841	-0.159228	0.348461	-1.72165	-0.56562	-0.450114	0.734834	0.268669	-0.385701	0.567792	-0.00480243	-0.717366
C10orf67	0.583616	-0.257989	-0.262095	-0.595442	0.289777	-0.44808	1.08086	-0.669642	0.241745	-0.120144	-0.581245	0.224073	-0.322164	-0.0521296	-0.393936	-0.0821962	-0.449487	1.57583	-0.984103	1.39888	0.3339	0.560902	-0.475656	-0.813251	-0.719678	0.104682	-0.104378	-0.410457	0.288554	-0.91356	-0.341526	-0.381231	-0.563967	1.14417	-0.778807	-0.276094	-0.191454	2.5717	-1.07855	-0.222491	0.0203917	-0.436592	-0.674537	-0.321529	-0.162434	-0.667326	-0.896647	-0.0533588	-0.570026
SLC39A14	-0.0899873	-1.48144	-0.977199	-1.71351	0.159784	-0.40081	-1.17315	-1.45608	-1.07221	-0.660623	0.664467	-1.19015	-0.413002	-1.29243	-1.16322	0.190665	-0.485048	-0.871467	-0.0817736	-0.285503	-0.796657	-1.07281	-1.16915	-0.627329	-0.044327	-0.217179	-0.871235	-0.0823907	-0.0564611	-1.08205	-1.56669	-1.26268	-0.85737	0.584265	-0.627271	-0.921688	-0.585173	-0.395154	-0.453451	-0.255406	-1.17044	-1.26748	0.948193	-0.732677	0.293498	-0.137252	-0.25142	-0.361543	-1.43507
TENM3	-0.844843	-0.998607	-1.18035	-1.18663	-0.386377	-0.81881	-1.76855	-0.732656	-1.71765	-1.5566	-1.51653	-0.754396	-1.02419	-0.573166	-1.51295	0.951221	0.0430389	-1.77343	0.605058	-1.78633	-1.18904	-1.10923	0.0138824	-0.139291	-0.471025	-0.432527	-0.404406	-0.140835	-0.557307	-0.178922	-1.48203	-0.609804	-1.15677	-1.31799	-0.570027	-0.0459796	0.661185	-2.13473	-0.280342	0.859529	1.08907	-1.23028	-0.402344	-0.00176288	0.336617	-0.560721	-0.890131	-0.0195734	0.62152
RIMS2	-0.905624	-1.48362	-0.268413	-0.620129	0.151726	0.727834	-1.3656	-0.678393	-0.893349	-0.702867	-0.890054	-0.560287	-1.29283	1.00612	-1.46906	-0.440048	-0.555487	-1.19491	-1.094	-1.22909	-0.859595	-1.23343	-0.801723	0.0325669	-0.464868	0.523987	-1.48209	0.375265	-0.627233	0.0888768	0.344352	0.638904	-0.809828	-1.08049	-0.322031	-0.286076	-0.562389	-0.842264	-0.0016276	-0.470379	-0.292379	-0.907674	-0.63834	0.147284	-0.551429	-1.27588	-0.891954	-0.578454	-0.942366
LINC00520	-0.565821	-1.67701	0.764466	-0.0555017	-0.308577	0.92591	-0.926641	-0.675418	-0.226799	-0.220331	-0.947432	-1.05975	-1.03664	-0.494643	-0.766915	0.31524	-0.832752	-1.02835	-0.239424	-1.26045	-0.690596	-0.592988	0.850906	0.00282703	-1.03686	0.212325	-0.430107	0.314579	-0.682587	0.152064	-0.959207	-0.131471	-0.798714	-0.665763	-1.00725	-0.111022	-0.446896	0.991601	-0.0898864	-0.918768	-1.09579	-0.938811	-0.826327	1.33048	-0.781842	-1.00114	-0.406666	1.48717	-0.935258
CELSR3	-1.0623	-1.03882	-0.192662	-0.273143	0.0554638	0.134166	-1.16004	-0.184772	-0.132753	0.121307	-0.186634	-1.25363	0.0609035	0.0368641	-0.168617	0.230713	1.31125	0.869407	-0.511577	-0.424185	-1.02674	-0.583542	-0.504154	-0.354393	-0.482812	-0.761122	-0.0663152	0.7249	-1.35022	-0.978495	-0.376433	0.0691492	-1.1094	-0.313979	-0.0743609	0.193476	-0.135683	-0.213552	-0.299144	1.01855	0.954736	0.353261	-0.986437	0.200494	-0.668157	0.400099	0.351431	0.199912	-0.339906
RP11-145A3.1	-0.908359	-1.28002	-0.844051	-0.408617	0.399894	-0.237187	-0.93429	-1.09121	-1.09375	-0.464046	-0.301804	-1.30231	0.161704	0.726852	-0.807689	0.486064	-0.724523	-0.932863	0.616728	-1.14684	-1.15823	-0.924313	-0.0406718	-0.372422	-0.29179	-0.375016	0.385573	-0.262087	-1.1266	-0.588612	0.0647595	-0.958035	-0.55232	-0.413713	-0.153983	-0.645228	0.807874	1.12662	0.592411	0.710131	-0.905975	-0.76881	-0.823222	-0.188297	-0.773831	-0.590278	0.102013	0.594793	0.158263
FOSL1	-1.73243	-1.30751	-0.55554	-0.177407	-0.515539	-0.862485	-0.978093	-1.02743	1.07555	0.584206	-0.640366	-0.476252	-1.60051	-0.365175	-1.97643	-0.534146	-1.66164	-0.669773	0.0179263	-1.82493	-0.751231	-1.91133	-0.186489	-0.514564	-1.46193	-0.0531693	-0.474389	0.467293	-1.64318	-1.52086	-0.591131	-1.02833	-0.0358615	-1.2426	-1.47026	0.116529	0.691982	0.156736	-0.631196	0.133802	0.315754	0.309107	0.150871	0.358698	0.199485	-0.707215	-0.211595	-0.183875	0.732489
WNT9A	0.157277	-1.09923	-1.18067	-0.815633	0.738267	-0.559106	-0.663445	-0.57618	0.700099	-0.889659	0.00678953	0.0136839	-0.404989	-0.955053	-0.619351	-0.273998	-0.717484	-0.440098	-0.581447	-0.377884	-0.554032	-0.462545	-0.8753	-1.08725	-1.0333	0.0379715	-0.884257	0.100887	-0.0981162	-1.56443	-1.56103	-0.631963	-0.892548	-0.028144	-0.206448	-0.6268	-0.355261	0.0387806	-0.90522	-0.15746	-0.877722	-0.256032	-0.852385	-0.358399	0.503098	-0.744887	-0.966299	-1.39232	-0.542938
ODC1	-0.888581	-1.24392	-0.727055	-0.61414	-0.344744	0.895111	-0.577015	-1.2752	0.0405955	0.596001	-1.41467	-0.827353	-0.757163	-1.42326	-1.49081	0.081836	-0.650382	-0.965609	-0.688035	-0.808771	-1.00527	-1.56409	-0.00515244	-0.976607	-0.735213	-0.0556145	-0.902243	0.127045	-0.782093	-1.59037	-1.96172	-1.30913	-0.679653	-1.39278	-1.25624	2.0192	0.909426	0.629669	-0.566217	0.602049	0.893027	0.827051	-0.360341	-0.466315	0.0519968	-0.827338	-0.963684	-1.01253	-0.634515
KIF23	-1.50117	0.111638	-0.428374	-1.16426	-0.667553	-0.797416	-1.26338	-0.587087	-1.30955	-0.768685	-1.07985	-0.700115	-1.28634	-0.742841	-1.2019	-0.351335	-1.4325	-0.803064	-0.814601	-1.01297	-1.1129	-1.50129	-0.323598	-0.528317	-1.47273	-1.37634	-1.20405	-0.010445	-1.05189	-0.962158	-0.00881061	-0.753485	-1.36316	-0.545206	-1.73475	-0.0936836	-0.331353	-0.405182	-0.553432	-0.305527	0.268005	-0.438058	-1.38313	-0.507039	-0.952475	-0.56507	-0.830225	-0.649023	-0.308075
VPS9D1-AS1	-1.18877	-0.410586	-0.298146	-0.286263	-0.939049	-0.113002	-0.929928	-0.161858	0.690561	0.653006	-0.346004	-0.514112	-1.38536	-0.0664637	-1.28757	-0.351085	-0.449524	0.235695	-0.482292	-1.19649	-1.02911	-1.29587	-0.103306	0.349539	-0.315809	-0.812905	-0.232371	1.14326	-1.03851	-1.10502	-0.616016	0.548957	-0.314313	-0.53343	-0.309206	0.568745	0.589758	-0.0224757	-0.173058	-0.0453043	1.06425	0.2891	-0.0783244	0.0222188	-0.847033	-0.604161	0.134697	-1.316	0.289732
SH3TC1	-0.993051	-2.32718	-0.431678	-0.781642	-0.458228	-0.548242	-1.85809	-0.781942	-1.05401	0.172362	-1.73866	-2.11574	-0.954723	-0.595882	-2.30149	0.145829	-0.228257	-1.70546	-0.0839273	-2.08514	-1.98453	-2.20071	-0.928726	-0.138058	0.657111	-0.265965	0.0103996	0.425308	-1.0038	-1.73702	-0.797153	-0.518338	-0.50554	-1.57565	-0.0556529	-0.03501	0.0776333	0.00486393	-0.223344	0.0398154	-0.750733	-0.102668	-0.888387	0.209799	-0.243294	-0.45305	-0.255349	0.82327	-0.619586
UBE2T	-1.40013	-0.561497	-0.251305	-0.479187	-0.651128	-0.34233	-0.994002	-0.675405	-0.783989	-0.16323	-0.92108	-0.63267	-0.88758	-0.765998	-1.21972	-0.477873	-1.17425	-1.11857	-0.942167	-0.981324	-1.06709	-1.44035	-0.570022	-0.344909	-1.58183	-0.940195	-0.910025	0.550234	-1.12111	-1.01819	-0.926375	-0.983257	-0.814898	-0.914589	-1.85603	-0.0305773	-0.597812	-0.728199	-0.0481538	-0.304763	0.206938	-0.486299	-0.672269	-0.530653	-0.36493	-0.365233	-0.609917	-0.809164	-0.789773
TICRR	-1.73558	0.255284	-0.285001	-0.641096	-1.15386	-0.583239	-1.63135	0.114113	-0.812817	-0.271294	-1.12862	-0.596242	-1.87298	-0.0217605	-1.70678	-0.175267	-0.909429	-0.243315	-0.700032	-1.25524	-1.34432	-2.00401	-0.119637	-0.453729	-1.54691	-1.16209	-1.02002	0.553268	-1.09027	-0.537914	-0.221783	-0.0827197	-1.3995	-0.706	-1.81306	0.330737	0.0939097	-0.931124	-0.483744	-0.254331	0.659807	-0.417432	-1.22311	-0.533093	-0.980464	-0.828304	-1.01709	-0.507125	0.378927
SIX5	0.672857	-1.87427	-0.0865564	-0.1453	-1.05272	0.225474	-1.09855	0.917805	0.214959	-0.260123	-0.289051	-0.748873	0.685435	0.0565924	-1.40554	0.116576	1.10929	-0.709218	-0.436293	-0.347043	-0.227705	-0.577696	-0.908798	-0.791131	1.29494	-0.272092	0.132147	0.0504058	0.115601	-3.64571	-3.28069	0.356921	-0.16054	-0.247055	0.753867	-0.0583264	0.400027	-0.695447	-0.0202468	1.15067	-0.999299	0.434313	0.431901	0.698768	0.0619061	0.174551	-0.477901	0.0869601	-0.157777
PLEK2	-0.725508	-0.296852	-0.892929	-1.22531	-0.55258	-0.793368	-0.374306	-1.16665	0.0421282	0.0988737	-0.522123	-0.772547	-0.131415	0.806324	-0.769998	0.0593459	-0.411465	-0.976617	-0.662359	-0.536227	-0.356895	-0.684553	-0.200692	-0.375055	-1.01077	-1.10532	-0.17749	-0.329438	-1.08007	-1.4773	-1.71816	-1.32146	-0.534819	-0.613272	-0.801896	-0.390157	-0.37656	0.766305	-0.465317	-0.311036	-0.345495	-0.939066	-1.16442	0.119665	-0.988235	-0.598266	-0.246104	0.10253	-0.514353
LINC00707	-1.23803	-1.1524	0.0445332	-0.869959	0.065154	-0.172091	-1.30523	-0.954651	-1.29242	-0.671165	-1.25151	-1.29211	-1.64481	-0.765199	-1.10942	-0.397617	-1.32572	-0.353902	-0.469094	-1.30921	-1.31543	-1.31977	0.499539	-0.982747	-1.41219	-1.08955	-0.0461312	0.312527	-1.07318	-0.449318	-1.00747	-0.97802	-1.22346	-1.20107	-1.34724	0.0251204	-0.00282406	0.554247	-0.658595	-0.22268	0.955767	-1.05579	-1.02085	1.00156	-0.625372	-1.26639	-0.804495	1.28042	-0.508726
NPY4R	-0.286149	-0.570187	-0.416272	-0.463918	-0.164703	0.838078	-0.190744	0.723538	0.140633	-0.208724	-0.342564	-0.42456	0.055169	-0.579815	-0.247547	0.102253	0.169164	-0.544925	0.0693756	-0.0899072	0.649756	0.18472	-0.333775	-0.821778	-0.0172187	-0.534079	0.114692	0.678613	-0.773479	-0.986412	-0.562962	-0.678972	-0.478055	-0.705082	0.881704	-0.340948	0.276578	0.485818	-0.424189	0.0954298	-0.214229	-0.82432	-0.650101	0.0661862	-0.124465	-0.352951	-0.283633	0.597935	0.610663
PKMYT1	-1.50876	-0.325049	-0.302272	-0.73357	-1.1547	-0.650454	-1.10518	-0.0665484	-0.330055	0.372048	-1.33642	-0.666592	-1.32839	-0.586068	-1.45812	-0.388838	-0.916875	-0.589719	-0.772506	-0.631789	-1.03036	-1.37614	-0.414594	-0.559558	-0.8321	-1.12293	-0.791466	0.821644	-1.1511	-2.18101	-1.21492	-0.329386	-0.90598	-0.618148	-0.872433	0.30193	-0.387858	-0.417508	-0.580128	0.0827128	0.271559	-0.387308	-1.32829	-0.0908335	-0.546125	-0.523276	-0.404545	-0.618355	-0.740374
HS3ST1	-0.901811	-1.17413	-0.87774	-1.6834	-1.27473	-0.913848	-1.40644	-0.853893	0.371373	-0.346637	-0.674808	-1.33636	-1.11705	-0.445869	-1.2381	-0.0375144	-0.754588	-1.62131	-0.114756	-1.19228	-0.992271	-1.35792	-0.339072	0.376759	-0.854816	-1.08368	0.0313652	-0.626177	-1.12252	-0.655408	-0.226099	-1.73719	-1.17025	-1.98163	-1.60035	-0.706049	0.693894	-0.184253	-0.715507	0.0230094	0.170598	-0.722017	-0.502256	1.45344	-0.530536	0.365477	0.585301	0.14168	0.494103
SOX11	0.0628154	-0.867394	-0.491378	-0.264466	-0.67594	-0.0258752	-0.822679	-0.682146	-0.684631	-0.373096	-0.982897	-0.450366	-0.463543	0.356363	-0.952464	0.0167532	0.122799	-1.00371	1.01253	-1.03565	-0.747792	-0.425399	-0.684442	0.289583	-0.80133	-0.0460536	-0.657329	-0.100223	-0.365715	-0.142191	-0.518209	0.271709	-0.438758	-0.566796	-0.742768	-0.51925	0.950407	-0.698823	0.360582	-0.610779	0.881827	-0.718694	-0.377908	-0.396853	0.549279	-1.33756	-0.727041	-0.486059	0.439401
STC1	-0.0117536	-0.905359	-0.803675	-0.619203	-0.29184	-1.41346	-0.889569	-0.681044	-1.00583	0.437166	-0.157744	-0.85071	-1.61612	0.0523579	-0.701819	0.816196	-0.792604	-0.804661	0.0957133	-0.889129	-1.18296	-1.04245	-1.40885	0.781764	-1.31601	0.344001	-0.480257	0.963219	0.201046	-0.411043	-0.841649	-0.774913	0.300372	-0.443972	-1.64643	-0.292338	-0.0210077	-0.495803	-0.459002	-0.850449	-0.493078	-0.860718	0.221722	0.096309	0.207558	-0.456698	-0.779565	0.0400459	-0.962539
BASP1	-0.796879	-2.52654	-1.02986	-2.6906	0.101027	-0.832533	-1.68443	-0.701381	-1.85446	-1.04204	0.114604	-2.30309	0.614125	-0.230701	-1.21459	0.169224	-0.867497	-1.36303	0.408372	-1.34124	-1.93064	-1.72375	-0.864712	-0.438624	0.856857	-0.598344	-0.244116	-0.822943	-0.248827	-1.5626	-1.0365	-2.03988	-1.47697	-0.302212	-0.0879708	-1.36155	-0.566983	0.603152	-0.506794	0.388584	-1.79839	-0.534038	-0.332671	0.0135282	-0.587652	-0.141352	0.39301	0.343011	-0.596802
HIST1H3J	-1.29486	-0.660937	0.0160754	-0.286008	-1.09602	-0.888362	-1.13657	0.402068	-0.345801	0.741345	-1.05133	-0.473407	-1.091	-0.371651	-1.86712	0.25619	-0.636823	-0.598726	-0.976176	-0.808418	-1.10891	-1.3242	-0.237629	-0.0508739	-0.776582	-0.937036	-0.612752	-0.820938	-0.808742	-1.63704	-1.10366	-0.354906	-1.38984	-0.535666	-1.24294	0.409324	-0.128557	-0.238565	-0.361782	0.451306	0.779654	-1.12509	-1.22821	-0.483545	-0.130624	-1.66295	-0.172364	-0.590174	-0.246583
HAGHL	-0.640432	-1.61351	-0.228808	-0.407002	-0.491545	-1.14495	-0.591274	-0.0306171	-0.946314	-0.564414	-1.14437	-0.988395	-0.0387235	-0.0753771	-0.895734	0.356807	-0.296117	-0.738533	-0.883513	-0.882142	-0.913593	-0.310508	-1.50702	-0.401021	0.466753	-0.714937	0.170516	0.275151	-0.53424	-1.69932	-1.53452	-0.565015	-0.656893	-0.681811	0.381631	-0.713269	-1.06984	0.158639	-0.621465	-0.530627	-1.05024	0.0510016	-0.47492	-0.854908	0.0226025	-0.952855	0.485021	-0.873909	-1.3871
NCAPG	-1.30169	0.211077	-0.500751	-0.736086	-1.06746	-0.931625	-1.06707	-1.32137	-1.61378	-1.21728	-1.02337	-0.361998	-1.36872	-0.513572	-1.36704	-0.233592	-1.7514	-0.85647	-0.941546	-0.952718	-1.13658	-1.43655	-0.195163	-0.285287	-2.15367	-1.23535	-1.4894	-0.429113	-1.00745	-0.675539	-0.340342	-0.57075	-1.05383	-0.52283	-1.97143	-0.0559787	-0.115014	-0.541062	-0.376741	-0.501489	0.0283257	-0.587412	-1.12293	-0.280258	-0.655743	-0.621938	-0.557568	-0.44661	-0.377544
EXO1	-1.42268	-0.0946039	-0.270439	-0.575268	-0.49856	-0.631088	-1.14218	-0.88502	-1.29492	-0.128566	-1.18997	-0.577803	-1.25802	-0.489461	-0.944622	-0.520873	-1.61343	-0.873104	-0.816349	-0.791709	-1.39813	-1.27523	-0.61344	-0.200282	-1.69634	-1.0429	-1.13038	0.791509	-1.02192	-0.728757	-0.221793	-0.900327	-0.970806	-0.848903	-1.62773	0.166557	-0.792453	-0.647394	-0.143208	-0.394937	0.319973	-0.618808	-1.17148	-0.305126	-0.663747	-0.597111	-0.523215	-0.808999	-0.732482
MND1	-1.1544	0.158238	-0.280394	-0.572499	-0.372063	-0.608147	-0.874892	-0.702736	-0.966948	-0.048451	-1.39254	-0.932174	-0.904612	-0.476015	-0.859383	-0.87715	-1.62966	-0.95971	-0.96303	-0.920054	-0.831174	-1.22775	-0.274574	-0.277617	-1.48171	-0.56954	-1.08	0.350153	-1.09961	-0.411276	-0.36625	-0.444629	-0.903635	-0.719529	-1.44242	-0.0657551	-0.58747	-1.10688	0.112538	-0.57509	-0.129925	-0.832845	-0.87115	-0.283295	-0.552592	-0.576011	-0.375378	-0.524014	-0.538253
OASL	-1.35154	-0.536945	0.932316	-1.64567	-0.549042	0.339285	-1.73895	0.351835	-0.215486	0.415154	-0.687414	-1.19435	-0.00228223	0.31149	-1.57554	0.0821544	0.205536	1.31819	0.53491	-1.54866	-1.63848	-1.98953	1.06941	0.61498	-0.582277	-1.23955	-0.114472	0.784217	-1.97496	-0.944105	1.02534	-1.23759	-0.899233	-1.07831	-1.05057	0.292327	0.808401	-0.0310982	-1.10255	1.13472	1.57286	-0.271681	-1.36	1.68824	-0.325022	0.597527	1.1467	0.902143	0.688926
CDC20	-1.48076	-0.555132	-0.169071	-0.661253	-0.939517	-0.623041	-1.53243	-0.157258	-0.507926	0.407588	-0.983237	-0.71859	-1.48919	-0.769333	-1.68345	-0.212171	-0.973644	-0.717225	-1.11909	-0.90357	-0.771685	-1.79349	0.0243526	-0.387463	-1.19683	-1.07693	-0.952641	0.251406	-1.12535	-1.41382	-1.19532	-0.480027	-1.19113	-0.661093	-1.93327	0.404316	-0.0670228	-0.229327	-0.470444	0.151294	0.598673	-0.725849	-1.30365	-0.137191	-0.748111	-0.48687	-0.804336	-0.562341	-0.290527
MYH16	-0.849211	-0.208193	-0.500928	-0.299023	-0.658278	-0.383997	-0.706862	-0.881865	-0.73864	-0.100132	-1.23295	-0.867708	-0.915499	-0.28214	-0.661293	-0.265581	-0.562264	-0.467766	-0.524449	-0.716646	-0.521996	-0.17724	-0.413941	-1.06814	-0.735973	-0.35322	-0.578196	0.037453	-1.15803	-0.103646	0.0252382	-0.189731	-1.54178	-0.990571	-0.163005	-0.758438	-1.18622	-0.273549	-0.547965	-0.246493	0.00483184	-1.00168	-0.738933	-0.0279544	-0.544812	-1.54178	-1.00901	-0.494385	-0.500465
GALNT14	-1.1733	-0.606039	-1.16249	-1.12983	0.896608	0.51469	-2.15852	-0.209545	0.283754	0.352383	-0.252951	-1.9726	-0.188831	-0.317791	-1.17941	-0.427565	-1.04295	-1.13479	-0.784409	-0.803136	-0.978266	-1.66183	-0.605374	0.679095	-0.643324	-1.12199	0.256227	1.316	-1.41868	-0.731738	0.529128	-1.05427	-1.07424	-0.781317	-0.297448	0.00901725	-0.223334	-0.100172	-0.0528754	-0.191381	0.934581	-0.0427046	-0.981767	0.53717	-1.00307	-0.119098	0.209815	-0.414012	-0.347684
FAM169A	-0.982535	-0.198013	-0.108568	-1.0165	0.675321	-0.48857	-1.50112	-0.736363	-0.951954	-0.657241	-1.09217	-1.32444	-1.04775	-0.31283	-1.56004	-0.446306	-0.639112	-0.300597	-0.188817	-1.40751	-1.32141	-1.76125	0.132522	-0.133246	-1.85501	-0.229274	-1.08084	-0.125473	-0.826296	-0.250578	0.282903	-0.355577	-0.346528	-1.22908	-1.98061	-0.21369	0.273865	-1.28474	-0.367424	-1.24976	0.189754	-0.748446	0.0220451	0.135402	-0.352815	-0.69878	-0.0977755	0.36101	0.304755
ICAM5	-1.0694	-0.793853	-0.300151	-0.064815	-0.616925	-0.890277	-0.927645	-0.547011	0.0321675	-1.05108	-0.70107	-0.390042	-0.773279	0.109705	-1.18762	-0.466334	0.697099	0.844022	-0.280101	-0.351078	-1.18088	-1.29084	-0.416781	0.478535	-0.872396	-1.1056	-0.293608	-0.0274336	-0.828921	-1.19752	-1.60111	0.249265	-0.607837	0.20756	-0.566144	-0.394014	0.592923	-1.02475	0.133662	-0.253408	0.448133	-0.0491882	-0.103086	-0.797197	0.306661	-0.45117	-0.274434	0.96286	-0.351601
PLXNB3	0.00375827	-0.206745	-0.189813	-0.269984	-0.444867	0.070351	-0.439404	0.905233	0.639685	0.590583	-1.01965	-1.02745	-1.14171	0.57812	-0.496054	0.242968	1.46044	-0.27013	-0.721133	-0.637328	0.310993	-0.329329	-0.144816	-0.562007	-0.115999	-0.206921	0.301429	0.571377	0.565658	-2.4266	-1.23042	0.872871	0.602477	-0.268524	0.971903	0.386751	0.504589	-0.61767	-0.778754	-0.0895306	-0.283454	-0.0501658	0.0518056	0.039051	-0.80297	-0.138379	-1.22995	0.304026	0.540785
AURKB	-1.45654	-0.244383	-0.320025	-0.846573	-1.22726	-0.749636	-1.2958	-0.00293249	-0.309506	0.36734	-1.14275	-0.516886	-1.32702	-0.327225	-1.28221	-0.414701	-1.23018	-0.758503	-1.05657	-1.02345	-0.978006	-1.34341	-0.329334	-0.63286	-1.2026	-1.05836	-0.967289	0.30339	-1.01357	-1.29611	-0.608575	-0.554163	-1.1257	-0.603627	-1.45138	0.0317999	-0.534025	-0.452191	-0.388235	-0.128811	0.3658	-0.630295	-1.13351	-0.601155	-0.905092	-0.574455	-0.582894	-0.79195	-0.508219
BAIAP2L2	-1.18839	-1.15918	-0.695848	-1.18804	-0.273902	-0.544769	-1.18417	-0.50214	-0.726329	-0.120184	-1.20782	-1.41627	-0.325654	-0.450352	-1.35389	0.840631	-0.759296	-0.101015	-0.811627	-1.0334	-0.869147	-0.959905	0.434079	-0.181011	-0.746374	-1.17355	-0.0928215	1.07157	-1.36891	-1.59018	-1.11994	-0.952153	-1.05342	-0.730317	-0.829786	0.015511	0.143461	0.417993	-1.32493	1.32806	0.574893	-0.673117	-1.66561	1.4943	-0.957851	-0.272304	0.260444	0.0722959	-0.0734856
ZFPM2-AS1	-0.594026	0.237454	-0.365276	-1.48027	0.798774	-0.0349693	-1.6682	-1.2039	-0.0969466	-0.730837	-1.27226	-1.00271	0.322373	-0.764626	-0.88771	0.263079	0.0703259	0.861499	-0.594367	-1.36622	-1.0809	-1.31064	-0.0362261	-1.23858	-0.570272	-0.753292	-0.804198	0.0222563	-1.08937	-1.08956	-0.876265	-1.27265	-1.27483	0.055853	-0.522909	-0.0523159	-0.659323	0.77876	-1.16216	0.762454	-1.6682	-0.981807	-1.46017	0.000531068	-1.23203	-0.567752	0.315866	-0.118937	-0.218282
VTRNA1-3	-2.12291	-1.53747	-0.37499	-0.984428	-1.41508	0.427022	-1.98809	-0.6627	0.371332	-0.649657	0.61112	-1.29633	-0.867119	1.09186	-1.52477	-0.16844	-0.336503	-0.416551	-0.346219	-1.55636	-1.34145	-2.07085	0.445216	-0.191988	-1.01388	-0.727537	0.651619	1.87229	-1.27416	0.0914265	1.05291	-1.53812	-0.656227	-0.568863	-1.46624	0.642535	0.0304163	0.161722	-0.0479786	0.525348	1.74682	-0.806468	-0.0119675	-0.599879	-0.643649	-0.359981	0.484602	1.56056	0.0371144
PTK7	-0.923894	-1.96189	-0.567164	-0.914157	-0.198821	-0.0800694	-1.23721	-0.313706	-0.978688	0.100319	-0.77266	-0.683899	0.23281	0.266914	-1.50402	0.868983	0.110545	-0.520704	0.630224	-1.26151	-1.25621	-1.26867	-0.150767	0.103963	0.244734	-0.565415	0.334017	0.880295	-1.04689	-2.14366	-0.973854	-0.468685	-1.03068	-0.739822	-0.749971	-0.0356403	0.813127	0.29555	-0.21896	0.997351	-0.24038	-1.1769	-0.77084	-0.0386533	-0.179707	-0.253185	-0.631575	0.387325	0.477285
RP1-191J18.66	-1.05043	-1.09358	0.0237718	-1.34879	-0.764579	-0.493195	-1.74216	-1.20041	-1.14908	0.374261	-0.462294	-1.77789	-0.73509	-0.481124	-1.43895	0.0844693	-0.996243	-1.17723	-0.658426	-0.920351	-1.08812	-1.04817	-0.742571	0.115267	-0.440452	-0.931145	-0.514492	0.7837	-1.57558	-1.09025	-1.03267	-2.22592	-1.42812	-1.18258	-1.42377	-0.125906	-0.434362	0.770411	-0.905529	0.16011	-0.941375	-0.398703	-0.915257	0.506689	-0.263441	-0.991663	0.292976	-0.0150682	-0.237404
CPA6	-0.854397	-0.770085	0.245444	-1.10626	0.0713483	1.41284	-1.35757	-0.166434	-1.10347	-0.0852246	-0.543502	-1.35757	-0.678546	-0.724675	-1.09928	-0.374733	-0.15375	-0.328338	0.139008	-1.35757	-1.07693	-1.35757	-1.04647	0.0696981	-0.051341	-0.188102	0.483337	0.364732	-0.0172349	-0.583787	1.26224	-0.555372	-0.92729	-0.759342	-0.708294	0.390902	0.639961	0.395643	-0.912291	0.422651	0.900363	-0.585878	-0.96476	-0.0797431	-0.645573	0.950225	-0.45185	-0.993126	0.656054
FOLR3	-0.65147	-0.863699	-0.962286	-0.997282	-0.202738	-0.483329	-0.734676	-0.84744	-0.890596	-0.665158	-0.874253	-0.948181	-0.7688	0.314598	-0.80436	-0.295974	-0.64931	-0.706619	-0.612184	-0.899408	-0.693823	-0.735618	-0.599166	-0.769509	-1.24756	-0.826988	-0.293036	1.14527	-0.784783	-0.822988	-0.581141	-0.874615	-0.876672	-0.655138	-0.922517	-0.430659	-0.778085	-0.0313797	-0.417051	0.455392	-0.645624	-0.703463	-0.908868	0.935348	-0.745552	-0.569039	0.042026	0.126632	-0.887244
ITGB4	-0.661603	-1.2877	-0.867798	-1.2713	-0.287669	-1.06764	-0.99358	-0.445036	-0.00151607	0.0444068	-0.998886	-1.02793	-0.529278	-0.762454	-0.937477	-0.0932009	-0.305656	-0.0956955	-0.86884	-0.74271	-0.762876	-0.778026	0.247164	-0.628855	-0.585932	-1.0379	0.0527796	0.398198	-0.907401	-2.49771	-1.49673	-0.578605	-0.458954	-0.0531809	-0.420846	0.230337	-0.215876	0.0581933	-0.771462	0.696907	0.0641843	-0.796549	-1.60923	0.269023	-1.19009	-0.359001	-0.0930747	-0.27815	-0.501273
WDR66	-1.37322	-0.525934	-0.530487	-0.700379	-0.316184	0.0423436	-2.63886	-1.32214	-0.385319	-0.482453	-0.75814	-1.581	-0.554774	-0.0105024	-1.58909	-0.0424955	-0.905842	-0.585072	-0.400426	-1.45031	-1.70887	-1.90196	0.308862	-0.0954643	-1.44054	-0.74067	-0.0657978	-0.0541537	-1.91859	-1.11473	-0.858647	-0.560187	-1.21176	-0.854043	-1.29942	0.0631242	0.267887	0.261633	-1.03186	0.236438	0.378244	-0.940846	-1.43355	-0.0491252	-0.718714	-0.366417	-0.165623	0.078524	-0.0507842
IGFBP2	-0.362824	-0.903579	-0.465829	-0.479297	0.935199	0.620908	-0.625493	0.655454	-0.638608	0.757041	0.0283042	-0.17976	0.282653	-0.125959	-0.204361	0.691883	0.365375	-0.100469	0.494559	0.101916	-0.2387	-0.677555	-0.101361	0.168177	0.227375	-0.750454	0.624432	1.21623	-0.312249	-1.09213	-1.07648	-0.634573	-0.416584	0.206877	-0.390467	0.604522	0.805448	1.58064	0.235992	1.41462	-0.193086	0.172721	0.115294	0.236193	0.297485	0.0357685	-0.145098	-0.427048	0.79308
DEPDC1	-0.961114	0.644234	-0.660244	-0.558481	-0.382751	-1.16566	-0.652238	-1.15877	-1.55804	-1.11317	-0.660379	-0.0770096	-1.30086	-0.674845	-0.955277	-0.542411	-1.88143	-0.737151	-0.956288	-0.528309	-0.65303	-0.755706	-0.477068	-0.31833	-2.03031	-1.06237	-2.06602	-1.00908	-0.50949	-0.644624	-0.687572	-0.315675	-1.12271	-0.339136	-1.62706	-0.497975	-0.116783	-0.311368	-0.215914	-0.908753	-0.20469	-0.236403	-0.807675	-0.455405	-0.593292	-0.566721	-0.980674	-0.529247	-0.130585
IER5L	-0.253323	-1.24857	0.71152	-0.268124	-0.972091	-0.723185	-0.899884	-0.263883	0.324137	-0.348936	-0.513359	-1.81376	0.418385	0.279225	-2.03976	0.320856	0.293934	-1.54813	-0.342587	-1.07748	-0.959033	-1.58983	-1.32371	0.438973	0.695119	-1.26761	1.16514	-0.449017	-1.90841	-3.05221	-2.27116	-0.640467	-0.478503	0.141985	-0.0872354	0.513388	0.285944	-0.134974	-0.691251	1.08195	-0.999344	-0.955983	0.25831	1.05637	0.536956	0.0979649	0.232537	0.64246	-0.195191
PAX9	-0.641521	-1.36508	-0.365458	-1.43469	-0.852062	0.274518	-1.5825	-1.18801	-1.04255	-0.0922227	0.323502	-1.49216	-0.751659	-0.370302	-0.604505	-0.302502	-1.34514	-0.484295	-0.895707	-1.10471	-0.43444	-1.13075	0.657634	-0.0504334	-0.677269	0.196969	-0.165424	0.0388887	-1.19755	-0.44045	0.48194	-1.59974	-0.498082	-0.108269	-0.394545	-0.210947	0.837475	1.24377	-0.772657	0.238538	-0.937223	-0.923272	-1.48218	1.40568	-1.17984	-0.245369	0.752269	1.39788	0.407766
TNS4	-0.738989	-0.358987	-1.26265	-0.968002	0.121066	-1.21929	-0.339053	-0.594801	1.10799	0.0223907	-0.675776	-0.660675	-1.21771	-0.270829	-0.409243	-0.514624	-0.375538	0.98238	-0.736037	-0.593766	-0.5797	0.126212	0.709314	-0.773866	-0.629092	0.273485	0.566967	0.374215	-0.236852	-1.07041	-0.0323665	-0.230106	-0.214613	0.158194	0.385785	0.176996	-0.0291095	-0.204952	-0.620442	1.13208	0.474589	-0.174117	-0.880259	-0.265453	-1.55658	-1.00986	-0.358467	-0.451323	0.0548311
TPX2	-1.71282	0.0195908	-0.409526	-0.985587	-0.829011	-0.535119	-1.565	0.383105	-0.787722	-0.342285	-1.05174	-0.662719	-0.888734	-0.577348	-0.895617	-0.0687617	-1.31085	-0.702166	-1.0242	-0.920318	-1.21161	-1.78689	-0.221728	-0.499009	-1.01889	-1.33102	-1.00213	-0.0495267	-1.06069	-0.9025	-0.483598	-0.55044	-1.03924	-0.594753	-1.46654	0.00898448	-0.288541	-0.335464	-0.539265	-0.0698656	0.338246	-0.342514	-1.58009	-0.633379	-1.18271	-0.768834	-0.953293	-0.78396	-0.452071
SLC7A5	-1.82389	-2.04064	-0.518925	-0.268664	0.0445069	0.0711388	-1.96057	0.1462	-0.597942	0.0748629	-0.841735	-0.276464	-0.796975	0.0525633	-1.25801	-0.217252	-0.297709	-0.393608	-0.173751	-1.35787	-1.49398	-2.17984	0.346264	-0.160916	-1.3046	-0.763498	-0.150495	0.36248	-1.06289	-1.63244	-0.264707	-0.215521	-0.32662	-1.30729	-1.56647	0.631123	0.237466	0.141907	-1.07087	0.242498	0.539961	-1.05348	-1.18351	0.399061	-0.443944	-0.213081	-0.611692	0.0587425	0.635079
MYBL2	-1.86234	-0.805083	-0.405671	-1.06985	-1.03296	-0.77574	-1.7573	-0.0420101	-0.69538	0.504996	-1.37583	-1.04411	-1.54068	-0.454634	-1.27443	-0.556752	-0.776933	-0.819117	-0.764864	-0.936398	-1.43285	-1.75317	-0.12008	-0.52034	-1.14616	-1.21211	-0.805196	0.929675	-1.48189	-1.83649	-0.586597	-1.01111	-1.25711	-1.26903	-1.42192	0.284058	-0.407286	-0.147909	-0.420897	0.228116	0.417684	-0.439438	-1.50213	-0.743797	-0.771511	-0.65619	-0.487606	-0.383699	-0.499684
TRIM47	-0.0753373	-0.60068	-0.0173178	-0.999964	-0.199321	-0.60878	-0.891398	0.512408	0.630427	0.202764	0.326171	-0.685332	0.642848	-0.990437	-0.191195	0.21693	1.23588	0.7098	-0.116492	0.0833671	-0.328195	-1.04481	-0.352284	-0.618435	0.432768	-0.625261	0.576687	-0.0544521	-1.00893	-2.52325	-2.21627	-0.504976	-0.598857	1.12658	0.558979	-0.0187785	0.0292057	0.200439	-0.844836	1.70168	0.626918	0.35211	-0.688264	-0.596968	0.136365	1.27782	0.752729	-0.7123	-0.261807
MT2A	-0.611741	-1.64869	-0.99978	-1.70334	-0.374727	-1.59356	-1.46129	-1.11733	-0.591542	-0.175766	-0.601451	-1.41796	-1.01542	-1.02114	-1.2019	-0.62782	-1.1629	-0.0995248	-0.366287	-1.39583	-1.38316	-1.17306	0.0767682	-0.365852	-0.182608	-0.751625	-0.10945	0.511757	-0.0270152	-0.980216	-0.190824	-1.69769	-0.86	-1.06932	-0.756747	-0.198437	-0.898736	-0.430706	-0.702683	0.258616	-1.09328	0.27165	0.122389	0.203045	-0.784171	0.261586	0.0603676	0.326913	-1.33501
PRR15	-0.426325	-0.841275	0.486181	0.254054	0.408819	-0.141821	-0.713606	0.266302	-0.431302	0.826215	-0.845034	-1.08788	-1.01315	-1.12838	-1.26548	-0.695856	0.721744	-1.22949	-1.42972	-0.23369	-0.51623	-0.910513	-1.0617	-0.16237	-0.373819	-0.0125655	-0.658293	0.410463	-0.27615	-0.735338	-0.766544	-0.156764	-0.661683	-0.888145	-0.631382	0.18028	-0.973372	-1.45497	0.0021967	-0.444479	0.29444	-0.70039	0.00447996	0.485056	0.252535	-0.849852	0.0800077	-1.43942	-1.26957
SLC6A10P	-0.599741	-0.175847	-0.703341	-0.635107	0.714391	1.24055	-0.553996	-0.508807	0.446189	-0.735859	1.91342	0.135554	1.05222	-0.398942	-0.991076	1.51221	1.52515	0.740534	-0.991076	-0.991076	-0.635424	-0.991076	-0.711531	-0.530244	-0.991076	-0.543021	1.33731	1.17267	-0.725475	-0.677345	-0.676362	-0.795955	-0.717166	0.892674	-0.783126	-0.833354	-0.744927	0.0885185	-0.707618	0.878333	-0.783125	1.28836	-0.991076	-0.704107	-0.804492	-0.803281	1.52531	-0.991076	-0.991076
AMIGO2	-0.706657	-1.92224	-1.07116	-0.813194	-0.47231	-0.67386	-1.30499	-0.772617	-1.76671	-0.700757	-1.35651	-1.2135	-0.800834	-0.558358	-1.06824	-0.26246	-0.644904	-1.33928	-0.371658	-1.21319	-0.997198	-0.879516	-0.416886	-0.59081	-0.289318	0.083981	-0.582814	-0.345234	-1.01011	-0.78854	-0.666323	-0.759466	-0.731221	-1.11085	-0.77286	-0.898749	-0.859289	0.522488	0.131252	-0.175552	-0.780837	-0.973669	-0.267966	-0.407889	-0.47576	-0.415284	-0.485329	-0.260331	-0.83163
FOXC2	-0.0366361	-1.17213	-0.669585	-0.298171	-0.36064	-0.517374	-0.363363	-0.203073	-0.543578	-0.597876	-0.715142	-0.594957	-1.17213	-0.233846	-0.2318	-0.133556	-0.165592	-0.190847	-0.170207	-0.133827	-0.35412	-0.1227	-0.826233	-0.60008	0.3278	-0.0757908	-0.585571	-0.592848	-0.14855	-0.783743	-0.500534	-0.34492	-0.169792	-0.360334	0.463895	-0.501395	-0.495344	-0.499389	-0.0816662	-0.063043	-0.659565	-0.844562	-0.735391	-0.181345	-0.261013	-0.443663	-0.45438	-1.17213	-0.769328
PDLIM7	-1.51011	-2.09952	-1.45232	-1.75535	-0.892303	-0.457088	-1.80061	-0.15197	-0.537814	-0.371825	-1.34802	-1.7492	-0.115458	0.397228	-1.43281	0.516124	0.0734196	-1.53839	0.351409	-1.14098	-1.58655	-1.42429	0.0196741	-0.445484	0.419798	-0.677223	0.0573731	-0.0598606	-1.20793	-2.2966	-1.29666	-0.833387	-0.82124	-0.921605	-0.18875	-0.0542309	0.185801	0.46605	-1.24666	0.528046	-1.20576	-1.18306	-1.25802	0.176719	-0.225753	-0.0541006	-0.427646	0.143288	0.0422377
TNFSF9	-1.32162	-0.963592	-0.237805	-0.700122	-0.154041	0.372302	-1.9915	2.04722	-0.820417	0.648441	-0.816492	-2.27358	-1.06822	0.361573	-1.00752	0.343897	-1.13766	0.47303	0.866847	-1.36224	-0.989397	-1.50751	0.408191	-0.407039	-0.877988	-0.396043	-0.631165	0.83231	-1.87242	-1.37113	1.10752	-0.534349	-1.29025	-1.19003	-0.934431	-0.610999	0.469243	0.259638	-0.650471	0.240527	-0.228773	-1.13504	-0.393454	1.15906	-0.315396	0.391261	-0.417018	1.06745	0.804419
SNORA71C	-2.15133	-1.46893	-0.585715	-1.12461	-2.15566	0.360013	-1.57895	0.114929	0.263558	0.550866	-0.430294	-0.861294	-0.957972	0.010768	-0.309518	0.361649	-0.354317	-0.112821	-0.21736	-2.00176	-1.29846	-0.903099	0.62441	-0.66183	-0.288403	-1.33942	0.327371	1.14338	-0.604867	-1.53346	0.52526	-1.125	-0.572404	-0.573247	0.572913	0.311102	0.390402	-0.0800292	-0.609296	-0.572608	0.78384	-1.10198	-1.27257	-0.78648	-1.73747	-0.648075	-0.130178	0.142725	0.553313
CTD-2357A8.3	-0.996446	-1.18118	-0.491343	-1.18118	-0.378953	-0.524287	-1.18118	-1.18118	-0.810122	-0.842386	-0.833827	-0.870212	-0.773409	-0.357328	-1.18118	-0.492488	-0.770563	-1.18118	-0.795735	-0.885489	-1.18118	-0.686835	-0.626184	-0.804059	-0.656002	-0.903828	-0.413961	-0.257823	-1.18118	-0.739388	-0.269389	-1.18118	-1.18118	-1.18118	-1.18118	-0.611141	-0.692282	-0.818265	0.0100257	-0.640967	-0.704553	-0.504659	-0.608573	-0.448607	-1.18118	-0.876182	-0.662504	-0.34723	-0.806621
AC011738.4	-1.06327	-1.281	-0.849701	-0.863601	0.295958	0.68226	-1.03299	-0.351821	-0.929355	-0.206451	-0.96937	-1.18477	-0.648393	-0.45466	-0.919059	-0.308039	-0.621036	-1.16553	-0.760362	-1.55859	-1.06609	-1.55859	-1.01281	-0.555202	-0.207446	0.0862318	-0.530145	0.711771	-0.531841	-0.507514	-0.944148	-0.264461	-1.02381	-0.815077	-0.751632	-0.277675	-1.07801	-0.806566	0.135313	-0.170157	-0.658217	-1.19242	-0.961564	0.0727387	-0.749454	-1.04096	-0.488996	-0.463108	-0.561885
CTC-529P8.1	-0.742914	-0.435741	-1.19227	0.21469	-0.365419	-0.807283	-0.863588	-0.704288	-0.212551	-0.837459	-0.56364	-0.896139	-0.766678	-0.606555	-0.529052	0.0764823	-0.404391	-0.756448	-0.506932	-0.832284	-0.442369	-0.632597	-0.520707	-0.693804	-0.592946	-0.178941	-0.556235	-0.273198	-0.721389	0.911481	-0.243177	0.0505503	-0.695515	-0.554651	-0.329384	-0.435583	0.16073	-0.391154	-0.695491	-0.744446	-0.265489	-0.810656	-0.851921	-0.234028	-0.57949	-0.445167	-0.918344	-0.902578	-0.354807
RP11-500C11.3	-0.93499	-0.942662	0.283792	-0.764084	-0.361502	-0.748132	-0.888532	-0.566251	-0.00348459	0.00770277	-1.6705	-1.06515	-0.810516	-0.813997	-1.89983	-0.489816	-0.602294	-1.30764	-1.05563	-1.10281	-1.30652	-1.32886	-1.57857	-0.354492	-0.0668784	-1.025	-0.148779	-0.108408	-0.881704	-1.67632	-0.932876	-1.28737	-0.716634	-0.697938	-0.782548	-0.399118	-0.467502	0.219793	-0.542286	0.439487	-1.03468	-0.217075	-0.819044	0.24294	-0.414942	-0.249491	0.502975	-0.136444	-0.490765
KANK4	-0.292799	-1.18229	0.448644	1.10414	-0.791051	-0.231641	-1.16138	-0.189377	-0.286834	-0.537333	-1.0382	-1.02567	-1.46919	0.468837	-0.378788	1.15674	0.15118	-0.781466	-0.34129	-0.795181	-0.102356	-0.58604	-0.191953	-0.338811	0.102215	0.612172	-0.7212	-0.387067	-0.0535235	0.130758	-1.30336	1.17032	-0.137026	-0.885356	-0.490879	0.390358	-0.619815	2.41991	-0.254097	0.480813	-1.26897	-0.721709	0.311632	-0.802603	0.578478	-1.16691	-1.48017	-0.228833	-0.60103
RP11-462L8.1	-0.832597	-0.577401	-0.452	-0.834929	-0.589379	-0.66236	-0.847531	-0.473492	-0.410453	-0.772475	-0.597748	-0.908589	-0.781318	-0.648968	-0.821564	-0.639937	-0.247532	-0.887553	-0.958605	-1.31743	-0.558021	-0.941059	-0.136792	-0.966374	-0.718706	-0.802475	-1.31743	-0.131851	-1.31743	-0.842606	-0.496365	-0.598446	-0.602411	-0.611983	-0.690793	-0.432759	-0.412352	-0.644284	-0.712173	-0.524416	-1.31743	-0.91696	-0.325955	-0.106137	-0.629691	-0.625258	-0.282504	-0.334286	-0.468837
TFPI2	-0.526516	-1.01582	-0.422551	-0.890659	-0.43835	-0.831159	-0.774701	-0.683667	-0.833541	-0.66144	-0.606533	-0.80557	-0.49657	-0.841076	-0.640712	-0.330638	-0.77206	-0.813129	-0.519874	-0.646994	-0.623246	-0.61932	-0.898997	-0.148771	-0.104015	-0.719164	-0.611703	-0.315407	-0.540447	-0.527972	-0.374542	-0.726885	-0.643434	-0.940854	-0.448853	-0.758791	-0.227186	-0.873556	-0.56073	-0.073259	-0.857082	-0.600981	-0.437012	-0.561983	-0.636369	-0.465975	-0.431025	-0.531857	-0.563145
GSG2	-1.36279	-0.483075	-0.171535	-0.595047	-1.12901	-0.443643	-1.02543	-0.0101212	-0.493925	0.199344	-0.997113	-0.57227	-1.53516	-0.582078	-1.19726	-0.336969	-1.29346	-0.691729	-0.662247	-0.651557	-0.965337	-0.969915	-0.381569	-0.510167	-0.955418	-1.15074	-0.775705	0.258483	-1.12162	-1.72	-0.828084	-0.414461	-1.27326	-0.68971	-1.54264	0.131423	-0.375387	-0.271313	-0.638098	-0.142729	0.415327	-0.616263	-1.15543	-0.204894	-0.636443	-0.376074	-0.617894	-0.74037	-0.460885
DYRK3	-0.8849	-2.6589	-0.970822	-0.88908	-0.265783	-0.789693	-2.15055	-0.904327	-1.23922	-0.479924	-0.907413	-1.52614	-1.04111	-0.468646	-1.693	-0.297894	-0.824511	-2.03732	0.426045	-1.95539	-1.40126	-1.76777	-0.83889	-0.060759	-0.67748	-0.14754	-0.539306	0.120019	-0.902404	-0.511238	1.03868	-1.21338	-1.05907	-1.67551	-0.898951	-0.182488	0.218091	-1.10883	-0.0668054	-0.15252	-0.867659	-0.568664	0.673939	0.352832	-0.200042	0.119615	-0.1541	-0.063438	0.437356
CAMK2N1	-0.16418	-1.61558	-1.056	-1.20948	0.270807	-0.62576	-1.31883	0.0332298	-1.2947	-1.15283	-0.44438	-0.639626	-1.0278	-1.18978	-0.163616	-0.667764	0.256742	-0.146603	-0.337035	-0.727789	0.195085	-0.596025	-1.31333	-1.12776	-0.354672	-0.045202	-1.69877	-0.493702	0.44816	-0.144291	-1.21288	-1.13734	-0.146256	-1.13576	-0.7875	-1.38695	-0.80379	-1.19767	-0.762399	-0.469354	-0.960579	-0.847546	0.560397	0.163665	-0.391511	-0.221584	-0.549675	-0.0709864	-1.18301
EVA1A	-0.711473	-1.47582	-0.201384	-0.470313	-0.0902032	-0.23302	-1.67784	-0.0242522	-0.885139	0.177611	-1.09511	-0.58966	-1.09894	-0.42608	-0.838965	-0.101102	0.673983	-0.825123	-0.809499	-1.52071	-0.366489	-0.924297	-1.51774	-0.126229	0.10728	-0.225758	-0.493988	0.123689	-0.40097	-0.501406	-1.20104	-0.47721	-0.744407	-1.18346	-0.504086	-0.449456	-0.753283	-1.32736	0.00241908	-0.491852	-1.33833	-1.13833	0.273627	-0.228278	0.079541	-1.05065	-0.945975	-0.470009	-1.36005
HAGLROS	-1.4284	0.571687	0.905332	-1.43137	-0.556554	-0.0455486	-1.31373	-0.115751	-0.604546	-1.06726	-0.241071	-1.31076	1.10068	-0.847263	-1.59881	-0.115836	0.00442924	-0.830854	-0.617697	-0.945582	-2.04616	-1.21804	0.337276	-1.05116	0.0158607	-0.827146	-0.302247	0.460009	-1.16265	-1.1926	-0.917496	-1.5153	-0.571519	-1.1473	-0.46861	0.192619	0.290416	-0.998202	-0.584342	0.693241	-0.791475	0.114589	-0.87484	-1.09184	-0.716386	-0.0517423	0.189605	-1.41496	-0.410785
SYT7	-0.683149	-1.71491	-0.210469	-0.0237705	-0.178419	1.04546	-2.01419	0.581818	-0.5109	0.629699	-0.615978	-0.914236	-1.41462	0.174054	-1.28396	-0.00848097	0.564626	-0.319196	-0.104571	-1.15349	-0.414954	-1.30009	-0.295456	-0.0392482	0.0743112	0.0819275	-0.616927	1.42566	-0.0808351	-0.834642	-1.88539	0.652303	-0.593707	-1.30334	-0.536004	0.618045	-1.11265	-0.63784	-0.385983	-1.07519	-0.762787	-1.1319	0.0949741	-0.575634	-0.403958	-0.286235	-1.01969	0.411304	-0.847179
PITX1	-1.22064	-0.902178	0.084786	-0.173475	0.0844944	0.4531	-2.48831	-0.653287	0.409611	0.0446575	-0.661691	-1.80466	-0.232073	-0.661019	-1.96245	0.583036	0.0367605	-0.199826	-0.00336766	-0.986915	-1.4348	-2.67793	0.157044	0.358191	-1.26749	-0.763875	0.557266	0.194438	-1.8701	-2.29449	-1.78796	0.114821	-0.393663	-0.913742	-1.7974	-0.0530139	0.925105	1.20031	-1.04569	0.618041	0.542141	0.167067	-2.15927	1.3128	0.0874495	-0.0188985	0.937544	1.08139	0.79989
PYCR1	-1.15803	-1.18212	-0.702797	-0.227013	-0.0917913	-0.162742	-1.67833	0.852612	0.164007	-0.253974	-0.34815	-0.689203	0.452013	-0.177432	-1.26136	0.000500124	0.313742	0.222098	-0.0258744	-0.451566	-1.43924	-1.64897	0.463788	0.0792046	0.974832	-0.689956	-0.430572	0.366058	-0.827796	-1.80481	-1.26196	-1.06467	-0.692309	-1.10881	-0.216543	-0.107896	0.354433	-0.0658245	-0.387436	0.52319	1.13826	0.0596209	0.313362	-0.593938	0.401364	-0.117689	-0.328472	-0.966727	-0.288681
IRAK1	-1.39099	-0.966091	0.0681511	-0.561162	-0.969316	0.447391	-1.41617	0.430534	0.0272089	0.463641	-1.21135	-1.11253	-0.323821	-0.392148	-1.33229	-0.316547	-0.177542	-0.403297	-0.0204819	-0.869841	-1.28887	-1.68033	-0.170504	0.00895949	0.0893911	-0.861494	-0.0741624	0.242969	-1.18526	-3.49974	-2.49542	-0.633806	-0.945922	-0.766988	-0.983296	0.292735	-0.211492	0.602714	-0.88988	0.394317	0.78891	-0.277575	-1.23425	0.201739	-0.618965	0.112036	0.297836	-0.047551	-0.322634
OTUD1	1.13723	0.21118	-0.683363	0.177882	0.395303	-0.784218	1.16106	-0.535488	-0.653091	-0.527123	-0.195479	1.23691	0.0906748	-0.315578	0.468153	-0.532965	-0.478371	0.673874	-0.65957	1.03663	0.640143	0.994288	-0.169834	-0.390428	-0.248341	0.261334	-0.748405	-1.41431	0.241924	-1.69648	-1.34166	-0.234875	0.118283	0.352442	0.262504	-1.13045	0.113456	0.628892	-0.332392	-0.575134	-1.08031	0.169699	-0.0630743	-0.14608	0.23102	-0.633053	-0.368014	0.705891	0.138581
SUGCT	-0.917264	-0.494154	-0.94306	-0.710935	-0.169032	-0.637488	-1.4773	-0.645295	-0.744439	-0.512405	-0.916852	-1.44359	0.280593	-0.407908	-0.980314	0.0111448	-0.184957	0.114499	-0.114509	-1.24793	-1.26141	-1.26543	0.192638	-0.289107	-0.30192	-0.904113	0.273901	1.47852	-0.897846	-0.382363	-0.446693	-0.915014	-1.56394	-1.29232	-0.353448	0.0485649	0.123077	1.05633	-0.875497	-0.799987	-1.01926	-1.07082	-0.756957	0.401072	-0.203587	-0.210057	-0.337456	-0.0734653	-0.323345
ATP8B3	-0.594791	0.0734277	-0.588337	-0.907962	-1.00848	-1.14254	-1.14527	-0.460445	0.333434	-0.546515	0.798209	-0.53944	0.322868	0.62956	-0.990165	3.31382	-0.275176	0.379971	-0.294533	-0.547222	-1.76588	-1.14085	-0.703572	-0.402775	-0.0794163	-0.630263	-0.150534	-1.13874	-0.760099	-0.370051	-0.278769	-0.629185	-0.403766	-0.378311	-0.457242	-0.73102	-0.519818	-1.27066	-0.70712	-0.406554	-0.657556	0.128563	-0.981044	-0.675045	-0.163793	-0.526109	-0.535026	-0.75865	0.107993
LBX2	-0.552333	-2.75776	-0.328752	-1.20576	-0.362494	0.00186692	-1.48823	-0.405969	0.0179898	-0.282884	-1.02534	-0.30904	-0.0932632	-0.313593	-1.62335	0.416225	-0.0263572	-0.639111	-0.230934	-0.686922	-1.02921	-1.22741	-1.53619	-0.427687	0.35342	-1.58003	-0.0848044	0.315974	-1.03054	-1.56883	-2.06589	-0.701901	-1.29679	-0.584861	-0.487327	-0.0852348	-0.348312	0.073101	-0.701202	0.757127	-1.47582	-0.860092	-1.22041	-0.379405	0.0804172	-0.48413	0.107561	0.247155	-0.442783
FOXL1	-0.440685	-1.03708	-0.748535	-0.97304	-0.844375	-0.493568	-0.784128	-0.590717	-0.809063	-0.847472	-0.781434	-0.951854	-0.800796	0.235309	-0.825997	-0.143758	-0.140085	-0.871669	-0.477004	-0.854969	-0.906265	-0.512574	0.0677006	-0.579249	0.342956	-0.421962	-0.646601	-0.145306	-0.724102	-0.470787	-0.557156	-0.940522	-0.770996	-1.20519	-0.195904	-0.981151	-0.815258	-0.912794	-0.344164	-0.217215	-1.01899	-0.726583	-0.740509	0.35558	-0.0762035	-0.380454	-0.926131	-0.957688	-0.505822
RP11-465B22.3	-0.775251	-1.13378	-0.00516663	-1.01616	-0.720799	-0.330964	-0.458567	-0.611151	-0.282787	-0.468016	-1.46305	-0.809729	-1.14391	-0.554497	-1.40952	-0.705973	-0.591832	-1.13169	-0.611309	-0.606632	-0.756423	-0.652354	-1.03793	-0.642264	-1.00088	-0.396122	-1.10801	0.489994	-0.99631	-0.970263	-0.697559	-0.44232	-0.177565	-1.44255	-0.621428	-0.43923	-0.50662	-0.795613	-0.335443	-0.671944	-1.23115	-0.563511	-1.14771	-0.144283	-0.920257	-1.1953	-0.77907	0.486446	-0.755128
AGRN	-0.544046	-1.3468	-0.69456	-1.04094	-0.380763	-1.11611	-0.907586	-0.357323	-0.388458	0.251868	-1.18023	-1.17743	-0.67764	0.500162	-1.30548	0.498442	0.206821	-0.337855	-0.522697	-0.255833	-0.569711	-0.935497	-0.538842	-1.02466	0.232441	-0.820299	0.310351	-0.163718	-0.60061	-3.58346	-2.37411	-0.0518192	-0.594143	0.0334278	0.314189	-0.227067	0.0255871	0.496798	-0.75927	-0.107364	-1.12122	-0.889015	-0.854263	0.27117	-0.842405	-0.542641	-0.265322	0.561885	-0.145991
HAP1	-1.28372	-1.19863	-0.0608164	-0.72774	-0.701593	-0.300734	-1.18908	-0.382282	0.24307	-0.606556	-0.776163	-0.244844	0.225771	0.91277	-0.806649	-0.348024	0.209008	0.215051	-1.31907	-0.285243	-0.929783	-1.3852	0.238864	-0.520824	-0.559914	0.0793938	-0.835762	0.406208	-0.458473	-0.545246	-0.710755	0.716728	-0.902999	-0.588701	-0.298834	0.225741	-0.203993	-1.06708	0.183986	-0.199307	0.347407	0.449876	-0.483193	0.0569815	-0.839046	-0.917988	-0.255061	-0.423444	-0.754806
ID1	-0.548283	-0.515755	0.43617	-0.168548	-0.563278	-0.173795	-1.14616	-0.0401783	1.29733	1.48206	0.697942	-1.2873	-0.63528	0.382338	-1.48496	0.473519	0.0723639	-0.790495	-0.0814693	-2.05232	-0.356785	-1.24803	-0.81026	0.400873	-0.304573	0.120206	0.563014	0.138075	-1.02257	-1.71542	-1.5134	-0.763817	-0.671015	0.167316	-1.3646	-0.427554	0.910859	0.418559	0.127999	1.06728	0.24536	1.52321	0.357148	1.06584	0.259633	0.816238	0.0324396	0.124363	0.87859
HS3ST3A1	-0.972538	-0.964392	0.321412	-0.939238	0.240687	-0.55744	-0.544811	-0.228114	-0.756117	1.11091	-1.30088	-0.493984	0.164078	1.05295	-1.96066	0.523117	-0.499342	-0.696448	0.324455	-1.25289	-1.01908	-1.23477	0.55379	0.0105094	-0.27315	-0.917337	0.510765	-1.0168	-1.09852	-1.52888	-1.75763	-0.318195	0.110145	-1.07571	-0.869771	0.179665	1.16086	-0.120832	-1.14588	0.472175	0.1995	-0.369297	0.192879	0.344103	0.433402	-0.078821	0.553956	0.6642	1.3885
ULBP1	-0.844922	-0.367148	-0.803801	-0.0394899	1.70316	-1.19285	-0.981571	-0.503632	-0.704634	-0.249878	-0.231825	-0.4956	0.103194	-0.166623	-1.14548	0.565376	-1.1746	0.837286	0.222861	0.0515288	-1.01758	-1.0291	1.20314	-0.650089	-0.31076	-0.374283	0.0725417	-0.46132	-1.03898	-1.01855	0.321412	-0.87393	-0.943451	-0.377565	-0.876743	-0.665582	-0.048212	0.442472	-0.933997	-0.0294548	0.699043	0.0274392	-0.122695	0.20117	-0.00822318	-1.28796	-1.29696	0.577172	0.113536
KRT24	-0.776596	-0.691739	1.00094	-0.915825	-0.0425913	0.84207	-0.915825	-0.464653	-0.661174	0.278469	-0.403631	-0.915825	-0.585945	-0.496833	-0.799478	-0.714819	-0.285301	-0.670049	-0.915825	-0.786997	-0.915825	-0.791101	0.158511	1.08562	-0.80098	-0.598783	0.371807	0.0373451	-0.650941	-0.64458	-0.549561	-0.777757	-0.915825	-0.315375	-0.708166	-0.352803	0.891886	2.76616	-0.684521	0.852664	1.44958	-0.446661	-0.915825	1.08772	-0.569976	0.284776	-0.334346	0.98158	-0.915825
RP5-940J5.9	-1.79179	0.277731	-0.219451	-1.37041	0.125101	0.921246	-1.40866	1.28674	0.467089	0.734331	-1.27104	-1.80589	-1.25893	-0.848725	-1.83936	0.696147	-0.103281	-1.44721	0.391761	-1.56656	-1.71418	-1.71146	-0.369064	-1.00414	0.651628	-1.69153	0.657279	0.160817	-0.235651	-0.584672	1.45975	-1.7022	-0.259654	-0.861978	-0.514331	0.621597	-0.895021	1.19965	-0.557452	-0.78723	1.1815	-0.284653	-1.12585	1.07613	-0.49946	-0.778747	0.242741	-0.718987	1.40878
ITGA2	0.0221478	0.60837	-1.16357	-1.64656	0.953835	-0.996806	-0.593835	-1.27081	-0.847488	-1.72443	-0.434155	-0.1617	0.517656	-0.576084	-0.61688	-0.0776058	-0.325387	-0.159155	-0.891552	-0.212095	0.176251	-0.557187	-0.130768	-0.409622	-1.03529	-0.699678	-0.307874	-0.835827	0.0648776	-1.02028	-1.15346	-0.457781	-0.8716	0.801444	-0.235691	-0.711454	-0.109609	0.707215	-0.0744495	-0.757823	-0.386414	-0.688584	-0.973025	-0.284828	-1.184	0.0433092	-0.529822	-0.474488	-0.209496
MARVELD3	-0.963347	-0.498178	0.147789	-0.00964871	-0.498156	0.12917	-1.21778	-0.67987	-0.513515	0.220753	-0.289707	-0.766561	-1.23988	0.199627	-1.55499	-0.218875	-0.7941	-1.21334	-0.863464	-0.590982	-0.826815	-1.09951	-0.386312	0.178206	-0.517809	-0.0824161	0.0601793	0.590745	-0.493736	-0.983553	-1.25664	0.569183	-0.95381	-0.513515	-0.934356	0.198556	-0.36407	0.847732	-0.305185	-0.547829	-1.35372	-1.01803	-0.434109	0.381297	-0.522864	-0.82633	-0.289588	0.877804	-0.614731
DSG2	-0.538254	-1.45207	-0.497921	-0.254989	-0.0706191	-0.298186	-1.50258	-0.415063	-1.81206	-0.703991	-0.802284	-1.09101	-1.58147	-1.62742	-0.754758	-0.717582	-0.0425566	-1.0778	-1.16161	-1.19643	-0.169658	-0.717784	-1.04933	-0.925101	-0.980099	0.0918404	-1.56342	0.228064	0.156029	0.0954644	-1.86841	-0.383054	-0.50906	-1.39748	-1.20437	-0.905209	-1.04796	-0.0715672	-0.176762	-1.11422	-2.03069	-1.36753	0.156903	-0.370283	-0.263911	-1.08976	-1.03847	-0.509635	-1.45567
LINC00313	-0.813739	-0.969347	-1.16085	-0.596254	-0.709604	-1.06034	-0.76525	-0.00205739	-0.197038	-0.977493	-0.479764	-0.926592	-1.03403	0.859633	-0.608869	0.168397	-0.154276	-0.640454	0.0786626	-1.67397	-1.37229	-0.112979	0.220075	-1.05045	-0.0942416	0.684111	-0.377827	-0.8464	-0.952816	-0.352843	0.100845	-0.0665502	-0.0140849	-1.03831	0.465005	-0.299338	-0.0834565	0.0232762	-0.61261	-0.863892	-0.484633	0.0289983	-0.854185	-0.951519	-1.32443	-0.027383	-1.48334	-1.05167	-1.24449
PTPRN	-0.582326	-0.78896	-0.458215	-0.551657	-0.43089	-0.627317	-0.229333	-0.548107	-0.78896	-0.479803	0.30059	-0.441918	-0.52529	-0.460197	-0.78896	0.102411	-0.571947	-0.490551	-0.237583	-0.519001	-0.601349	-0.00261395	-0.580981	-0.444999	-0.449372	-0.286628	-0.436275	-0.602067	-0.78896	-0.159014	-0.199381	-0.78896	-0.501309	-0.389033	-0.304662	-0.502764	0.272361	-0.384455	-0.445676	0.165378	-0.570577	-0.39704	-0.78896	-0.487595	-0.353735	-0.510532	-0.78896	-0.445299	0.118047
RRM2	-1.56712	-0.0939997	-0.00458498	-0.989112	-0.747365	-1.09941	-1.38295	-0.854537	-1.12043	-0.26214	-1.29608	-0.475765	-1.46424	-0.473697	-1.54267	-0.390983	-1.42753	-0.843389	-0.9052	-1.06989	-1.23056	-1.92652	-0.18847	-0.349895	-1.7737	-1.14456	-1.04944	0.823336	-1.25535	-1.37767	-0.519189	-0.809251	-0.838758	-0.924382	-1.7806	0.121048	-0.154148	-0.246867	-0.377468	-0.440818	0.0515477	-0.393434	-1.23441	-0.058874	-0.587862	-0.569115	-0.169535	-0.386294	-0.33135
APLN	-0.762797	-1.40833	-1.54051	-1.01273	-0.94198	-1.0973	-0.476074	0.312816	-0.792368	-0.938487	0.117003	-1.60719	0.389758	0.441417	-0.0760263	0.996932	-0.563785	-0.958452	1.22191	-0.226838	-0.644759	-0.594947	1.07112	-0.537186	0.992758	-0.808699	1.53684	-1.01439	-1.25535	-1.11952	-0.374326	-1.11078	-1.47052	0.0839808	-0.129572	-1.19791	-0.55578	0.504672	-0.732741	0.117244	-0.0942609	-1.28024	-0.587667	-0.473168	-0.399279	-0.891295	-0.518398	2.42072	-0.298386
OGFRP1	-1.88925	-0.963242	0.0974118	-0.0412505	-0.887477	0.226871	-0.991695	0.0356499	-0.857229	0.283536	-1.05748	-0.749413	-0.385853	-0.286105	-2.07581	-0.38334	-1.31196	-1.03286	-1.0625	-1.47694	-1.36365	-1.97865	0.737629	-0.186196	-0.634203	-0.675171	-0.255235	0.490665	-0.793657	-1.3659	-0.406417	-0.0675384	-0.378301	-0.938495	-2.13413	0.433543	0.0970034	0.957232	-0.192094	0.155203	0.693593	-1.05233	-0.998029	0.373233	-0.756181	-0.321907	0.894958	0.162893	0.315551
FBLIM1	-1.87181	-1.22563	-0.773888	-1.29714	-0.0663023	-0.247413	-2.43239	-0.39668	-0.919826	0.179279	-0.278089	-1.8563	0.240104	0.409992	-1.70153	0.780833	-0.54102	-0.36593	-0.131617	-2.03452	-1.68697	-2.17376	0.853558	0.352347	-0.248052	-0.969511	0.569622	0.744588	-1.74661	-2.4713	-0.981517	-1.07748	-1.03726	-1.28994	-1.17807	0.540239	0.895043	1.03051	-1.15692	1.19623	0.111607	-1.25208	-1.41406	1.12971	-0.833994	0.326578	0.362984	0.769338	0.649329
TOP2A	-1.34656	0.538607	-0.19087	-0.503486	-0.440323	-0.847676	-1.13067	-1.15587	-1.51763	-0.605904	-0.648141	-0.23757	-1.44181	-0.593692	-1.21556	-0.450599	-1.91437	-0.904831	-1.41437	-0.62198	-0.975285	-1.52603	-0.363985	-0.413485	-2.36799	-0.997791	-1.74108	-0.561328	-0.591793	-0.637592	-0.570017	-0.260655	-1.00054	-0.478672	-2.07057	0.0784733	-0.333538	-0.616643	0.0463705	-0.880771	0.316419	-0.302137	-0.96837	-0.635375	-0.728814	-0.63933	-0.799584	-0.740156	-0.262719
KPNA7	-1.03583	-1.21703	-0.0683152	-0.452315	-0.224344	0.563171	-0.857719	-0.921671	-0.552356	-0.137844	-1.52057	-1.11181	-1.52057	-0.37369	-0.739742	-0.217518	-1.07941	-0.566956	-0.113653	-1.52057	-0.862025	-0.684162	0.0245213	-0.599139	-0.830234	-0.327983	-0.342674	0.262579	-0.62858	-0.23998	-0.518714	-0.430381	-0.600965	-1.11191	-1.52057	0.117463	-0.0204682	0.269344	-0.480437	-0.164915	0.712148	-1.52057	-0.680304	0.00894876	-0.727915	-0.954563	-0.485849	1.29491	-0.543354
SLC35F3	-0.989148	-1.58646	-0.852623	-0.168721	0.143785	0.0616866	-1.60877	-0.32791	-0.715219	-1.23998	-0.0353403	-1.2327	-1.30772	-1.22666	0.118405	-0.340469	-0.148737	-0.859407	0.0664039	-1.59492	-0.560078	-1.31962	-0.840074	-0.0269433	-0.709146	0.590799	0.159615	-0.387963	-0.475643	-1.05682	-0.353036	0.38735	-0.569647	-1.26309	-0.66175	0.273328	-1.184	-0.9651	-1.10317	0.129032	-0.0671685	-0.888215	-0.239059	-0.460617	0.371982	0.360652	-0.769628	-1.00734	-0.440389
SORL1	-0.633501	-0.976848	-0.501493	-0.869563	-0.558711	-0.0747327	-1.54769	-0.146131	-1.61916	-0.867096	-1.12871	-1.18545	-1.18007	-0.873319	-0.700024	-0.111065	0.470132	-1.04882	-1.15967	-0.695573	-0.164796	-1.21799	-0.874979	-0.964909	-0.705194	-0.296126	-0.662469	0.164385	0.298774	-0.0665386	-1.16051	-0.741828	-0.732072	-0.800583	-0.879945	-0.197041	0.0963089	0.210827	-0.51188	-1.25948	-1.64071	-1.04321	0.265951	-0.393418	-0.230484	-0.484089	-0.744636	-0.587348	-0.814702
FAXC	-1.30402	-1.30263	-0.475349	-0.516411	0.0579412	0.961002	-1.45261	0.754291	-1.56146	-0.706193	-0.480963	-0.44905	-0.563755	-0.917546	-0.569261	-0.896726	0.666735	-1.276	-0.72484	-1.27241	0.00987753	-0.988403	-1.0843	-0.139373	-0.348652	-0.575898	0.262883	-0.0417304	-0.184023	0.571106	-0.492285	0.250901	-0.642741	-1.16943	-0.899299	0.512495	0.329469	-0.906741	-0.388834	0.251198	-0.153909	-1.23518	0.474382	-0.0779799	0.105562	-0.624095	-0.449098	-1.26203	-0.512156
RP11-30P6.6	-0.955206	-0.677977	-0.930141	-1.14093	-0.6581	-0.639998	-1.14093	-1.14093	-1.14093	-0.463952	-0.791709	-0.699576	-0.562911	-0.722897	-0.606071	-0.487502	-0.664731	-0.676953	-0.204235	-1.14093	-1.14093	-0.734519	-0.3562	-0.301766	-0.353839	-0.747145	-0.471132	-0.234312	-0.833745	-0.568872	-0.417634	-0.691191	-1.14093	-0.699689	-0.466046	-0.627716	-0.394427	-0.257697	-0.67809	-0.755854	-0.317714	-1.14093	-0.641619	-0.109202	-0.615015	-0.834294	-0.714452	-0.153769	-0.393501
MCRIP2	-0.443827	-1.39174	0.622439	0.702814	-0.18405	0.384622	-1.89029	1.43599	0.189082	0.613834	-0.690542	-1.02138	-0.915537	-0.757288	-1.72918	-0.714153	1.12322	-0.808765	-0.755042	-1.23105	-0.154296	-1.62034	-0.789273	-0.495735	0.511313	-0.204848	-0.537783	1.60945	-0.150346	-2.04347	-1.89209	0.900524	-0.456881	-1.32898	-0.568078	0.181886	-0.185048	-1.11755	0.128854	-0.00102628	-0.484921	0.264335	0.584548	-0.0165556	0.966657	-0.328615	0.252572	-1.27452	-0.940706
HSPA6	-0.0714734	-0.63893	0.0926387	1.41114	0.841763	0.291176	-0.330277	0.631858	-0.0389323	0.153536	0.259394	-0.302555	0.0697434	0.876902	0.0836971	0.209678	0.0421044	-0.379048	0.240837	-0.348373	-0.821771	-0.856766	0.0897844	0.491318	1.01614	-1.53467	0.725069	-1.11849	-0.629226	-0.0482862	-0.295896	-0.623693	-0.114513	-0.12907	0.63175	0.167147	0.0901495	0.186095	-0.551629	0.680692	-0.548013	-0.398588	-0.293937	-0.743268	0.166651	0.618812	-0.851884	0.628685	0.75281
HRK	-0.376768	-0.91878	-0.71873	-0.602761	0.503812	-0.833757	-0.685535	-0.560475	-0.889782	-0.725433	-0.448432	0.223132	-0.4465	0.541259	0.084926	-0.958042	-0.0314633	0.159199	0.115808	-0.720161	-0.8303	-0.551058	-1.17702	0.292966	-0.226997	-0.684867	-0.388169	0.0346873	-0.0221905	-0.322439	-0.429734	-1.06343	-0.672154	-0.682625	-0.215105	-0.859582	-0.669052	-0.816424	-0.645025	-0.665473	-0.282389	-0.531218	-0.420626	0.276751	-0.124581	-0.697159	-0.756298	-0.319652	0.0751976
GNG4	-0.870106	-1.62779	-0.769195	-0.523331	-0.12605	-0.339758	-1.49342	-1.2475	-0.863346	0.273094	-0.89758	-0.890027	-0.290195	0.631545	-1.27055	0.735154	-0.344823	-0.411884	0.0365022	-1.19192	-1.24403	-1.59856	0.408656	-0.196315	-0.32737	-0.191422	-0.36946	-0.119426	-0.352555	-0.657903	-1.29967	-0.576478	-0.562911	-1.15048	-1.03751	-0.190686	0.0718026	0.35971	-0.559923	-0.332946	-1.03751	-1.09584	-0.53643	-0.588984	0.121121	-0.806218	-0.665938	1.37687	0.106893
PGBD5	-1.53727	-1.95289	0.494622	-0.230816	-0.52815	0.975234	-2.11269	-0.783937	0.0540219	0.504912	-0.580925	-0.715612	0.271567	1.15391	-1.79615	0.0929866	0.171306	-1.01513	0.280223	-1.91013	-1.58242	-1.50879	0.917872	0.421365	0.345397	-0.421317	1.25472	0.665962	-0.988097	-0.709575	0.797213	-0.0682033	-1.31919	-1.83542	-1.33954	0.464301	1.05181	0.395148	0.350199	1.02209	0.475221	-1.12154	-0.355876	0.911796	0.0121916	0.450056	0.808116	0.660423	0.844299
ARHGEF16	-0.880742	-0.855981	-0.517199	-1.01955	0.704485	0.191495	-1.21603	0.472849	0.0419161	0.851378	-0.60484	-0.635564	-0.781421	0.0899375	-1.38403	0.172075	-0.153683	-0.530373	-0.840014	-0.288265	-0.592877	-1.04444	-1.75215	-0.172748	-0.871382	-0.471232	-0.821991	0.302393	-0.611213	-2.019	-1.10278	-0.586518	-0.439186	-0.880933	-0.293647	0.595763	0.0988912	-0.68424	-0.29773	-0.365415	-0.383364	-0.180845	-1.12409	0.736709	-1.00043	-0.15956	-0.915753	0.125723	0.649684
CSMD3	-0.612092	-0.563342	-0.734467	-0.757857	-0.746155	-0.60482	-0.695223	-0.755356	-0.924632	-0.46668	-0.924632	-0.580137	-0.739273	-0.208061	-0.682545	0.419776	-0.709211	-0.924632	-0.74945	-0.924632	-0.471928	-0.442792	-0.514055	-0.68257	-0.755439	-0.425986	-0.924632	-0.578878	-0.924632	-0.525024	-0.239846	-0.32312	-0.575552	-0.725083	-0.358093	0.126601	0.0468132	-0.924632	-0.0343863	-0.284295	-0.35809	-0.924632	-0.740027	0.368534	-0.58887	-0.924632	-0.652353	0.177116	-0.44745
PLAT	-0.161115	-0.135921	-0.899564	-0.692002	-0.421252	-0.165091	-0.977148	-0.0990061	0.583546	0.0838063	-0.683495	0.425948	0.398778	-0.428653	-0.938053	-0.417262	0.76135	-1.0949	0.146407	-1.1227	-0.279416	-0.719628	-0.991153	0.210591	-0.31253	-0.213398	1.37739	0.266944	-0.345276	-0.420946	-1.15876	0.262859	-0.43137	-0.914999	-0.999532	-0.481053	0.777904	-0.57257	0.324976	-0.462158	-1.29818	-0.5023	-0.576015	-0.320885	0.123181	-0.266305	-0.397644	0.310406	0.354632
TH	-0.345182	-0.146994	-0.860064	-1.08592	-0.401948	-0.0915939	-0.866555	-0.543906	-0.173692	0.742903	-0.264091	-0.641483	-0.0438894	-0.626445	-0.534391	0.818478	0.612544	0.610755	-0.51755	-0.0631236	-0.270588	-0.517377	-0.379156	-0.297911	-1.31909	-0.823394	-0.972029	-0.43516	-0.773493	-0.994987	-0.532035	-0.753435	-0.919872	-0.0823044	-1.01601	-0.24412	0.54713	2.64813	-0.535988	0.930473	1.1176	-1.04574	-1.06099	0.124725	-0.849656	-0.553947	-0.612672	0.666533	-0.100237
DSCAM	-0.957452	-1.2694	-0.208371	-0.110915	-1.12935	-0.812391	-1.13962	-0.968245	-0.690527	0.0746186	-0.97418	-1.11598	-0.995466	-1.07992	-1.31256	0.509094	-0.529339	-0.978376	-0.775522	-1.50722	-0.704926	-1.09173	-0.231419	-0.416581	-1.03952	-0.817361	-0.539637	0.65191	-0.780681	0.0641692	-0.951622	0.184597	-0.905922	-0.913863	-1.15978	0.386568	-0.25371	-0.68791	-0.619475	-0.920398	-0.672972	-0.722239	-0.711666	0.863752	-0.697906	-1.06481	-0.556377	-0.280888	-0.517144
ZIC5	-0.0412937	0.786014	-0.103373	-0.760223	0.454052	1.22031	-0.699197	-0.477385	-0.523443	-0.459144	-0.865461	-0.479126	1.12408	-0.140537	-0.847079	1.18034	-0.536314	0.281617	-1.07914	-0.63551	-0.723122	-0.583839	-0.596851	-0.751423	-0.521598	-0.599139	-0.549935	-0.771758	-1.07914	-0.538132	-0.694019	-0.467848	-0.805287	-0.0573431	-0.785652	-1.07914	-0.731741	2.11064	-0.679086	-0.843466	-0.664953	-0.491247	-0.82921	-0.328802	-0.707361	-0.814098	2.1919	0.320685	-1.07914
DUSP6	-1.10555	-1.26004	-0.498824	0.406563	-1.14477	-0.600116	-1.25562	-0.903671	0.105729	0.629684	-0.884535	-0.9715	-1.06362	-0.615824	-2.17612	-0.0284771	-0.931008	-1.6782	-0.698607	-1.48095	-0.541761	-1.81594	0.0780751	-0.313622	-0.441984	0.138492	-0.573011	0.506418	-0.603767	0.0256493	-1.00885	-0.120228	-1.24237	-0.728266	-1.47988	-0.675048	0.0577708	-1.69653	0.493243	-0.0938723	0.953334	-0.226036	0.636021	1.1014	-0.0468274	-0.456241	0.395383	-0.515822	-0.320902
NPNT	-0.248793	-0.0378314	0.0047989	-0.327446	0.338747	0.208974	-0.886577	-0.247524	-0.802409	-0.0531185	0.122433	-0.0340067	-0.261802	-0.247337	-0.570014	0.602488	0.103905	-0.268389	-0.424743	-0.323331	-0.662729	-0.68483	-0.432445	-0.564971	-0.00274656	0.0471313	-0.481871	0.43503	-0.298852	-0.201129	-0.352089	-0.106509	-0.101438	-0.243719	-0.237446	-0.784612	-0.0612867	2.07835	-0.124961	0.486632	0.0858585	-0.837271	0.0593212	-0.405429	-0.106205	-0.00147094	0.127324	0.592245	-0.277201
EPHA8	0.156628	-0.951909	-0.549713	-0.137881	1.72122	-0.0756823	-0.810108	-0.242431	0.106559	0.0236096	-0.539293	-0.609112	0.875466	0.257334	0.032445	-0.071666	0.72769	-0.481967	-0.353529	-0.742748	-0.7515	-1.21077	1.28183	-0.614452	-0.016155	-0.519433	0.304833	0.51871	-0.619534	-0.805908	-0.455482	-0.105325	-1.21077	-0.364534	0.342976	0.212327	-0.439047	-0.14948	-0.483739	-0.412824	0.83926	-0.316382	-0.0271772	-0.572148	-0.00959943	-0.198642	0.251455	0.268015	-0.377373
SFTA1P	-0.479457	-0.692257	-0.707889	-0.396839	-0.539409	-0.378923	-0.599213	-0.526975	-0.86211	-0.612906	-0.354461	-0.86211	0.0835605	-0.380806	-0.86211	-0.191119	-0.342164	-0.522652	-0.149737	-0.555015	-0.648691	-0.65154	-0.453875	-0.425214	-0.173378	-0.509752	-0.333515	-0.324577	-0.474168	-0.443577	-0.301485	-0.629013	-0.630308	-0.467429	-0.511522	-0.67369	-0.244575	-0.86211	-0.86211	-0.0341959	-0.86211	-0.19884	-0.391909	-0.519289	-0.32065	-0.637765	-0.641109	-0.471175	-0.586598
GPR3	-0.69685	-1.79368	-1.28094	-0.976075	-0.595897	-1.08904	-1.43584	-0.164005	-0.473807	0.982835	-1.1005	-0.918769	-1.08847	-0.433647	-1.41602	-0.503605	-0.597016	-1.33127	-0.424043	-1.79368	-1.38335	-1.09456	-1.3388	-0.403908	0.0508559	0.39781	-0.644365	0.322056	-0.661941	-0.289464	-0.553366	-0.70584	-0.279379	-0.817446	-0.635708	-0.327603	-0.543913	-0.551281	-0.187471	-0.432432	0.357818	0.461912	-0.109984	-0.414297	-0.335516	-0.663924	-0.605469	-1.04205	-0.621131
PPP4R4	-0.307295	-0.731466	-0.730186	-0.753956	-0.94069	-1.23489	-0.804815	-1.12627	-0.817697	-1.07856	-1.16491	-0.158617	-0.561022	-0.236275	-1.8959	-0.132052	-0.409863	-0.818255	-0.0615873	-0.251131	-0.797497	-0.680397	-0.0977757	-1.22481	-1.08413	-0.418984	-0.529836	-0.25797	-0.638885	-0.301454	-1.00936	-0.855285	-0.0812501	-1.00786	-1.20403	-0.238867	-0.875718	-1.32731	-0.583148	-0.567607	0.119737	-0.725302	-0.936766	-0.465795	-1.2509	-1.31708	-1.53114	1.46753	0.324788
RP11-49I11.1	-0.808051	-1.40713	0.308233	0.254187	-0.940367	0.293298	-0.89566	-0.305704	-0.275348	0.334578	-0.476364	-0.756582	-0.478339	-0.452357	-0.975627	-0.146713	0.42775	-0.874848	-0.332293	-0.61286	-0.472124	-0.348097	-0.98926	-0.180745	-0.381824	0.0774677	-0.546649	0.274727	-0.0752162	0.746052	-0.772193	-0.66205	-0.110848	-0.835637	-0.750408	-0.583561	-0.122605	-0.670814	0.693788	0.313131	-1.06542	-0.639863	0.378048	-0.774222	-0.52385	-0.705333	-0.103018	-0.532992	-0.454
RP11-132A1.4	-1.20102	-1.13283	-1.18877	-0.557765	-0.309136	-0.829626	-0.871036	-0.764867	0.463506	-0.010251	0.165175	-0.827783	-0.689333	-0.864245	-1.05803	-0.487178	-1.03386	-0.77611	-0.41323	-1.13668	-1.2994	-1.15026	0.365019	-0.173605	-1.1571	-1.14023	-0.0683758	-0.00567465	-0.749146	-1.03828	-0.140607	-0.692921	-0.925578	-1.35895	-1.23133	-0.00383773	0.231558	0.985532	-0.719161	0.0111804	0.113702	-0.322571	-0.877959	0.648229	-0.70364	-0.112936	0.201923	-0.338795	0.381589
FIRRE	-0.709307	-0.426226	0.325367	-1.02517	-0.743204	0.82144	-1.00978	-0.897972	-0.849101	-0.33894	1.06599	-1.20662	-0.486033	-0.308126	-0.889143	0.574106	-0.571617	-0.79975	-0.931615	-0.813345	-0.889372	-1.08372	-0.927886	-0.391247	-0.596445	-0.985848	-0.0302964	-0.584629	-1.0033	-0.334115	-1.27877	-0.859918	-0.731399	-0.911043	-1.04286	-0.798644	-0.972988	1.54327	-0.408008	1.03528	-1.25296	0.943635	-0.490324	-0.257028	-0.707842	-0.351926	0.698296	-0.812852	-1.04714
DDIT4	0.151996	-1.58328	-0.150652	0.963341	-0.761298	0.236842	-2.4313	-0.155666	-0.140263	0.988974	-1.217	-2.92722	-0.811565	-0.839952	-2.30898	-0.101252	0.160432	-1.50471	0.219921	-0.72479	-1.39287	-1.74948	-0.0436758	0.0484489	0.603472	0.184784	0.0498528	0.518948	0.0756597	-0.748557	-1.67856	0.198095	-0.65989	-2.05688	-0.563862	-0.185629	-0.0781962	0.0377412	0.827762	-0.126056	-0.593504	0.306269	-0.734922	0.2932	0.085631	-0.308688	-0.560696	0.895089	0.45741
SH3TC2	-0.404056	-1.10933	-0.385749	0.763727	-0.554	-0.748009	-1.18259	-0.244886	-0.315174	0.100143	-0.718872	-0.781603	-0.786737	-1.53258	-0.820277	-0.214132	-0.389802	-0.749906	-0.970705	-0.890892	-0.129181	-0.786713	-0.25934	-0.794582	-0.419327	0.672047	-0.818589	0.801443	-0.0536134	0.42119	-1.27612	0.510621	-0.333087	-0.668028	-0.823158	0.0134566	-0.371556	-0.172003	0.0777554	-0.761948	-1.03077	-1.00074	0.0027793	0.140582	-0.263685	-0.716626	-0.983062	-0.230594	-0.762321
KCNQ5	-0.796546	-0.375795	-0.643225	-0.200052	0.478605	-0.154819	-1.1579	0.142922	-1.40711	-0.195511	-0.48938	-1.18355	-0.60568	-1.26066	-0.456281	-1.0487	-0.529361	-0.84773	-0.393916	-1.35269	-0.700752	-0.733147	-0.24086	-0.574886	-0.834079	-0.72866	-0.563407	0.913524	-0.925387	0.0939565	0.980176	-0.205749	-0.748346	-0.784113	-1.0748	0.10853	-0.60559	-1.62567	-0.429219	-0.909137	0.397162	-0.203509	0.00700045	-0.957076	0.78228	-0.461413	0.568137	-0.229222	-0.378744
CYP24A1	-0.943727	-1.5706	0.363138	-0.317945	0.33936	0.401853	-1.13371	-0.648618	-0.0198704	-0.476955	-1.15968	0.293376	-0.642277	0.110544	-1.37263	0.303466	-1.03186	-0.799079	-0.75022	-1.12965	-0.888716	-1.59203	-0.186079	0.253176	-0.952103	0.0903072	0.527758	0.772054	-0.554664	-0.930605	-0.877197	0.0484581	-0.281958	-0.669735	-1.46478	0.595402	1.2566	-0.997415	-0.616084	0.52891	0.406312	-1.01596	-0.504258	1.34775	-0.267191	0.284184	0.156545	0.096901	0.316581
CA9	-0.063994	-0.565554	-0.624593	-0.319259	-0.929538	-0.318963	-0.0295782	-0.421533	-0.0617872	-0.210734	-0.722891	-0.544958	-0.757319	-0.477115	-0.444664	0.144603	-0.59625	-0.983959	-0.480798	-0.161222	0.472996	-0.670128	0.347164	-0.226256	-0.187746	0.099915	-0.0328002	-0.53589	0.0270953	-0.991346	-1.07466	0.656764	-0.895856	-0.344149	-0.941662	-0.287267	-0.450454	0.489026	-0.166364	-1.09398	0.0999184	-0.774537	-0.783662	-0.593608	-0.660824	-1.11376	-0.997991	1.08979	-1.02485
FSCN1	-1.17559	-1.6129	-0.455666	-1.50856	-0.507458	-0.739406	-1.16201	0.0336057	-0.188554	0.333491	-1.48855	-1.30258	-0.139275	-0.278035	-1.49944	0.276692	-0.0610327	-1.33833	0.0147989	-1.18699	-1.17834	-2.04629	0.188042	0.405771	0.047692	-1.11877	0.296995	0.341922	-1.24766	-3.44632	-1.67915	-0.868176	-0.647741	-0.749718	-0.482772	0.639744	0.593761	0.371041	-1.33808	0.559946	-0.00239168	-0.760456	-0.979385	0.77357	-0.341573	0.0566978	0.325947	0.244773	0.316393
RP11-218E20.3	-1.44947	0.208479	-0.161956	-1.6439	0.0280579	-0.324272	-1.88199	-1.63575	0.00329449	0.695827	-0.252745	-2.18953	1.0759	-1.12906	-1.73111	0.550331	-0.240007	0.0270033	-1.01241	-1.83014	-1.5806	-1.84158	-0.0336055	-1.46761	-0.823436	-1.1367	0.531586	-0.445621	-2.18953	-1.43283	-1.21418	-2.18953	-0.283672	0.247353	-1.04494	0.141901	-0.322892	2.01093	-1.33919	0.991511	1.24564	0.447011	-1.69592	0.18286	-1.66953	0.291987	0.320105	-0.187574	-1.54736
CDH3	-1.57822	-1.51082	-0.901086	-1.92816	-0.854723	-0.573129	-1.91821	-1.31556	-0.555709	0.0948381	-0.89873	-1.46546	-0.449624	0.339223	-1.49253	0.536988	-0.702722	-1.44865	0.207551	-1.4671	-1.74823	-2.05875	0.911197	0.694397	-0.564486	-1.49314	1.08519	0.413836	-1.463	-1.59603	-0.0533833	-1.34042	-0.820355	-1.15539	-1.44589	-0.0944474	0.62554	0.868783	-0.616202	0.434489	-0.246199	-1.17779	-1.42906	1.27766	-1.19343	0.0329063	0.725462	1.68325	0.743455
LRFN4	-0.612971	-1.29015	-0.323422	-0.343224	-0.292445	-0.979586	-1.0814	0.354142	1.25301	0.481471	-0.835264	-0.852385	-0.336892	-0.529544	-1.3866	-0.00610588	0.987075	0.134264	-0.482647	-0.0560616	-1.1836	-1.30589	-0.339848	-0.107626	0.267368	-0.518945	0.432566	0.180598	-0.391414	-3.43294	-2.65343	-0.57711	-0.310224	-0.455929	-0.204424	0.089271	-0.294503	0.433937	-0.790519	0.69098	-0.349459	0.0294685	-0.530628	0.0793836	0.156323	-0.128253	0.28668	-0.932334	-0.819212
LIPG	-1.14899	-1.7518	0.0572524	0.129844	-0.291861	0.359887	-1.80017	-0.609953	-0.305514	0.768507	-0.948512	-1.42711	-1.04417	0.423525	-2.29009	0.315246	-0.552155	-0.37361	-0.1845	-2.43405	-1.66991	-1.733	0.75511	0.503862	-0.132744	0.377981	-0.10561	0.68542	-0.813349	-0.0931505	-0.658974	0.0713199	-0.45992	-0.898861	-1.24019	0.896542	1.06321	0.493294	0.364608	0.265201	0.649824	-0.858552	0.232188	0.928603	-0.0247021	-0.486421	0.151381	0.969765	0.454355
HAPLN1	0.325204	-0.650593	0.188949	-0.148613	-0.540165	-0.450892	-0.6503	0.0625588	-0.921017	-0.626687	-0.44245	0.392411	-0.435531	1.50251	-0.915054	-0.28118	-0.085855	-0.76382	-0.538294	-0.875653	-1.28458	-0.535125	-0.840018	-0.0541327	-0.0844186	0.760475	-0.796772	-0.242424	-0.0231258	-0.367368	0.153455	-0.112088	-0.330431	-0.789157	-0.332271	-0.674847	-0.167324	-0.160446	0.0889523	-0.485479	1.39766	-0.691936	0.524277	-0.697777	0.341604	-0.601626	-0.869111	-0.685591	-0.98455
GPRIN1	-2.10432	-2.36079	-0.145419	0.170534	-0.145387	-0.42736	-1.50135	-0.157657	-0.959508	0.553968	-0.824525	-0.790334	-0.423417	0.074399	-0.998921	0.0952158	-0.932123	-1.056	0.911668	-1.00168	-1.58082	-1.73275	0.813863	-0.291291	0.362591	-0.72159	-0.220689	0.492532	-2.02599	-2.55918	-0.985061	-0.649956	-0.479795	-1.55023	-0.61505	0.553033	0.319405	1.28791	-0.985773	0.0934476	0.424732	-0.760774	-0.4547	0.423805	0.0872151	-0.66334	-0.476788	1.0618	0.257414
APOBEC3A	-0.977872	-1.05487	0.073793	-0.870251	-0.525813	0.465301	-1.26707	-1.01553	0.366699	0.70337	-1.17629	-1.19389	-1.29838	-0.379344	-0.986167	-0.460266	-0.792004	-0.799068	0.807146	-0.901954	-1.19801	-1.22498	0.783914	-0.388553	-1.06372	-0.622169	-0.247084	0.705931	-0.746252	-0.889139	-1.06524	-0.920184	-0.677329	-1.10741	-1.08857	0.536684	0.755837	0.954163	-0.0550245	-0.144125	-0.380773	-0.534629	-0.0769916	0.810988	0.192458	-0.881839	-0.145295	1.02375	-0.0510038
FOXD2-AS1	-0.318086	-0.743785	-0.131859	-1.07352	-0.704028	-0.156099	-0.906114	-0.00810676	0.255696	-0.311851	-0.601824	-1.36565	-1.14408	0.711646	0.0274418	0.14746	0.684251	1.08037	-1.34452	-2.1067	0.0531648	-0.491119	-0.827076	-0.722602	0.881395	-0.368995	0.0493592	0.580323	-1.03776	0.96998	-0.0388061	0.869137	-0.408298	-0.703173	0.765112	0.00364758	-0.740486	0.313183	0.299307	-0.487784	-3.02319	0.424067	-0.341746	-1.12771	-0.504369	-1.04122	-0.159823	-0.590987	-1.86336
B4GALNT1	-0.457668	-1.02799	-0.479382	-0.517456	-0.597439	-0.558893	-0.7785	-0.0763351	-0.521646	-0.930361	-0.623348	-0.557561	-0.298454	-0.4665	-0.194197	0.0592294	0.501163	-0.698135	-0.25461	-0.405129	-0.276915	-0.81641	-0.925398	-0.55521	0.45914	0.0592264	-0.685298	-0.118219	-0.424191	0.00634941	-0.399117	-0.321313	-0.0160566	-0.511135	-0.0899957	-0.633209	-0.0188236	-0.92865	-0.489598	-0.317579	-0.98011	-0.280141	-0.25776	-0.41984	0.965054	-0.313379	-0.548049	-1.01922	-0.373313
CCDC78	-1.00266	-0.851555	-0.516214	-0.618923	-0.594761	-0.613269	-0.649831	-0.548295	-0.605835	-0.408119	-1.13144	-1.38568	-0.488008	-0.294314	-0.832167	0.0802176	-0.539752	-0.13269	-0.220108	-1.10254	-0.826162	-0.839325	-0.632846	-0.701942	-0.548904	-0.43113	-0.398036	0.0786357	-1.07857	-0.748786	-0.0565289	-0.497199	-0.435232	-0.594301	-0.66509	-0.314998	-0.457122	-0.0204686	-0.985786	-0.684671	-0.76417	-0.356579	-0.328782	-1.16561	-0.782421	-0.96578	0.18884	-0.643596	-0.911075
DDR1	0.00460714	-0.322553	0.200179	0.0360956	-0.313395	0.141273	-0.0406814	0.603816	0.80223	0.586491	0.176617	0.175808	-0.324759	-0.230608	-0.557606	-0.180137	0.371152	0.158095	-0.80713	0.396785	0.330488	0.0337042	-0.367492	-0.631091	-0.487687	-0.166166	0.160578	0.848127	0.177196	-2.45494	-2.28764	0.411262	-0.229163	0.106265	-0.0392598	0.0341259	-0.139056	-0.0451294	0.0182941	-0.103765	-0.217182	-0.735584	-0.501178	0.0775718	-0.496768	-0.0373515	-0.148393	-0.223915	-0.0377746
TENM2	-0.703032	-0.566975	-0.414173	-0.590032	0.38756	0.3402	-1.15315	0.0358016	-0.145349	0.11012	-0.518158	-0.431155	-0.122366	0.6912	-0.44124	0.717767	0.00268031	0.193697	0.319434	-0.649372	-0.758803	-0.763448	0.492249	0.0916903	0.221335	0.117785	0.359975	0.571393	-0.459887	-0.635488	0.38746	0.125019	-0.519079	-0.211892	-0.127291	0.748077	0.546127	0.981671	-0.101443	0.552363	0.817161	-0.79906	-0.636557	0.525862	0.181789	0.0732241	-0.0829894	0.842621	0.488043
TM4SF19	-1.27025	-0.348703	-0.862547	-1.07577	-1.03553	-1.23945	-1.0107	-0.893	-0.871523	-0.737212	-0.691023	-1.22865	-0.646993	0.624725	-1.08593	0.368386	-0.990673	0.0226716	-0.527481	-1.11878	-1.01642	-1.65461	0.480096	0.433563	-1.43753	-1.25353	-0.349507	0.506181	-1.29814	-1.18783	-0.847771	-0.936573	-0.903777	-1.12541	-1.91472	0.331704	0.322715	0.907446	-0.93624	-0.347365	-0.723018	-0.866993	-0.832971	0.36194	-0.639124	-0.899674	-0.213586	0.374785	-0.0231367
BNC1	-1.1385	-0.980789	-1.16182	-1.8592	0.343002	-0.564811	-1.1437	-1.01281	-0.126378	0.0270047	-0.501737	-1.40594	-0.794993	-0.607974	-0.687432	0.00477591	-1.07745	-0.509306	-0.000959907	-1.05455	-0.894754	-1.22375	0.842791	0.0952073	-1.13156	-1.1501	-0.146525	-0.085396	-1.031	-1.65809	0.952872	-1.32951	-1.21009	-0.616304	-1.29552	-0.119005	-0.146689	0.872628	-1.2229	0.776747	0.653572	-0.596942	-1.74343	0.986069	-1.28749	0.164179	0.219658	0.125902	0.167956
S100A2	-1.72331	-1.59602	-0.392749	-0.756136	0.200143	0.0936835	-2.1204	-0.597419	-0.293805	0.446898	-1.06322	-0.955181	-0.315804	-0.0422039	-1.54723	0.346469	-1.20707	-0.928241	-0.00114989	-1.80006	-1.43521	-1.89111	0.395311	0.468674	-1.24798	-0.765549	-0.0616991	0.818001	-1.55303	-1.37156	-0.493066	-0.440326	-0.952359	-1.17128	-1.66134	0.855414	0.429715	1.13842	-0.785478	0.394535	0.56687	-1.21316	-1.39107	0.813141	-0.244649	0.0208967	0.0667517	0.607477	0.139338
ERVMER34-1	-1.05951	-1.78837	-0.787876	-0.267379	-0.344404	0.226433	-1.88239	-0.295097	-0.963589	-0.239126	-0.385212	-0.594085	-0.417876	0.0134904	-0.894997	-0.0258707	-1.00501	-0.542217	-0.330831	-1.27601	-1.26589	-1.36211	0.574966	0.108749	-0.811198	-0.197183	-0.319567	0.872722	-0.621811	-0.42996	0.11826	0.206953	-1.00024	-1.03235	-1.19028	0.131957	0.0475776	-1.50614	-0.018848	0.24358	0.743516	-0.917594	-0.334748	0.228811	-0.452241	0.333336	-0.101721	-0.670676	0.194343
RP4-591C20.9	-0.977894	-1.88066	0.947548	0.142008	-1.47919	0.154642	-0.732575	-0.624181	0.853329	0.115882	-1.23087	-0.746999	-0.373106	-0.0517658	-1.82741	0.420177	-0.0743386	-0.77804	-0.282367	-0.802575	-1.224	-1.71314	-0.659241	-1.04803	0.115024	-0.77018	0.354636	0.279955	-0.945035	-2.21563	-1.54947	0.668495	-0.427504	-0.602319	0.167148	1.17509	0.724101	-0.24039	-0.648434	0.699613	1.08574	-0.0500609	-0.871443	1.08241	-0.670292	-0.796263	0.0619476	0.115933	-0.824597
CDT1	-1.045	-0.441306	-0.00158849	-0.169558	-0.991987	-0.746984	-0.738862	0.331417	0.329099	0.703178	-1.27767	-0.268599	-1.14136	-0.352102	-0.978913	-0.380816	-0.701175	-0.49798	-1.09816	-0.108005	-0.842617	-1.09343	-0.251238	-0.312887	-0.71527	-0.883628	-0.849776	1.01235	-0.470186	-2.38884	-1.37242	0.16399	-0.418524	-0.503829	-0.620243	0.515457	-0.393033	-0.393271	-0.279986	0.17217	-0.000816782	0.0519088	-1.06204	-0.0239166	-0.56024	-0.285059	-0.228473	-0.878208	-0.847559
TMEM171	-1.63238	-1.02929	-0.0778079	-0.305935	-0.346459	-0.538313	-1.44303	-0.433201	-0.392574	0.536534	-0.570095	-1.54434	-0.533557	0.356575	-0.891458	-0.0128999	-0.970997	-0.828337	-0.974848	-1.42688	-0.922083	-1.93373	0.0486685	-0.13041	-0.779801	-0.825814	0.102258	0.487474	-1.25136	0.201129	-0.57842	0.105809	-1.25815	-0.649566	-1.37064	-0.43386	-0.70372	-0.534273	-0.373278	-0.702896	-0.856669	-0.640776	-1.38571	1.19099	-1.0177	-0.535101	-0.174204	0.950789	0.249399
MIR3945HG	-0.773526	-0.846723	0.136876	-1.1797	-0.717771	0.449327	-0.968634	-0.690284	-0.528799	-0.553001	-0.723081	-1.1797	-0.465652	-0.137646	-0.865086	0.281243	0.206039	-1.1797	0.568214	-1.1797	-1.1797	-0.940902	-0.0470663	0.0337658	-0.398645	-0.948342	0.595016	0.289852	-0.739754	-0.878436	-0.391303	-1.1797	-0.402206	-0.603879	-0.61975	-0.222836	0.301028	1.22841	-0.638707	-0.00360591	-1.1797	-0.38811	-0.550636	1.01265	-0.822822	0.285298	0.633855	2.70127	0.765678
KCNJ15	-1.96613	-0.72457	-0.00740723	0.47318	-1.03639	0.235807	-2.34616	-0.527499	-0.518794	0.102481	0.576835	-0.88097	-0.150608	-0.326205	-0.98075	0.435815	-0.349207	-1.13717	0.272157	-2.30519	-2.11991	-2.2605	-0.217294	1.10461	-0.557775	-1.15017	0.362476	-0.0534276	-1.2521	0.648645	1.41239	0.194901	-0.500752	-0.881607	-1.91892	0.341633	0.744606	0.494106	0.281657	-0.108248	-0.284268	-0.779896	-0.313864	0.6475	-0.123952	0.624431	0.393673	0.343479	0.567785
ITGB6	-0.829218	-0.840888	-0.95472	-0.829519	-0.166752	-0.372166	-1.17676	-0.731484	-1.14676	-0.19937	-0.621311	-0.849878	-0.0116218	0.38357	-1.27513	0.744035	-0.737966	-1.1124	0.563384	-1.37566	-0.995031	-1.31702	0.327529	0.45476	-0.498399	-0.480424	0.346865	0.131463	-0.336426	-0.270968	0.534729	-0.693612	-0.87324	-0.908273	-1.24187	-0.542247	0.657996	1.45645	-0.184113	0.249107	-0.528698	-0.995332	-0.508026	0.610355	0.0116673	-0.00768924	0.400866	0.097057	0.820983
CDKN2A	-1.21978	-0.821225	-0.117579	-1.19049	-0.452129	-0.364603	-1.77865	-1.13667	0.0793585	0.00730421	-0.983033	-1.98459	-0.364904	-0.406378	-0.943003	-0.66223	-0.512547	-0.747972	-0.791849	-0.778586	-1.31997	-1.74792	-0.390342	-0.748558	-0.850595	-1.12491	-0.233845	0.120658	-1.63301	-1.08	-1.15853	-0.730209	-0.599248	-0.722291	-1.09315	0.541014	-1.39251	-0.604929	-1.05891	0.921629	0.0027125	-0.599376	-1.05953	0.199186	-1.11634	-0.782334	-0.482116	0.123573	-0.641019
MIR4664	-1.06126	0.0620347	0.0274166	0.348133	-1.60516	-0.766128	-0.626259	0.586448	1.54383	0.717953	-1.09887	-0.752889	-0.194792	0.298239	-0.974167	0.231083	0.320801	-0.290668	-0.785134	-0.647447	-0.697222	-1.12183	-0.190682	-0.215949	-0.0185217	-0.314981	1.38624	0.331837	-1.06473	-2.1368	-1.69647	0.278143	-0.473973	-0.223391	0.374631	0.373925	0.653386	-0.143301	-0.657888	0.418188	0.89886	-0.805384	-1.02714	0.233483	-0.736709	-0.21431	-0.195626	-0.908286	0.218062
CTA-384D8.35	-1.28222	-0.806627	1.02189	-0.161071	0.0479527	0.635945	-1.70137	-0.405864	0.0251567	0.818095	-0.841419	-0.436363	-0.498186	0.681146	-1.55599	0.013712	-0.135669	0.835876	-0.0586201	-1.25243	-1.71844	-1.46971	0.59381	-0.0371588	-0.70926	-0.610529	0.334538	0.78777	-0.923017	-0.0377232	-0.550911	-0.27223	-0.244277	-1.36603	-1.14819	0.423244	0.451796	0.766851	-0.0857775	0.0490632	-0.477659	0.176503	-0.86337	0.977622	0.0748655	0.264627	0.109705	1.28783	0.248794
OGDHL	-0.896172	-1.32291	0.219152	-0.252863	0.754644	0.430266	-1.29218	0.0767991	-0.0506663	-0.413266	-0.496258	-1.14569	-0.584149	0.744855	-1.16558	-0.574226	2.69981	-0.559661	-0.991176	-0.865626	-0.846948	-1.13144	0.943823	-0.271882	0.0168068	-0.692459	1.29856	-0.155705	-0.682272	-0.640789	-0.582476	0.375748	-0.379118	-0.637705	-0.469824	-0.0964023	0.0900667	-0.617265	-0.562175	-0.0854399	0.854694	1.16436	-0.423804	0.422986	-0.16904	-0.437994	-0.85346	0.31265	-0.412701
KRT18	-0.256028	-2.02769	-0.588985	-1.09072	-0.197128	-0.0760904	-0.880242	0.522701	-1.1199	-0.868721	-0.306541	-0.889107	-1.66478	-0.963094	-0.440043	-0.275061	0.878221	-0.530257	-0.677328	-0.84142	0.159513	-0.500541	-1.04971	-0.89134	0.0990875	-0.271671	-1.15589	-0.184455	0.410783	-0.326943	-1.03356	-1.22313	-0.298666	-1.31965	-0.560544	-0.625958	-1.16873	-0.617509	-0.962564	-0.522395	-1.38409	-1.01381	0.358779	-0.645044	-0.325468	-0.281237	-0.629078	-0.632112	-1.15196
GPRC5A	-0.724689	-1.8182	-0.964958	-1.80161	0.0199976	-0.766123	-1.42376	-0.197257	-1.25331	-0.286294	-0.7352	-1.01986	-1.63725	-1.09612	-0.758751	-0.479005	-0.373007	-0.843717	0.0845822	-1.14283	-0.822321	-0.92818	-0.360779	-0.501056	-0.948338	-0.637806	-0.86707	-0.289876	-0.244081	-0.842151	-1.08334	-1.54766	-0.698091	-0.956162	-0.796372	0.278611	0.204914	0.325747	-1.28773	-0.148535	-0.751595	-1.25994	-0.662717	-0.134285	-0.728559	-1.03046	-0.867838	0.83705	-0.531039
EDN2	-0.247984	-1.29118	-0.367076	0.182469	2.10672	-0.14707	-1.19113	-0.534285	0.318511	-0.0797171	0.0475711	-0.945731	0.0257981	-0.103465	-0.789712	-0.258304	-0.0135479	-0.40582	-0.92242	0.0462984	-0.890174	-1.08599	0.352087	-0.520096	1.13913	0.290883	0.725384	-0.228098	0.249745	-0.601801	-0.179127	0.00238095	-0.816369	-0.920978	0.653137	-0.7855	-0.911162	0.400063	0.859418	0.00843087	-0.903673	0.439177	0.296159	-1.28504	-0.0199735	0.0465325	-0.68979	0.208543	-0.645114
FAM83A	-1.72825	-1.04343	-0.717133	-0.189444	-0.180024	-0.119021	-1.97929	-1.3766	-0.351588	0.202126	-1.09536	-0.941109	-0.692201	0.803781	-2.27575	0.353565	-1.27003	-1.97602	0.704626	-2.83102	-2.11054	-2.02297	0.377904	0.485638	-0.393086	-0.622557	0.261603	0.691759	-1.30759	-0.889922	-0.535094	0.0972845	-0.516011	-1.58914	-1.41995	0.125316	0.618116	0.607045	-0.464731	-0.256707	-0.523874	-1.15387	-0.548125	0.970421	-0.371131	-0.530508	-0.0349741	1.57446	0.665467
AREG	-1.00036	-1.30717	-0.567271	0.101967	-0.737799	-0.740068	-1.21161	-0.816232	-0.0847072	0.551695	-1.19351	-1.10954	-0.962113	0.149798	-1.46363	-0.510809	-1.09136	-1.18492	-0.710488	-1.28055	-0.771471	-1.36172	-0.576268	-0.43449	-0.435026	0.0268536	-1.0078	-0.03566	-0.703024	-1.13044	-0.867598	-0.280737	-0.535728	-0.933414	-0.92142	-0.349935	0.0577934	-0.319708	-0.0377677	-0.543773	-0.758006	0.202702	1.00023	0.198345	-0.0161489	-1.12407	-0.315503	-0.24326	0.053073
SCG5	-0.863857	-0.473592	-0.207905	-0.891078	-0.634354	-1.04629	-1.37203	-1.19816	-0.753378	-1.03841	-0.301268	-0.764189	-0.636998	0.0650182	-0.982796	0.767482	-0.613933	-0.73344	-0.292291	-0.585118	-0.870106	-0.939847	-0.493405	-0.136632	0.208688	-0.589761	-0.683275	-0.195574	-0.680402	-0.747362	-0.949859	-0.770548	-0.567927	-0.280692	0.0579708	-0.226444	-0.403648	0.203498	-0.211759	-0.301969	-0.97698	-0.969092	0.0928436	-0.366254	0.0531742	-0.872909	-0.404566	-0.260507	-0.91536
LINC01468	-0.599422	-0.755171	-0.33368	-0.737582	-0.367357	-0.127398	-0.895655	-0.370136	-0.895655	-0.643483	-0.56263	-0.706469	-0.468556	0.799054	-0.340721	0.355344	-0.261482	-0.696735	-0.526389	-0.895655	-0.503365	-0.649726	-0.699974	-0.12217	-0.474571	-0.657366	-0.660372	-0.0227522	-0.316589	-0.0582535	-0.18126	-0.895655	-0.625013	-0.628649	-0.439994	-0.197786	-0.652443	-0.45723	-0.388844	-0.895655	-0.690185	-0.575774	-0.547292	0.0831461	-0.486165	-0.376943	-0.0836945	0.14861	-0.895655
IGFBP3	0.664688	-0.231265	-0.122353	-0.766897	0.244076	-0.630206	0.00789342	-0.510264	0.692462	0.630763	0.270858	1.1384	-0.743925	0.317687	-0.725482	-0.239846	0.38128	1.39386	-0.0246025	0.764199	-0.339753	-0.41019	-0.0842843	-0.458479	-0.304082	0.240587	0.380783	-0.19819	0.375888	-1.18151	-1.08674	-0.967746	0.452521	0.128977	-0.727478	0.117296	-0.109096	0.572502	-0.133425	-0.0682564	-0.252755	-0.423761	-1.06025	-0.526162	-0.136101	-0.910316	-0.870838	0.992068	-0.930819
TYMP	-0.8698	-1.20185	0.806587	-0.425244	-0.44008	0.411022	-1.471	-0.441229	0.320672	0.680698	-0.521211	-0.754598	0.163342	1.01586	-1.45747	0.439602	0.0122007	0.172375	0.0843407	-1.07548	-1.43499	-1.9161	0.703221	0.584035	0.178955	-0.444675	0.783119	0.367756	-0.867083	-1.16237	-1.10929	-0.255867	0.17017	-0.940116	-0.704043	0.718573	0.64657	0.67001	0.0290167	0.580957	-0.342893	0.216462	-0.180108	1.0077	0.0249831	0.350287	0.999956	1.35969	0.251998
SIX4	-0.638393	-1.66535	-0.545806	0.393016	-0.101286	-0.231162	-1.24227	0.0326346	-1.08455	0.120366	-0.532653	-0.866133	-0.184357	-1.02908	-0.716887	-0.233916	0.35695	-0.859134	0.284079	-1.42628	-0.385012	-0.890466	-1.33424	-0.359688	-0.501787	-0.288227	-0.934127	0.176267	-0.279758	0.523701	-0.801192	0.0210796	-0.4318	-1.03016	-0.713538	-0.398776	-0.231525	-1.49589	0.238245	0.0653569	-1.21797	-0.604419	0.310276	-1.16002	1.06618	-0.178221	-0.68323	-1.13482	-0.590873
CNGB1	-0.987532	-1.31611	-0.809483	-0.690916	-0.426958	-0.0366784	-1.43674	-0.625925	-1.06185	-0.222873	-0.639092	-0.994374	-0.636259	0.459209	-1.05347	0.650145	-0.732654	-1.05328	0.238708	-1.41193	-1.17376	-1.29642	0.814311	0.695439	-0.386956	-0.746689	0.717093	0.0174902	-1.23035	-0.704086	0.0290602	-0.208646	-0.936902	-1.02101	-0.945517	0.170886	0.846267	0.202271	0.330056	0.902763	-0.612335	-0.935088	-0.664849	0.939057	-0.568593	0.493428	0.119488	0.891941	0.55572
STC2	-0.705858	-0.982242	-0.108575	-1.70056	-0.817029	-0.725277	-0.95033	-0.257085	-1.19359	0.371047	1.04531	-1.30256	1.50805	0.327961	-1.25424	-0.179843	-0.186933	-0.302128	0.266079	-1.5431	-0.768635	-0.987943	-0.274742	-0.249379	0.74641	-0.456805	-0.0890658	-1.07088	-1.46108	-0.439318	-0.944732	-1.8841	0.248701	1.31399	0.498453	-1.20236	-0.741067	-0.337508	0.238608	-0.0626251	-0.835576	0.996956	-0.37769	-0.561418	-0.880867	-0.961711	-0.902258	0.115797	-0.095028
ADM	-0.684588	-1.96588	-1.07894	-0.677335	0.341125	-0.0116394	-1.7129	0.291123	-0.465789	-0.0336946	0.750758	-1.74414	0.608441	-0.570244	-1.40906	0.303611	-1.07172	-0.661537	-0.336656	-1.12086	-1.0809	-1.40904	-0.484142	-0.545281	1.09083	-0.13363	0.541575	-0.511634	-1.51669	-1.53511	-1.96582	-0.925863	-0.666207	0.319877	-0.00861889	-0.748456	-0.155887	0.73066	-0.147392	0.187488	-0.19066	0.152364	-0.0562576	0.245862	-0.418703	-0.503096	-0.678191	1.15531	-0.628983
AFAP1-AS1	-0.593171	-0.541917	0.202055	-0.46559	-0.346014	-0.406925	-0.568806	-0.505578	-0.00895652	0.780968	-0.57528	-0.79891	-0.346936	-0.609319	-0.501906	-0.35552	0.418009	-0.79891	-0.408137	-0.608541	-0.612112	-0.480644	-0.79891	-0.79891	-0.0573612	-0.546742	-0.549923	-0.346547	-0.459358	-0.283863	-0.257683	-0.79891	-0.79891	-0.45346	-0.192625	-0.633993	-0.393736	-0.565261	-0.417261	-0.552319	-0.423865	-0.408688	-0.313395	-0.327269	-0.462132	-0.321964	-0.605476	-0.317474	-0.557764
DLK2	0.337652	-0.547668	0.156946	0.145832	0.686382	0.124925	0.0104622	-0.66833	0.700659	0.0160169	-0.194327	-0.24802	0.0254355	-0.569003	-0.486941	-0.223048	0.376964	0.86791	-1.5187	0.277664	0.187938	-0.249907	0.214979	-0.928438	-0.626913	-0.162076	-0.15767	0.907737	-0.267004	-1.1498	-1.2416	0.259075	-0.387698	0.468108	-0.000498003	-0.705977	-0.955526	0.453789	-0.0339648	0.672029	0.525995	-0.380528	-0.575698	-0.1776	-0.569918	-0.278845	-0.233384	0.00608904	-0.985714
CHST1	-0.510985	-1.62502	0.543813	1.1047	-0.100711	1.30145	-0.931382	-0.217791	-0.0442523	-0.422914	-0.871432	-0.364814	0.241527	0.304288	-1.22117	0.760503	0.818231	-0.863804	0.884882	-1.26926	-1.51338	-1.26738	-0.190384	0.317964	0.367658	-0.212884	1.55183	0.111351	-0.408494	-0.573194	-0.284392	1.16239	0.103919	-0.639772	-0.327565	0.600311	0.429546	-0.642862	0.679603	0.635877	-0.71883	-0.325096	0.661902	0.478011	0.549873	0.577429	0.153201	-0.0332531	0.736021
RP6-91H8.3	-0.577532	-0.348694	-0.64379	-0.614232	-0.583978	-0.806342	-1.04775	-1.04775	-1.04775	-0.586035	-0.574419	-0.747451	-1.04775	-0.481688	-1.04775	-0.0664758	-0.444517	-0.732	-0.224287	-1.04775	-0.652115	-1.04775	-0.737141	-0.241712	-0.793198	-0.0978061	-0.353775	-0.397622	-0.274947	-0.355154	0.0613722	-0.368431	-0.372151	-0.747528	-0.587475	-0.312661	-0.661694	-0.697285	0.128286	-0.360365	-1.04775	0.0297149	-0.101109	-0.274282	-0.542595	-0.393594	-0.546866	-1.04775	-0.424444
ENKUR	-1.00864	-0.76055	-0.103239	-1.29147	-0.959419	-0.456447	-0.635286	-1.08183	-0.392668	0.470193	-1.4018	-0.958904	-1.15459	0.297168	-1.13385	-0.418379	-0.895135	-0.850192	0.214228	-0.937327	-1.46394	-1.46815	-0.0434663	-0.675507	-1.28443	-0.563557	0.220219	0.0154222	-1.31054	-0.829344	-0.717612	-1.29319	-0.570509	-1.10726	-1.41225	1.11925	-0.0408096	0.447225	-0.751173	-0.773273	-0.820324	-0.56712	-1.23963	1.37148	-0.456263	-0.974389	-0.329346	2.7905	-0.164167
TREM2	-0.837525	-1.55379	0.457847	0.390086	0.200131	-0.625609	-1.32527	-0.157693	-0.629726	-0.173074	-1.02501	-1.09926	-1.09049	0.971031	-0.759555	-0.244267	-0.64341	0.423373	-0.383322	-1.26017	-1.27161	-1.39997	-0.814219	0.138005	-0.163674	-0.731567	0.253196	0.904443	-0.78657	-0.410253	-1.14106	-0.0470604	-1.1133	-1.28989	-0.74815	-0.0624037	-0.374322	-1.36539	-0.000613019	-0.38413	-1.5094	-0.804444	0.643959	-0.355578	0.206909	-0.718245	-0.622328	0.733528	-0.0260708
TNC	-1.18208	-2.30427	-1.36712	-1.81846	0.0237679	-0.383826	-1.72935	-0.293581	-1.63217	0.286447	0.603587	-1.44799	0.226492	-0.736853	-1.86591	1.15628	-0.489236	-1.53537	1.0228	-2.09293	-2.12212	-1.50972	-0.252391	0.179445	0.84453	-0.795425	0.232435	0.488958	-1.53979	-0.94619	-0.257392	-1.07026	-1.35992	0.127334	-0.428639	0.396851	0.935163	0.0974456	0.743079	1.23028	-1.35515	-1.37262	-0.732597	0.427058	0.0489269	-0.107718	0.724121	0.104077	0.0120431
CARHSP1	-1.65442	-2.16513	0.18647	-1.76492	-1.27677	0.371164	-1.9531	-0.243195	-0.785616	0.524644	-0.917573	-1.49896	-0.557415	1.17718	-1.50419	0.42712	-0.27416	-0.90236	0.763019	-1.45957	-1.5796	-1.66299	1.16889	0.881465	-0.460775	-1.32109	0.84035	0.0496605	-1.38511	-1.88457	-0.172675	-1.36614	-0.884741	-1.28384	-1.18776	0.846814	1.34691	1.47527	-0.960926	0.735342	-0.237583	-1.23718	-1.06592	1.64247	-0.798117	-0.0477247	0.373688	2.25329	0.919527
S100A11	-1.85627	-1.91288	-0.624967	-1.62698	-0.819876	-0.174061	-1.53129	-1.00814	-0.37521	0.500163	-1.30949	-1.15716	-0.466896	0.590418	-2.17168	-0.0299164	-1.10155	-1.10116	-0.087594	-1.37252	-1.3849	-2.29188	1.42001	0.557259	-0.732682	-1.39591	0.0901054	0.283203	-1.45697	-1.05442	-0.589547	-1.4823	-0.696767	-1.13089	-1.66224	0.507512	1.15191	1.61458	-1.05043	0.452593	0.67364	-1.02642	-1.2799	1.57036	-0.955245	-0.660984	0.724437	1.50699	0.586419
MYO1B	-1.30545	-0.66504	-1.06538	-1.89848	-0.032933	-0.48851	-2.25203	-0.88335	-1.61169	-0.657658	-0.8661	-1.46639	-0.0374103	-0.150422	-1.37059	0.104257	-1.38848	-0.610729	0.148967	-1.66511	-1.76867	-2.14419	0.201874	0.0869945	-0.587962	-1.2393	0.149927	0.27265	-1.51497	-1.17513	0.122465	-1.66675	-1.85428	-1.31277	-1.05575	-0.367771	0.463796	0.647523	-1.12412	0.193858	-0.351084	-1.54872	-1.61224	1.05291	-0.757957	-0.565646	0.168032	1.29311	0.101291
TMSB10	-1.37128	-2.87853	-0.202947	-1.57992	-1.37711	-0.679578	-2.13408	-0.256609	-0.852607	0.354751	-1.40114	-2.12176	-0.767214	-0.304251	-1.57943	0.221782	-0.453598	-1.41711	-0.169033	-1.80144	-1.77676	-1.84644	0.144954	0.0191536	0.772857	-0.777587	0.127256	0.1455	-1.08933	-1.61351	-0.716145	-1.64032	-1.44582	-2.02606	-0.416885	0.254875	-0.233595	0.274538	-0.95419	0.588097	-0.00633591	-0.872796	-1.01711	0.440483	-0.439373	-0.533301	0.0867764	0.38585	-0.657562
SERPINB1	-0.850799	-1.22099	-0.425711	-1.43452	-0.562628	-0.437462	-1.11801	-1.06696	-0.522979	0.221705	-1.01342	-1.15883	-0.817933	0.274495	-0.942812	1.07729	-0.965441	-1.17279	0.369953	-0.948995	-1.07466	-1.00787	0.429168	1.26775	-0.728809	-0.89473	0.0570292	0.47239	-0.887754	-0.535967	-0.411036	-1.33168	-0.531192	-1.1474	-0.963277	0.740179	0.878765	1.23438	-0.525574	-0.0316256	-0.855937	-0.69915	-0.436852	1.5314	-0.32965	-0.379998	0.256995	1.95224	0.713358
PNP	-1.99636	-0.890949	0.372383	-0.32692	-1.56066	0.260998	-2.00904	-0.6716	-0.298683	0.390951	-0.961072	-1.33313	-0.324201	0.141077	-1.53805	0.501505	-0.583689	-0.507294	0.469173	-1.06447	-2.08496	-2.21652	1.09452	0.743713	-1.33343	-1.37387	0.219201	0.523991	-1.80075	-1.12392	0.536299	-1.71462	-0.578569	-1.97818	-2.22493	0.739113	0.423816	0.377172	-1.04579	1.40123	1.54713	-0.652711	-0.658441	1.51329	-0.0793638	0.672946	0.587302	1.41361	0.556956
TUBA1C	-1.99759	-1.11814	-0.274042	-0.893637	-0.373547	0.128475	-1.64178	-0.0924157	-0.289112	0.869536	-0.1783	-0.79005	-0.220697	0.018884	-1.48608	0.5452	-1.25362	0.318281	0.0242648	-1.37018	-1.68678	-2.36768	1.66981	0.800564	-0.662664	-1.16009	0.178424	0.383451	-1.64871	-1.46211	0.232238	-1.26192	-1.0902	-1.57271	-1.67835	0.748722	0.822327	1.25408	-1.10789	1.20842	1.10139	-0.807765	-1.6359	1.31891	-0.757374	0.26581	0.577637	1.16117	0.255057
HN1	-1.6629	-1.12407	-0.73539	-1.1696	-0.95224	-0.272651	-1.08279	-0.911191	-0.208846	0.624307	-0.755145	-0.732766	-0.0937209	-0.0214288	-1.60088	0.089603	-0.819252	-0.811626	-0.610149	-0.951131	-1.21918	-1.99105	0.343272	0.160193	-0.868017	-1.30968	-0.111409	0.202872	-1.55324	-1.95264	-1.04409	-1.44844	-1.0308	-1.36387	-1.43275	0.0606585	0.171419	1.06933	-0.962877	0.53635	-0.23907	-0.949831	-1.26166	0.299319	-0.608477	-0.566246	0.0477398	0.749653	-0.185276
ANXA1	-0.674148	-1.56929	-1.26287	-1.45676	-0.532625	0.127258	-0.570137	-1.41752	-1.13985	0.203252	-1.59131	-0.947159	-1.07183	-1.13816	-1.11008	0.231772	-1.37499	-1.4173	-0.324432	-0.816415	-0.930902	-0.956386	0.481187	-0.00905009	-0.889563	-0.839704	-0.492977	0.0125771	-0.570611	-1.57603	-1.73253	-1.59224	-1.19901	-1.1178	-0.84476	0.933994	1.0866	0.185504	-1.15279	0.669736	-0.526948	-1.39534	-0.865506	1.21138	-0.509872	-1.34232	-0.558771	1.2234	0.641653
STK17A	-1.33322	-1.17095	-1.05354	-0.924764	-0.134342	-0.43982	-1.65952	-1.69802	-1.80242	-0.930298	-0.794492	-1.4551	-0.833801	-0.388547	-1.74253	-0.273369	-2.00667	-1.07595	-0.528294	-1.53355	-1.5179	-1.76026	-0.142107	-0.168622	-1.2939	-0.42002	-0.585729	-0.658718	-1.12711	-0.917665	-0.397295	-1.404	-1.05274	-1.08355	-1.68345	-0.350742	-0.23584	0.288802	-0.76366	-0.450524	-0.361596	-1.27744	-0.770949	0.736542	-0.702868	-0.868987	0.14439	0.290949	-0.392592
CTSL	-1.05954	-2.07868	-0.288333	-2.09126	-1.2736	-0.701421	-2.18405	-1.10807	-0.803856	-0.375039	-0.458441	-2.25357	-0.483946	-0.211744	-1.47388	0.231106	-0.839215	-1.79731	0.277882	-1.51998	-1.46615	-1.81004	0.542898	1.11198	0.859914	-0.925391	-0.225122	-0.0514285	-0.977119	-0.631287	-1.4758	-1.71866	-0.665757	-1.06119	-0.826882	0.271782	0.660876	-0.672033	-0.34088	0.206499	-1.03637	-0.748408	0.293394	1.62045	-0.692239	-0.343388	0.281387	1.25424	0.680721
KRT17	-1.10643	-2.71203	0.109235	0.344706	0.0254705	0.693633	-1.98483	-0.426124	-0.430344	1.13874	-1.38541	-1.02142	-0.26406	0.0647657	-2.33736	0.602804	-0.745372	-0.198203	0.574254	-2.70103	-1.10154	-1.47737	1.2461	0.0372348	-0.599233	0.0137964	0.714625	0.793431	-0.867195	-1.04189	-0.866616	0.250141	-0.681591	-1.49245	-0.948954	1.14381	1.0908	1.28747	-0.113556	1.30014	1.34859	-0.82279	-0.570669	0.718724	0.11617	0.349962	0.546551	1.27794	0.637493
ARNTL2	-1.10286	-0.023893	-0.320578	-1.46861	-0.00779698	-0.276813	-0.946808	-1.26243	-1.47416	-0.748173	-0.546392	-0.463658	-0.594809	0.289342	-1.05565	0.179697	-1.42635	-0.153126	0.00751485	-1.02332	-1.29052	-1.41993	0.493736	0.0883569	-1.46948	-1.5306	0.149264	-0.833186	-1.30769	-1.46138	-0.461169	-1.4725	-0.624916	-0.975811	-1.62128	0.0615565	0.363327	1.17994	-1.28661	-0.436291	-0.357013	-0.607606	-1.56659	0.992915	-0.946056	-0.534229	0.211458	1.43735	0.275833
CYP27B1	-1.49906	-1.3211	-1.01431	-1.5906	-1.10043	-1.11182	-1.55054	-0.854572	-0.140093	-0.680861	-0.650821	-1.50309	-1.22061	-0.715217	-1.28444	0.339916	-0.651483	-0.642497	-0.149988	-1.59069	-1.57415	-1.65839	-0.0234365	0.278392	-0.979718	-0.834217	0.0862022	0.968862	-0.755767	-1.28713	-0.192118	-1.11259	-0.962921	-1.14995	-1.23895	0.2136	-0.0258911	0.384117	-0.949649	0.0711912	-0.820851	-1.15252	-1.33385	1.05008	-0.885233	-0.106256	-0.10403	0.471459	-0.0604641
GPR68	-0.337479	-0.898173	0.163486	-1.10247	-0.865936	-0.516908	-0.6818	-0.355714	0.134156	-0.081859	-0.102405	-0.619903	-0.0730797	0.433679	-0.714921	0.524502	0.375305	-0.54588	1.19977	-0.864339	-0.978366	-0.888649	0.496685	1.10632	0.216497	-0.96171	1.35777	-0.00271239	-0.623204	-1.11768	-0.477792	-0.957126	-0.167166	-1.20346	-0.544745	0.613922	0.595705	1.4648	0.0194882	0.716513	-1.33747	-0.48263	0.0249222	0.988639	-0.104564	1.08784	0.670164	1.33333	0.418723
NAGS	-1.00438	-0.761858	-0.407454	-1.12019	-1.00314	-0.495653	-1.03484	-0.0967218	0.062553	-0.238818	-0.704902	-1.09497	-0.660887	-0.181139	-1.41982	0.382429	0.00719778	-0.438842	0.748898	-0.66942	-1.03282	-1.21222	-0.257693	0.0164532	0.0376876	-1.11327	0.648835	-0.0506993	-1.76221	-1.70242	-1.23058	-0.942154	-0.883952	-1.00231	-0.571198	0.28106	-0.058914	-0.263775	-0.985634	0.921847	0.0467256	-1.3412	-1.33144	1.50581	-0.905077	-0.416778	0.160248	0.902711	0.0402362
KIF2C	-1.5531	-0.289887	-0.316309	-1.0568	-0.951895	-0.504943	-1.63024	-0.206836	-0.946098	-0.135286	-0.922466	-0.790606	-1.33271	-0.632529	-1.31366	-0.298993	-1.07533	-0.726062	-1.14236	-0.845527	-1.12729	-1.89262	-0.332463	-0.541203	-1.25548	-1.35401	-1.29712	0.426243	-1.25675	-1.15058	-0.867468	-0.593573	-1.28141	-0.48456	-1.7131	0.0708331	-0.447155	-0.299051	-0.266492	-0.10012	0.403961	-0.500987	-1.45936	-0.643438	-1.01291	-0.431168	-0.731077	-0.5432	-0.378938
PIF1	-1.55321	-0.0955279	-0.0921335	-1.28852	-1.25157	-0.834384	-1.56464	-0.491416	-0.873339	-1.02041	-1.06761	-0.703033	-1.02706	-0.30105	-1.71132	0.0498119	-0.924939	-0.776076	-0.671574	-1.33033	-1.13328	-1.50688	-0.073544	-0.574664	-0.90206	-1.64181	-0.933809	-0.662388	-0.996462	-1.01412	-1.04554	-0.00642793	-1.2128	-0.274792	-1.32493	0.0680075	0.358937	-0.281594	-0.523446	-0.166252	0.0638548	-0.572891	-0.860401	-0.41111	-1.0275	-0.68505	-0.927991	-0.557755	0.221774
LINC00346	-0.759494	-1.58826	-0.434588	-0.617704	-0.89944	-0.56534	-1.38834	0.0528957	-0.69754	0.711103	-0.93857	-1.47345	0.435019	0.331267	-0.895091	0.687456	0.200384	-0.00672768	0.829213	-1.09338	-0.906716	-1.02599	0.979901	-0.149669	0.13517	-0.756792	0.115811	0.557251	-1.24733	-0.809784	-0.54894	-1.36464	-0.456462	-0.148108	-0.415991	0.397147	0.504374	2.18167	-0.858123	0.688988	-0.158041	-0.190312	-1.1288	1.14943	0.905615	0.530057	0.73554	1.31527	0.189452
RP11-517C16.2	-1.11892	-0.889389	-0.952562	-1.40506	-0.79783	-0.840343	-1.38659	-0.0241669	-0.716116	-1.15497	-1.29917	-1.01501	-1.11637	1.04843	-0.60626	0.640328	-0.555233	-0.93626	0.571044	-1.62928	-1.32987	-0.862262	-0.215485	0.342888	-1.57478	-1.24038	0.397399	-0.124069	-1.44222	-0.850728	0.562124	-0.926266	-1.4211	-1.47839	-0.529477	0.25153	1.59221	-0.983489	-1.29261	-0.0745561	0.0244846	-1.32515	-1.26831	0.367963	-1.39425	-0.64478	-0.756403	0.585996	0.372311
AGMAT	-1.18533	-1.57362	-0.256614	-0.698393	-0.738497	-0.116612	-1.40383	-0.819133	-1.37842	0.439349	-1.19609	-1.40113	-0.843538	-0.314468	-1.49563	-0.263341	-0.375542	-1.57251	-0.554231	-1.51906	-1.04205	-1.53668	0.0710535	0.221595	-0.22424	-0.40898	-0.318233	1.06555	-0.897976	-0.771806	-0.640467	-0.729279	-1.00621	-1.4013	-1.04883	0.448605	-0.554732	-1.28991	-0.0663795	-0.252494	-0.604213	-0.537408	-0.588724	0.0291698	-0.195104	-0.445334	0.228182	-0.319118	0.221497
KYNU	-1.13539	-1.54696	0.352557	-1.51019	-1.1625	0.115185	-1.45847	-1.61152	-0.773342	-0.0451416	-1.36968	-0.474189	-0.955068	1.00045	-1.90156	0.0984376	-1.10036	-1.48974	0.271047	-1.56456	-1.63881	-1.53403	-0.915596	0.467476	-1.16053	-0.967803	0.0802351	0.0339133	-1.1499	-0.606498	-0.148741	-0.701091	-1.35593	-1.67877	-1.34871	-0.152996	0.747619	0.345718	-0.0410978	-0.103233	-0.947152	-0.677972	-0.715524	0.0573221	-0.51721	-0.375045	-0.603398	0.523267	1.04265
CDKN3	-1.48811	-0.0626915	-0.23808	-1.20252	-0.410665	-1.13806	-1.55933	-0.542897	-0.77538	-0.109665	-0.688624	-0.567499	-1.3623	-1.33616	-1.51057	-0.519753	-1.14625	-0.851041	-1.04121	-1.04568	-1.03066	-1.57105	-0.419576	-0.475265	-1.23038	-1.42569	-1.06763	-0.656766	-0.919741	-0.964214	-0.952519	-1.05798	-1.31344	-0.763293	-1.62207	-0.149466	-0.663689	-0.0808457	-0.219122	-0.718712	0.479735	-0.918609	-0.593831	-0.663966	-0.480587	-0.638566	-0.80757	-0.594579	-0.707502
PGF	-0.760357	-0.93178	-0.652128	-0.849607	-0.763112	-0.21334	-1.61716	0.265095	0.122063	0.245951	-0.695057	-1.41906	0.361684	-0.2995	-1.0268	0.921425	0.506636	-0.494889	1.46518	-1.16727	-0.739896	-1.38019	0.158151	1.30356	0.807487	-0.57695	1.91658	0.644345	-1.40437	-0.916382	-0.170388	-0.507013	-0.0691796	-0.550943	-0.441925	0.558864	1.05814	-0.433814	-0.4183	0.90909	0.213363	-0.68444	0.112884	0.694075	0.242576	0.799226	0.916835	1.18649	0.815204
SLC2A9	-1.53429	-1.79953	-0.225388	-0.437161	-1.19957	0.284737	-1.86254	-0.649198	-0.597088	0.40686	-1.20157	-1.76058	-1.04882	0.433533	-1.58834	0.75864	-0.867044	-0.972587	0.0224267	-2.01601	-1.03386	-1.40849	0.369988	0.350199	-0.751079	0.0718483	0.419779	1.22559	-1.30191	-0.116062	-0.0521326	0.436327	-1.31735	-1.37435	-0.92544	0.601497	0.69127	0.847691	-0.268166	-0.846228	-1.01274	-1.01599	-1.26203	1.1704	-0.953798	-0.675463	-0.722147	1.66285	0.398896
NRIP3	-1.26097	0.231538	-0.568683	-1.20216	0.197525	-0.0585173	-1.17579	-0.227131	-1.00958	-0.440493	0.425948	-1.08143	0.494899	0.0142059	-1.2035	0.0165345	-0.516885	-0.377056	0.15166	-1.53676	-0.904902	-1.14626	1.06507	0.571844	0.0871681	-0.739218	-0.219207	0.104372	-1.64588	-1.14924	0.150287	-1.67445	-1.17229	-0.98911	-0.858892	-0.38433	-1.10292	-0.527382	-1.15898	0.154818	0.399165	-1.00411	-0.876772	0.315281	-1.27837	0.0552956	0.126175	0.00573077	0.538435
ULBP3	-1.40926	-1.89387	-0.707446	-0.857596	0.435386	-0.62534	-1.46718	-0.378147	-0.310407	0.257597	-0.801345	-0.874084	-0.442319	-0.450156	-1.3628	-0.13855	-0.662514	-0.560444	-0.642734	-0.966573	-1.71441	-1.73034	0.677799	-0.445564	-0.194865	-0.750309	-0.376615	0.282042	-1.18033	-1.17182	-0.477651	-0.716149	-1.22538	-0.800931	-0.914707	-0.260266	0.0321778	0.57925	-0.535816	0.303713	-0.587238	-0.447806	-1.0644	0.290503	-0.611356	-0.910079	-0.987604	-0.352747	-0.216203
ANXA3	-0.847619	-2.12434	-0.783654	-0.372383	0.157587	0.154767	-2.08925	-1.12383	-1.64475	0.320958	-1.25698	-1.08477	-0.933467	-0.0181863	-1.4504	0.177299	-0.94581	-1.42376	-0.590449	-1.25586	-1.08035	-1.26675	0.158299	0.0448305	-0.861016	-0.378933	-0.344048	0.4323	-0.533771	-0.412316	-2.03614	-0.686594	-1.41295	-1.29181	-1.51139	0.375981	-0.0856263	0.509009	-0.674238	-0.221257	-0.684491	-1.78256	-0.617288	0.582423	-0.250483	-1.74568	0.000986625	1.0585	-0.764332
IL23A	-1.25895	-1.24689	0.593969	-0.459504	-1.1885	-0.398269	-1.1907	-1.11025	-0.44506	0.0799291	-1.20881	-1.04426	-0.890421	-0.0248894	-1.15516	0.771739	-0.641037	-1.1549	0.0772762	-1.08275	-1.03837	-1.10652	-1.08774	0.0230126	-0.685621	-0.506781	-0.494818	1.52446	-0.886791	-0.846926	-0.715553	-0.618571	-1.03378	-1.37761	-0.97707	-0.501959	-0.396526	0.394512	-0.451038	-0.753015	-1.05068	-0.889659	-0.806847	-0.00323012	-0.487101	-1.20048	-0.679412	1.19081	-0.885128
LINC01605	-1.36782	-1.19463	-0.502858	-2.36006	0.134272	-0.349191	-1.36768	-0.503654	0.821002	0.205015	0.151656	0.0195493	0.696601	0.275568	-2.41892	0.768166	0.940502	0.380165	0.999578	-1.65784	-0.858992	-1.7194	1.22978	0.187675	-0.416363	-1.36626	0.678855	0.048473	-1.17052	-1.69691	-0.761364	-1.93003	-0.890114	-0.479787	-1.16769	0.315324	0.874217	1.79695	-0.562103	0.348846	1.17813	-0.781623	-1.36315	0.417775	-0.0288038	0.249884	0.314887	0.394204	0.659392
ARTN	-0.944988	-0.74898	-1.11787	-0.825129	-0.869297	-0.607986	-1.02643	-0.863729	-0.535545	-0.33821	-1.21129	-1.05632	-0.637442	0.612943	-1.14202	0.458816	-0.940981	-1.02533	0.0845728	-0.770769	-0.958774	-1.1044	0.403421	-0.239877	-0.341457	-1.0386	0.291236	0.267948	-1.03492	-1.08714	-0.938492	-0.950863	-0.954744	-1.21119	-0.792449	-0.266878	0.130931	0.31267	-0.669888	0.0195527	-0.49539	-0.950651	-0.813248	0.52147	-0.590366	-0.567982	-0.682675	0.127243	0.326442
CSF2	-0.715216	-1.18346	-0.210872	-1.15645	-0.44438	-0.219399	-0.696565	-0.667426	-0.910171	-0.601327	-1.16947	-1.10867	-0.691812	-0.851556	-1.3992	0.141142	-0.27512	-1.09372	-0.778833	-0.580781	-0.688534	-1.02153	-0.801583	-0.513384	0.0189654	-0.324801	-0.136069	-0.170436	-0.996191	-0.729138	-0.815736	-0.98127	-0.684463	-1.3992	-0.634209	-0.327493	-0.942435	-0.514703	-0.620899	-0.647102	-0.419377	-0.431075	-0.745941	0.64399	-0.910481	-0.65285	-0.239675	0.105802	-1.3992
LRRC4	-0.557333	-1.70612	-0.845942	-1.2478	-0.405862	-0.0378052	-1.43615	-0.39276	-0.767574	0.855947	0.406026	-1.25516	-0.157659	0.781026	-1.00592	1.12163	-0.250162	-1.08013	1.90995	-0.364369	-0.973631	-1.23251	0.576015	2.02414	-0.180596	-0.113123	-0.105202	0.661632	-0.353748	-0.277001	2.41661	-1.10391	-0.868185	-0.389704	-0.523864	1.13833	2.20311	1.49404	-0.458222	0.615903	-0.965862	-0.702095	-0.0398942	1.32207	0.209072	1.03228	0.576115	0.0307226	1.78091
RP11-527N22.2	-1.08435	-0.880391	-0.701683	-1.60119	0.222901	-0.518428	-1.15565	-0.672299	-0.0154254	-0.487735	0.0423936	0.174723	0.433225	-0.340007	-2.14394	0.938075	0.311471	0.232225	0.931185	-1.7659	-0.905878	-1.45997	0.739522	-0.217553	-1.20491	-1.49038	0.0737306	-0.44365	-1.09806	-1.35001	-0.936582	-1.81492	-1.25045	-0.331742	-1.28578	0.156605	0.74844	1.73653	-0.481834	-0.135594	0.851304	-0.833253	-0.986351	-0.240465	0.0814081	0.0210126	0.0627977	0.504913	0.97286
C12orf54	-1.10815	-1.37732	-0.0398232	-0.360894	-0.242319	0.640665	-1.52904	-0.446984	-1.03668	1.29147	-0.665253	0.128522	-0.908042	-0.880143	-0.895731	-0.439501	-1.0804	-0.88106	-1.08638	-1.28062	-1.04453	-1.41653	-0.946834	-0.761338	0.0628173	-0.0939314	0.675887	0.0598251	-0.826268	-1.01266	-1.47038	-1.15142	-0.974867	-1.22473	-1.12665	-0.111521	-0.141521	-0.552231	-0.790126	-0.711714	-0.87788	-1.35486	-0.848617	-0.531865	-0.705803	-0.978258	-0.315995	-0.529535	-0.304748
CREG2	-1.30372	-0.411282	-1.02136	-1.02309	0.356748	-0.689403	-1.29036	-1.07552	-1.39294	0.656748	-1.05749	-1.09722	0.273759	0.182443	-0.921848	-0.102688	-0.53873	-0.699176	0.768243	-1.08193	-1.36319	-1.18868	1.10541	-0.948553	-0.333367	-0.161372	-0.16698	-0.178891	-0.878326	-1.00538	-0.00573141	-1.08633	-1.13994	-1.00973	-0.69894	0.23195	-0.013306	2.59225	-0.897819	0.689464	-0.23309	-1.06429	-0.838268	-0.243968	0.0752657	-0.569259	-0.80229	0.275791	0.148769
KRT17P2	-1.02054	-1.90656	-0.323657	-0.354358	-1.03787	1.08712	-1.11425	-0.805953	-0.642546	1.2258	-1.10271	-1.18539	-0.735379	-0.42988	-1.46595	0.695911	-0.698639	-0.0585441	1.49354	-1.27908	-0.855387	-1.43441	1.29142	-0.766679	-0.860482	-0.623539	0.587009	0.421885	-1.04273	-0.572272	-1.06891	0.142369	-0.733483	-0.331063	-1.45134	0.394926	0.245688	1.80399	0.916641	0.825692	1.74131	-1.14455	-0.711229	0.445167	-0.46214	1.20416	0.393021	2.16006	0.28056
CTD-2555C10.3	-1.2652	-0.561309	-0.210239	-0.172138	-0.775142	0.920996	-0.664463	-0.448446	-0.0963444	0.371082	-1.00593	-0.574146	-0.448622	0.169707	-1.15154	0.60144	-0.378135	-1.092	0.0956058	-1.01937	-1.09764	-1.17706	0.487002	0.372229	-0.651024	-0.700027	-0.347151	0.805281	-1.06179	-1.5106	-1.31162	-0.396643	-0.368432	-0.706335	-1.78195	0.532545	1.29898	1.02378	-0.777681	-0.285677	-0.987092	-0.558215	-0.98163	1.26138	-0.322678	-0.637715	-0.500038	2.03154	1.37165
CDKN2B-AS1	-1.15606	-0.664213	-0.358865	-1.28973	-0.897724	-0.265212	-1.35554	-1.60985	-0.944311	-0.55103	-0.925895	-1.29344	-0.980498	-0.0320297	-0.548556	-0.872428	-0.814104	-0.591906	-0.534524	-0.748033	-0.838557	-1.42848	-0.758005	-0.734211	-1.23606	-1.22107	-0.283433	-0.665677	-1.56812	-0.223038	-0.0965299	-0.709001	-0.497065	-0.807751	-1.20608	-0.00120764	-1.19864	-1.12445	-1.08105	0.489448	-0.439481	0.0554145	-0.950563	-0.968948	-0.99409	-1.37017	-0.418086	-0.594098	-0.795075
IL1A	-0.637866	-0.868646	-0.895552	-0.441714	-0.591992	0.0720075	-0.83784	-0.91252	-1.24293	-0.0261116	-1.20991	-0.847039	-0.560597	-0.0294241	-1.35026	0.036815	-1.44446	-0.17824	-0.6612	-0.236957	-0.719083	-1.24152	0.00841424	-0.28959	-1.31945	-0.78132	-1.07421	0.296003	-0.666795	-0.671273	-1.03286	-0.46255	-1.20782	-0.945109	-1.31419	0.0451521	-0.0433865	-0.141413	-0.607351	-0.306249	0.0104506	-1.20875	-0.915051	0.511835	-0.566146	-1.16641	-0.238282	0.578297	-0.548438
ELF3	-0.352548	-1.53806	0.11656	-0.405774	0.196499	0.0199172	-1.60145	0.161859	0.169056	0.569322	-0.356431	-0.62388	-1.2599	0.215383	-0.48902	0.00721096	0.910137	-0.568105	0.00374989	-1.07776	-0.157518	-0.918553	-0.997716	0.475852	-0.248391	-0.00818994	0.106157	0.506515	-0.0110882	-0.464218	-0.732598	-0.176465	0.359557	-1.15656	-0.7013	-0.233842	0.609244	0.275312	0.0343693	-0.670668	-1.57082	-0.26024	0.640212	0.618107	-0.551532	-0.0425272	-0.364419	1.61432	0.264497
ZNF114	-0.802823	-0.672751	-0.822006	-1.02626	-0.748281	-1.25972	-0.650614	-0.583279	-0.993323	-0.863563	-1.30038	-0.868726	-0.664693	-0.402437	-0.813707	-0.545113	-0.385756	-0.901624	-0.868424	-0.756965	-0.994038	-0.713575	-1.20724	-0.538222	-0.946754	-0.893938	-1.10223	0.436384	-0.463945	-0.581679	-0.619202	-0.607181	-1.00204	-1.15367	-0.667263	-0.757064	-1.19478	-1.05944	-0.512895	-1.05805	-1.04195	-0.521494	-0.950534	-0.0924331	-0.528463	-0.813209	-0.879601	0.727228	-0.899124
CLDN7	-0.301956	-1.24518	-0.418442	-1.49095	-0.26431	-0.120427	-1.19096	0.420562	-0.967623	-0.691647	-0.378316	-0.662912	-0.754184	-0.424594	-0.419684	-0.16965	0.534652	-0.229661	-0.53432	-0.813835	-0.355245	-0.691591	-0.873947	0.0239587	-0.345227	-0.730571	-0.725292	0.538087	-0.034012	-0.750502	-1.56906	-1.38534	-0.53107	-1.26765	-0.710753	-0.889119	0.0470116	0.624647	-1.16639	-0.0662668	-1.26677	-0.707189	0.0395278	0.260119	-0.530965	-0.669111	-0.270059	0.583496	-0.129337
ADGRF1	-1.15489	-0.90927	0.00539022	-1.26565	-0.920094	-0.459883	-1.27455	-1.3239	-0.368405	-0.35066	-1.13375	-0.38374	-0.443509	-0.463808	-1.05708	0.0114879	-0.778535	-1.17828	-0.470088	-1.44884	-1.14198	-1.29968	-0.818975	0.804297	-1.23324	-1.11624	-0.301132	-0.486294	-0.676654	-0.108743	-1.07821	-0.56387	-0.167345	-1.16698	-1.12964	-0.435473	-0.426281	-0.206555	0.0231395	-0.47633	-0.748534	-0.8744	-0.868055	1.09781	-1.02693	-1.37548	-0.314133	1.57953	-0.308196
CDH16	-0.585197	-0.958556	-0.837092	-0.229776	0.887432	0.335785	-0.841845	-0.448931	-0.451651	1.38652	-0.851123	-0.600804	-0.711521	-0.366584	-0.925223	-0.410807	-0.952423	-0.869932	-0.510746	-1.17162	-0.793607	-1.17162	-0.0870648	-0.823657	-0.449277	-0.139128	-0.275119	0.840604	-0.77361	-0.597189	-0.507824	-0.879225	-0.526116	-1.17162	-0.480557	0.174579	-0.148707	-0.0863771	-0.681774	-0.352585	0.139882	-0.774835	-0.90625	0.459291	-0.300417	-0.890203	-0.894398	-0.0966031	-0.485676
POPDC3	-0.963833	-1.22218	-0.835433	0.244553	0.0138743	-0.622962	-1.04492	-1.22218	-1.22218	-0.695847	-0.924475	-0.914635	-1.01987	-0.681459	-1.22218	-0.344594	-0.890355	-0.898871	-0.624792	-1.22218	-0.871199	-1.22218	-0.182423	-1.03512	-0.961357	-0.507962	-0.652836	0.214336	-1.00813	-0.71973	-0.96837	-0.839062	-0.841175	-0.846275	-1.22218	0.426685	-0.827261	-0.659045	-0.0947896	-0.234432	-0.648545	-0.920911	-0.774347	-0.135651	1.08328	-1.00851	-1.22218	-0.368115	-0.701355
IL20	-1.03385	-1.72539	-0.664719	0.816537	-0.181559	-0.666846	-1.72539	-0.985528	0.0886472	1.06395	-0.176127	-0.614413	-1.25436	0.499314	-1.36912	-0.0142661	-1.17855	-1.72539	-0.263832	-1.72539	-1.1163	-1.25843	-0.736028	0.419341	-1.72539	0.620569	0.58649	1.10924	-0.388988	-1.09094	0.826086	-0.072198	-0.713942	-1.07333	-1.72539	-0.617556	-0.361586	0.0402269	0.994844	-0.634402	-1.40637	-0.340181	1.98144	1.86682	0.176146	-0.536225	-0.215175	-0.04201	-1.22631
STRA6	-0.49047	-0.771973	0.0850627	0.863743	0.349858	0.656193	-1.35743	-0.876954	0.689592	0.440719	-0.734394	0.30808	-1.1876	1.86605	-1.37065	-0.0628562	-0.604589	-1.44682	1.46603	-1.36435	-0.910201	-0.895185	0.178794	0.315813	-0.153788	0.0620355	-0.230692	1.51576	-0.484894	-0.0432333	0.0475936	1.55643	-0.924115	-1.0477	0.266523	0.337829	0.543336	0.031982	0.186056	-1.23289	-0.625455	-0.956936	-1.11312	0.277408	0.789811	-1.02639	-0.37226	0.738068	-0.0989666
LINC01518	-0.83744	-0.0362229	-0.640573	-0.83744	0.580854	1.64719	-0.599858	-0.589812	-0.590763	-0.83744	1.30644	-0.83744	-0.83744	-0.165444	-0.83744	-0.83744	1.03182	-0.83744	-0.83744	-0.83744	-0.83744	-0.83744	-0.83744	-0.179236	-0.589933	-0.577016	-0.474306	0.943968	-0.83744	-0.597362	-0.421309	-0.83744	-0.83744	-0.128632	-0.83744	-0.83744	-0.571621	-0.250046	-0.83744	-0.582791	-0.83744	-0.551431	-0.83744	-0.83744	-0.83744	-0.83744	-0.83744	-0.483646	-0.83744
GRIN2D	-0.848446	-0.805099	-0.770526	-0.812774	-1.02091	-1.32236	-0.683509	-0.118635	-0.220544	0.688235	-0.881758	-0.56667	-0.350792	0.27845	-0.552103	-0.0601345	0.417059	-0.264297	0.0233906	-0.426257	-0.903504	-0.738247	-0.497742	-1.08781	-0.265538	-0.956982	-0.335824	0.775423	-0.629764	-0.833201	-0.781759	-0.842066	-0.528401	-0.567045	-0.482606	-0.430128	-0.3184	1.53621	-0.654418	1.24782	-0.311542	-0.349468	-0.64295	-0.419946	-0.466206	-0.753098	-0.545733	-0.729746	-0.589654
RPSAP52	-0.324732	-0.66129	-0.494425	-0.866907	-0.619311	-0.866907	-0.641603	-0.866907	-0.866907	-0.391417	-0.488516	-0.866907	-0.192708	-0.414172	-0.866907	-0.408055	-0.501276	-0.866907	-0.623883	-0.49515	-0.608551	-0.866907	-0.580502	-0.456168	-0.535393	-0.518139	-0.866907	-0.354525	-0.482804	-0.866907	-0.26697	-0.866907	-0.586296	-0.476109	-0.866907	-0.359318	-0.30652	-0.543752	-0.394175	-0.385877	-0.566175	-0.866907	-0.866907	-0.153712	-0.267565	-0.595324	-0.866907	-0.393656	-0.533383
GPR78	-0.749975	-0.741123	-0.0838126	-0.44765	-0.913024	-0.337039	-0.936615	-0.745702	-0.747342	0.0645605	-0.381927	-1.17505	-0.368395	1.05618	-0.740326	1.28131	-0.728708	-1.17505	0.409635	-0.896409	-0.630738	-0.905286	-0.0304592	0.520622	-0.824214	-0.358776	-0.330615	0.968021	-0.768559	-0.421176	-0.418848	-0.58107	-0.878084	-0.761473	-1.17505	0.336611	0.936587	1.89341	-0.515767	-0.114387	-1.17505	-0.769809	-0.635455	2.09668	-0.77189	-1.17505	0.262771	2.21118	0.636546
SLAMF9	-0.748943	-0.742972	-0.577363	-0.802343	-0.571232	-0.210545	-0.583829	-0.701636	-0.566699	-0.0291366	-1.03461	-0.756627	-1.03461	-0.580102	-0.365495	-0.530485	-0.476207	-1.03461	-1.03461	-0.661398	-0.668377	-0.465798	-1.03461	-0.622263	-0.565137	-0.188639	-0.490219	-0.669773	-0.761476	-0.711763	-0.638439	-1.03461	-0.474245	-1.03461	-0.732702	-0.392317	-0.677244	-0.316051	-0.454857	-0.444733	-0.434539	-0.273405	-0.522739	-0.318623	-0.763722	-0.761964	-0.655408	-0.697786	-0.69978
KRT17P3	-1.08724	-1.40297	-0.455627	1.04307	0.372695	1.97568	-0.929248	0.0517458	-0.488881	0.372343	-0.431158	-1.33131	-0.453257	-0.893018	-1.1322	0.291096	-0.646948	0.590517	0.306519	-0.852098	-0.768809	-0.996033	2.39694	-0.55085	-0.753079	-0.911122	-0.136238	0.188073	-1.19793	-0.92002	0.653336	-0.405728	-0.681244	-0.285162	-1.13177	0.643442	0.132418	3.06132	0.980398	0.326809	0.998552	-0.943766	0.032461	0.436769	0.431664	0.2344	-0.18744	0.866937	0.211903
LINC00460	-0.621066	-0.926901	-0.354788	-0.322618	-0.528612	-0.310544	-0.926901	-0.243019	-0.442165	-0.0976377	-0.638826	-0.926901	-0.588719	-0.286792	-0.926901	-0.499535	-0.446784	-0.926901	-0.255121	-0.926901	-0.587128	-0.926901	-0.660148	-0.26937	-0.708291	-0.323401	-0.606163	0.380659	-0.489499	-0.118937	-0.714183	-0.473362	-0.926901	-0.926901	-0.926901	-0.368846	-0.126279	-0.625921	0.294634	-0.926901	-0.926901	-0.674283	-0.926901	-0.262644	-0.493072	-0.926901	-0.431007	-0.486124	-0.488721
LINC01322	-0.134999	-0.923638	-0.796856	-0.766523	-0.424813	-0.772475	-0.923638	-0.923638	-0.923638	0.0365996	-0.713597	-0.923638	-0.749015	-0.270506	-0.923638	-0.0599851	-0.573574	-0.644577	-0.296178	-0.923638	-0.923638	-0.923638	-0.348718	-0.564475	-0.923638	-0.755926	0.107261	0.100138	-0.923638	-0.769029	-0.516227	-0.923638	-0.733078	-0.658251	-0.719415	0.38856	-0.339888	1.58707	-0.762496	-0.524621	0.694646	-0.605697	-0.923638	-0.526649	-0.516631	-0.923638	-0.923638	0.979832	-0.257483
RP11-400N13.3	-0.756736	-0.913228	0.812635	0.433997	-0.615877	0.541004	-0.993009	-0.677878	0.259497	0.522913	-0.643471	-0.387306	-1.51807	-0.0765004	-1.02204	0.881733	-0.619399	-0.992097	-0.217135	-1.51807	-0.634231	-0.685106	-0.134262	0.598941	-1.09347	-0.364356	-0.21304	0.988676	-0.826125	1.30827	-1.0415	0.000291712	-0.697305	-0.814227	-0.974921	0.649424	0.617624	0.636599	0.585079	0.00664363	-0.160776	-0.409383	-0.468604	0.537617	0.777862	-1.51807	-0.143334	1.92679	-0.490905
RNU5F-1	-0.819522	1.50312	-1.14572	-0.658434	-0.403524	-1.32376	-0.919989	-1.24156	-1.30036	-0.430023	-0.943756	-0.844672	-1.03569	-0.441948	-0.974199	-1.11281	-1.4052	-0.938809	-1.03404	-1.31237	-0.905872	-0.956579	-0.407552	0.565073	-0.148469	-0.636888	-0.731045	-0.660615	-0.746842	-0.330693	0.52139	-0.639327	-0.281142	-0.372503	-0.498755	-1.16147	0.903755	-0.157365	-0.032789	-1.22626	-0.465855	-0.749922	-0.596625	-0.373476	-0.357614	-0.0235103	-0.441297	-0.436015	-0.053994
GPR50	-0.545892	-0.788999	-0.788999	-0.788999	-0.214942	0.220551	-0.788999	-0.588372	-0.195385	-0.788999	-0.788999	-0.788999	-0.254934	-0.564972	-0.788999	0.178365	-0.608274	-0.788999	0.138046	-0.788999	-0.568273	-0.788999	-0.366786	-0.788999	-0.58847	-0.368789	-0.374061	-0.0705445	-0.556558	-0.594489	-0.593875	-0.788999	-0.54926	-0.788999	-0.426407	-0.355342	0.75988	0.143532	-0.338031	-0.49762	-0.219216	-0.10302	-0.570203	-0.355617	-0.558469	-0.0661632	-0.466292	-0.295081	-0.0463353
RNU5A-8P	-0.741028	-0.674494	-0.834154	-0.244223	-0.670251	-0.952584	-1.21557	-1.21557	-1.21557	-0.859157	-0.850152	-0.88843	-1.21557	-0.297694	-1.21557	-0.452598	-0.965652	-0.45237	-0.643678	-1.21557	-1.21557	-1.21557	-0.113715	0.626611	-1.21557	-0.505853	-1.21557	-0.786218	-0.660733	-0.158258	2.21628	-0.284464	-0.884044	-1.21557	-1.21557	-0.946091	0.489708	-0.291379	-0.731264	-0.930264	-1.21557	-0.895128	-0.422226	-0.246335	0.0291961	-0.436228	-0.447657	-0.114	0.390265
RP11-221N13.3	-0.0970743	-1.28385	-0.671947	-0.786256	-0.975642	-0.805019	-0.887688	-0.870978	-1.28385	-0.82441	-0.812826	-0.939166	-0.963758	-0.634121	-0.506777	0.125627	-0.591457	-0.92143	-0.133682	-0.821085	-0.440712	-0.835782	-0.492615	-0.0547172	-0.51666	-0.536068	-1.28385	0.730912	-0.53168	-0.593776	-0.651187	-0.788014	-0.790758	-1.28385	-0.909499	-0.440111	-0.213804	-0.485066	-0.508373	-0.140692	-0.638149	-0.946223	-0.242063	0.139312	-0.704031	-0.945783	-0.950822	0.230049	-0.568417
RP11-603B24.2	-0.709617	-0.709617	-0.709617	-0.709617	-0.709617	0.989689	-0.709617	-0.709617	-0.709617	0.686061	-0.709617	-0.709617	-0.276975	-0.709617	-0.709617	1.44086	0.497309	-0.709617	-0.709617	-0.709617	-0.709617	-0.709617	-0.709617	-0.14523	-0.709617	-0.415349	-0.709617	1.06512	-0.709617	-0.709617	-0.709617	-0.709617	-0.709617	-0.709617	-0.709617	-0.709617	-0.709617	-0.166388	-0.709617	-0.709617	-0.203919	0.474173	-0.709617	-0.0130596	-0.388104	-0.386017	1.19417	-0.709617	-0.709617
CCNA1	-0.744318	-0.982964	0.00268776	-0.0377979	-0.760204	1.28383	-0.905212	-0.845552	-0.679946	0.617092	-0.621285	-0.386444	-0.845619	0.667141	-1.12947	0.141363	-0.404621	-0.561897	-0.408781	-1.01552	-1.02143	-0.724794	-0.65159	1.30556	-0.596673	0.114357	-0.870485	1.24465	-0.177531	-0.0327659	-0.615894	-0.0791714	-0.665014	-0.715236	-0.663226	2.44141	0.295979	-0.722922	-0.185413	-0.630418	-0.970731	-0.612995	-0.186034	0.943663	0.894913	-0.545915	-0.69538	0.0652286	-0.592345
LRAT	-1.01735	-1.07014	-1.06332	-0.43749	-0.147011	0.45586	-0.983936	-0.710794	-1.22591	-0.0771101	-0.848031	-0.687899	-0.915478	1.74346	-1.11702	0.558209	-1.01484	-1.05633	0.790088	-1.03483	-0.896894	-1.03738	0.41263	0.867283	-0.903266	0.238531	-0.873512	0.459027	-0.633338	-0.127305	1.27535	-0.249782	-1.03395	-1.04286	-0.806223	0.527486	1.06337	-0.843128	1.17795	-0.370702	1.02858	-1.14862	-0.75874	1.16651	1.5241	-0.757249	-0.536227	0.199391	1.23713
PYY2	-0.891419	-0.668656	-0.440608	-0.640766	0.860561	1.88386	-0.469635	-0.272175	-0.386467	-0.891419	-0.313579	-0.467925	-0.891419	0.343252	-0.215113	-0.394305	0.227537	-0.446218	-0.250854	-0.606169	-0.408114	-0.501454	-0.581131	-0.264544	-0.637131	-0.513569	-0.627245	0.84435	-0.475287	-0.543015	-0.463886	-0.891419	-0.462268	0.128122	-0.565611	0.287721	-0.284303	0.380363	-0.447309	0.721515	-0.168884	-0.476567	-0.613967	-0.341853	-0.30969	-0.383534	-0.601576	-0.891419	-0.891419
MSLN	-0.297823	-1.16839	-0.555994	-0.896966	-0.29791	-0.200422	-0.86185	-0.255246	-1.04829	0.941698	0.0566441	-0.392309	-1.06339	-0.454928	-0.940113	-0.487417	-0.223001	-0.330743	-0.755762	-0.863311	-0.308099	-0.608215	-1.09058	-0.19785	1.26718	-0.56447	-0.7978	1.37561	0.235871	-1.36709	-0.878351	-1.17408	-0.86471	-0.278858	1.11668	-0.0863636	-0.947815	2.04084	-0.859723	0.0991709	-0.793542	-0.156825	-0.293142	-0.422515	-0.60505	-0.663922	-0.119508	-0.363927	-1.13896
FGF5	-0.80008	-1.04663	-0.65161	-0.35857	0.0419663	-0.810564	-1.04663	-1.04663	-1.04663	-0.820165	-0.645343	-1.04663	-0.57574	-0.768544	-0.794455	0.0612476	-0.278165	0.154511	0.104117	-1.04663	-1.04663	-1.04663	-0.6179	-0.794481	-0.0403147	1.45283	-0.200427	-0.712605	1.19729	-0.458725	-0.456892	-0.320245	-0.267695	-0.753052	-0.49653	-0.704953	-0.584952	-0.563136	-0.691211	-0.423501	-0.59654	-0.758989	-0.159085	0.472656	-0.760472	-1.04663	-1.04663	-0.119425	-0.263682
GTF2IRD2P1	-0.593528	-0.34753	0.212781	-1.18373	-0.0124956	0.787903	-0.8206	-0.72082	-0.916814	0.366444	-0.933904	-1.18373	-0.531638	-0.884534	-0.643218	0.844981	0.794458	-0.102599	-0.792115	-0.883307	-0.888942	-0.537239	-0.722454	-0.471522	-0.805468	-0.622524	-0.4536	0.429375	-0.873296	-0.501317	-0.452791	-1.18373	-0.863549	0.334747	-0.699475	-0.0727116	-0.777561	0.155699	0.10558	0.837282	-1.18373	1.15482	-0.679142	-1.18373	-0.136154	-0.567122	0.287283	-1.18373	-0.527951
GNGT1	-0.782991	-0.365386	-0.782991	-0.782991	0.0562823	0.605336	-0.782991	-0.782991	-0.782991	-0.782991	1.59595	-0.782991	-0.111536	-0.0984421	-0.782991	-0.782991	-0.782991	-0.782991	-0.782991	-0.782991	-0.782991	-0.360088	0.446731	-0.782991	-0.111769	-0.782991	-0.378396	0.00980173	-0.782991	-0.515502	-0.403971	-0.451462	-0.782991	0.91715	0.0736224	-0.782991	-0.782991	0.207441	-0.162823	-0.782991	-0.782991	-0.782991	-0.782991	-0.782991	-0.782991	-0.782991	-0.782991	-0.782991	-0.782991
ERO1A	-0.78924	-0.614768	-0.937874	-0.444441	-0.820166	-1.12648	-0.956009	-1.69768	-2.2396	-0.704865	-1.03708	-0.829599	-0.959439	-0.352255	-1.07246	0.458639	-1.80796	-0.978726	0.133054	-1.11455	-1.20309	-1.20268	0.0377635	0.334587	-1.97849	-0.634287	-0.82674	-1.23844	-0.967983	-0.267824	-0.331078	-0.406778	-1.05571	-1.14397	-1.86919	-0.765521	-0.0207168	0.436356	-0.497737	-1.01352	-0.923948	-1.27848	-1.12384	0.0818727	-0.789016	-0.961535	-0.631469	2.59264	-0.127615
BMPR1B	-0.366803	-1.26396	-1.68257	-1.29631	0.0133323	-1.5646	-0.182143	-1.21431	-1.28103	-1.06331	-0.908379	-0.517416	-1.14516	-0.539326	0.751286	-0.192277	-1.1393	-1.01303	0.513724	-0.271114	-0.348504	-0.208211	0.781684	-0.343856	-0.913823	-0.765791	-0.399113	-1.52805	-0.389622	-0.927697	-0.168907	-0.988912	-0.0209262	-0.0800188	-0.930826	-1.93251	-0.3954	0.187674	-0.981739	0.751977	0.289431	-0.133942	-1.13787	0.35749	-0.555794	-0.19004	-0.174119	0.936801	0.81489
MESP2	-0.627293	-0.849108	0.482528	-1.08745	-0.129799	0.828791	-1.18641	0.874825	-0.095745	0.547064	-0.762947	-0.229478	0.136539	-0.542738	-0.592335	0.696877	0.442596	-0.366212	0.212498	-1.42549	-0.958294	-1.33334	0.17366	0.00480113	-0.159139	-1.60965	-0.890808	0.528318	-0.605944	-1.25182	-1.03547	-1.02455	-1.24518	-0.870384	-0.515314	0.242765	0.295487	0.453054	-0.456499	0.198365	0.141058	0.749803	-0.323619	0.0923668	-0.382921	0.601902	-0.102689	0.16204	-0.111777
MAGEA4	-0.556604	-0.481445	0.713087	-0.603711	0.0582085	0.789128	-0.636372	-0.630992	-0.631501	-0.763937	-0.361397	-0.763937	-0.763937	0.307013	-0.531984	-0.681361	-0.4103	-0.531897	-0.626366	-0.658401	-0.763937	-0.619659	-0.56585	-0.215673	-0.763937	-0.624141	-0.763937	1.01702	-0.575697	-0.67268	-0.605759	-0.763937	-0.569829	-0.572427	-0.763937	-0.581743	-0.56274	0.340599	-0.514233	-0.528419	-0.763937	-0.655221	-0.661286	-0.646077	-0.611239	-0.326605	-0.612535	-0.763937	-0.763937
P4HA1	0.704224	-1.33742	-1.37317	-0.485969	-0.663797	-1.57602	-0.150519	-1.51973	-1.74576	-1.71391	-0.793184	-0.507303	0.033918	-0.592016	-0.603577	-0.396583	-1.02654	-1.3886	-0.654462	-0.0692136	0.260699	-0.142661	-1.25066	-0.245619	-0.605773	-0.580793	-0.668576	-1.22829	0.273491	-0.210692	-1.18961	-0.597658	-1.07446	-0.292697	-0.777801	-2.03026	-0.637198	-0.60836	0.0337317	-1.04916	-1.76579	-1.0325	0.00904261	-1.11274	0.285822	-1.32476	-0.535129	-0.102462	-0.905073
KIF9-AS1	-0.280302	-1.05169	-0.906907	-1.25546	-0.346733	0.207699	-1.29428	-0.674373	-1.26458	-0.867002	1.12937	-0.976475	0.337372	-0.856521	-0.180195	0.189291	0.277348	-0.254095	0.135277	-1.08574	-0.951998	-0.344481	-0.978466	-0.528213	-0.142494	-0.681851	-0.803052	-0.236755	-1.08718	0.27675	-0.218545	0.0454685	-0.576047	0.00801926	-0.532332	-0.774406	-1.53597	0.103837	-0.535315	0.349346	-0.757417	-0.387008	-0.0176432	-0.89204	0.257454	0.537426	-0.607427	-0.704952	-0.327529
ETS2	0.441899	-1.04828	-0.710971	-0.564931	-0.153714	-0.777923	-0.821029	-0.869326	0.223976	0.700765	0.648457	-0.603089	-0.470373	0.031519	-0.0413859	-0.32656	-0.439947	0.53432	0.490791	0.527307	-0.715632	-0.586114	0.28051	0.509139	-0.749679	0.684529	0.993177	-0.248487	0.573605	-1.20703	1.85432	-1.60657	1.19141	-0.143534	0.169647	-0.0841286	0.240389	1.276	-0.137048	0.434975	-0.0819246	0.821393	-0.010782	0.855327	-0.370187	0.165498	0.306514	0.864575	0.371653
LRRC3	0.0935329	-0.561915	-0.507531	-1.22836	-0.680985	-1.14144	-0.103863	-0.350404	0.468972	-0.858766	-0.153499	-0.246393	0.196469	-0.250904	-0.887432	0.014633	-0.111757	0.160282	-0.340135	0.413707	-0.298292	-0.0443631	0.676808	-0.204787	-0.0142779	-0.175667	0.914693	-0.0125242	-0.284865	-2.20847	-1.7872	-0.335697	-0.167656	0.591559	0.463198	-0.32465	0.354472	-1.12249	-0.875515	0.0924979	-0.526994	-0.174774	-0.67158	0.291096	-0.208199	-0.971484	-0.0443425	0.658445	-0.961474
CDK6	-0.186227	-1.12951	-1.07198	-0.656214	0.168398	-1.55352	0.392389	-1.56834	-1.43871	-0.623035	-1.08604	-0.236155	-0.842831	-0.32189	-0.037164	-0.561037	-1.59907	-0.658925	-0.461358	-0.0985179	-0.263416	-0.167114	-0.050272	-0.704566	-1.26755	-0.704234	-1.08876	-0.844038	-0.138306	-0.345828	-0.752689	-0.806517	-0.683642	-0.72405	-1.12202	-0.89138	-0.155812	0.517211	-0.425977	-1.12426	-1.16295	-1.16194	-0.415044	0.141428	-0.75443	-1.41369	-1.03678	0.355962	-0.289569
FANCB	-0.592358	-0.0703462	-0.891035	-0.193428	-0.652396	-1.0995	-0.283048	-1.77558	-1.75807	-1.44475	-0.55162	0.00908759	-1.3583	-0.417576	-0.680128	-0.761	-1.55518	-0.623853	-0.81194	-0.503765	-0.85882	-0.555328	-0.449609	-0.42094	-2.13062	-0.280889	-1.71764	-1.04072	-0.476929	0.237792	-0.171914	0.00739314	-0.806737	-0.346369	-1.83436	-0.419628	-0.488722	-1.19723	-0.0143923	-1.21736	-0.467784	-0.210668	-0.331244	-0.41531	-0.433074	-0.812207	-0.569016	-1.15364	-0.231668
SLC38A2	0.200655	0.681232	-1.4137	-0.338026	-0.0194706	-1.91786	1.07501	-2.24594	-2.58173	-2.07992	0.367589	0.387409	0.178299	-0.695677	0.260318	-0.499521	-2.39823	-0.146749	-0.0888762	0.319721	0.476469	0.545835	0.0691681	-0.108377	-2.99315	-0.172394	-1.36304	-2.59902	-0.413904	-1.14349	0.73433	-1.26998	-0.106846	0.618891	-1.52429	-1.33671	0.324171	0.127794	-0.542991	-0.984539	-0.156969	-0.435647	-0.335517	0.0792717	-0.226269	-0.0913691	-0.142479	0.182539	0.305018
DPY19L1	0.0220897	-0.574738	-1.38443	-1.07536	-0.111459	-1.58313	-0.292966	-1.57226	-1.5679	-1.52346	0.140663	-0.145493	-0.103388	-0.860114	-0.69509	-0.526855	-1.38232	-0.918502	-0.443228	-0.101513	-0.591831	-0.75985	-0.959245	-0.157901	-0.962405	-0.363064	-0.836897	-1.1153	-0.00567248	-0.209401	-0.506908	-1.39681	0.0481198	-0.262346	-0.807108	-1.15226	-0.0666404	-0.707627	-0.00882811	-0.73204	-1.17023	-0.841606	-0.273375	-0.361749	0.111657	-0.346726	-0.52517	-0.64188	-0.749681
GJA3	-0.489264	-0.664356	0.0738512	0.00132017	-0.161331	0.607869	-0.970259	-0.252723	-0.756337	0.0204736	-0.902171	0.576013	-0.691761	0.419643	-1.36431	0.55591	0.0307284	-0.0155377	0.567234	-0.380203	-0.840581	-1.6657	0.266408	0.741177	0.0447419	1.29875	0.0903415	0.326591	0.269025	-0.270138	-1.07473	0.742023	0.070949	-0.464604	-0.75474	1.03933	1.67156	-0.0104813	0.942695	-0.227562	-0.359509	-0.575293	0.576376	-0.184415	0.425645	-0.882066	-0.649938	1.22298	-0.241637
RP11-666A20.4	-0.880279	-0.875127	-1.27684	-0.889912	-1.37731	-0.710572	-0.404053	-0.721815	-0.311745	0.150727	0.0682678	0.140696	-1.10637	-0.548664	-0.564471	0.0128175	-1.26937	-0.215424	-0.579729	-0.187879	-0.0529955	-0.148239	-0.17964	-1.06715	-0.414786	-0.682553	0.861068	0.133361	0.151084	-0.225532	-0.780582	0.602433	-0.64637	0.432843	0.386062	-0.849416	-0.565255	-1.59994	-1.80273	-0.956538	0.104685	-0.392955	-1.21559	-0.447532	-0.482194	-1.63995	-0.146011	-0.836771	-0.580229
ZNF697	-0.368169	-0.970718	-0.817008	-0.927738	0.0252321	-1.35637	-0.425963	-0.925445	-1.37521	-0.997788	-0.56345	-0.504986	-0.162473	0.306916	-0.767877	0.189523	-0.68236	-0.633547	-0.0538031	-0.932169	-0.331344	-0.681561	-0.468359	-0.783037	-0.282737	-0.313824	-1.10397	-1.09654	-0.220278	-0.806653	-1.01578	-0.518632	-0.868633	-1.09438	-0.976918	-0.750547	0.026852	-1.39925	-0.27162	-0.881781	-1.23068	-0.511993	0.0300584	0.276459	-0.140545	-0.372288	-0.460187	-0.245261	0.505264
CENPK	-1.10618	0.0680958	-1.1092	-0.629232	0.11196	-1.35079	-1.03821	-1.43346	-1.59667	-1.49207	-0.858281	-0.301506	-1.21301	-0.328938	-0.66238	-0.461938	-1.6728	-0.647054	-1.04747	-0.724595	-1.03664	-1.09926	-0.488958	-0.191105	-1.59142	-0.741272	-1.1994	-0.716063	-0.819728	0.0674329	-0.325614	-0.309227	-0.896398	-0.192198	-1.48811	-0.707934	-0.194714	-0.0577294	0.0223862	-0.97204	-0.510878	-0.533147	-0.881304	-0.592085	-0.651683	-1.1352	-0.488731	-1.09015	-0.312455
NT5E	0.0853301	-1.35229	-0.841682	-1.09895	-0.509853	-1.0607	-0.700459	-0.814314	-1.55037	-0.815203	-0.00474883	-0.569657	-0.0413396	-1.11725	-0.507331	-0.0924046	-0.652459	-1.04128	-0.22797	0.0243374	-0.449185	-0.567056	-0.884412	-0.556487	-0.0340697	-0.2709	-0.725173	-0.626315	-0.145092	-0.0608543	-1.34987	-1.2301	-0.454167	0.0388993	-0.225305	-0.71231	-0.564944	-1.67696	0.0678869	-0.51742	-1.31709	-0.375201	-0.0661111	0.070571	-0.0831551	-0.34379	-0.302166	-0.557059	-1.1694
C18orf54	-0.49947	0.329705	-1.17466	-0.945331	-0.302022	-1.25704	-0.964897	-1.79727	-2.24841	-1.81995	-0.615871	-0.0253786	-0.536883	-0.743503	-0.914597	-0.138783	-1.63162	-0.856657	-0.930419	-0.392324	-0.824822	-1.01595	-0.668905	-0.443627	-1.85587	-0.683653	-1.71306	-1.12389	-0.290234	0.158458	-0.638403	-0.555363	-0.91097	-0.533101	-1.31471	-0.378623	-0.0778177	-0.692574	-0.372124	-1.09648	-0.360746	-0.496411	-0.647054	-0.405834	-0.126954	-0.914052	-0.69593	-0.275025	-0.452887
[truncated: 76 more columns]

## Sheet: purple
	WW00369	WW00376	WW00347	WW00205b	WW00342	WW00372	WW00207d	WW00339	WW00338	WW00341	WW00224a	WW00206b	WW00187b	WW00194a	WW00189a	WW00350	WW00340	WW00219b	WW00207a	WW00192b	WW00193b	WW00207b	WW00219a	WW00200a	WW00366	WW00188b	WW00356	WW00343	WW00203b	WW00226b	WW00228a	WW00198b	WW00197b	WW00216a	WW00367	WW00346	WW00206a	WW00215a	WW00184b	WW00353	WW00345	WW00186b	WW00230b	WW00225a	WW00205a	WW00182a	WW00225b	WW00227a	WW00207c
SLC24A2	-0.82559	-1.26577	-1.26577	-0.472729	-0.398052	-0.540547	-1.26577	-0.693239	-1.26577	-1.03175	0.0290086	-0.962319	-0.704742	1.32954	-0.746633	0.917524	-0.200962	-1.26577	0.302116	-0.977227	-1.26577	-1.26577	-0.569191	0.37716	-0.168988	0.0450927	0.380225	-0.608821	-0.672496	-0.565908	-0.409942	-0.258271	-1.26577	-0.74217	-0.800665	-1.0158	0.275205	-0.280393	0.59025	1.05305	-0.9362	-0.968532	-0.869468	0.0584491	1.33851	-0.845584	-0.972581	-0.184595	-0.31314
TEAD2	-0.193995	-2.25829	-1.05542	-1.32843	0.00338921	0.256072	-1.60567	0.674208	-0.649102	-0.658686	-0.192725	-0.562238	-0.145945	-0.374547	-0.766496	0.115178	0.804601	-0.579466	0.363631	-1.06404	-0.757251	-1.3801	-0.767223	-0.0217456	1.2217	-0.271053	-0.0427561	-0.381334	0.166689	-1.1257	-0.510556	-1.18383	-0.764368	-0.661384	0.0456955	-0.858805	0.00416028	-1.84481	-0.111848	0.453226	-0.640373	-0.584287	0.685699	0.139979	0.420203	0.723045	-0.0140602	-1.1132	-0.355223
ZNF469	0.049283	-1.13587	-0.548961	-1.20298	-0.014832	-0.647561	-0.479316	0.55263	-0.57489	-0.388196	-0.494961	-0.886323	0.849022	0.452875	-0.164131	1.40673	0.441368	-0.399904	1.54365	-0.155414	-0.620067	-0.368213	0.240152	-0.120289	1.14536	-0.253441	0.6714	-0.302178	0.258761	-0.935682	-0.726989	-0.764588	-0.532424	0.226263	0.881429	-0.290514	1.19781	0.013939	-0.277648	1.11236	-0.675386	0.0501743	-0.00740775	0.314947	0.706844	-0.352703	-0.0914779	0.332274	0.835459
COL10A1	-0.666626	-0.792943	-0.690576	-0.987647	-0.0224271	0.0321116	-0.640764	-0.324819	-1.09985	-0.783969	-0.92585	-1.09259	0.300654	1.16229	-0.677288	0.890028	0.243267	-0.632071	0.263755	-0.99315	-0.942077	-0.562476	-0.542695	0.512783	0.495431	-0.404571	0.874058	-0.454805	-0.948482	-0.448263	-0.608854	-0.69127	-0.935027	-0.940983	-0.346722	-0.655303	-0.15389	0.155675	0.293954	0.835247	-0.536999	-0.584208	-0.509961	-0.115622	0.428365	-0.279074	-0.394016	-0.377515	-0.530381
ADAMTS7	0.0666618	-1.03685	-0.0657887	-0.995355	-0.0788917	-0.618981	-1.20554	0.74384	0.32465	-0.167427	-0.764306	-1.32157	0.700648	0.487132	0.186668	0.937573	0.747604	-0.714626	1.45835	-1.13089	-0.625427	-0.58313	0.819124	-0.136744	1.46512	-0.575603	1.06152	-0.296994	-0.416885	-0.865174	-0.357074	-0.427212	-0.0924324	-0.237609	0.721559	0.0348524	0.803004	-0.781743	-0.230717	1.17896	-0.335029	0.133618	-0.344053	0.185329	0.511035	0.327553	-0.402893	0.773401	1.16356
WISP1	-0.0817838	-1.42149	-0.742327	-1.3028	0.46074	-0.423581	-0.396643	0.0801613	-1.18468	-0.647739	-1.06225	-1.0744	0.35797	0.703283	-0.705936	1.04657	0.373722	-0.445028	1.55642	-0.0781286	-1.0586	-0.00753635	0.0431564	0.0941549	0.702037	-0.279392	0.5063	0.409077	-0.525979	-0.126074	-0.4614	-1.11752	-0.826684	-0.681435	-0.0757965	-0.443005	0.709874	0.0693589	-0.148334	0.826757	-0.408964	-0.854329	-0.423158	0.451152	1.07125	-0.307804	-0.282835	0.847955	0.786974
LOXL2	-0.526251	-1.95186	-1.48729	-2.36066	-0.535138	-1.1128	-0.901222	-0.779354	-1.6531	-0.846477	-0.599786	-1.32165	0.468593	0.163462	-1.32945	0.538322	-0.169307	-1.69916	1.31653	-1.38227	-1.36729	-1.16157	0.121105	0.131278	1.19095	-0.725245	0.284341	-0.251287	-0.382033	-0.594225	-0.560737	-1.47724	-1.02517	-0.829296	0.0559875	-0.816388	0.988928	-1.00994	-0.484145	0.45663	-0.823909	-0.487101	-0.890659	-0.23279	0.355951	-0.648209	-0.77034	0.72463	0.416195
CSMD2	-0.548898	0.0590069	-0.835937	-0.944542	1.62254	-0.0672699	-0.951478	0.166488	-0.145376	-0.553345	-0.422344	-1.01677	0.451729	0.00769284	-0.627832	0.888247	1.07389	0.806568	1.47932	-0.648547	-1.30718	-0.568443	0.298944	-0.463409	0.925841	-0.229069	0.738488	-0.831491	-0.516641	0.0480195	0.115692	-0.731508	-0.595872	-0.836566	0.333465	0.332368	0.833851	-0.849743	-0.165189	0.822021	0.682226	-0.0470751	-0.663407	0.215631	-0.0116699	0.332091	0.0965092	-0.755268	1.29732
RGS4	-0.821654	-1.59665	-0.87655	-0.777347	-1.02795	-0.64744	-0.775783	-0.923264	-1.30739	-1.10512	-0.445355	-1.17825	0.139166	0.779229	-0.857452	0.35131	-0.727713	-0.978297	-0.129324	-0.877918	-1.00367	-1.05406	-0.712122	0.111446	-0.444187	-0.61059	-0.0663304	-0.664157	-0.854651	-0.11411	-0.504381	-0.663107	-0.0589765	-1.00817	-0.704505	-1.07209	0.356091	-0.604191	0.743867	-0.480051	-0.819526	-0.669691	-0.513127	0.214586	0.609469	-0.589895	-0.604103	1.17704	-0.83562
TBX2	-0.154813	-1.01304	-0.411814	-1.06878	-0.239942	-0.292221	-0.730286	0.581038	-0.401858	0.0893367	-0.0629336	-0.761274	0.336593	0.554396	-0.217046	1.45603	1.08195	-0.743982	0.854258	-0.760288	-0.682487	-0.946133	-0.00632003	0.396844	1.69544	-0.225045	0.531841	0.443499	-0.68153	0.143106	1.03572	-0.0892769	-0.0552297	-0.182122	0.663446	-0.10045	0.899668	0.0355205	0.0345946	1.21617	-0.26135	0.424579	-0.287293	0.279758	0.374886	1.17222	0.270916	0.581317	-0.0254751
MMP11	-0.180142	-1.3098	-0.591865	-0.965206	-0.0473374	-0.0671013	-0.932685	-0.620617	-0.638095	-0.446654	-0.656884	-0.557541	0.696043	1.64754	-0.793888	1.18938	0.386634	-0.579024	1.06215	-0.790104	-1.00492	-0.917934	-0.751351	0.256115	1.35762	-0.477204	1.89722	-0.674328	-0.611058	-0.790678	-0.791588	-0.760385	-0.555688	-0.739914	0.677798	-1.02782	0.980109	0.895064	0.858878	0.620562	-0.626126	-0.263778	-0.692519	-0.0413154	0.829264	-0.0931223	-0.76354	1.20438	-0.0161645
FNDC1	0.397773	-1.36055	-0.964133	-0.675492	0.132454	-0.94831	0.274156	-0.0360957	-1.61675	-0.810855	0.270812	-0.131712	0.689646	0.344447	0.121927	1.851	-0.768878	-1.10716	1.50313	-0.105783	-0.976525	-0.323569	-0.214262	0.949989	1.33913	-0.823971	0.920487	-0.309593	0.00690956	-0.888995	1.05243	-0.43985	-0.810689	-0.524876	0.531976	-1.10248	1.09259	-0.184212	-0.35245	1.77438	-1.32124	-0.973117	-0.683887	0.506973	0.507012	0.865457	-0.060643	0.450431	0.319689
RNF144A-AS1	-0.639819	-1.11472	-0.887834	-1.20366	0.28007	-1.16494	-0.350968	-0.551326	-0.293766	-0.816501	0.263542	-0.4039	-0.109791	0.13108	-0.498073	0.822049	-0.865881	0.212134	1.5738	-0.828292	-0.545253	-0.563047	-0.40156	0.75374	-0.381019	-1.43862	0.485451	-0.0171568	-0.855875	-0.522434	0.616156	-1.04573	-0.696216	-0.359756	-0.900359	-0.589433	1.05882	0.116316	0.0486749	0.677421	-0.675955	-0.926788	-1.05107	0.198558	0.128067	0.597101	0.628313	0.187801	0.341203
HOXB7	0.519587	-1.14217	-0.346764	-1.79737	-0.447609	0.0408323	-0.335197	-0.357755	-0.576992	-1.97695	-0.789008	-0.651871	0.533307	-1.09849	-0.961023	0.169751	0.0759893	-0.550857	0.45166	-0.43824	-0.597437	0.339839	0.541449	-1.78008	0.306182	-1.55646	-0.773497	-0.341113	-0.429676	-1.69548	-1.20069	-1.83156	-1.88631	-0.903703	-0.331821	-2.08842	-0.418267	0.543186	-0.671328	-0.807931	-0.788479	-0.659959	-1.63524	-1.00813	-1.33242	-0.470269	-0.457057	0.469122	0.184164
RUNX2	-0.739202	-1.88081	-1.03323	-1.43127	0.239157	-1.26909	-1.80468	-0.687858	-1.56412	-0.288545	-1.19578	-1.30693	-0.117418	0.0770273	-1.36065	0.723506	0.127217	-0.604628	0.936844	-2.40742	-1.78156	-1.56438	0.0298048	-0.259492	0.818385	-0.163482	0.451077	-0.884886	-0.617949	0.663132	0.910641	-0.737017	-1.02842	-1.66692	-0.715377	-1.05402	0.501462	-0.883268	-0.179806	-0.245462	-1.62609	-0.0482943	-0.0169024	-0.628665	-0.529738	-0.252804	0.0997915	1.09891	-0.376261
BRSK1	-0.159642	-0.865176	-0.285611	0.136317	-0.427556	-0.43822	-0.593575	0.308799	1.80796	-0.827878	-0.560392	-0.701174	-0.616556	0.00496535	-0.893497	-1.02701	1.1982	-0.600675	0.145168	-0.899678	-1.15587	-1.23751	-0.0522065	-0.731529	0.263937	0.470396	-0.762903	-0.0416049	-0.589892	-0.0452239	-0.565568	1.15444	0.455199	-0.701677	-0.426757	-0.568254	-0.0925993	-1.79095	0.887262	-0.865548	-0.32596	0.87938	1.11016	-0.475486	0.680988	-0.180922	-0.981221	-0.176929	0.212903
LAMP5	-0.520512	-0.689172	-0.174682	-1.04441	0.141453	0.148371	-1.08161	0.0617	-0.721886	-0.294521	-0.778513	-0.750939	0.544361	1.7317	-0.87343	1.04542	0.624983	-0.29289	0.413845	-0.986318	-0.8463	-1.00724	-0.374232	0.746172	0.945623	-0.357537	1.13825	0.00609589	-0.0799795	-0.324842	0.158688	-0.913306	-0.534856	-0.878479	-0.720444	-0.973937	1.03164	0.0100013	0.571228	0.800427	1.0188	-0.398553	-0.20748	-0.440971	1.12044	0.0973269	-0.283429	0.541118	-0.221239
PLPP4	0.452843	0.238988	-0.3862	-0.697054	0.308896	0.334747	-1.04138	-0.416406	-0.726734	-0.27396	0.671251	-1.1621	1.11764	0.473116	-0.851112	0.489875	0.792555	1.32845	0.787641	-0.244462	-0.652064	-1.13868	-1.31064	-0.101697	-0.218006	0.384465	-0.142382	-0.344062	-0.120376	-0.948823	-0.595181	-0.484716	-0.394672	-0.868103	0.335063	-0.71429	0.556308	-0.53861	0.133895	0.780992	0.618632	-0.925676	0.456225	-0.537675	0.145986	0.278276	0.13045	-0.318418	0.135935
ADAM12	-0.90453	-1.1135	-0.717699	-0.506987	-0.668365	-0.459519	-1.52598	-0.740131	-1.00855	-0.878704	-0.643709	-1.38773	0.377103	0.206581	-1.5574	1.57001	-0.538378	-0.545078	1.64244	-1.02466	-1.34717	-1.31479	-0.0377264	0.661673	0.791074	-0.52785	0.541577	-0.516144	-1.05579	0.0769873	-0.759877	-0.623754	-1.18048	-1.12388	0.192203	-0.388537	1.0707	-0.74069	0.00739736	0.879771	-0.354608	-0.644942	-0.557218	-0.376502	1.14361	-0.302624	-0.350648	0.151315	0.892099
SULF1	0.14198	-0.838558	-0.848635	-0.616272	-0.0613657	-0.436975	-0.598641	-0.270187	-0.924435	-0.612803	0.114207	-0.068474	0.195339	0.0648861	-0.157854	1.22836	-0.0236216	-0.686387	0.694584	-0.409923	-0.572709	-0.522138	-0.611931	0.792159	0.741057	-0.275298	0.0663934	-0.0840373	0.0520816	0.39266	0.202777	-0.683549	-0.0988045	-0.389207	0.0987481	-0.958222	0.446718	-0.631664	0.331799	0.686173	-0.679292	-0.18674	0.232609	-0.0287618	0.831544	0.806696	0.131239	0.010783	-0.34572
RP11-426C22.4	-0.0826819	-1.16814	-0.56632	-0.901478	-0.0451746	-0.65552	-0.473299	0.250342	-0.272649	-0.233657	-0.673345	-0.252301	1.03622	0.273634	0.0940179	1.18195	-0.172827	0.389904	1.19654	0.652822	0.285845	0.515653	0.844972	-0.970302	1.22785	-0.0954856	0.750536	-0.521377	-0.751779	0.0188495	0.262856	-0.293543	-0.622993	-0.468501	0.504001	-0.511864	1.4395	-0.56517	-0.649874	0.781531	-0.542836	-0.218855	-0.810415	0.310956	1.04819	0.208454	-0.675244	0.63743	0.452388
PCSK1	-1.44403	-1.39458	-0.847945	-1.27546	0.460048	-0.71085	-1.56735	0.252329	-1.42761	0.15809	1.90696	-1.38093	-0.624583	-0.899129	-1.36855	1.71004	-0.641482	-0.787816	0.403717	-1.5636	-1.41312	-1.69848	-0.475444	0.536498	0.876747	-0.553674	-0.38628	0.340219	-0.838705	0.173847	0.0669571	-1.37179	-0.927454	-0.462119	-0.936637	-0.122557	0.691748	-0.913425	-0.0885577	1.3908	-1.05896	-0.318607	0.287869	-0.0280502	0.665914	1.61786	0.563467	-0.115787	-0.731479
PAPPA	-0.000507644	-1.78062	0.218733	-0.133111	0.26698	0.0965441	-1.06252	-0.39928	-0.294618	0.315128	0.225006	-0.457322	0.845541	0.428891	-0.862002	0.695987	0.00320277	-0.574245	1.04182	-1.17128	-0.831691	-0.93567	-0.249385	0.463698	0.612803	0.816881	-0.0441408	0.286703	-0.0351124	0.599109	0.57095	0.559695	0.295997	0.666608	0.423827	-0.419041	0.696386	-0.370278	0.417576	0.437902	-1.0722	0.241516	1.29275	-0.39756	-0.160038	-0.227888	-0.305452	0.65152	0.339337
ADAMTS12	-0.213669	-1.22871	-0.691947	-0.958662	-0.144948	-0.346954	-1.08809	0.29939	-1.03101	-0.560492	-0.343154	-1.0375	0.895926	0.0532986	-0.541831	1.45308	0.186673	-0.756479	1.31812	-0.960869	-0.902425	-1.11229	0.516033	0.754226	1.00648	-0.154204	1.13083	-0.195304	-0.330482	0.295193	0.181321	-0.835464	-0.311806	-0.753774	0.344629	-0.573782	0.876156	-0.571221	0.167049	1.20795	-0.199051	0.293821	-0.30808	-0.260159	0.930334	0.0402949	-0.198018	0.430563	0.698798
COL5A1	0.312057	-1.42642	-1.23878	-1.47506	0.226188	-0.904484	-0.298184	0.822834	-0.676566	-0.837275	-0.542947	-0.662475	1.23118	0.189719	-0.267368	1.6887	0.149768	-0.318027	1.92453	-0.142292	-1.01358	-0.196569	0.203264	-0.143184	1.2868	-0.798221	0.730786	-0.779421	-0.00667429	-1.02723	-0.392282	-0.902067	-0.34904	0.436314	1.01697	-0.996033	1.43868	-0.0503759	0.181864	1.32069	-0.880169	-0.132474	-0.124774	-0.561865	0.571358	-0.0423935	0.0207962	0.00695872	1.12955
NR2F1-AS1	0.586023	-0.915221	-0.202167	-0.622711	-0.940019	0.0257485	-0.881554	-1.54217	-0.192673	-0.663865	-0.933994	-0.0865996	1.0863	-0.19448	-0.997235	0.641493	0.784453	-0.716446	0.443724	-0.60206	-0.877635	-0.281876	-0.364272	-0.522271	1.1198	0.627979	-0.0241207	-0.74769	-0.477265	0.366955	-0.248628	-0.341698	0.162098	-0.0422201	0.365363	-1.3165	0.661366	-0.954844	0.963494	-0.602211	-0.542495	0.114845	0.561864	-1.21954	0.251211	-0.921906	-0.513352	0.407571	-0.241328
PDE3A	0.500528	-0.68096	-0.640812	-0.599247	0.528206	-0.581713	-0.496369	0.376421	-1.15732	-0.489675	0.247543	-0.649306	0.708233	-0.0813198	0.374911	1.25426	0.318258	-0.163981	1.02724	0.0487727	-0.0754886	-0.0720123	0.326366	0.558623	1.19182	0.450367	0.529897	-0.281181	0.138273	0.78125	1.05692	-0.43808	0.191536	-0.51281	0.545548	-0.909788	0.936943	-0.0991649	0.182438	0.792495	-0.198723	-0.158809	0.459632	-0.252007	0.507447	1.1505	0.336363	0.788838	0.124563
P4HA3	-0.220975	-2.24419	-0.986885	-0.972251	-0.0579998	-1.01811	-0.866186	-0.0669392	-1.86324	-0.798684	0.436546	-0.82895	1.24296	0.285684	-1.13638	2.08341	-0.415757	-0.132552	1.51719	-0.448861	-1.18928	-1.06	-1.16889	0.587156	0.988557	-0.719646	0.543814	-0.465255	-0.395074	-0.635578	-0.595339	-1.18422	-0.554935	0.388185	0.569516	-0.940892	0.995899	-0.890729	-0.0472943	2.42593	-1.11712	-0.85619	-0.577333	-0.355276	1.2374	0.894332	0.00316179	0.0963586	0.150097
SALL1	-0.683745	-0.888251	-1.15323	-1.54562	0.16909	-0.786431	-0.936144	0.683111	-1.14403	-0.967686	-0.176801	0.0723078	-0.438581	-0.00770449	0.384843	0.148676	-0.823608	-0.210357	0.540798	-0.908636	-0.666833	-0.627042	-0.273445	-0.197007	0.236576	-1.02717	0.757005	-0.168768	-0.811188	-0.101732	0.281828	-0.647998	-1.20455	-0.314177	-0.590346	-0.993146	1.4626	0.0587091	-0.0205884	0.681251	-0.212844	-0.813425	-0.484685	0.445668	0.198355	0.821388	0.283026	0.383139	0.148046
COL11A1	-0.735772	-1.58695	0.0425181	-0.143578	0.643784	0.0350577	-1.15448	0.215695	-0.846053	-0.430544	-0.163506	-0.349184	0.601733	0.531133	-0.797463	0.933772	0.728937	-0.3062	0.734687	-1.30045	-0.897394	-0.949784	0.154485	1.02723	0.88178	0.919139	0.869205	0.233323	0.453637	0.0790226	0.525251	0.0782743	-0.625114	-0.757344	0.0989999	-1.29756	0.544309	-0.0646259	0.192072	1.26169	-1.18856	-0.497423	0.517981	-0.217944	0.332197	-0.172825	-0.546419	0.0504068	-0.699388
COL4A2	-0.702015	-2.10597	-1.6233	-2.23063	-0.685385	-1.12895	-1.78379	0.0976624	-2.29168	-0.505302	-0.229679	-1.70293	0.783873	0.195303	-1.40451	1.47559	-0.00642502	-1.42821	1.32782	-1.74996	-1.6148	-1.48285	0.829187	0.253596	2.34065	-0.945883	1.13886	-0.556703	-0.355342	-1.41445	-0.309783	-1.84805	-0.593685	-0.698541	1.00835	-0.617682	0.869847	0.020515	-0.48033	1.38333	-0.448486	-0.522037	-0.592536	0.0672202	-0.221744	0.26707	-0.233635	0.892524	0.0627477
ENPEP	0.254193	-0.862367	-0.947619	-1.15171	0.0445081	-0.385019	-0.678745	-0.322238	-1.02644	-0.394206	0.269011	-1.06267	0.849477	-0.0305047	-0.665745	1.08889	0.41678	-0.853149	0.946933	-0.513411	-0.353679	-0.541613	0.699131	0.744265	0.971835	-0.116058	0.518351	-0.0561714	0.494194	0.821854	0.892586	-1.02551	0.120253	-0.428179	0.184569	-1.00228	0.620277	-0.144771	0.0341918	0.594666	1.198	0.594517	0.745175	-0.587409	0.261211	-0.0542546	-0.125166	0.592335	0.339294
ITGA1	-0.0654969	-1.27329	-0.841405	-1.32494	-0.17565	-1.16945	-0.549141	-1.04589	-2.00268	-1.67265	-0.378179	-1.15252	0.53698	0.279036	-0.608736	0.902478	-0.525455	-1.30315	0.655459	-0.412484	-0.488581	-0.618482	0.158704	0.0332865	0.559319	-0.0824282	0.332816	-1.00347	-0.285102	0.659601	0.623489	-1.24864	-0.134833	-0.481927	0.0435566	-1.34569	-0.00611365	-0.440683	-0.273139	-0.205668	-0.481439	-0.404904	0.180568	-0.247764	0.340801	-0.308843	-0.19178	0.756155	-0.560147
ADAMTS4	-0.0521698	-1.32191	-0.344425	-1.28505	-0.401923	-0.898459	-1.50649	-0.411181	-0.574662	0.106221	0.104251	-1.29542	-0.250349	0.0173048	-0.775163	1.03267	-0.594796	-1.2016	0.984625	-1.70688	-1.50644	-1.18985	-0.486865	0.508755	0.238267	0.841155	0.986972	0.17075	-0.872064	-0.297522	-0.197233	-1.01297	0.42618	-0.4556	-1.01905	-0.677625	0.2719	-0.25516	0.584592	0.744319	-0.964342	0.673645	1.75398	1.03965	-0.143923	0.849102	1.15016	0.44737	0.250543
LINC00473	-0.658543	-0.292264	-0.467729	-0.52736	1.21908	-1.69374	-0.702408	0.0938913	-0.587429	0.721967	0.73672	-0.186946	-0.309107	0.875321	-0.49668	0.58411	-0.430824	0.260789	0.37407	-1.01725	-1.22208	-1.42423	-0.0460667	0.358022	-0.159998	1.14923	0.939919	0.214995	0.040198	0.444748	2.09372	-0.261508	-0.0116905	0.0861495	-0.45898	-0.151865	1.54337	0.0396562	-0.127972	0.440313	-0.291928	-0.643329	0.743934	0.060256	0.151817	0.145285	0.67585	-0.0464648	0.2662
RP3-428L16.2	0.469967	-0.71927	-0.689985	-0.422867	0.218372	-0.577818	-0.115796	0.430462	-0.981441	0.221757	-0.562551	-0.0853009	-0.669703	-0.230101	-0.799953	0.368816	-0.620588	-1.16674	-0.319536	-0.0706336	-0.908845	-0.366706	-0.777548	0.249454	0.780517	0.47956	-1.36979	-0.402477	0.571797	-1.52115	-0.660799	-0.308883	-0.0163673	-0.619897	0.832998	-0.507584	-0.184452	0.622285	0.325219	0.648233	-1.73007	-0.487359	-0.48358	0.13627	1.04115	0.192075	0.375322	-0.156211	-0.297785
COL4A1	-0.688325	-1.71037	-1.63778	-2.15096	-0.562889	-1.15548	-1.68495	-0.193986	-2.29919	-0.617415	0.000436615	-1.63788	0.834295	0.200844	-1.59714	1.48161	-0.25587	-1.24745	1.08123	-1.70034	-1.74937	-1.76744	1.07793	0.531108	1.99359	-1.07755	1.04168	-0.414891	-0.328278	-0.666466	-0.175687	-2.08426	-0.44058	-0.751836	0.665937	-0.756584	0.982367	-0.0700038	-0.451265	1.28805	-0.246094	-0.405667	-0.595496	0.0916874	-0.15676	0.119824	0.0604799	0.785107	0.270407
PXDN	-0.479701	-2.60753	-1.46131	-1.62525	-0.619514	-1.21203	-1.55238	-0.214972	-1.98577	-0.959352	-0.339252	-1.39522	0.2737	-0.25905	-1.26718	1.0699	-0.318311	-1.35936	0.882639	-1.50084	-1.69989	-1.74726	-0.309405	-0.0834424	0.978034	-0.573227	0.500073	-0.128519	-0.302849	-0.353398	-0.238197	-1.05126	-0.464133	-0.361134	0.2277	-0.549579	0.923144	-1.17912	0.0308438	0.993722	-1.37444	-0.641572	-0.596517	0.254669	0.476373	-0.0747767	-0.532463	0.241166	0.228363
FN1	-0.0816532	-1.86915	-1.0662	-1.15394	-0.687585	-1.05014	-0.522176	-0.169344	-1.90625	-1.29697	-0.583467	-0.816595	0.353655	-0.520574	-0.663195	0.803152	0.0337548	-1.16516	0.669126	-0.477473	-1.09554	-0.320445	-0.357794	-0.210763	1.0611	-0.168955	0.199377	-0.944788	-0.473544	-0.607917	-0.550997	-1.11206	-0.523934	-0.586731	0.202937	-1.29736	-0.00406866	-0.803869	-0.690384	0.442337	-1.26116	-0.788022	-0.40304	-0.360934	0.597293	0.0161516	-0.79972	-0.25176	-0.523874
SCG2	-0.549338	-1.64855	-0.663769	-0.496724	0.195727	-0.740152	-1.12455	-0.247551	-0.949922	0.0492544	1.61126	-1.3841	0.0873974	-0.313764	0.642897	0.668676	-0.985303	-0.158727	0.888181	-0.989532	-0.878807	-0.640573	-1.10457	0.761133	2.49513	-0.0933798	-0.6572	0.860178	-0.839107	-0.0199617	0.514408	-0.994396	-0.702358	0.0250191	2.3991	-0.792312	-0.21892	-0.843444	1.31254	1.14463	-1.07769	0.400582	0.204073	-0.436314	0.312171	1.32894	0.0934664	-0.487046	-0.384243
HOXB6	1.09081	-1.33795	-0.456676	-1.33353	-0.507544	0.0113721	0.460931	0.0662419	-1.04888	-1.31237	-0.0860433	-0.578175	0.545545	0.335835	-0.199429	1.02037	0.224877	-0.169967	1.33189	0.555612	0.556145	0.627929	-0.0382097	-1.23437	1.22641	-0.99648	-0.248451	-0.451101	-0.243352	-0.660974	0.0596302	-1.09197	-1.19159	-0.383977	0.892729	-1.67374	-0.129048	-1.19326	-0.688036	-0.802562	-0.642856	-1.32304	-2.00691	-0.738301	-0.720917	0.132115	-0.271026	0.135401	0.795788
F2RL3	1.35729	-0.879649	-0.352899	0.173221	-0.211108	-0.5425	-1.00753	-0.177624	-0.727152	0.679007	-0.830376	-0.932232	-0.230453	-0.035929	-0.591501	0.146112	0.540053	-0.456903	1.76669	-0.423697	-0.828431	-0.642025	1.43008	0.178855	0.847184	2.30128	0.934184	-0.173363	0.44639	-0.568154	-0.80479	-0.999369	1.00375	-0.501693	0.486244	-0.302299	0.421542	-0.120697	0.138995	1.12931	0.358447	0.527075	-0.295112	0.484162	1.5671	-0.528882	-0.929521	1.51327	0.500617
NID1	0.0260967	-1.26194	-0.694805	-1.14087	0.172942	-0.406662	-0.820372	0.191726	-1.25583	-0.539878	0.778282	-1.04271	0.841518	0.213068	-0.611637	0.839397	0.21513	-0.472935	0.838759	-0.771439	-0.738601	-0.5239	0.364637	0.203049	1.17154	-0.210978	0.419513	0.109761	0.0758248	0.0196484	0.0995588	-1.21152	-0.46818	0.0210701	0.40765	-0.498974	0.500372	0.914515	-0.524914	0.689653	-0.49024	0.232148	-0.167082	0.406684	-0.0807264	0.477231	0.118116	0.408412	0.189908
BMP8A	-0.564246	-0.976426	-0.456585	-0.126195	-1.15877	-0.610735	-0.66641	0.26867	-0.557451	-0.653391	-0.451088	-1.00903	-0.066717	-0.425013	-1.10285	1.54562	0.41566	0.00829648	0.703331	-0.782076	-1.67518	-0.709612	0.108512	0.655818	1.83	1.467	0.0937539	-0.447666	1.2374	-0.403432	-0.809052	0.633342	-0.18686	-1.0092	0.633371	-1.00354	-0.270688	-0.342086	0.00431938	0.777787	-1.16268	-0.552461	0.882433	0.632598	1.29955	0.0767901	-0.00423738	-0.185224	-1.1068
FAP	0.380017	-1.67611	-0.857677	-1.4331	0.0259631	-0.740872	0.0209456	-0.65862	-2.07239	-1.67089	-0.655124	-0.882598	0.494088	-0.163506	-0.458925	1.20488	-0.656782	-0.712565	1.14422	0.064283	-0.925683	-0.476598	-0.91941	0.651676	0.649854	-0.583976	0.183324	-0.438701	0.843499	-0.0149822	-0.00366502	-1.31688	-1.19694	-1.24987	0.0298922	-1.20938	0.55554	-0.635835	-0.000577873	0.58678	-1.55447	-0.317239	0.307921	-0.285147	1.00142	0.154106	-0.128544	-0.172244	0.181376
IL6	0.863884	-1.60682	-1.17957	-0.650159	-0.53083	-1.25533	-1.19606	-0.993705	-1.03643	-0.182744	-0.671898	-1.397	-0.692003	-0.641854	-0.946289	1.52839	-1.18467	-1.54091	-0.432356	-1.4788	-1.14421	-1.04406	-1.76526	0.646385	0.0532822	0.578016	1.03964	0.304274	0.664859	-0.199793	0.0462479	-0.824209	-0.425136	0.209036	-0.599804	-0.99631	0.353637	-0.958224	1.32798	-0.274704	-1.53353	1.67666	2.2257	0.460608	-0.0423734	0.387322	0.280024	-0.458933	-0.194036
AMPH	0.935534	-1.02345	-0.121111	-0.167424	-0.238034	0.362383	-0.479187	-0.0230775	-0.40021	-0.678699	0.289533	0.10263	0.0797124	-0.170532	-0.631375	0.418426	1.30911	-0.986753	0.703992	-0.42856	-0.556499	0.546119	-0.716106	0.0739087	1.23259	0.648945	-0.476114	0.174131	1.67797	0.710121	0.567419	-0.0459489	0.333091	-0.578523	0.383724	-0.746389	0.362365	-1.04539	0.561763	0.35623	-0.82483	0.889621	0.288705	-0.373655	1.69818	-0.139362	-0.795447	-0.166052	0.38588
HEYL	0.0555736	-1.07744	-0.150887	-0.315103	-0.106458	-0.236537	-0.242702	0.728158	-0.347748	0.123937	-0.207725	-0.238269	0.64425	0.338807	-0.133785	1.4358	1.31864	-0.409268	1.09601	0.104073	-0.103603	-0.121845	0.547633	0.140236	1.19385	0.570011	0.161811	0.294293	0.179387	1.04271	0.274673	0.221942	0.452843	-0.141112	0.40292	-0.397845	0.866294	0.0747962	0.37385	0.80675	0.0610014	0.383423	0.100773	-0.877069	0.714106	0.805197	-0.187941	0.156515	0.568179
NOX4	0.314277	-1.13386	-0.882836	-0.29313	0.0702354	-0.469567	-0.820263	-0.655146	-1.34749	-0.783822	0.69602	-1.65035	0.52557	0.800403	0.0458651	0.536366	-0.198487	-0.882309	1.10497	0.0470092	-0.72732	-0.480538	-0.174635	0.360709	0.541081	-0.413083	0.554306	-0.279137	-0.231458	0.570873	0.525937	-0.271869	-0.271762	0.322339	0.814794	-0.770698	0.342688	0.116423	0.247653	0.142076	-0.480493	0.280317	-0.0137223	0.239091	1.01274	0.182322	-0.337487	1.13809	-0.0485052
NR2F1	0.704971	-2.05369	-0.0380857	-0.0697656	-1.10978	0.35046	-0.909009	-0.343305	-0.317599	-0.677347	-0.201362	0.0428805	1.43783	0.199383	-0.896568	0.370164	1.21923	-1.23062	0.589126	0.0347151	-0.378946	-0.247563	-0.669413	0.137547	2.17159	0.502505	-0.266907	-0.48382	-0.0334372	-0.188733	-0.887408	0.122538	0.83324	-0.698478	1.39048	-1.01206	1.32412	-1.40048	0.691434	-0.0772382	-0.614445	0.800156	1.14776	-0.906187	0.370394	-0.278389	-0.566303	0.135516	-0.281974
STON1	0.560447	-0.41707	-0.502014	-0.125505	1.37546	0.364623	-0.074076	-0.257552	-0.97563	-0.843283	1.14503	-0.228472	0.812449	-0.425967	-0.0694416	0.735599	-0.3322	0.109366	0.373349	-0.197801	-0.0370264	0.219852	-0.808101	0.111161	0.606354	0.492507	-0.200174	-0.362744	0.400584	0.270198	0.00519893	0.348427	-0.174814	0.449253	0.297384	-0.549912	-0.200731	-0.598495	0.112444	0.0381397	-0.957775	-0.37758	1.104	-0.415014	0.602073	0.912473	0.066111	0.244433	-0.0616914
POM121L9P	0.146374	-0.569339	-0.314063	-0.972774	-0.407559	-0.380266	-0.63471	0.550038	-0.439285	-0.401308	0.375218	-1.25367	0.411605	0.48542	0.394904	1.12148	1.31424	-0.837898	0.701233	-0.429419	-0.243432	-0.313974	-0.305893	-0.158686	0.735495	0.388332	0.140564	0.209732	-0.212312	1.89703	1.02621	0.396645	0.264708	-0.239461	0.867831	-0.569153	0.491337	0.0854696	0.522969	0.0882613	-0.60979	0.351848	1.16892	-0.827589	0.266126	1.12124	-0.599485	0.27882	0.0803762
GLIS3	-0.354144	-1.71403	-1.02713	-1.14579	-0.101997	-0.748857	-1.08209	0.0817097	-1.20726	-0.937655	1.37475	-1.0748	-0.114179	0.175573	-0.179612	1.19487	0.144811	-0.917117	1.6675	-1.04226	-0.532187	-0.575056	-0.499202	-0.0805928	1.12634	0.0551389	0.0992913	-0.0248935	-0.393231	1.17466	0.429442	-0.76586	-0.446554	0.118522	0.198599	-0.271006	1.01866	-0.597784	-0.239255	0.852963	-1.53355	-0.140576	0.287745	0.533809	0.800432	0.710936	0.0866538	0.575628	0.62682
[truncated: 76 more columns]

## Sheet: red
	WW00369	WW00376	WW00347	WW00205b	WW00342	WW00372	WW00207d	WW00339	WW00338	WW00341	WW00224a	WW00206b	WW00187b	WW00194a	WW00189a	WW00350	WW00340	WW00219b	WW00207a	WW00192b	WW00193b	WW00207b	WW00219a	WW00200a	WW00366	WW00188b	WW00356	WW00343	WW00203b	WW00226b	WW00228a	WW00198b	WW00197b	WW00216a	WW00367	WW00346	WW00206a	WW00215a	WW00184b	WW00353	WW00345	WW00186b	WW00230b	WW00225a	WW00205a	WW00182a	WW00225b	WW00227a	WW00207c
AIM2	-1.22843	-0.780072	0.752518	-1.49793	-0.634959	-0.501911	-1.32724	-1.23743	-1.04401	-0.674437	-1.27985	-1.45376	-1.06145	0.0012541	-1.11124	-0.978585	-0.802359	-0.706679	-0.982333	-1.42115	-1.39573	-1.46059	-0.23224	-0.574815	-0.975393	-1.34392	-0.0658651	-0.164632	-1.25787	-0.454593	-0.728041	-1.35589	-0.967924	-1.55531	-1.3111	-0.667793	-0.811614	-0.108597	-0.280221	-1.07821	-1.74705	-0.853929	-0.653892	0.618863	-1.17583	-0.616454	0.502047	0.53435	-0.969482
RP11-244O19.1	-0.163363	-0.802058	-0.740247	-0.90641	-0.835384	-1.17292	-0.268097	-0.637731	-0.482574	-1.30422	-0.075573	-0.177528	-0.269546	-0.411898	-0.516688	-0.0707614	-0.0630025	-0.212233	-0.801245	-0.19427	-0.509966	-0.358979	-0.493004	-1.22915	-0.497811	-0.683674	-0.524938	-0.916753	-0.120481	-0.345982	-1.31053	-0.491049	-0.335795	-0.165609	-0.390564	-0.795264	-0.657753	-0.199243	-1.03331	0.138649	-0.442752	-0.603829	-0.397937	-0.507259	-0.566828	-0.701257	-0.0470725	-0.323141	-1.36268
TTLL11-IT1	-1.03055	-1.29816	-0.8251	-0.786992	-0.90177	-0.742186	-0.477151	-0.96645	-0.82102	-1.13856	-0.872592	-0.623562	-0.694196	-0.32827	-0.386737	-0.38665	-0.785848	-0.742372	-0.702418	-1.20227	-0.963399	-0.615531	-0.540366	-1.24469	-1.24976	-0.824633	-0.786995	-0.648578	-1.08677	-0.523289	-0.519897	-0.832674	-1.06949	-0.160972	-0.853941	-0.463343	-0.441763	-0.255655	-0.575435	-0.00347543	-0.438394	-0.746177	-0.969253	-0.374389	-1.00731	-0.642526	-0.0115476	-0.855187	-1.08578
AC009133.12	-1.5425	-0.633689	-0.573274	-1.0235	-0.381233	-0.307474	-1.01032	-0.43646	0.0520515	-0.328327	-1.22326	-0.964605	-1.03651	-0.0417387	-0.59484	-0.0797526	0.0868525	-0.338263	-0.0961668	-0.458522	-1.22818	-1.05662	-0.774759	-0.959323	0.0629507	-0.950794	0.438494	-0.850386	0.00820615	-0.913572	-0.125907	-1.15057	-0.114133	-0.0806043	-1.13945	-1.29906	-0.734489	0.0780452	-0.811505	-1.00383	0.0242986	-0.455123	-1.59453	0.265453	-1.02538	-1.2337	0.727517	-0.883742	0.0826981
DLGAP3	-0.431414	-0.727329	-0.548082	-0.957455	-0.27352	-0.44218	-0.77872	-0.411044	-0.296428	0.791732	-0.266425	-0.671488	-0.252569	-0.672959	-0.678108	0.18566	0.149507	-0.777583	-0.693981	-0.446013	-0.683975	-0.532322	-0.788185	0.18835	-0.292818	-0.127622	-0.570332	-0.401876	-0.30699	-0.920289	-0.597858	-0.540639	-0.620698	-0.631424	-0.312408	1.15076	-0.33957	-0.596453	-0.281019	0.755231	-0.522839	-0.362234	-0.236111	-0.0954349	-0.315764	0.977088	-0.620882	1.25903	-0.384533
ABCD1	-0.257533	-1.09685	0.0495114	-0.74251	-0.739096	-0.559539	-1.20735	-0.149523	0.032381	-0.256101	-1.13563	-1.29031	-0.105279	0.139164	-1.4162	-0.438202	0.356663	-0.224566	-0.724893	-0.642174	-0.567377	-1.3675	-1.77718	-1.0165	0.513952	-0.0667943	-0.487908	-0.0370909	-0.0996742	-1.75494	-2.23333	-0.226021	-0.385332	-0.815875	0.106738	-0.342847	-1.23159	-0.252802	-0.772864	-0.747106	-1.75057	0.198399	-0.388595	-0.0691523	-0.200247	-0.695561	0.221106	-0.652011	-1.31021
LYPD1	-0.999427	-0.841262	0.102449	-1.37588	-0.807975	-0.546411	-1.38883	-1.05078	-0.808842	-0.409577	-0.410329	-1.42275	-0.376595	0.770274	-1.36215	0.284607	-0.687464	-0.915219	-0.386252	-1.16768	-1.21208	-1.40977	-0.764616	0.195093	0.381178	-0.967765	1.65203	0.421116	-0.903163	-0.663269	-0.709299	-0.997067	-0.785522	-1.32257	-0.691357	-0.496765	-0.202313	0.122274	-0.0129983	-0.194153	-0.224981	-0.498141	-0.915039	1.79103	-0.289587	0.0711762	0.815212	1.4414	-0.784426
ISG20	-1.23778	-1.12047	0.230299	-0.76191	-1.18686	0.0330914	-1.29551	-0.581074	0.145809	0.129107	-1.13071	-0.91191	-1.01255	-0.0613123	-1.5342	-0.567565	0.24356	-0.0921467	-0.639412	-1.662	-1.33066	-1.59765	-0.543334	-0.206223	-0.239004	-0.0518613	-0.463915	-0.10275	-1.00447	-0.550221	-0.739855	-0.872284	-0.595155	-1.33463	-0.934625	0.180164	-0.0681431	-0.442375	-0.911116	-0.267889	-0.92913	-0.434016	-0.385506	0.437967	-0.316101	-1.15468	1.15563	0.659221	-0.840307
MICB	-0.80532	-0.783504	0.242784	-1.47565	-1.43432	-1.04759	-1.37713	-0.257743	-0.525756	-0.458654	-1.43405	-1.04872	-0.445652	0.0867459	-0.884545	-0.416893	-0.300522	-1.05562	-0.675435	-1.29973	-1.38459	-1.27984	-1.28285	-0.726474	0.0423644	-0.608778	-0.281739	-0.982451	-1.31182	-0.325472	-0.609603	-0.846043	-0.756488	-1.62611	-0.586309	-0.508048	-0.513466	-1.94162	-1.10468	-0.757981	-0.880256	-0.482867	-0.795173	-0.632764	-0.656993	-0.951347	-0.475891	-0.551254	-1.11348
APOBEC3F	-0.0565327	-2.06259	0.0745226	-1.01114	-0.658754	-0.473727	-1.15164	-0.334503	0.252145	-0.732183	-0.759298	-0.907137	-0.392566	-0.479897	-0.888348	-0.551999	0.966232	-0.284006	-0.571519	-0.677366	-0.398119	-0.799304	-1.32888	-1.02498	0.414074	-0.117101	0.0477486	0.0408888	-0.361658	0.778147	-1.11426	0.471786	-0.838081	-0.907881	0.265715	-1.16345	-0.905924	-1.9707	0.641002	-1.28645	-0.86022	0.410262	-0.510823	-0.729161	-0.627007	-0.847205	-0.120511	-0.453755	-1.39979
IFI35	-0.692802	-1.15547	0.394132	-1.30429	-1.13653	-0.502888	-0.948181	-0.478278	-0.0406151	-0.229713	-0.72605	-0.908895	-0.197205	-0.0521948	-0.976464	-0.428678	0.356522	0.154355	-0.736203	-0.594151	-0.911661	-0.917773	-0.182416	-0.551291	0.728003	-0.828451	-0.0143129	-0.274301	-0.882039	-0.109591	-1.41104	-1.07288	-0.361826	-0.85006	-0.140993	-0.855392	-1.00668	-0.348686	-0.194143	-0.119378	-0.782376	-0.361309	-0.314423	0.497718	-0.457932	-0.181764	1.40683	0.57209	-0.942816
C4orf48	-0.6841	-1.25029	0.158388	-1.24036	-0.748328	-0.863028	-1.16318	-0.653784	-0.218487	-0.359499	-0.914559	-1.32048	-0.0143488	-0.252869	-1.10632	0.49651	0.109314	-1.35046	-0.926864	-0.871602	-1.24952	-1.3914	-1.00576	-0.299882	0.51845	-1.24234	-0.0261846	-0.990422	-0.843868	-2.25748	-1.70213	-1.19987	-0.541455	-0.747601	-0.366329	-0.55187	-0.579466	-0.747017	-1.13975	1.2372	0.844695	-0.0932616	-0.305576	1.20635	0.427847	0.206294	0.15148	-0.719522	-0.442009
LGALS3BP	-0.524656	-0.905306	0.540375	-1.05328	-0.898875	-0.298685	-1.49175	-0.321317	0.262681	0.195889	-0.613295	-0.796094	-0.353668	0.266545	-2.04236	-0.0245447	0.513324	0.300053	-1.23039	-2.28358	-1.57914	-1.72251	-0.966061	-0.451247	0.496322	-0.647716	0.0322229	-0.310403	-0.680796	-0.800727	-1.79153	-0.680237	-0.400944	-1.96574	-0.371882	-0.321109	-0.00243952	0.447647	-0.184863	-1.48914	-1.90085	0.170891	-0.732027	-0.0559147	-0.624033	-0.528416	-0.0951733	0.767749	-0.572637
PGGHG	-0.312686	-0.980118	-0.259672	-1.70551	-1.09137	0.156856	-1.45051	0.0512238	0.602354	-0.627143	-0.304115	-1.28649	-0.00376779	-0.0188202	-0.933631	-0.391874	0.98113	-0.524127	-0.0688067	-1.01921	-1.01411	-1.13156	-0.138614	-0.557911	1.0588	-0.117941	0.0416456	-0.628916	-0.396752	-0.955479	0.704415	0.0923344	0.0103512	-0.297838	0.86132	-0.112918	-0.262235	-1.71423	-0.177151	-0.427786	-1.83689	0.917424	0.220466	-0.0340427	-0.575094	0.153151	0.430751	0.387404	-0.449506
RP5-1028K7.2	-0.877235	-0.696721	0.272949	-1.29063	-0.668094	-0.318364	-1.44412	-1.0139	-0.491748	-0.883594	-0.925088	-1.07328	-0.377973	-0.847391	-1.49552	-0.747159	-0.582766	-1.26959	-1.02716	-2.04755	-1.35636	-1.28613	-1.04055	-0.0122529	0.257328	-0.915115	0.174021	-1.0505	-1.15951	0.775831	-0.322903	-1.39315	-0.622146	-1.00804	-0.792589	-0.233934	-0.761304	-0.914677	-0.529027	-0.333561	-1.1513	-0.000376078	-0.741614	-0.707327	-0.269145	-0.226986	0.322729	-0.721731	-0.963383
ACSL4	-0.344285	-1.07043	-1.18852	-0.924812	0.0141189	-0.935254	-1.52931	-1.54501	-2.17193	-1.24052	0.113357	-1.44128	-0.2532	-0.647654	-1.26542	-0.301265	-1.36224	-1.12149	-0.672672	-1.20704	-1.07159	-1.45436	-0.764745	0.0725976	-0.777893	-0.625513	-0.378059	-0.681474	-0.447532	0.106514	-0.490958	-1.35779	-0.758439	-0.580153	-1.2258	-1.30321	-0.306147	-0.671236	-0.121756	-0.423998	-1.75714	-1.30277	0.592758	-0.0425744	0.0290579	0.206173	0.490442	-0.442278	-0.580079
ZPLD1	-0.356807	-0.509217	-0.459797	-0.976376	0.114539	-0.689954	-0.385046	-1.28851	-0.659704	-1.00041	-0.699692	-0.761142	-0.154947	-0.584336	-0.507797	-0.734279	-0.652999	-0.416992	-0.82547	-0.675228	-0.441236	-0.524108	-0.350851	-0.389405	-0.34803	-0.478066	-0.48818	-0.94129	-0.770309	-0.196509	-0.153106	-0.531299	-0.168809	-0.244937	-0.588704	-0.675279	-0.701189	-0.422791	-0.576377	-0.270454	-0.588701	-0.475794	-0.382569	0.2076	-0.774557	-0.398559	-0.778917	0.0424952	-0.513126
SIGLEC12	-0.575246	-0.847798	-0.732984	-1.11333	-0.460391	-0.82592	-0.611825	-0.635801	-0.899507	0.475445	-0.325658	-0.45067	-0.0437671	0.0214076	-0.806357	-0.584349	-0.919975	-0.175198	-0.0994136	-0.578607	-0.494226	-0.710979	-0.38244	-0.58444	0.295404	-0.312702	-0.571096	0.803773	-1.11333	0.45603	-0.460199	-0.855405	0.0227363	-0.756122	-0.301973	-0.753089	0.316594	-0.459096	-0.738637	0.0155641	-1.11333	-0.685385	-1.11333	2.26715	0.198172	-0.510377	1.49665	1.24978	-0.508251
ISG15	-0.901795	-0.368989	-0.217003	-1.54837	-1.02124	-0.576199	-1.48726	-0.57859	-0.427509	-0.138644	-1.20243	-1.38137	-0.481292	0.511617	-1.52259	-0.443955	-0.224426	1.03168	-0.736252	-1.13775	-1.51944	-1.64813	-0.391528	0.634747	0.14553	-1.06246	-0.555214	0.490982	-1.47199	-1.30182	-1.63268	-1.6322	-0.692512	-0.887437	-0.361915	-1.16592	-1.03094	0.319363	-1.01614	-0.201241	-1.18069	-0.167909	-1.53925	1.39996	-0.839045	-0.137223	1.27873	0.601094	-1.39029
EIF2AK2	-0.434254	0.558458	-1.03808	-2.40624	0.154279	-1.39873	-1.35787	-1.46044	-2.69369	-1.28291	-0.754202	-1.62876	-0.507836	-0.280522	-0.738186	-1.08912	-0.831897	0.891247	-0.394051	-0.95935	-0.729605	-0.888067	-0.314285	-0.951358	-1.01863	-0.901036	-1.26891	-1.20461	-0.759556	0.271579	-0.670169	-1.8395	-0.999996	-1.04585	-1.07459	-1.85955	-1.08958	0.0222809	-0.999046	-1.47663	-1.0152	-0.41371	-0.814688	0.7794	-0.889117	-0.224381	0.503089	0.44312	-1.07418
CFI	0.273145	-0.536703	-0.383592	-0.524524	-0.000209711	-0.165696	-0.177546	-0.148308	-1.03447	-0.625899	-0.0170913	-0.186989	-0.111788	-0.557977	-0.112373	0.584006	0.304806	-0.660448	0.681621	-0.245778	-0.30229	-0.0848099	-0.47325	0.183343	0.649183	-0.174941	0.176392	0.339314	0.316034	1.05773	0.731019	-0.783343	0.384986	-0.40637	0.104755	-0.467233	0.171582	-0.593991	0.460285	0.251305	-0.922324	0.308071	0.562077	0.334999	0.828599	0.326458	0.504271	-0.113919	-0.232967
ARL4C	-0.3478	0.0737835	-0.449666	-0.283452	0.880413	-0.54733	-1.30462	-0.467061	-0.49365	0.335203	-0.561473	-0.493286	0.00563316	-0.641759	-0.600999	-0.978428	-0.984801	0.658528	0.082044	-0.697844	-0.674535	-1.47632	-0.395427	-0.574765	-0.545561	0.651155	-1.01509	-0.00820331	0.137081	-0.773659	-0.0852852	-0.462382	-0.640856	-0.488721	-0.833258	-0.276899	-0.17682	0.122199	-0.0497356	0.31679	1.18276	-0.00806939	-0.24151	0.110167	0.164208	0.192415	0.270385	-0.530421	-0.324726
GNLY	-0.449875	-0.663478	1.15029	-1.03508	-0.117725	-0.416077	-0.979962	-0.881093	-0.746069	0.112011	-0.937122	-0.839422	-0.0949699	0.3099	-0.81864	-0.199497	-0.319784	-0.366122	-0.729102	-0.307354	-0.803686	-1.159	-0.610887	0.172237	0.73425	-0.834267	0.875556	-0.691185	-0.64043	-0.0185543	-0.291348	-0.679224	-0.506351	-1.01074	0.291517	0.413248	-0.778058	-1.25931	-0.250625	0.0684075	-0.939963	0.0461602	-0.57716	0.715695	-0.361135	-0.0473653	1.26432	0.480111	-1.18656
GGT1	-0.0133452	-1.37638	0.388627	-1.22651	-0.69281	0.238098	-0.525465	0.428618	-0.522078	0.0826216	-1.05096	-0.829768	-0.677117	0.991902	-0.57606	0.221252	0.0558464	-0.858285	-0.753093	-0.363626	-0.509828	-0.277251	-1.13305	-0.439265	0.438048	-0.127729	0.682343	-0.0335476	0.139035	-0.973779	-0.862802	-0.386701	-0.481874	-1.16092	-0.200438	-0.138326	-0.341775	-0.505291	-0.61368	-0.418319	-1.89117	-0.506384	-0.21704	-0.464677	-0.290006	-0.410972	-0.453786	0.390653	-0.8306
SLC46A1	0.285877	-2.04839	0.0451442	-0.644056	-0.475713	-0.163605	-1.11137	0.200661	-1.25592	-1.15405	-0.0391788	-0.961746	0.332898	-0.378322	-0.891987	-0.295979	0.649053	-0.229807	-0.381639	-0.582903	0.0316655	-1.05544	-1.7286	-0.574928	1.13265	0.210309	-0.410331	-0.448306	0.614547	-0.228335	-2.25548	-0.377021	-0.779363	-0.499883	0.339659	-1.07658	-0.655236	-2.2659	0.106929	-0.557878	-1.20996	0.0336485	0.688487	-0.752161	0.142584	-0.325576	-0.369737	-1.17312	-1.41706
BST2	-0.177812	-0.0182603	0.849793	-1.00671	-0.802365	-0.569556	-0.861345	0.164228	-0.108481	0.0927845	-0.608615	-0.649478	0.0153529	1.19435	-0.849832	-0.172976	0.102561	0.801804	-0.601365	-0.75551	-0.504982	-0.814368	0.167605	0.307393	0.749227	-0.358885	-0.0889235	0.038776	-0.29079	-0.103132	-0.695764	-1.07685	-0.19638	-0.915971	0.175499	-0.500148	-0.785404	0.648833	-0.0242178	-0.642229	-1.4557	-0.239028	-0.173665	0.492768	-0.264676	-0.0261102	0.994964	0.358553	-1.53521
TSPAN10	-0.259329	-0.535845	0.478282	-0.131621	-0.0464962	0.124931	-1.11541	-0.535602	-0.026307	0.339533	-0.209422	-0.209622	0.0658425	0.266179	-1.05339	-0.0225149	0.0512281	0.303839	-0.686471	-0.00158582	-0.522691	-1.08599	-0.541773	-0.582384	-0.763164	-0.66995	-0.0827234	0.415742	-0.548488	-1.28117	-1.47863	-0.46197	-0.123759	0.496244	-0.648149	0.218049	-0.190769	0.940454	-0.630579	-0.314975	-1.0133	-0.873364	-0.588249	0.707571	-0.619913	-0.551585	-0.512624	0.946405	-0.27953
ADAP1	0.570418	-0.87946	0.0715387	-0.577359	-1.0733	-0.871174	-0.368534	-0.0682382	-0.125522	-0.43589	-0.971783	-0.392329	0.382967	-0.0668661	-1.73901	-0.749652	-0.132667	-0.615585	-0.772836	0.163705	-0.634802	-0.880845	-0.891227	-0.660031	0.669741	-0.0808964	0.0494232	-0.276125	0.308862	-1.33668	-1.45824	0.646236	0.0570233	0.080669	0.828175	-0.711518	-0.0971128	-1.2392	-0.344442	-0.281839	-2.06157	0.41629	-0.508837	-0.322626	0.250582	-1.18676	0.407801	-1.57441	-1.12202
SECTM1	-0.136553	-1.17722	0.443902	-0.6545	-1.18241	-0.556079	-0.426607	-0.609502	0.115556	-0.54331	-0.201264	-0.252921	-0.627267	-0.71857	-1.08957	-0.798258	-0.028703	-0.11119	-0.181824	-0.0953111	-1.02688	-0.778829	-1.61688	-0.312825	0.161238	-0.727359	0.131149	-0.591064	-0.0902269	-0.926381	-2.0129	-1.22246	0.161547	-0.0562307	-0.530121	-0.880186	-0.901663	-0.775169	-0.240308	-0.623661	-2.80365	-0.643604	0.341676	0.770325	0.380297	-0.593585	1.59557	0.930527	-0.954797
CXCL13	-0.947335	-0.648381	-0.363035	-1.19711	-0.257224	-0.224681	-1.02453	-0.792259	-1.03988	-0.153581	-1.05784	-1.02333	-0.513488	0.322074	-1.19362	0.663174	-0.999861	-0.744679	0.039745	-1.32295	-1.12453	-1.18431	-0.562385	0.851518	-0.560239	-0.88355	0.219788	-0.28711	-0.762839	0.162033	1.07762	-0.822922	-0.804369	-0.791079	-0.960215	0.0426815	0.472594	-0.897483	0.75505	1.12361	-1.09212	-0.505202	-0.56824	0.4571	-0.701312	-0.452054	1.32042	0.341555	-0.0739689
SP140L	-1.00367	-1.27639	-0.230936	-2.80783	-1.26843	-1.38822	-1.51613	-1.16823	-0.498607	-0.872884	-0.90258	-1.66358	-0.399514	0.285944	-1.68579	-0.232396	-0.154554	-1.42867	-0.444553	-1.87588	-1.76609	-1.58773	-0.505402	-0.892697	0.202031	-1.10515	-0.119557	-0.989752	-0.797928	0.938417	0.193633	-1.71864	-0.797662	-1.6958	-0.477481	-1.38806	-0.368779	-0.325495	-0.742215	-0.701347	-1.86554	-0.497148	-0.662638	0.605698	-1.64527	-1.04035	0.588425	0.407916	-0.817238
KCNK13	-0.229433	-1.53751	-0.0671363	-0.848225	-0.564132	-0.259106	0.159342	-1.19534	-0.37057	-0.896361	-1.06943	-0.671124	-0.287895	0.0454975	-0.456267	-0.361567	-0.157908	-1.305	-0.200383	0.247173	-0.651749	-0.385928	-0.623757	0.0926502	-0.0162436	-0.242519	0.687497	-0.370196	-0.896215	-0.281743	-1.15045	-0.412111	0.147341	-1.34383	-0.146412	-0.127489	0.00118013	-1.21836	-0.209396	0.0101381	-1.04441	0.0418663	0.0321777	0.620782	0.713068	-0.192061	0.457295	0.919143	-0.823039
LBH	0.40308	-0.973429	0.576753	0.460889	0.595294	0.680615	-0.693019	0.843578	-0.509284	0.235442	0.404341	-0.894579	0.997411	-0.335916	-0.159301	0.131485	0.811013	0.0235331	-0.00414524	-0.296856	-0.0611583	-0.425305	-0.658457	0.109303	1.35514	0.950487	0.387929	0.0861568	0.0698563	0.069774	0.0600214	0.218364	0.0224626	-0.385118	0.849283	-0.241514	-0.508801	-1.38326	0.823678	0.361425	-0.483324	0.510809	0.576508	-0.285334	0.456041	0.590259	0.541984	-0.107458	-1.31849
IFIT2	-0.192123	-0.387484	-0.18983	-1.39049	-0.442618	0.0152861	-0.619003	-0.731786	-0.948559	-1.06363	-0.686126	-0.835643	-0.329983	-0.135116	-0.322993	-0.87548	-0.244975	0.345561	-0.812234	-0.511066	-0.74234	-0.751587	-1.07745	-0.502944	0.252844	-0.871793	-0.792823	0.282027	-0.660679	-0.057032	-1.20668	-1.29759	-0.39511	-1.05988	0.233716	-1.30988	-1.48585	-0.851329	-0.170174	-0.862093	-1.06287	-0.12189	-0.91907	0.546607	-0.676409	0.0192182	0.541347	0.647964	-1.34843
MATK	0.0342682	-0.65762	0.974976	0.945395	-0.372237	-0.174916	-1.12256	-0.148146	0.331952	0.241088	-0.709684	0.15913	0.273653	-0.158149	-1.28731	-0.372567	0.963427	0.10341	-1.04955	-0.456135	-0.83873	-1.21257	-0.461948	0.415735	1.3142	0.386433	0.624809	0.844388	0.554641	-0.842293	-1.10641	1.30482	0.47744	-0.549238	0.399687	-0.217621	-0.650508	-1.66179	0.703705	-0.346133	-0.379759	0.616831	0.973241	-0.0811367	0.76048	-0.364008	0.622945	-0.572527	-0.681522
IFI6	-0.522856	0.416427	0.611049	-1.45954	-0.996319	-0.513037	-1.41855	-0.139815	-0.177859	0.164787	0.0139285	-1.17842	0.373404	1.06802	-1.06787	0.183253	0.480366	1.44457	-0.646799	-1.04019	-0.736224	-1.40155	0.743486	0.320073	0.492039	-0.794277	0.202733	0.137346	-1.03591	0.144167	-1.24677	-1.24663	-0.347841	-0.655722	-0.070687	-0.999271	-1.09308	0.661491	-0.763036	-0.200102	-0.531928	0.033522	-0.991273	1.53788	-0.532268	0.487378	1.20951	1.04383	-1.36235
CD7	-0.516716	-0.801651	0.782516	-0.985434	-0.564414	-0.643966	-0.81005	-0.422287	-0.355801	0.354913	-0.934585	-1.12761	-0.20315	0.374026	-1.2265	-0.125047	-0.293145	-0.621618	-0.0868268	-1.07753	-0.995105	-0.794884	-0.223436	0.710268	0.800693	-0.503412	0.519559	-0.65288	-0.803467	-0.900357	-0.378075	-0.787697	-0.18706	-1.26937	0.0233452	0.425138	-0.391973	-1.27657	-0.114288	-0.0284641	-1.37061	0.398607	0.0115415	1.01155	0.160897	0.157444	1.57544	0.841594	-0.589269
OAS3	-1.07101	0.390344	-0.382619	-2.21805	-0.854024	-0.894647	-1.59364	0.087103	-0.243314	-0.0320413	-0.584853	-0.947699	-0.174921	0.809483	-0.924028	0.116991	0.257037	1.49118	-0.667394	-0.966665	-1.14836	-1.9093	0.394776	-0.303059	0.0835416	-1.30448	-0.11267	-0.201326	-1.29442	-0.123046	-0.769412	-1.24464	-0.596844	-1.1169	-0.27277	-1.52764	-0.0967128	0.277794	-0.935535	-0.224955	-0.214331	0.0990649	-1.35176	0.96811	-1.19169	-0.128109	1.17618	0.557214	-0.600809
DTX3L	-0.922528	-0.121879	0.240299	-2.31884	-0.544956	-0.672055	-1.2931	-1.37099	-0.86385	-1.2832	-0.205297	-1.35714	-0.580744	0.0787361	-0.973979	-0.536584	-0.331509	0.172018	-0.590584	-0.99674	-1.50967	-1.80667	-0.125388	-0.265674	-0.462681	-1.11894	0.131701	-0.635572	-0.901764	-0.061346	-1.35575	-1.5838	-0.102524	-0.779759	-0.655176	-1.18609	-0.605592	0.0515629	-0.456842	-0.491261	-1.49669	-0.0968757	-0.50538	0.848303	-0.933514	0.0348769	0.994238	0.699117	-0.671971
FZD2	-0.171029	-1.21006	0.258433	-0.954424	-1.57837	-0.370525	-0.8532	-0.540608	-1.43103	-1.08514	-1.12639	-0.720658	-0.0509074	0.205727	-1.43751	0.0710737	0.127143	-1.00114	-0.759563	-1.19023	-0.79924	-1.05765	-1.10198	0.050596	0.464664	-0.733142	0.14788	-0.678998	-0.804223	-1.41477	-1.73304	-0.726063	-0.873652	-1.34671	-0.276467	-0.486253	-0.388775	-1.76494	-0.31402	-0.501992	-1.35	-0.23722	0.0304099	-0.334626	0.276265	-0.683585	0.320294	-0.246189	-0.564892
SAMD9	-1.04123	-0.649096	-0.24087	-1.58983	-0.213452	-0.294087	-1.37021	-1.89828	-1.85548	-1.09399	-1.40495	-1.43021	-0.544854	0.798534	-1.5128	0.0907575	-1.67663	0.644119	-0.00252601	-1.39376	-1.46729	-1.68964	0.112382	0.0175456	-1.84335	-0.901748	-0.855489	-0.47584	-1.14213	-0.380526	-0.762369	-1.35153	-1.10633	-1.30785	-1.48071	-1.01718	0.2583	1.14354	-0.950888	-0.812227	-1.47085	-0.440032	-1.14425	1.5458	-0.56921	-0.0611943	0.628329	1.63735	0.215698
APOBEC3G	-0.13912	-0.862424	0.846089	-1.31867	-0.887082	-0.311882	-1.00669	-0.186214	-0.138508	-0.490767	-1.0725	-0.692605	-0.0506639	-0.146993	-0.932365	-0.545767	0.674623	-0.551821	-0.764881	-0.745112	-0.735625	-1.15772	-0.738228	0.10182	0.70601	-0.226876	0.323138	0.266284	-0.773059	0.567564	-0.995517	-0.65089	-0.37412	-1.43367	0.0667931	-0.394703	-0.888338	-2.04129	-0.0110642	-0.365071	-1.67041	0.0866029	-0.00626708	0.19023	-0.168222	-0.32781	1.18504	0.00777428	-1.53076
CMPK2	-0.533607	0.0891669	0.318726	-0.948217	-0.74635	-0.533203	-1.26111	-0.277806	-0.625524	-0.106348	-0.804461	-1.16853	-0.3999	0.257028	-0.880818	-0.646507	0.145042	1.08971	-0.256729	-1.04639	-0.843181	-1.16928	-0.0186562	0.00596276	0.0927668	-0.747755	-0.0730439	0.208263	-1.1232	-0.000418723	-0.624695	-1.08753	-0.446024	-1.20411	-0.0761151	-0.850751	-1.41729	0.06157	-0.420811	-0.486919	-0.629217	-0.0154467	-0.660437	1.51491	-0.668496	0.136801	1.51441	0.911976	-1.35253
IFI44	-0.761931	1.17193	0.157278	-1.77758	-0.907087	-0.642785	-1.68445	-0.802393	-0.791396	-0.641897	-0.243058	-1.35002	-0.341386	0.974625	-0.994164	-0.810217	-0.0171426	1.26235	-0.618593	-1.25486	-1.28466	-1.50415	0.410255	-0.075855	-0.283913	-0.85083	-0.558261	-0.626925	-1.20379	0.708381	-0.33051	-1.48112	-0.382956	-1.05518	-0.53941	-1.37455	-1.39116	0.610792	-0.460791	-1.08898	-0.615126	0.0578257	-1.12322	1.29317	-0.938854	0.281454	0.666963	0.529069	-1.45261
SDSL	-0.419253	-2.36522	0.56232	0.292382	-1.21899	0.450904	-1.84688	-0.130247	-0.297964	0.838043	-0.841933	-1.24526	-0.680845	-0.0983023	-1.27852	-0.066526	0.0213536	-1.18925	-1.08815	-1.14738	-0.734336	-1.56215	-1.25628	-0.176341	0.645304	0.506027	0.0425983	1.65334	-0.0503669	0.118613	-1.75829	0.403987	-0.416625	-1.28074	-0.292556	-0.306159	-0.424207	-1.50668	1.26126	-0.57608	-2.14712	-0.396026	0.611251	-0.347622	0.278671	-0.891393	-0.0620618	-1.22904	-1.09659
HELZ2	-0.712185	-0.566155	0.422677	-1.53739	-1.24785	-0.941856	-1.27334	-0.109611	0.15116	0.0690931	-1.10076	-1.23096	-0.519417	0.80921	-1.59153	-0.100225	0.671506	0.838512	-0.110157	-0.92909	-1.37949	-1.5616	0.0688886	-0.373551	0.460125	-0.605016	0.508592	-0.11395	-1.14625	-2.62238	-2.34532	-0.660982	0.0271326	-0.690866	0.207897	-0.0125711	0.363952	0.285922	-1.22225	-0.0900336	-0.733488	0.134419	-0.681054	1.47293	-0.785221	-0.00117374	0.992467	1.24602	-0.0319327
MIR503HG	-0.671376	-1.0169	-0.574734	-1.45022	-0.872225	-0.138927	-1.17443	-0.551004	-0.61641	-0.98518	-0.410308	-0.838077	-0.812025	-0.406923	-0.846838	0.581954	-0.622711	-0.978486	0.0637973	-0.99871	-0.762177	-0.969472	-0.317091	-0.978898	-0.220165	-0.486882	-0.443863	-0.83443	-1.03503	-0.310189	-0.644593	-1.15877	-1.00969	-0.640909	-0.404777	-0.969366	0.260004	-1.28973	-0.321317	-0.00587344	-1.21166	-1.38045	-0.816151	-0.435336	-0.762078	-0.578559	0.129584	-0.344733	0.475206
RAC2	-0.729588	-2.30419	0.00867894	-1.554	-1.39521	-0.219497	-1.36823	-0.77216	-0.582313	-0.326705	-1.72919	-1.27741	-0.496104	0.121517	-2.17246	-0.285489	0.0169877	-1.03513	-1.00247	-1.24957	-1.24748	-1.78633	-1.27447	-0.0906578	0.282086	-0.419842	0.00196796	-0.226498	-1.127	-0.651925	-1.44554	-1.13995	-0.778172	-1.76793	-0.437281	-0.29773	-0.341667	-1.58561	-0.38552	-0.861435	-1.65667	-0.328318	0.00993119	0.517742	-0.164609	-0.852918	0.237745	0.619168	-0.463398
BAMBI	-0.244148	-0.814386	-0.215418	-0.656682	0.618445	-0.137555	-1.29198	0.80502	0.00886452	-0.370613	-0.124721	-0.764569	-0.433105	-0.527554	0.160089	0.012711	0.292972	0.841556	-0.494092	-0.633998	0.499911	-0.278124	-0.74945	-1.31261	0.8661	1.33963	-0.188981	0.366832	1.43707	-0.847087	-1.28853	0.0577697	-0.081267	-0.778457	-0.623587	-1.0923	-1.15443	-0.684478	-0.683937	0.21138	-0.405541	-0.747086	0.747425	0.332376	-0.370233	0.131772	0.0816126	-0.636973	-1.81191
SLFN5	-0.228651	-1.46668	0.478059	-1.68804	-0.478626	-0.790236	-0.76747	-1.05032	-1.39374	-1.41431	-0.532329	-1.01652	0.552491	-0.870193	-1.43546	-0.622894	0.130412	-0.0168378	0.294202	-0.632973	-1.01529	-0.898251	-0.177102	-0.615213	-0.0661276	-0.587494	0.219532	-0.334507	-0.585295	0.517837	-0.841695	-1.79113	-0.678025	-0.767008	-0.57728	-0.533424	-0.168834	-0.322445	-0.618827	-0.414568	-1.46218	-0.125287	-0.357897	1.86048	0.286651	-0.384016	1.49814	0.460089	-0.371272
SLC15A3	-0.0971257	-0.994993	0.5444	-1.05574	-0.816956	-0.574943	-0.788563	-0.0783242	-0.752631	-0.423485	-0.626528	-1.1611	0.239966	0.614726	-0.567027	-0.208623	0.387506	0.373696	-0.338142	-0.828903	-0.595107	-0.801419	-1.01044	-0.0728053	0.952197	-0.0658283	0.471892	0.349294	-0.440954	-0.0974693	-0.780245	-0.857619	-0.272901	-0.630608	0.782332	-0.462148	-0.573207	-0.883289	-0.107894	-0.263204	-1.65605	-0.0241927	0.0986692	0.475242	0.137048	-0.130871	0.736485	0.19799	-1.07601
IFI44L	0.0510464	1.11934	0.388183	-0.854982	-0.715428	-0.49358	-0.87259	-0.38924	-0.479498	-0.821463	-0.0560559	-0.681254	0.101862	0.717101	-0.17286	-0.659439	0.184691	0.980601	-0.253558	-0.631567	-0.120655	-0.772541	0.245153	-0.0931606	0.000887339	-0.304638	-0.0755521	-0.776177	-0.641729	1.55463	0.204227	-0.753558	0.282594	-0.701931	0.141344	-0.881467	-1.10164	-0.316407	-0.240228	-0.720769	-0.516527	0.248923	-0.376682	0.933806	-0.119962	0.311529	1.11133	0.592466	-1.03931
SH2D2A	-1.54704	-2.01732	-0.0968403	-1.42328	-0.432165	-1.20885	-1.842	-1.47203	-0.27902	-0.176534	-1.75803	-1.66372	-1.03376	0.227598	-1.76635	-0.157003	-0.75153	-1.04944	-0.47123	-1.58435	-1.76444	-2.18218	-0.0372602	-0.298308	-0.383506	-0.796233	-0.0986928	0.0338226	-1.62571	-0.862471	-0.382756	-1.13337	-0.515771	-1.86305	-0.810093	0.462072	0.126971	-1.14465	-0.397345	-0.222376	-1.63779	-0.179513	-0.339859	0.711379	-0.630963	-0.630462	0.668027	0.706662	-0.646619
OAS2	-0.86279	0.383332	0.514971	-2.02631	-0.741728	-0.493838	-1.9589	-0.605124	-0.244933	-0.132774	-0.508189	-1.48176	-0.0713072	0.686747	-1.39737	-0.290223	0.407368	1.2094	-0.688238	-1.5396	-1.38701	-2.16301	0.451781	0.0948465	-0.112659	-1.01445	0.0973815	-0.214163	-1.50162	0.183789	-1.01652	-1.44102	-0.304689	-1.20002	-0.412706	-0.598734	-0.554681	0.161494	-0.634978	-0.150835	-0.509539	0.284836	-1.06125	1.14159	-0.866423	0.111984	1.07196	0.851633	-0.533977
APOL1	-0.443851	-0.800882	0.988233	-1.59783	-0.34019	-0.504481	-1.28606	-0.664052	-0.219595	-0.346714	-0.603931	-1.03564	-0.230719	0.398981	-0.936085	-0.710844	0.200554	-0.431997	-0.771685	-0.912194	-1.24499	-1.41178	-0.532192	-0.315882	0.213276	-0.85034	0.518309	-0.624939	-0.684703	0.0137856	-1.00677	-1.11908	-0.273574	-0.894008	-0.314052	-0.740877	-0.355441	-0.243712	-0.209477	-0.717475	-1.39057	-0.113859	-0.413712	0.618325	-0.583393	-0.267738	1.03075	1.0064	-0.613625
CD300LF	-0.714693	-1.60796	0.231175	-1.00443	-0.575003	0.14073	-1.22127	-0.692089	-1.04239	-0.258533	-0.610467	-0.794222	-0.111754	0.753217	-0.801222	0.112244	-0.454849	-0.708994	-0.459987	-0.922582	-0.84739	-0.992381	-0.97662	0.520649	-0.231622	-0.618261	0.296294	-0.00844802	-0.553192	0.153809	0.20199	-0.825167	-0.740509	-0.888057	-0.680415	-0.251366	-0.211306	-1.15513	0.284612	-0.00837821	-0.945537	-0.037797	0.0776259	1.03128	-0.317205	-0.285619	1.30859	0.174205	-0.490756
PI15	-0.551912	-0.624232	-0.77974	-1.41678	0.419788	-0.290547	-1.40045	-0.533957	-1.24036	-0.153904	-0.483722	-0.726	0.353456	-0.164372	0.037667	-0.173245	-0.00652339	-0.452646	0.205268	-1.02906	-0.723153	-0.923625	0.501125	0.842706	-0.711045	-0.596306	-0.643438	0.169237	-0.318367	0.0661462	0.789461	-1.00923	-0.655024	-1.05516	-1.08082	-0.5175	0.901059	-0.0829219	-0.160275	0.363158	-0.307952	-0.59112	0.21365	0.226348	-0.356387	0.431558	0.72096	1.29234	0.15625
RP11-326C3.2	-0.260395	-0.669164	0.199368	-1.14584	-0.533171	0.458147	-0.668657	0.0119875	0.584893	-0.205378	-0.75301	-0.80972	0.134265	0.243184	-0.667173	-1.05346	0.598471	-0.0537646	-0.373797	-0.487589	-0.239038	-0.655432	-1.13876	-0.553899	-0.09342	0.414675	-0.418486	-0.485654	0.0735372	-0.177148	0.826452	0.181939	-0.280538	-0.809963	0.474331	0.461652	-0.227841	-1.77051	-0.359512	-0.59128	-1.30056	0.839947	0.0510637	0.0678206	-0.335773	-0.658907	1.00975	0.19225	-0.50979
LAG3	-0.463445	-0.0654755	1.2094	-0.263284	-0.972442	-0.414986	-0.780408	-0.614036	0.325427	-0.253874	-0.887566	-0.535909	-0.461416	0.588123	-0.509196	-0.445854	-0.175055	-0.0839763	-0.264287	-0.861943	-0.216683	-0.65711	-0.298133	-0.330099	0.341541	-0.441665	0.378963	-0.773066	-0.918865	-0.106943	-0.418521	-0.343904	-0.351198	-0.224364	-0.286026	0.0260103	-0.69817	-1.76186	-0.195439	-0.138044	-0.998676	0.200942	-0.136041	1.04764	-0.692394	-0.251028	2.30661	0.342522	-0.632003
TGM2	-0.727733	-2.26936	-0.868194	-1.17283	-1.37318	-0.80877	-1.63292	-0.212387	-1.95137	-0.738251	-0.81118	-1.66483	-1.61756	-0.194541	-1.51117	0.130824	0.495517	-1.10382	-0.212032	-1.8882	-1.4341	-1.63622	-0.644996	-0.339582	0.216392	-0.549481	-0.14549	0.37427	-0.483247	-0.317001	-0.35996	-1.69908	-0.317534	-1.75102	-0.704069	-0.349546	-0.142955	-1.19372	0.129155	-0.200219	-0.969741	0.123167	-0.203075	0.820814	0.455499	0.514127	0.594765	0.0726381	-1.2077
IFIT3	-0.502304	-0.143509	0.405578	-1.50507	-0.719472	-0.432439	-1.1229	-0.573423	-0.80845	-0.574869	-0.772895	-1.03641	-0.280158	0.129662	-0.773498	-0.641347	-0.176705	0.774535	-0.54821	-0.900123	-0.939869	-1.2398	-0.168552	-0.44573	0.233464	-0.923721	-0.16164	-0.128646	-0.923669	-0.0372653	-1.29681	-1.34991	-0.489071	-1.15062	-0.0284423	-1.15743	-1.27616	0.0485475	-0.443794	-0.525551	-0.803173	-0.147708	-1.1615	1.04516	-0.813263	0.0530173	1.34538	0.866735	-1.07957
IFITM3	-0.583837	-1.5351	-0.0633415	-1.54385	-1.29787	-0.668153	-1.73372	0.404996	0.215615	0.412909	0.461915	-1.39862	0.302745	-0.00846525	-0.641243	0.0249911	0.586747	-0.252628	0.0850303	-1.17038	-1.18126	-1.5375	0.184231	0.299936	1.14977	-0.587732	0.396256	0.133318	-0.821751	0.054868	-0.434147	-1.6971	-0.11974	-0.871238	-0.240949	-0.297018	-0.0270859	0.25929	0.0226225	0.350912	-0.537572	0.118213	0.0863287	0.583926	-0.069131	0.847088	1.04884	0.431727	-0.405044
IRF7	-0.744549	-0.124852	0.946825	-0.903424	-0.843747	-0.0631146	-1.04069	0.298853	0.646817	0.389517	-0.0774805	-0.837019	0.0583838	1.01004	-1.96693	0.226944	0.798001	1.51533	-0.607011	-0.814455	-0.999646	-1.9161	0.269235	0.612687	0.259105	-0.491072	0.330057	0.690299	-1.0765	-1.91656	-1.82929	-0.511574	-0.275228	-0.303732	-0.0742941	0.15514	0.152298	0.806956	-0.611735	0.360496	-0.107219	0.650729	-0.539748	1.65224	-0.123627	0.715268	0.828048	0.732798	-0.10606
BATF2	-0.809724	-0.75026	1.10276	-0.983382	-1.10653	-0.397318	-1.05805	-0.210326	-0.174815	-0.555388	-0.78652	-0.752547	-0.170125	0.162852	-0.876363	-0.652194	-0.396289	-0.47459	-0.780244	-0.795252	-0.970242	-0.876482	-0.582819	0.0143998	-0.0594314	-0.882051	-0.283519	-0.357785	-0.805624	0.104172	-0.939338	-0.755362	-0.704024	-0.971779	-0.567185	-0.974804	-0.944046	-0.749103	-0.364906	-0.513745	-1.15193	-0.387249	-0.633031	1.08846	-0.72163	-0.250226	1.66983	0.542355	-1.43836
MX2	-0.0217587	-0.605767	0.303534	-1.1769	-0.562689	0.0667894	-0.649593	-0.322004	-0.377031	-0.144182	-0.0316889	-0.812384	0.18863	0.818728	-0.523708	-0.150241	0.513901	1.39533	-0.195685	-0.588793	-0.296887	-0.699181	0.0899318	0.545509	0.599908	-0.218794	0.084005	-0.0377161	-0.214816	0.519157	-0.403699	-0.821071	-0.0876975	-0.29571	0.355331	-0.596454	-0.454901	-0.316209	-0.518438	-0.123046	-0.852434	0.310963	-0.187723	1.33432	-0.292929	0.141518	1.08038	0.611264	-1.09495
TRIM6	-0.238062	0.16196	-0.535374	-1.35672	0.115267	-0.0502935	-1.29582	-0.317121	-0.779004	-0.700494	-0.157031	-1.01985	-0.447014	0.18808	-0.803496	0.142128	-0.526285	-0.609062	-0.905608	-1.0533	-0.149237	-0.979274	-0.215951	-0.533795	-0.663601	-0.501234	-1.27181	-0.364302	-0.0216418	-0.779307	-0.299832	-0.438712	-0.87584	-0.617752	-0.592959	-0.793393	-0.473384	0.611961	-0.538146	-0.676116	-1.03504	-0.570376	-0.5898	0.289983	-0.337001	0.141274	-0.622	0.345999	-0.616069
APOBEC3D	0.158115	-0.0895251	0.520293	-0.921096	-0.545967	-0.410025	-0.647256	-0.506944	0.626093	-0.728341	-0.379227	-0.811494	0.290345	0.109634	-0.76692	-0.449778	0.573325	-0.449266	-0.18016	-0.462025	-0.0898307	-0.51568	-0.476788	-0.127636	0.493896	0.0552038	0.160214	0.0374441	-0.462174	0.649888	-0.317049	-0.218866	-0.0851626	-0.575099	0.241672	-0.367971	-0.551231	-1.40993	0.475317	-0.445693	-1.25978	0.374785	0.393321	0.20826	0.213963	-0.177341	0.933081	0.0589367	-0.589209
RSAD2	-0.414061	0.0332451	0.30907	-1.01491	-0.987425	-0.352823	-1.08387	-0.451778	-0.745386	-0.477983	-0.89338	-0.908487	-0.32543	0.281256	-0.724558	-0.640492	-0.0890882	1.68911	-0.546458	-0.916175	-0.603914	-1.14397	-0.255259	0.875945	-0.169748	-0.754971	-0.602295	0.721919	-1.08879	-0.0225671	-0.91278	-1.08466	-0.354003	-0.773588	-0.112531	-1.11398	-1.21928	0.00619805	-0.570268	-0.481668	-0.545245	-0.184557	-1.03503	1.51291	-0.566485	-0.0450468	1.56365	0.808949	-1.21818
CCNJL	-1.08698	-1.36674	-0.0870708	-1.32881	-0.180679	0.315235	-1.16841	-1.10387	-0.657469	-0.634905	-1.01319	-1.59226	0.641325	0.662151	-1.15337	0.62859	0.34355	-1.53007	0.930227	-0.974852	-0.878677	-1.22046	0.169421	-0.665101	-0.3984	-0.929653	1.10321	-0.358129	-1.13877	-0.68041	0.18063	-0.750605	-0.311888	-1.09302	-0.157469	-0.44766	0.406445	1.31465	0.252709	-0.159608	-1.31789	-0.80723	-0.514256	-0.204817	-0.463723	0.177683	-0.776982	-0.160876	0.590389
PARP14	-0.655467	0.285379	0.668356	-1.66727	-0.656446	-0.496581	-1.15123	-1.34527	-0.604497	-1.38086	-0.377196	-0.998062	-0.03493	0.420317	-0.932076	-0.361911	-0.353242	0.226735	-0.593643	-1.13262	-1.2153	-1.5063	-0.138453	-0.344311	-0.680476	-0.891055	0.0825948	-0.888467	-0.916303	1.04899	-0.369989	-1.11361	-0.181244	-0.957498	-0.538008	-0.769978	-0.555638	-0.247559	-0.343785	-0.867557	-1.27798	-0.0847568	-0.53673	0.865776	-0.666539	-0.294911	1.30745	0.65217	-0.494374
SAMD9L	0.00224764	0.120719	0.230829	-1.16954	-0.785484	-0.626138	-0.633997	-1.19785	-0.960732	-1.54951	-0.621037	-0.715827	0.0434547	0.296924	-0.648902	-0.413498	-0.360579	0.0956539	-0.715365	-0.309387	-0.552836	-1.00321	-0.297357	-0.43855	-0.379916	-0.328792	-0.233085	-0.971946	-0.147466	0.969684	-0.885931	-0.73727	0.070955	-0.62112	-0.171369	-0.909234	-0.77832	-0.614347	0.082962	-0.913173	-1.31512	0.351017	0.0702604	0.853822	-0.297338	-0.649569	1.31422	0.322816	-0.815482
OAS1	-0.506181	0.481921	0.798361	-0.0575693	-0.74354	0.42527	-1.16767	0.369861	-0.162787	0.283141	0.241912	-0.710706	0.377078	0.671364	-1.44575	0.160532	0.505941	1.89845	-0.703813	-0.825972	-0.713307	-1.52652	0.773012	0.112449	-0.186133	-0.429026	-0.0540859	0.751726	-0.846874	0.606246	-0.48988	-0.347072	0.00373247	-0.6675	-0.585174	-0.277902	-0.123334	0.769205	0.0758436	0.0562215	-0.0225247	0.429303	-0.493444	1.36833	-0.390947	0.488738	0.9539	0.832388	-0.355756
NTRK1	-0.941169	-1.13801	-0.544575	-1.24311	-0.342667	-0.485599	-1.08878	-0.527127	-0.77845	-0.811067	-1.04029	-1.30609	-0.693344	0.532169	-0.814193	0.18268	0.0447002	-1.0215	0.294753	-0.619183	-1.09246	-1.33386	-0.586809	-0.198578	-0.0165209	-1.21536	0.646593	-0.692521	-0.397615	-0.180378	0.503274	-1.15279	-1.04428	-0.960362	-0.735165	-0.523766	1.37956	-0.124826	0.803437	0.596302	-0.596986	-0.895124	-0.553643	0.386191	0.465203	-0.240388	0.838251	1.97382	0.597903
PARP9	-0.843397	0.423249	0.449322	-1.8929	-0.571899	-0.600927	-1.24649	-0.900963	-0.37521	-0.567375	-0.144989	-1.26788	-0.192089	0.362784	-0.724829	-0.304459	-0.0777725	0.976116	-0.324269	-0.867394	-1.31438	-1.44043	0.192076	0.13499	-0.158099	-0.886258	0.307767	-0.570656	-0.802876	0.744858	-0.398099	-1.49244	0.044785	-0.709356	-0.397893	-0.953632	-0.581926	0.512947	-0.35069	-0.360768	-1.19089	0.245241	-0.445421	1.27233	-0.702696	0.530011	1.0644	0.967224	-0.465224
GZMB	-0.725793	-0.949636	0.936322	-0.984691	-0.542027	-0.110117	-1.0484	-0.663211	-0.0582328	0.0183748	-1.00208	-1.06339	-0.704468	0.149145	-1.1617	-0.133726	-0.0291919	-0.204689	-0.673564	-1.14249	-1.37661	-1.15697	-0.573299	0.994481	0.188137	-0.773594	0.552075	-0.345594	-0.797088	0.147875	-0.312288	-0.837223	-0.223946	-1.25951	-0.540413	-0.420676	-0.757613	-1.20223	0.130503	0.241799	-1.04732	0.655194	-0.500734	0.748232	0.174462	0.224151	1.47558	0.781402	-0.795736
SIGLEC10	-0.214839	-0.689971	0.655445	-1.00103	-0.541775	0.0252994	-0.381214	-0.688374	-0.245218	0.0913753	-0.637113	-0.558784	0.0499828	1.01097	-1.10636	-0.1289	0.055839	-0.579346	-0.759273	0.0770404	-0.711518	-0.58896	-0.230526	0.373421	0.312874	0.187425	0.662651	0.584779	0.240049	-0.0941767	-0.601099	-0.171144	0.163313	-1.02243	-0.185334	0.0676846	-0.333293	-0.89083	0.122716	0.412561	-1.24297	0.325755	-0.186663	0.949418	-0.375132	-0.676731	1.11643	0.319747	-0.535171
LBP	-0.453963	-0.994728	1.12407	-0.395112	-0.170375	0.103966	-0.885188	-0.064695	-0.873368	2.01666	1.12217	-1.1947	-0.638894	0.278645	-0.963443	0.56052	-0.461935	-0.706186	-0.325471	-0.685022	-0.943438	-0.844636	-1.1947	1.68733	2.2387	-0.610479	-0.045251	0.818497	-0.259396	1.01654	0.705381	-1.1947	-0.921795	-0.659093	0.883839	1.32752	-0.234638	-1.1947	1.95563	-0.077385	-1.1947	0.57134	-0.0610659	0.173767	0.353504	1.63814	-0.241127	0.134472	-1.1947
LINC00519	-0.722494	-0.770366	0.553392	-0.455353	0.458697	0.73619	-0.833276	-0.783494	0.22635	0.375083	-1.20548	-0.689781	0.204137	0.0497447	-0.876183	-0.374887	-0.453273	-1.39752	-0.265215	-1.32906	-1.05701	-0.993605	-0.5792	-0.198108	-0.187782	0.235338	0.0969777	-0.147386	-0.235276	0.218241	-1.10106	0.779538	-0.740269	-0.565975	-0.577302	0.40018	-0.404125	1.46807	0.305205	-0.205058	-0.32213	0.523231	-0.729358	0.16505	-0.294526	-0.536174	-0.354978	0.355313	0.433692
RUFY4	-0.467312	-0.397899	0.599269	-1.46108	-0.31761	-0.29566	-1.14216	-0.565328	0.648761	0.0711053	-0.884399	-0.90905	-0.423213	0.212645	-0.680838	-0.511849	0.266308	-0.395646	-0.629731	-0.819895	-0.945669	-0.746025	-0.279833	0.101463	0.672366	-0.176381	1.11756	-0.717597	-0.918581	0.86071	-0.175032	-0.237266	-0.11058	-0.787491	0.192545	-0.142068	-0.798532	-0.902873	0.209923	-0.356151	-0.48149	1.23434	-0.427247	0.52195	-0.208369	-0.700283	1.94537	0.684925	-0.885139
KLRC1	-0.301056	-0.537385	1.18216	-0.322474	-0.353993	-0.573788	-0.383399	-1.17834	-0.971613	-0.572141	-0.714748	-0.464796	-0.0364084	0.612912	-1.17473	-0.212327	-0.739791	-0.414811	-0.80518	-1.14358	-0.837092	-0.773285	-0.326382	0.558167	0.398832	-0.944265	0.177169	-0.701178	-0.381518	0.543151	-0.305206	-0.870519	-0.783558	-0.987915	0.00198146	0.182636	-0.657829	-1.46504	0.136211	-0.543738	-1.09788	0.0685873	0.153925	0.50948	-0.438545	-0.337094	1.52782	0.40101	-0.890652
IFIT1	-0.154975	0.426095	0.169268	-0.971072	-0.372933	-0.303375	-0.981788	-0.493013	-0.938194	-0.258573	-0.130056	-0.852326	-0.112411	0.678261	-0.675345	-0.21379	0.400602	1.76318	-0.542026	-0.788547	-0.742715	-0.913345	0.437156	0.275337	0.0162762	-0.555616	-0.338274	0.327789	-0.755216	-0.18676	-1.25082	-0.908968	-0.190786	-1.00227	0.0568131	-1.01432	-1.423	0.757314	-0.382608	-0.26307	-0.144535	0.020089	-0.781895	1.7899	-0.270632	0.685267	0.900083	0.889391	-1.21185
ZBP1	-0.601991	-0.641921	0.409955	-1.13532	-0.798722	-0.0795541	-0.831604	0.0843769	-0.273055	-0.529143	-0.853433	-0.975544	-0.286763	0.19486	-0.97404	-0.640141	0.838845	-0.299463	-0.623139	-0.816811	-0.966465	-0.927529	-0.102908	-0.123818	0.0836933	-0.295822	0.042721	-0.275786	-0.834439	0.305165	0.14885	-0.520323	-0.281005	-1.29077	-0.125725	-0.510401	-0.243674	-0.549471	-0.0130655	-0.388776	-1.26041	0.0816407	0.419055	0.996181	-0.33852	-0.0432882	1.42587	0.745602	-0.778714
ADAM19	-0.907054	-1.93987	-0.0897641	-1.71217	-0.750795	-0.687045	-1.18116	-0.976681	-0.912861	-0.941492	-1.49269	-1.31434	-0.72033	-0.071143	-1.11929	0.255347	-0.0381777	-1.32613	0.320306	-1.46161	-1.47476	-1.41256	-0.684852	-0.11087	0.0672799	-0.376347	0.325282	-1.18024	-1.21688	-0.083127	0.161887	-1.18508	-0.527454	-1.37791	-0.692389	-0.510019	-0.289817	-1.74238	-0.563663	-0.315903	-1.92186	-0.18219	-0.303523	0.580248	0.276868	-0.594668	0.488661	0.407507	-0.581291
FCN3	-0.66127	-0.463032	-0.210079	-0.529352	-0.783611	0.089123	-1.18815	0.871044	-0.43064	1.19886	0.24702	-0.847639	0.530063	-0.511102	-0.739454	0.0216563	0.629152	-0.307878	-0.33534	-0.980807	-0.705246	-0.784806	-0.223727	0.526808	1.38662	-0.755586	-0.968279	1.33337	-0.865221	-0.467831	0.752372	-0.533967	-0.922952	-1.14429	-0.145449	0.731496	0.212308	0.334205	0.385238	0.668343	-0.319021	-0.307239	-0.299777	-0.1296	-0.219412	1.38447	0.421159	0.156841	-0.547377
SLC38A4	0.452408	0.382251	-1.17575	-0.86967	0.438395	-1.312	0.091123	-0.842781	-0.834534	0.275778	0.237521	-0.411517	1.14661	0.444967	0.0751046	-0.211177	-0.37746	-1.028	0.0479572	0.587072	0.325384	-0.478877	-0.308318	0.330475	-1.19201	-1.03056	-0.0752662	-1.05375	0.0960374	-0.305956	0.554439	-0.906699	-0.399547	0.540821	-0.0334516	-1.03775	-0.793781	1.23245	-0.156178	0.558228	0.823714	-0.568056	-0.541289	0.837215	-0.262095	-0.105293	1.17343	-0.193304	0.21064
FCGR3A	-0.15701	-0.781625	0.642641	-1.18472	-0.799305	0.109123	-1.13741	-0.314313	-0.44548	-0.156977	0.0244725	-0.857856	0.0726074	0.54877	-0.725732	0.433785	-0.385504	-0.401349	-0.471208	-0.638287	-1.15631	-1.02812	-0.773161	0.625962	0.960625	-0.889516	0.441811	-0.211041	-0.521564	0.863141	-0.840128	-0.835601	-0.571384	-0.443143	0.207817	-0.192957	-0.563003	-1.02059	0.587108	0.142885	-1.1154	-0.182319	0.0863931	0.42103	-0.182664	0.129536	0.691022	0.499209	-0.53411
HERC6	-0.891742	1.0684	0.819445	-1.36471	-0.517347	-0.599705	-1.34716	-0.303323	-0.436098	-0.189011	-0.165892	-1.09819	-0.359087	0.891168	-0.699145	-0.224406	0.19673	1.74449	-0.801076	-0.983161	-0.914746	-1.40209	0.682723	0.160246	-0.175994	-0.800116	0.0125702	-0.259161	-0.944338	0.499844	-0.849	-1.3834	-0.303762	-1.26572	-0.336503	-0.951716	-1.10057	0.334922	-0.727009	-0.563426	-0.520169	-0.348255	-1.13402	1.76245	-1.0739	0.182154	1.63012	1.27882	-0.845023
RP11-733O18.1	0.34054	-0.72831	-0.127467	-0.791576	-0.629935	-0.276378	-0.333311	-0.28541	-1.26056	-0.392818	-0.414719	-0.550416	0.21778	-1.10647	-0.0395311	0.161219	-0.00255557	-0.364782	-0.0746848	0.151176	0.338244	-0.504051	-0.470722	-0.296857	0.977289	-0.0527934	-0.00448736	-0.145995	-0.437844	-0.34656	-0.95047	-1.07472	-0.288693	-0.0776564	0.841632	0.0724034	-0.891523	1.60146	0.201035	-0.39204	0.128181	0.0556876	-0.15239	0.278949	-0.333982	-0.132479	-0.0950399	-0.197177	-0.776681
USP18	-0.468869	-0.129631	0.166603	-0.589631	-1.20497	-0.075459	-1.48159	0.276261	-0.789374	0.444683	-1.31187	-1.53426	-0.83119	0.354897	-1.58728	-0.684764	0.47338	1.40001	-1.3467	-1.2444	-0.982601	-1.49546	-0.124989	-0.173948	0.33106	-0.148958	-0.707663	0.906409	-0.525519	-0.0400682	-1.39533	-0.45127	-0.479307	-1.21201	-0.370262	-0.925184	-1.38542	-0.384027	-0.238083	-0.535812	-0.684194	0.12378	-0.96296	1.23453	-0.827268	-0.0813898	1.10671	0.409225	-1.71949
ACHE	0.230366	-1.17761	0.157794	2.33481	-0.592952	0.0922654	0.133902	0.0366355	-0.460623	-0.131414	-0.499228	-0.392631	-0.389225	0.133012	-0.565586	-0.0713469	0.54476	-0.78831	-0.339223	0.0159151	-0.299618	-0.69778	-0.519513	-0.403503	0.627483	0.527949	-0.334979	-0.284619	0.0340911	-0.610696	-0.347576	0.377872	-0.0260745	-0.617433	-0.23542	0.0157838	-0.708165	-1.22087	-0.444057	-0.505464	-0.958842	0.387245	0.0942297	-0.215793	3.7859	-0.466806	0.0735337	-0.482399	-0.883785
CEACAM4	-0.654296	-1.05003	0.341619	-1.06221	-0.228608	0.386103	-1.00391	-0.548363	-0.919421	0.259092	-0.648564	-1.53503	-0.30997	-0.616065	-0.850538	0.776175	-0.361022	-0.850283	-0.553736	-0.612389	-1.00736	-0.934705	0.0592037	1.04133	0.370921	-0.768593	0.872125	0.640586	0.271914	0.31943	0.0631986	-0.871143	-0.729273	-0.807972	-0.672621	0.13644	-0.65078	-0.995763	-0.12227	1.32075	-0.238012	0.440873	-0.248484	1.62925	-0.698955	0.0944586	1.27887	0.642313	-0.978546
ERAP2	-1.46319	0.515875	0.464165	-2.20637	0.341512	-0.529888	0.624344	0.0708532	-1.36799	-2.23827	0.441614	0.33089	0.431327	-0.078125	-0.0524055	0.482068	-1.28334	-0.092456	0.406149	-1.29231	-0.345019	0.386704	-0.0384351	-1.82519	0.451408	0.371691	0.222561	-0.187678	0.0308596	0.910655	-0.298148	-1.65603	-1.32105	0.290948	0.463208	-0.221035	0.467012	0.646954	0.265957	-0.560656	-0.0641361	-1.1182	-0.187653	0.34639	-1.92313	0.132921	0.66869	0.385989	0.731238
WTAPP1	-0.934352	-1.14271	-0.906517	-0.67365	-0.257244	-1.43573	-0.546247	-1.17724	-0.486571	-0.678328	-0.935813	-2.15744	-0.26965	1.38773	-0.762853	0.596965	-0.183112	-0.832266	-0.316577	-1.30455	-0.72076	-0.527121	-1.23023	-0.256371	-0.652701	-1.12714	0.749813	-0.0567334	-2.15744	0.546236	0.113814	-0.872348	-0.441814	-1.42422	-1.03598	-0.694079	-0.36167	-0.372119	0.196644	-1.05503	-1.59321	0.101237	-0.897556	0.109683	0.411841	-1.02575	-0.317805	0.340063	0.519122
CXCL11	-0.656221	-0.191106	0.526606	-1.34958	-0.977897	-0.863242	-0.792433	-0.373565	-0.62164	-0.4708	-0.497345	-0.816985	-0.225711	-0.174639	-0.91332	-0.717112	-0.933769	-0.288921	-0.936137	-1.12745	-1.18357	-1.13791	-0.441766	-0.17349	-0.0793605	-1.00717	-0.228461	-1.1128	-0.876927	0.209663	-1.04023	-0.961899	-0.700854	-0.988051	-0.557983	-0.914201	-1.14144	-1.0008	-0.352734	-0.436927	-1.00938	-0.224111	-0.885208	1.35986	-0.908124	-0.588621	2.00199	0.490757	-0.91691
KLHDC7B	-0.894893	-0.962705	1.77425	-0.721168	-0.588986	-0.281763	-1.17307	-0.620451	0.0845925	1.20601	-0.912564	-0.885509	-0.579616	2.46674	-1.26719	-0.736993	0.597898	-0.195714	-0.765955	-1.23121	-0.916174	-1.2743	-0.323226	-0.200523	0.834364	-0.46736	0.271352	-0.517733	-0.795852	0.357477	-0.884455	-0.262883	-0.535224	-1.10056	-0.358762	0.0532267	-0.183864	0.534699	-0.0280591	-0.43224	-0.962546	0.221567	0.187598	0.732331	-0.311272	-0.758503	0.382114	0.665431	-0.343682
MX1	-0.552552	0.619363	0.658241	-1.57003	-0.976496	-0.335367	-1.44331	0.0179764	-0.0276337	0.53452	-0.19743	-1.1497	-0.217247	1.01746	-0.909985	-0.287828	0.709278	1.592	-0.49673	-1.07951	-0.89865	-1.40007	0.58257	0.12031	0.115711	-0.638574	0.405597	0.327587	-0.920713	0.155623	-0.752972	-1.1528	-0.189615	-1.04384	-0.128569	-0.769799	-1.05781	0.50979	-0.561521	-0.219593	-0.313511	0.171894	-0.786821	1.52298	-0.682106	0.694636	1.38481	1.11505	-1.23811
UNC5A	-0.185912	-0.455366	0.518089	-0.861961	-0.875407	-0.0249724	-1.34481	-0.198963	-0.466319	0.034337	-0.589767	-1.90707	0.508648	-0.149467	-0.480901	0.437491	1.51718	-0.73362	0.628582	-1.06219	-0.635684	-1.17409	0.215782	-0.48104	0.587734	0.239341	0.795459	-0.348655	-0.328648	-0.614591	-0.0536337	-1.00244	0.816496	-0.603676	-0.0350447	-0.133898	0.0392321	-0.777321	0.138567	1.02258	-0.124666	1.1916	0.522008	1.08081	-0.581119	-0.627578	-0.54043	0.684247	0.244648
IFITM1	-0.17125	-0.534283	0.358025	-0.873175	-0.631245	0.0528251	-0.946886	0.253383	0.308777	0.571786	0.52326	-0.786342	0.308469	-0.143534	-0.511644	-0.287081	0.831486	0.425443	0.0580476	-0.722158	-0.467941	-0.796042	0.423679	0.420264	0.825711	-0.212229	0.446697	0.231075	-0.48302	0.220436	0.152757	-0.917232	-0.20763	-0.599399	0.0297873	0.00227136	0.00917874	0.0953612	-0.0494603	0.2704	-0.0506842	0.26466	0.158039	0.524049	0.112393	0.897848	0.834366	0.301864	-0.103602
XIRP1	-0.628584	-0.98373	-0.18946	3.23893	-0.67457	-0.591447	-0.58671	-0.625015	-0.571623	-0.98373	-0.474905	-0.638103	-0.274361	-0.133341	-0.773482	-0.412724	-0.660444	-0.98373	-0.38167	-0.750928	-0.98373	-0.758344	-0.276715	-0.0656481	-0.168813	-0.60658	0.0996857	-0.590789	-0.644111	-0.582568	-0.581311	0.650149	-0.381419	-0.738963	-0.394048	-0.58183	-0.539911	-0.98373	0.442789	-0.55841	-0.98373	-0.645156	-0.211948	1.55689	3.80343	-0.450406	-0.322236	0.602744	-0.475558
EPSTI1	-0.52854	0.370585	0.67159	-1.59247	-1.07062	-0.747788	-1.3501	-0.355763	-0.437273	-0.286936	-0.878731	-1.38935	-0.0952547	0.75021	-0.902687	-0.354265	0.00319869	0.712039	-0.495573	-1.23176	-1.11011	-1.53485	0.310525	0.0224608	0.342271	-0.831667	0.355158	-0.843423	-1.23792	0.607281	-0.870217	-1.47433	-0.449132	-1.44426	-0.15867	-0.751597	-1.00423	0.354546	-0.463354	-0.86884	-1.16071	-0.0954034	-0.615548	0.874332	-0.57607	-0.211158	1.3841	0.444407	-1.06615
HSH2D	-0.820809	-0.756936	-0.0212893	-1.24681	-0.803369	0.400721	-1.1279	0.247229	-0.693571	-0.191257	-1.31528	-1.16206	-0.513442	0.426764	-1.34906	-0.807534	1.40915	0.120354	-0.423115	-1.10345	-1.2824	-1.21029	-0.131743	0.036157	0.185284	-0.487038	-0.0177583	-0.462371	-1.0706	0.0488773	0.054399	-0.957927	-0.222222	-1.25522	-0.132871	-0.525731	-0.468813	-1.0762	-0.468756	-0.626199	-1.38248	0.237621	0.496457	0.782637	-0.0681223	-0.145192	0.638935	0.723201	-0.875689
HOXD11	0.167924	0.399437	1.03335	-1.46285	-0.258734	0.772629	-1.31645	-0.693145	0.231204	0.685171	0.377576	-1.5836	1.23013	-1.18019	-0.966409	1.51688	0.563814	0.830434	-1.37995	0.245577	-0.777618	-1.42308	-0.556673	-1.16181	-0.977509	-0.595546	0.164638	-0.588912	-1.39414	-1.35774	-0.377798	-1.0355	-1.37975	0.0627215	-0.983206	0.220967	-1.04563	1.50346	-0.997253	0.363323	0.28666	0.412748	-1.8558	-0.147248	-1.59055	0.988819	0.796953	-0.0688867	-1.29082
GBP5	-0.392811	-0.397969	1.0167	-0.930588	-0.527091	0.0536398	-0.910831	0.0896283	-0.423231	-0.32661	-0.767639	-1.2768	0.0384582	0.32446	-0.752839	-0.553016	-0.335667	-0.37389	-0.626058	-0.907967	-0.924262	-1.06171	-0.578373	0.274997	0.107939	-0.338213	0.360048	-0.69329	-0.879397	0.558773	-0.083479	-0.66917	-0.345256	-1.00073	-0.157319	-0.149924	-0.993638	-0.972599	0.272276	-0.355419	-1.12972	0.0963746	-0.104613	1.14874	-0.262481	-0.248628	1.27809	0.640908	-0.846542
STAT1	-0.708042	0.317634	0.999087	-1.65916	-0.959821	-0.763278	-1.17831	-0.75293	-0.63526	-0.53877	-0.475995	-1.15783	-0.242602	0.246132	-0.829182	-0.437239	-0.408582	0.801904	-1.07193	-0.871727	-1.15611	-1.5433	0.0983523	-0.00121897	0.0986949	-1.10543	0.314256	-0.752973	-0.875698	1.08579	-0.655184	-1.50631	-0.369782	-1.0846	-0.385062	-1.04173	-1.06026	-0.0504537	-0.206673	-0.65926	-1.39337	0.173975	-0.492313	1.12871	-0.961674	-0.0450246	1.40645	1.20763	-1.09122
CD80	-0.801907	-0.660033	0.143756	-1.06355	-0.254912	-0.600115	-0.844868	-1.11981	-0.498301	-0.720835	-0.990473	-1.03361	-0.622076	0.751412	-1.28352	0.258619	-0.634383	-0.461431	-0.558772	-0.897096	-1.20116	-1.15959	-0.422955	0.20769	0.040409	-0.483573	0.251617	-0.719686	-0.608231	0.589512	-0.195528	-0.911842	-0.376927	-1.23023	-0.467662	-0.0733179	0.0120424	-0.777212	0.0333566	-0.273806	-0.943282	-0.0522356	0.0847994	1.13146	-0.148605	-0.589894	1.31478	1.12128	-0.332553
XAF1	-0.30517	0.896208	0.378557	-1.41571	-0.533486	-0.590457	-1.06287	-0.639663	0.194737	-0.47495	-0.311715	-0.604475	0.0457206	0.797058	-0.6509	-0.107488	-0.198557	1.40838	-0.362606	-0.657197	-0.745222	-1.17814	0.671408	-0.26563	0.0693421	-0.460938	-0.0707737	-0.483363	-0.39082	1.13194	-0.258734	-0.599344	0.202831	-0.673274	-0.0384924	-0.698236	-0.452223	0.246714	-0.175874	-0.692495	-0.347853	0.616696	-0.640669	1.18163	-0.645908	0.0835202	1.08049	0.740037	-0.474146
BCL2L14	-0.931694	0.172159	0.95068	-1.02116	0.327207	-0.275168	-0.812481	-0.277323	-0.313968	-0.265941	-0.774338	-1.4116	-0.07495	0.353424	-0.523507	-0.304854	-0.15432	-0.440809	-1.12124	-0.785441	-1.10292	-1.4116	-0.581197	0.485881	0.182448	-0.490038	0.905709	-0.762762	-0.850491	0.44562	-0.276566	-0.741004	-0.272413	-0.944676	-0.295843	-0.0367619	-0.426905	-1.4116	-0.234096	-0.709566	-0.540471	0.310872	-0.32765	0.520699	0.0197829	-0.504507	2.06027	0.449928	-1.01311
MUC16	-0.252663	-1.14627	-0.239859	-0.958012	-1.1373	-1.11831	0.120117	-0.43743	0.425	-0.851734	-0.62789	0.0216719	-1.13556	-0.860383	-0.0936814	-0.599816	0.235965	-0.198061	-0.981017	-0.95392	-1.00669	0.201986	-0.715736	-0.753586	-0.141405	0.209172	-0.494864	-0.629677	-0.198837	0.636425	-0.600595	-0.495904	1.11603	0.497417	0.198607	-0.558807	-0.721247	-0.587994	-0.740132	-0.780732	-1.4247	0.21732	-0.270323	1.27035	-0.924303	-1.36013	0.174863	-0.575711	-0.944472
AADACL2-AS1	0.225277	2.16171	0.499373	-1.12794	0.721928	0.429944	-1.17724	-0.778515	0.616243	0.405226	0.86761	-1.13781	0.75326	-0.784266	-1.07927	0.736439	0.781581	1.27315	-1.38337	-0.189925	-0.545526	-0.830644	-0.636936	-1.11567	-0.325018	-0.36519	0.632235	0.311822	-1.27084	-1.10015	-1.13364	-1.35214	0.587256	1.5889	-0.103169	0.140846	-1.17683	1.07808	-0.985516	1.00757	-0.278295	0.831267	-0.971628	-0.665248	-1.20567	-0.840274	0.335175	-0.67492	-1.57723
CTA-384D8.31	-0.890313	-1.00687	1.87544	-0.549447	-0.485986	-0.212564	-1.20212	-0.440191	0.00941364	1.14217	-0.787684	-0.939186	-0.518727	2.98142	-1.20212	-0.725285	0.641744	-0.192535	-0.481117	-0.849111	-0.855713	-1.20212	-0.661264	-0.239966	0.7685	-0.340113	0.000863266	-0.539371	-0.943772	-0.302774	-0.827395	-0.222262	-0.555269	-0.83103	-0.455813	-0.254538	-0.293259	0.330509	-0.087896	-0.644175	-0.916554	0.166826	0.115507	0.466265	-0.485747	-0.688968	0.244837	0.567265	-0.321811
RTP4	-0.312548	0.0712382	0.589722	-0.996946	-0.0733316	0.0143923	-1.00694	-0.512285	0.315346	-0.349595	-0.650903	-0.888824	0.18924	0.105978	-0.78383	-0.294358	0.424463	0.326206	-0.759711	-0.576533	-0.796531	-1.17704	-0.187625	-0.336756	0.111805	-0.340306	0.258943	-0.179187	-0.722004	0.0572447	-1.12753	-0.358453	0.0141181	-0.56549	-0.343729	-0.649438	-0.75142	-0.194286	0.315613	-0.604306	-0.751028	0.103353	-0.639801	0.842397	-0.52454	-0.00844897	0.905088	0.250373	-0.800751
GRAMD1B	-0.37585	-1.42368	-0.0602743	-1.34526	-0.857206	-0.82163	-0.789375	-0.268591	-1.00297	-0.636986	-0.52914	-1.23708	-0.567003	-0.37202	-0.334154	-0.164886	0.0259109	-0.837286	-0.0117631	-1.2657	-0.736488	-1.0146	-1.20881	-0.257372	0.459836	-0.193378	0.00634559	-0.239948	-0.541793	0.256332	-0.133324	-0.529296	-0.531606	-1.35467	-0.0965479	-0.16589	-0.238601	-2.04093	-0.267691	-0.59838	-1.59303	0.398956	-0.151609	-0.0315164	0.371728	-0.181403	0.512849	-0.159258	-0.919048
SIGLEC7	-0.564118	-1.40533	0.687656	-0.996185	-0.705364	-0.0193319	-1.16223	-0.533263	-0.988698	0.0627615	-0.090431	-1.67744	-0.196959	0.713485	-0.977457	-0.201323	0.177642	0.201265	-0.118278	-1.32901	-1.08708	-1.09491	-1.14245	0.0367637	1.28408	-0.476111	0.510245	0.167252	-0.555838	0.148084	-0.355206	-0.848509	-0.319127	-0.593523	0.188411	-0.29543	-0.259535	-1.07411	0.546653	0.292767	-1.11579	0.113195	0.664514	0.961801	0.354783	-0.155635	0.936618	0.131221	-0.312288
CLEC7A	-0.672872	0.626726	0.692691	-0.647369	0.47191	0.554532	-0.659373	-0.24775	-0.392827	0.28329	-0.125149	-0.741974	0.38969	0.561809	-0.899716	0.51362	-0.172572	0.382047	0.392863	-0.904273	-0.912851	-0.928739	0.205163	0.513219	-0.103631	-0.447987	0.618703	-0.156306	-0.815855	-0.239373	0.764764	-0.422964	0.058376	-0.473987	-0.191092	0.275601	0.279348	0.835812	0.147254	0.651619	-0.539633	-0.00570938	-0.411583	1.10155	-0.102515	0.69804	0.789965	0.949818	0.577094
IFI27	-0.619839	0.723871	0.88544	-1.46313	-0.451248	-0.0222289	-1.88286	0.114285	0.500321	0.539189	-0.144392	-1.62857	0.833808	1.03515	-1.33639	0.39223	0.719631	1.20417	-0.551775	-1.3325	-1.34586	-1.77815	1.13316	0.152285	0.478178	-0.388371	0.496365	-0.200167	-1.10771	-0.341096	-0.565402	-1.35931	-0.108083	-0.70159	-0.414412	-0.190723	-1.08524	1.22049	-0.17323	-0.194464	0.351208	0.397698	-0.937767	1.17872	-0.41987	0.776922	0.591631	1.13322	-1.21917
SLAMF7	-1.15893	-0.353087	0.33902	-0.989302	-0.666029	0.165922	-1.10571	-0.0852571	-0.51165	0.00364924	-0.222356	-0.658795	0.142893	0.619779	-1.2305	-0.063189	0.772203	-0.288875	-0.0162233	-1.3142	-1.16068	-1.43511	0.218779	0.315912	-0.18732	-0.497018	0.586437	0.115831	-0.805138	0.163497	0.0405512	-1.03566	-0.457335	-0.922124	-0.514704	0.0636976	0.533806	-0.33661	-0.313159	0.414567	1.07438	-0.275531	0.289078	1.15265	-0.259144	0.241683	0.809725	0.93087	0.221052
CD274	-0.883788	-0.974741	0.159867	-1.45718	-0.74483	-0.349282	-1.39848	-1.16224	-0.691641	-0.815112	-1.38437	-1.50322	-0.554111	0.303994	-1.76884	-0.359036	-0.825655	-1.0236	-0.756166	-1.06232	-1.32996	-1.59731	-1.41947	-0.00703347	-0.801009	-0.535615	0.0275239	-0.409956	-1.06641	0.205781	-0.210722	-1.43765	-0.686825	-1.57961	-1.03695	-0.348747	-0.774058	-0.213067	0.00845798	-1.07263	-2.00369	-0.673774	-0.117188	1.20189	-0.532642	-0.34185	1.36524	0.663795	-0.40997
WARS	-1.15712	-1.1222	0.775759	-1.05317	-0.952236	-0.66342	-1.18887	-0.341116	-0.731716	-0.340844	-1.12936	-1.24389	-0.795337	-0.294062	-0.834338	-0.960951	-0.595704	-0.519528	-0.821381	-1.07604	-1.13592	-1.27488	-0.588957	-0.278016	-0.0468203	-0.937975	-0.449936	-0.357261	-1.03991	0.0898827	-0.830671	-1.27317	-0.728436	-1.4048	-0.693334	-0.705462	-1.01004	-0.524911	-0.581258	-0.589855	-0.680847	-0.482343	-0.671641	0.988292	-0.802321	-0.491679	1.61809	1.16713	-0.984057
IL4I1	-0.356822	-1.12529	0.940579	-1.3637	-0.580932	-0.531096	-0.821045	-0.503048	0.24044	0.100226	-1.03653	-0.780765	-0.0430435	0.868207	-1.20401	-0.160052	0.0708902	-0.52395	-0.319951	-0.873869	-1.3099	-1.44642	-0.687889	0.385027	0.922727	0.128243	1.0858	-0.6524	-0.658077	-0.0258404	-0.908138	-0.758122	-0.0783639	-1.35538	0.15902	-0.0513352	-0.308839	-1.05473	-0.00389099	-0.363635	-1.22064	0.533913	0.270137	0.978117	0.283478	-0.497159	1.33498	1.05883	-0.716992
ZBTB32	-0.714795	-1.4014	-0.153078	-1.05847	-0.767551	-1.07146	-0.824339	-0.425554	-0.169617	-0.630153	-1.07686	-0.822	-0.863207	0.402456	-1.04894	-0.598227	-0.284602	-0.354498	-0.171738	-1.4014	-1.01846	-1.02357	-0.459255	-0.0182094	-0.627409	-0.315344	-0.0274253	0.0458592	-0.99813	0.0392958	0.625461	-1.4014	-0.683606	-1.4014	-0.955647	-0.578206	-0.57078	-1.4014	-0.301909	-0.229818	-1.4014	0.342581	-0.276102	0.479968	-0.429847	-0.507351	1.25812	1.03297	-0.907041
TNFRSF9	-0.334772	-0.652561	0.527892	-0.975781	-0.360465	-0.432918	-1.23361	-0.888345	-0.407979	-0.52574	-1.41015	-1.28674	-0.49512	1.59727	-1.36993	-0.361068	-0.550705	-0.722652	-0.496416	-1.08706	-1.2262	-1.1911	-0.940366	0.252422	-0.0747357	-0.108196	0.460079	-0.82373	-0.567837	-0.24193	-0.826711	-0.314384	-0.267072	-1.34883	-0.751021	-0.0586235	-0.46655	-1.34272	-0.111986	-0.409432	-1.47119	0.303011	0.435721	0.768178	0.676167	-0.615882	1.5394	0.853139	-0.672399
IL7R	-0.773273	-1.08641	0.867401	-1.2266	-0.265955	-0.697175	-0.988587	-1.54677	-1.14228	0.150083	-1.76311	-1.24459	-0.146318	-0.529919	-2.69118	-0.271005	-0.339028	-0.343003	-0.813176	-1.04763	-1.25933	-2.02957	-0.708006	0.304356	-0.266021	0.766914	0.331671	-0.283146	-0.812385	0.315371	-0.398882	-1.45352	-0.326586	-2.53993	-0.498302	0.551412	-0.328785	-1.89701	-1.01675	-0.0650012	-2.19478	0.34195	-0.61211	0.942521	0.565807	-0.740949	0.501576	0.851247	-1.4129
GBP1	-0.763854	-0.514888	0.798806	-0.760996	-0.384915	-0.194976	-0.844334	-0.313712	-0.255441	-0.285774	-0.412001	-0.389672	0.0166636	0.0294321	-0.622897	-0.594627	-0.587771	-0.000249949	-0.730936	-0.845859	-0.980673	-1.1295	-0.0118831	-0.301737	0.314616	-0.106974	0.866728	-0.858155	-0.805391	0.375696	-1.1282	-0.789092	-0.416561	-0.854461	-0.174068	-0.802297	-0.397171	-0.345582	0.0982573	-0.317664	-1.09449	-0.0667149	-0.00621687	0.978941	-0.662459	-0.471873	1.75555	0.667855	-0.733174
P2RY6	-0.359155	-1.27545	0.39939	-0.732239	-1.16261	-0.632958	-0.642132	-0.597934	-0.633357	-0.578629	-0.842253	-0.76994	-0.189119	0.00741963	-1.19901	-0.245189	-0.198819	-1.04225	0.509655	-0.840786	-0.725583	-1.04671	-0.840936	0.565935	0.198364	-0.460428	0.591871	0.645153	-0.56958	-0.0103782	-0.689286	-0.726813	0.172197	-0.835621	-0.552392	-0.752834	-0.216073	0.374724	-0.160837	-0.736922	-1.76835	-0.0281351	0.201887	0.92155	0.502208	-0.2336	0.731064	2.04118	0.430498
IL2RA	-0.362735	-0.939328	0.409982	-0.7781	0.0079744	-0.373812	-0.665143	-0.576574	-0.479146	0.0304111	-0.451217	-0.953752	0.243785	0.23885	-0.751337	0.433625	-0.218789	-0.55866	-0.14493	-0.518735	-1.05919	-1.14037	-0.304136	0.835263	-0.252452	-0.104873	0.460267	0.212883	-0.591989	0.602334	-0.157691	-0.572141	-0.329775	-0.953966	-0.628978	0.0331684	-0.195253	-0.984695	0.0826638	0.238075	-1.25391	-0.086515	0.665051	0.8307	1.16641	-0.370214	0.889679	0.925792	-0.585081
LILRB1	-0.589319	-1.0966	0.250369	-1.22396	-1.0544	-0.421245	-0.905015	-0.528193	-0.542413	-0.100266	-0.327232	-1.04871	0.0310337	0.199324	-0.553185	0.515265	0.171994	-0.758807	-0.0220957	-0.893829	-0.948999	-0.788382	-0.877721	0.450332	0.805657	-0.457729	0.292361	-0.0203594	-0.356264	0.620254	0.013637	-0.790199	-0.496638	-0.772459	-0.222658	-0.352153	-0.0509113	-1.43038	0.208219	0.193824	-1.10301	0.241653	0.538947	1.08601	0.326899	0.537523	1.18233	0.397069	-0.247314
TNFRSF4	-0.0140654	-0.740307	0.798455	-0.992519	-0.517536	-0.303643	-0.66338	-0.257023	0.0387422	0.0383764	-1.12675	-0.83923	0.205033	0.518144	-1.23183	0.530753	0.194353	-0.536172	-0.297552	-0.703048	-0.749894	-1.0578	-0.227908	0.215106	0.7706	0.0355362	1.18863	-0.810841	-0.261073	-1.13562	-0.89219	-0.171971	0.00684688	-0.995575	0.300026	0.690953	0.115344	-0.972049	-0.299878	0.608101	-0.976427	0.427052	0.220104	1.0824	0.952033	-0.424603	1.09137	0.752644	-0.366893
FCGR1A	-0.93726	-0.950046	0.693831	-1.5182	-0.689859	0.120732	-1.25049	-0.410336	-0.819123	-0.117117	0.149593	-1.18937	0.0879831	0.55438	-1.03141	0.912389	-0.40937	0.0511183	-0.545952	-1.1358	-1.30087	-1.14791	-0.768842	1.05781	2.02684	-0.809336	1.07091	0.204394	-0.878434	0.505564	-0.78623	-0.855234	-0.858827	-0.33873	0.486418	-0.584769	-0.273737	-1.13469	0.769157	0.746054	-1.16118	-0.157495	1.14658	0.638069	0.087841	0.727593	1.43043	-0.0289927	-0.961337
P2RX5	-1.03975	-0.842391	-0.341325	-0.416782	-0.65844	-0.661049	-1.24782	-0.399813	-1.09337	-0.169872	-0.937553	-1.57889	-0.739094	0.0556705	-1.08539	-0.58455	0.480976	-0.728225	-0.641695	-1.03261	-1.04283	-1.20431	-0.403885	-0.207618	-0.400375	-0.626742	-0.35584	-0.825969	-0.888795	0.376585	-0.182939	-0.863336	-0.499588	-1.57889	-0.955242	-0.76279	-0.541742	-0.908955	-0.437093	-0.789659	-1.13698	-0.278684	-0.349097	0.196724	0.64913	-0.53362	0.205921	0.0832851	-1.08879
IL21R	-0.322748	-0.765727	0.792717	-0.838522	-0.509434	-0.305117	-0.573943	-0.465424	-0.0413858	-0.115057	-0.836705	-0.733237	0.351634	0.664628	-1.12636	0.410156	-0.088693	-0.436431	-0.44573	-0.80084	-0.668472	-1.11185	-0.355761	0.778383	0.69098	-0.124932	1.08472	-0.493017	-0.635894	0.240429	-0.107818	-0.329166	0.027102	-1.14799	-0.240487	0.337594	-0.062516	-1.13178	0.0919304	0.18208	-1.32818	0.439393	0.377781	0.870016	0.614996	0.216459	1.32917	0.896805	-0.816579
FAM26F	-0.661305	-0.440085	1.19246	-0.711509	-0.473025	-0.0377285	-1.05309	-0.933126	-1.16571	-0.539504	-0.946118	-0.797413	0.0122794	0.311798	-1.39062	-0.838163	-0.483452	-0.932828	-1.23028	-1.30772	-0.951299	-1.12016	-0.605141	0.637642	-0.122925	-0.734164	0.488275	-1.68647	-1.09795	-0.7437	-0.858262	-0.537948	-0.342869	-0.81533	-0.163126	-0.539362	-0.668395	-1.44552	0.327352	-0.900401	-1.2538	0.222819	0.0329963	-0.21134	-0.403099	-0.327227	0.360725	0.412903	-1.08452
CTLA4	-0.269716	-0.643896	0.711563	-0.525147	-0.216823	-0.326334	-0.818055	-0.498417	-0.439667	0.0125665	-1.09135	-0.792247	-0.200589	0.596776	-1.24436	-0.0727341	-0.669127	-0.446856	-0.185361	-0.855378	-1.04186	-1.14145	-0.618916	0.213929	-0.0816978	0.434619	0.530687	-0.645514	-0.462168	0.189239	0.213086	-0.240008	-0.212533	-1.17303	-0.46038	0.356318	0.00890217	-1.08903	0.119458	-0.185341	-1.04608	0.770129	0.802831	0.881995	0.742083	-0.634757	1.39806	1.10328	-0.43937
IL12RB2	-1.05933	-0.873443	0.650608	-1.75694	0.374935	-1.15331	-1.05649	-0.440127	-0.165877	0.51137	-0.398689	-0.895419	-0.561328	0.200846	-0.813582	-0.346103	-0.743763	-0.962336	-0.297341	-0.799544	-0.788968	-1.51094	0.595378	0.206906	0.0202195	-1.04089	0.437124	0.32146	-0.9966	-0.00916795	0.179563	-1.43381	-0.252338	-0.551494	-0.51138	0.332407	-0.793184	-0.680566	-0.0676159	0.0858072	-0.0189292	0.160527	-0.898865	0.732568	-1.05963	-0.0911965	1.31479	0.335858	-0.132172
CXCR5	-0.792052	-1.13902	0.208032	-0.856911	-0.617589	0.508366	-0.864296	-0.501993	-0.570701	0.710462	-0.872043	-1.13902	-0.261477	0.403814	-0.849076	-0.478296	0.120353	-0.63795	0.0230922	-0.817972	-1.13902	-0.700117	-0.164008	0.688988	0.11156	-0.406536	1.09925	-0.695894	-0.807274	0.355461	1.17146	-0.794948	-0.379428	-0.801472	-0.410185	0.657071	-0.526969	-0.744983	-0.150659	-0.133657	-1.13902	-0.159977	-0.444962	-0.0248175	0.219478	-0.480082	0.0565511	0.484096	-0.565365
CXCL10	-0.433765	0.0599443	1.06788	-1.34212	-0.809823	-0.490531	-0.924643	-0.0260897	-0.194041	-0.0613615	-0.434745	-0.613745	0.019077	0.179488	-0.902705	-0.394451	-0.660936	0.0274167	-1.07337	-1.14603	-1.12754	-1.17107	-0.335134	0.0821015	0.332612	-0.987516	0.176396	-0.990408	-0.66786	0.258947	-1.06834	-0.60537	-0.474904	-1.11127	-0.132507	-0.765015	-1.16678	-0.994937	-0.110641	-0.120434	-0.649224	0.0735754	-0.606827	0.834428	-0.768642	-0.379262	1.91628	0.698672	-0.872131
TIGIT	-0.0858551	-0.424157	0.852417	-0.664542	-0.0269662	-0.144589	-0.403302	-0.677259	-0.530354	-0.144317	-0.970439	-0.695061	0.251852	0.820954	-1.30538	-0.225915	-0.0882237	-0.0143658	-0.124019	-0.755167	-0.612051	-0.836839	-0.919888	0.288837	0.407307	0.534657	0.696982	-0.795117	-0.711765	0.307098	0.239048	-0.576591	0.140895	-1.26609	-0.072656	0.430014	-0.134178	-1.18642	0.252479	-0.167982	-1.18942	0.513768	0.513743	0.967894	0.591862	-0.0766145	1.38487	1.00113	-0.690723
CXCL9	0.056653	0.164273	1.04535	-1.33488	-0.910783	-0.312835	-0.843872	0.329621	-0.0996789	0.157284	-0.534342	-0.901109	0.251147	0.466891	-0.846207	-0.292617	-0.522224	0.15483	-0.420554	-1.09926	-1.02269	-1.07415	-0.409194	0.514894	0.707356	-0.906888	0.503043	-0.910633	-0.641424	0.625746	-0.626092	-0.487578	-0.0107288	-1.03335	0.126676	-0.207351	-1.1482	-1.17654	0.337543	-0.179332	-0.803917	0.569836	-0.286582	0.8037	-0.534783	-0.562949	1.63388	0.684812	-0.46206
PDCD1	-0.307086	-1.16771	1.0053	-0.660876	-0.218558	-0.334115	-0.822453	-0.122066	0.0407789	0.624001	-0.596568	-0.479928	0.00648372	0.536239	-1.38919	-0.213462	0.192558	-0.0815912	-0.122218	-1.10123	-0.74289	-1.1856	-0.299091	0.424795	0.759989	-0.185616	0.626014	-0.728625	-0.697496	-0.395554	-0.144999	-0.240981	0.155377	-1.14779	0.0314366	0.223774	-0.054828	-1.16979	0.232786	0.0616845	-1.02714	0.682586	0.0634016	0.815748	0.249327	-0.0942979	2.19269	0.578121	-0.542653
GBP1P1	-0.373223	-0.321473	1.10444	-0.712522	-0.478245	-0.191806	-1.11805	-0.259532	-0.025169	-0.519921	-0.881158	-0.685322	-0.470716	0.142639	-0.118318	-0.541325	-0.11027	-0.801564	-0.634525	-0.956848	-0.817351	-0.958062	-0.852798	-0.315783	0.177259	-0.737002	-0.128982	-0.618125	-0.64436	1.2756	0.39069	-0.237503	-0.408863	-0.939818	-0.242823	-0.374037	-0.336441	-1.02122	0.168074	-0.642306	-0.570057	-0.171696	-0.235383	0.610243	-0.335403	-0.229374	1.4504	0.274352	-0.820635
IDO1	-0.249366	-0.388355	0.945325	-0.876142	-0.94844	-0.12542	-0.972753	-0.533591	-0.530724	-0.559301	-0.606353	-0.698227	-0.28616	0.794293	-0.920689	-0.169185	-0.433092	-0.361331	-0.922627	-0.662159	-1.13265	-1.06668	-0.383266	0.596676	-0.313781	-0.455969	0.364419	-0.621096	-0.52453	0.0112723	-0.966371	-0.924067	-0.232018	-0.809294	-0.353201	-0.0370689	-0.349843	-1.12559	-0.0105807	-0.233365	-0.998557	0.165471	-0.356387	1.38883	-0.00359343	-0.465473	1.86669	0.413573	-1.00805
PRF1	-0.0488222	-0.895498	1.01781	-0.767535	-0.501426	-0.190779	-0.32349	-0.282787	-0.166701	0.0319864	-0.477081	-0.672296	0.0240708	0.487419	-0.989672	-0.275707	0.407574	-0.361517	-0.346976	-0.41881	-0.661792	-0.613972	-0.446099	0.308723	1.03955	-0.0687512	0.825134	-0.591532	-0.26278	-0.147299	-0.344385	-0.642745	-0.0931931	-1.14593	0.545095	0.043315	-0.396708	-1.38382	0.0791488	0.0908284	-1.09254	0.545	0.188196	0.711218	0.0818245	0.0827512	1.40854	0.412823	-1.02026
ICOS	-0.201507	-0.121294	0.793983	-0.583831	-0.319281	-0.307905	-0.664319	-0.363966	-0.600769	-0.0910269	-0.956702	-0.547899	-0.234405	0.708169	-1.31296	-0.211686	-0.643453	-0.177052	-0.381131	-0.87468	-1.0663	-1.10941	-0.783058	0.454491	0.111251	0.218043	0.541645	-0.732344	-0.750397	0.390222	0.0064272	-0.422785	0.0385961	-1.2024	-0.688224	0.228678	-0.454913	-1.13054	0.427536	-0.436285	-1.16527	0.451228	0.719931	1.17183	0.632615	-0.480597	1.77775	0.978597	-0.822532
IFNG	-0.251784	-0.351654	1.05624	-0.543819	-0.744765	-0.73025	-0.725397	-0.831505	-0.246424	-0.468362	-0.648903	-0.348168	-0.479037	0.21198	-1.1302	-0.54656	-0.287138	-0.161655	-1.1302	-1.1302	-0.801582	-1.1302	-0.615987	-0.0971957	0.174345	-0.504589	0.344562	-1.1302	-1.1302	0.16671	-0.136872	-1.1302	-0.514232	-0.778087	-0.00113932	-0.552042	-0.677418	-0.719161	0.0545035	-0.382828	-1.1302	-0.165755	0.14462	1.17462	-0.367863	-0.225414	2.33871	0.416716	-1.1302
CXCR6	-0.274727	-0.821026	1.4009	-0.372527	-0.429749	0.0444738	-0.74331	-0.468731	-0.376221	0.390188	-0.780289	-0.180998	0.412572	1.02146	-1.23674	-0.478905	0.196529	-0.344392	-0.83303	-0.766003	-0.977458	-1.24002	-0.789136	0.607078	0.516468	0.433963	1.04712	-0.542245	-0.852185	-0.0562286	-0.403539	-0.443761	-0.100646	-1.20181	-0.233179	0.124796	-0.323796	-1.28573	0.646951	-0.0774424	-1.20564	0.460964	0.494703	1.02436	0.416552	0.109726	1.4165	0.923002	-0.939877
FCRL3	-0.106257	-0.412337	1.148	-1.27891	-0.476383	0.170759	-1.27891	-0.793314	-0.26996	-0.330434	-0.567337	-0.991519	-0.0138404	0.885981	-1.27891	-0.5766	0.343342	-0.213675	-0.351271	-1.00564	-0.900283	-1.27891	-0.501188	0.633055	0.513975	-0.0144089	0.843792	-0.715283	-0.996531	1.12578	1.42732	-1.27891	-0.143815	-1.27891	-0.0668049	0.832934	-0.3179	-1.27891	-0.178022	-0.621077	-1.27891	0.652196	0.450856	0.259026	-0.252871	-0.0853944	0.77123	1.59701	-0.512664
EOMES	-0.42181	-1.09729	0.571709	-0.923376	-0.673018	-0.358024	-0.694014	-0.536773	-0.602587	-0.157093	-1.25625	-1.24866	-0.0557926	-0.0538659	-1.31502	-0.786402	0.632685	-0.276398	-0.759745	-1.34528	-0.76641	-1.21374	-1.16395	0.340449	0.807012	-0.443564	1.23707	-0.253121	-0.979977	0.350698	-0.0782944	-1.07491	-0.0210751	-2.07145	0.659484	0.0536412	0.154131	-2.07145	0.196803	-0.601731	-1.06403	0.740958	0.184327	0.00523367	0.201418	-0.507983	0.720579	-0.303215	-0.846418
GZMA	-0.18875	-0.526453	0.766683	-0.85475	-0.602032	-0.164781	-0.844463	-0.419584	-0.271605	0.0684867	-0.437157	-0.557148	0.306335	0.190559	-0.725811	-0.3655	0.34086	-0.0829934	-0.590743	-0.761994	-0.776216	-0.836046	-0.629264	0.537274	0.794531	-0.392974	0.824657	-0.829341	-0.560034	-0.0579293	-0.721284	-0.910944	-0.0304093	-1.02776	0.375127	-0.440948	-0.640228	-1.35512	0.255605	-0.0458361	-1.01491	0.690601	0.376369	0.243339	-0.1582	-0.0638251	1.32079	0.302453	-1.18905
AC012363.4	-0.741427	1.02853	0.0754168	-1.45181	0.30091	0.131418	-1.24245	-1.1701	0.366911	0.0596992	0.388711	-1.36667	0.233126	-1.08815	-1.20726	0.543189	0.561548	0.738789	-0.81849	-0.64105	-0.928323	-1.10998	1.20668	-0.967616	-0.945905	-0.832906	-0.0561357	0.343302	-1.05881	-0.855584	-1.2815	-1.45335	0.0626785	-0.411138	-0.692832	-0.147977	-1.49948	0.925501	-1.00431	0.843306	1.47628	0.37218	-1.33184	-0.758628	-1.47227	-1.59141	0.264399	1.2332	-1.16616
AC108676.1	-0.350105	-0.532943	-0.503456	-0.586867	-0.572064	-0.194415	-0.59239	-0.583703	-0.496557	-0.797827	-0.237478	-0.545345	-0.276719	-0.216753	-0.581009	0.0844978	-0.327794	-0.797827	-0.415064	-0.797827	-0.797827	-0.396456	-0.797827	-0.228679	-0.162191	-0.797827	-0.575487	0.950219	-0.797827	-0.384127	-0.437999	-0.286055	-0.288867	-0.441489	-0.410843	-0.383366	-0.400878	-0.503168	-0.797827	0.270064	-0.797827	-0.370924	-0.564313	-0.419417	-0.450465	-0.797827	-0.255927	-0.366307	-0.797827
MUC4	-0.610086	-0.759655	-0.19124	-0.611556	-0.727628	-0.676633	-0.916526	-0.916526	-0.259354	-0.381775	-0.749482	-0.170281	-0.916526	-0.0678734	-0.916526	-0.475	-0.492166	-0.423681	-0.366246	-0.715651	-0.916526	-0.64191	-0.916526	0.564015	-0.663605	-0.650441	-0.0675361	-0.384044	-0.0827011	0.78398	0.162852	0.801502	-0.70244	-0.916526	-0.68709	-0.742507	-0.584395	0.980023	1.3897	-0.732287	-0.687089	-0.374522	-0.579137	-0.126042	-0.710664	0.200711	-0.420638	1.13806	-0.411483
TCL1A	0.191145	-1.05617	-0.153193	-0.795777	-0.325077	0.428776	-0.618	-0.682876	-0.317993	-0.267304	-1.05617	-1.05617	-0.246183	-0.63947	-0.788546	1.16035	1.38397	0.010235	-0.39072	-1.05617	-0.765395	-1.05617	-0.733827	2.23103	0.540502	-0.66364	0.196259	-0.851189	-0.749962	-0.0191077	0.145769	-1.05617	0.373341	-1.05617	-0.00515201	-0.110177	-0.425469	-1.05617	0.240301	0.00995668	-1.05617	1.70261	-0.415543	-0.485254	0.672158	1.21019	1.34401	1.16123	-1.05617
CXCR2P1	-0.237943	-0.396366	1.19079	-0.840301	-0.820324	-0.580113	-1.12579	-0.273379	-0.589145	-0.486872	-0.498272	-0.492436	-0.459895	-0.0203951	-0.711945	-0.945813	-0.223487	-0.460562	-0.759061	-0.282249	-1.12579	-0.502412	-0.628193	-0.197379	-0.00766557	-0.360569	0.318415	-0.651367	-0.317289	0.814781	-0.639977	-0.635458	-0.0896668	-0.538561	-0.67263	-0.444403	-1.12579	-1.12579	0.259149	-0.466548	-0.672628	0.512384	-0.46254	0.668907	-0.0561285	-0.598839	2.39598	0.462238	-0.714783
RNU2-63P	-1.12201	-2.05233	-1.12603	-0.615894	-0.860492	-1.44443	-1.25988	-1.52817	-1.31575	-0.764028	-0.867964	-0.989792	-0.986865	0.156362	-0.93654	-0.49163	-1.38581	-0.768278	-1.28734	-1.22412	-1.64404	-1.25026	-0.398241	0.109297	-1.01239	0.00581565	-0.848447	-0.437359	-0.144298	-0.478097	-0.43613	-0.478258	-0.225084	-0.99006	-0.507497	-0.366703	0.199542	-0.921191	0.0491688	-2.05233	-0.81027	-0.429682	0.232384	-0.0938205	-0.159062	0.194754	0.415215	-0.00693298	-0.206425
RGS1	0.124162	-0.749388	0.10118	0.21547	-0.153238	-0.687967	-0.54826	-0.743983	-0.681091	0.579892	-1.20206	-0.648152	-0.333026	1.02869	-1.32603	-0.373317	-0.699465	-0.581326	-0.317396	-0.96511	-0.457988	-0.707276	-0.854824	0.41197	-0.106734	0.854872	0.333022	-0.358109	0.158931	-0.0534414	-0.587138	0.149533	0.525745	-1.00322	-0.195792	-0.0427735	-0.0741615	-1.02053	1.14028	-0.540863	-1.25145	1.25657	1.3284	0.355085	0.844181	-0.468845	1.00367	0.41631	-0.0524509
TNFSF18	-0.264826	-1.12666	-0.425081	-0.290111	-0.261563	-0.924833	-0.727915	-0.885967	-0.584619	-1.33119	-0.51586	-0.45813	0.703714	-0.351758	-0.567623	-0.504326	-1.11197	3.80504	-1.14428	-0.455686	-0.995983	-0.907454	-0.182726	0.055462	-0.196456	-0.930051	-0.220219	-0.632995	-0.768049	-0.985026	-0.906424	-0.574529	-0.264715	0.314238	0.229329	-0.838485	-0.621666	-0.981855	-0.957606	-0.450568	0.0443255	-0.86107	-0.194387	0.810143	-0.0331366	-0.769585	1.93192	-0.295072	-1.63898
XXbac-BPG248L24.12	-0.660476	0.230775	1.49024	-0.966833	-0.720042	0.759445	-0.902855	0.724909	1.55854	0.765994	-0.979662	-1.33037	-0.818359	0.0230416	-0.911168	-0.0168572	1.0315	-0.520166	-0.524424	-0.816535	-0.81258	-1.1362	-0.770873	-0.389788	1.17179	-1.03457	0.821371	-0.467816	0.547386	-0.634583	-0.309461	-0.922274	0.86204	-0.643677	0.356096	0.312184	-1.35126	-0.389964	-0.523762	-0.797223	-1.20661	1.21356	-0.117418	1.08398	-0.814891	-0.139298	0.991206	-0.273009	-1.05142
GPX1P1	1.11804	-1.25295	1.21547	-0.950599	0.875442	-0.212793	0.66037	0.825207	1.21059	-0.704385	-1.23716	-1.16856	2.09041	-0.878449	-1.49637	0.213064	1.62242	-1.15169	-0.999407	0.810432	-1.06449	-0.601662	-1.1573	0.059177	1.42938	-0.0540073	-0.738817	-0.269222	-1.49637	-1.22684	-0.737978	0.0466836	0.156611	-0.930737	1.14783	0.964447	-1.07495	-1.49637	-0.936719	0.928797	-0.788736	0.4186	-0.550334	1.32821	-0.944936	0.377324	0.987463	-0.328397	-0.541279
MS4A14	0.168136	-1.03842	0.321286	-1.0034	-0.650321	-0.823598	-0.136162	-0.77599	-0.779492	-0.568046	1.06875	-0.187724	1.10015	-0.351277	-0.529674	0.0690422	-0.299087	0.0562626	0.381362	-0.0748504	-0.464666	0.0320787	-0.373054	0.397544	-0.515346	-0.12374	0.5899	-0.261073	-0.101706	1.42643	-0.214415	-0.160716	-0.261645	0.0270857	-0.164782	0.120767	0.507391	-1.06247	0.218604	0.00652703	-1.10722	0.277233	-0.542633	0.464249	-0.195532	-0.0782285	0.54753	-0.246351	0.0267394
NINJ2	0.629449	-0.323805	0.803112	0.83677	-0.0612149	1.08862	-0.567947	0.66413	0.245612	1.08322	-0.587594	-0.382611	0.933532	0.144475	0.687695	0.210951	0.500676	0.852373	0.0703962	-0.028564	0.0431925	-0.0448804	0.445268	-0.0419227	0.900059	0.41658	0.228644	0.749038	-0.00276287	0.232653	-0.359814	0.33132	0.240282	-0.673655	0.602799	0.617072	-0.0413688	1.50609	0.164284	1.31313	-0.427347	-0.0471335	0.309311	0.777615	0.657373	0.87353	1.11282	-0.398311	-0.300565
CCDC68	-0.207583	-0.762567	-0.160512	-0.576571	-0.0372013	-0.787195	-0.645571	-0.798585	-1.01528	-0.490757	-0.346893	-0.385514	-0.202875	0.107759	-0.627525	-0.408044	-0.111685	-0.530516	-0.307242	-0.569996	-0.416683	-0.37113	-0.869947	-0.335334	-0.706462	-0.266193	-0.475306	-0.444948	-0.18485	0.748708	0.575324	-0.683781	0.217873	-0.75609	-0.939128	-0.409073	-0.148305	-0.775438	-0.168959	-0.82428	-1.03266	0.146962	0.154212	0.284784	0.0514852	-0.298783	-0.270105	0.127343	-0.228789
TNFSF4	0.294661	-0.46583	0.27721	-1.04729	-0.176848	-0.685086	-0.85389	-0.605404	-1.47981	-1.10703	-0.443902	-0.499071	0.986549	-0.269843	-0.609023	0.0869784	-0.388111	-0.574476	-0.575645	-0.447873	-1.14875	-0.710842	-0.667722	0.0338552	0.194955	-0.333283	-0.80144	-0.918799	0.0953947	-0.079035	-1.03104	-0.655447	-0.53664	-0.751636	0.246026	-0.323592	-0.494462	-1.84206	-0.219459	-0.153407	-1.2662	-0.348615	-0.42198	-0.179863	0.497826	-0.6479	0.891368	0.207417	-1.0906
ADGRE5	0.325603	-2.0803	-0.337047	-1.79574	-1.23004	-0.877418	-0.302436	-0.555119	-0.367363	-1.18166	-1.21181	-0.551792	-0.220602	-0.632749	-1.25091	-0.538877	0.198769	-1.31185	-0.711476	-0.160737	-0.712603	-0.83532	-1.59977	-0.892839	0.951485	-0.0386297	-0.337702	-1.29812	0.423517	-0.186798	-1.3697	-1.23093	-0.602403	-0.685184	0.651705	-0.841593	-0.893584	-2.21878	-0.487165	-0.437118	-2.29339	0.0336936	0.154151	-0.114027	0.266518	-1.10166	0.0630536	-0.410379	-1.53205
[truncated: 76 more columns]

## Sheet: greenyellow
	WW00369	WW00376	WW00347	WW00205b	WW00342	WW00372	WW00207d	WW00339	WW00338	WW00341	WW00224a	WW00206b	WW00187b	WW00194a	WW00189a	WW00350	WW00340	WW00219b	WW00207a	WW00192b	WW00193b	WW00207b	WW00219a	WW00200a	WW00366	WW00188b	WW00356	WW00343	WW00203b	WW00226b	WW00228a	WW00198b	WW00197b	WW00216a	WW00367	WW00346	WW00206a	WW00215a	WW00184b	WW00353	WW00345	WW00186b	WW00230b	WW00225a	WW00205a	WW00182a	WW00225b	WW00227a	WW00207c
SLC11A1	-0.501531	-0.945926	-0.453532	-1.35341	-0.927558	0.689815	-1.20178	-0.785917	-0.876937	-0.182681	0.297456	-1.1163	-0.595406	0.618582	-0.939717	0.348011	-0.679314	-0.4402	0.492706	-0.338388	-1.10097	-0.939032	-0.684062	-0.113231	0.016216	-0.808449	-0.448105	0.273077	0.456423	-0.519355	0.178031	-1.40798	-0.855095	-0.310942	-0.822041	-0.385889	-0.0700672	0.138591	-0.0596407	0.0651603	-0.908979	0.115647	0.0620847	1.13481	-0.481447	-0.11681	-0.402838	0.39835	0.215182
PLAUR	-1.20517	-2.04404	-0.834558	-1.55183	-1.08212	0.247266	-1.72226	-0.947258	-0.798225	-0.35534	-1.24329	-1.93938	-0.889303	0.207335	-1.79085	-0.106253	-1.10614	-1.50907	-0.3364	-1.68238	-1.52738	-1.56891	-1.10966	-0.581532	-0.423037	-0.329795	-0.456137	0.0537537	-1.12186	-1.30365	-1.57562	-1.55912	-0.7802	-1.5008	-1.10926	-0.759148	-0.0563186	-0.0476465	-0.296773	-0.168097	-1.44168	-0.755583	0.128726	0.388126	-0.545888	-0.99156	-0.275723	0.384458	-0.882616
SAT1	-1.02112	-1.94234	-0.443589	-2.49073	-0.461015	0.279449	-1.3521	-0.093673	-1.09625	-0.414201	-0.312365	-1.06679	-0.988654	-0.341995	-0.895175	0.15894	-0.71388	-0.694176	-0.463098	-1.38573	-0.992555	-0.870637	-0.973429	-0.101846	-0.786893	-1.02378	-0.182411	-0.722831	-0.843894	-0.361107	1.21935	-2.08804	-0.980091	-1.21235	-1.34177	-0.708526	-1.11969	-0.215542	-0.519595	0.197704	-1.0542	-0.838722	-0.525018	1.03208	-0.789916	0.457879	-0.0248761	1.11541	-0.668707
SDS	-0.784724	-1.0846	0.281224	-0.858099	-1.25935	-0.570504	-0.794189	-0.559618	-0.210655	-0.303811	-0.766682	-1.10514	-0.298389	1.35362	-0.83999	-0.0331363	-0.549321	0.00927169	-0.295843	-0.802642	-0.815861	-0.825104	-1.274	0.576094	-0.365786	-0.0648888	0.294599	0.681459	-0.816409	-0.353118	-0.565651	-0.557058	-0.316529	-1.10525	-0.787143	-0.189924	-0.356081	-0.895411	0.172441	-0.575488	-0.703099	-0.218626	0.568541	1.21085	-0.42425	0.0898349	0.156693	-0.611737	-0.425182
TREM1	-0.715973	-1.45599	-0.646473	-0.358176	-0.502456	1.32902	-1.28138	-1.11616	-0.777547	0.226565	-0.47945	-0.923101	-1.08462	-0.146711	-1.09129	0.136261	-1.28307	-0.96548	-0.0117551	-1.07091	-1.06179	-1.06973	-0.199065	-0.252924	-0.698512	-0.564665	-0.645934	0.40947	-0.308196	-0.302862	-0.758804	-0.524201	-1.03251	-1.0195	-0.773675	-0.336447	-0.472513	0.671669	-0.201136	-0.432458	0.413827	-0.41896	-0.108505	0.848708	-0.229915	-0.658215	-0.947268	0.895004	0.0940822
SLC16A3	-1.01247	-2.3907	-0.610349	-0.957214	-1.44176	-0.444878	-1.4554	-1.1817	-1.18775	-0.752645	-1.20116	-1.64025	-0.672352	0.473263	-1.905	0.30575	-0.819845	-1.31392	-0.448143	-1.52167	-1.55877	-1.5732	-1.23654	-0.320071	-0.289941	-0.766728	-0.0113674	-0.331884	-1.09564	-1.35745	-1.41227	-0.942929	-0.888746	-1.48349	-0.933198	-0.783895	-0.507315	-0.75133	-0.549762	-0.244991	-1.83854	-0.639186	-0.489011	0.287568	0.130158	-0.886353	-0.254091	0.205639	-0.885651
DLGAP1-AS2	-0.835165	-0.453326	-1.02163	-1.40108	-0.31165	-0.659259	-1.52973	-1.37126	-1.06224	-1.03604	-0.655069	-1.58202	-1.26652	-0.496896	-0.227841	-0.485143	-0.720424	-0.897466	-0.232939	-2.07335	-1.08918	-1.15922	-0.805075	-0.667836	-0.28698	-0.117657	-0.391712	-0.654911	-0.929361	0.431211	0.98651	-0.680646	-1.27391	-0.512736	0.200924	-0.389059	-0.298826	-1.08076	-0.903365	-0.989233	-1.23844	-0.436348	-1.03106	-0.312128	-0.756267	-0.250668	-0.603158	-0.165583	-0.768331
ADGRG3	-0.350013	-1.18618	-0.800251	-0.70937	-0.767481	1.73567	-0.867048	-0.739824	-0.891783	-0.371439	-0.432307	-0.864024	-0.953205	-0.0599556	-0.428293	0.352465	-0.961026	-0.564999	0.000117347	-0.458605	-0.731403	-0.643235	-0.699317	-0.477359	-0.0177498	-0.526726	-0.337328	-0.435081	0.518554	-0.347318	-0.623351	-0.569374	-0.286915	0.314271	-0.0686253	-0.521294	-0.313098	0.574066	-0.284163	0.0433025	-0.982768	0.0781529	0.277858	1.68564	-0.2802	-0.237699	-0.160641	1.04269	-0.061651
MEFV	-0.737836	-1.18261	0.125133	-1.02152	-1.03602	1.02089	-1.04418	-0.838693	-1.11398	-0.0685516	-0.715419	-1.00845	-0.300183	1.30964	-1.15056	0.702746	-0.845051	-0.944189	0.3531	-0.860474	-0.999145	-1.11481	-0.188572	0.604716	-0.474881	-0.510555	0.21032	0.432429	-0.3712	-0.342477	-0.508694	-1.19057	-0.635469	-0.809946	-0.770166	0.473903	1.24325	0.411143	-0.121134	-0.173097	-1.56626	-0.358492	-0.0354507	1.4161	0.0530417	-0.0432874	0.554952	1.78578	1.08185
TMEM26	-0.335539	-1.56416	-0.308103	-0.458001	-0.823479	-0.834751	-0.527312	-0.861272	-1.02041	-0.924433	-0.789914	-0.349636	-0.132318	0.941767	-1.56416	0.458362	-0.629823	-0.695038	0.337379	-0.777086	-1.07335	-1.07988	-0.555998	0.513902	-0.25203	-0.755944	0.41234	-0.595057	-0.751202	-0.324434	-0.431876	-0.809031	-0.647662	-1.19172	-0.759971	-1.03391	-0.0191076	-0.429981	-0.20351	-0.548902	-0.759967	-0.54402	0.329283	0.553439	1.04145	-0.321183	-0.158155	0.451242	-0.176262
RGPD2	0.536914	-1.16025	-1.02365	0.232337	0.661128	0.0562265	-1.25544	-0.516752	0.273866	-0.702184	0.84284	-0.390147	-1.1796	-0.911661	-0.355442	-0.398984	-0.790548	-0.179356	-1.04587	-0.0341711	-0.624923	-1.29617	0.108976	-0.816402	-0.729295	0.399584	-0.908018	-0.766554	-0.367396	0.263671	-0.345493	-0.926756	0.17321	-0.0937432	-1.20679	0.0759275	-0.468177	-0.0626019	-0.39303	-1.46041	-1.37827	0.42226	-0.214086	-0.591048	-0.574547	-0.282465	0.0571484	-0.226887	-1.33281
PLEKHG2	-1.27968	-2.20241	-1.3948	-2.2812	-1.63477	-0.817425	-2.6951	-0.43791	-0.330154	-0.482456	-0.973127	-2.15275	-0.119502	-0.170541	-1.88113	0.671254	0.474957	-1.25031	0.385928	-2.07631	-2.1004	-2.51246	0.549287	-0.650345	1.08394	-0.398583	1.07267	-0.59443	-1.0246	-0.566524	-0.191848	-0.808707	-0.567025	-1.30813	0.617871	0.158366	0.609983	-0.94476	-0.888229	0.354609	-0.84515	0.0116798	-0.444578	0.223776	-0.587399	-0.607035	0.00807161	1.07675	0.280699
FBN2	-0.528929	-0.489419	-1.18557	-1.19466	-1.52568	-1.53015	-1.50064	-1.42599	-0.752143	-1.29482	0.233087	-0.69844	-0.874269	0.42756	-1.49183	1.28037	-0.779735	-1.6587	-0.0937215	-0.931974	-1.38732	-1.83426	0.00669373	0.203055	-0.938598	-0.922769	0.687564	-0.444691	-0.43313	-1.0713	-0.770402	-1.12056	0.326091	-0.581692	-1.01476	-1.11925	0.00484422	-0.356499	-0.699379	0.565095	-0.987358	0.124627	-1.04868	0.499991	0.0111374	-1.09343	-0.809046	0.398615	0.379119
RP11-47I22.2	-1.35	-2.19358	-1.23718	-1.29663	-0.689154	0.105499	-1.57438	-0.912644	-1.40725	-0.829851	-0.326773	-1.12179	-0.488577	0.357828	-1.39436	0.280834	-0.431685	-1.62712	-0.0823938	-1.47028	-1.48381	-1.69763	-0.735654	0.134584	-0.571407	-1.0248	-0.0284748	-0.205313	-0.466878	0.395574	0.966746	-0.660209	-0.86821	-0.885772	-0.562092	-0.676073	0.307744	1.09211	-0.276108	0.400047	-0.664423	-0.911782	0.344814	0.953016	-0.557757	-0.0125586	-0.221917	-0.274072	-0.757166
TNFAIP6	0.567923	-1.51924	-0.851406	-0.769153	-0.119905	0.000634372	0.0878977	-0.710575	-0.856736	-0.920327	-0.412059	-0.282274	-0.468675	0.0303162	-0.0319828	0.972701	-0.940729	-1.12897	1.0076	0.0309821	-0.810286	0.166017	-1.07085	0.261275	-0.300746	-0.0144085	-0.113553	0.564722	0.756114	-0.662333	-0.676683	-0.411288	-0.774472	-0.357092	0.323395	-0.995488	0.515648	-0.674584	-0.252489	0.0674456	-1.24556	-0.552305	0.660448	0.711452	1.51756	-0.328281	0.437394	0.345131	0.198249
MIR4435-2HG	-1.25917	-1.90894	-1.43012	-2.49124	-1.25406	-1.26443	-1.99874	-1.35487	-1.78295	-1.24451	-0.576884	-1.89492	-0.167813	-0.258404	-1.69308	0.504692	-1.17117	-1.45331	0.298779	-1.67485	-1.65971	-1.98199	-0.334045	-0.460295	0.747176	-1.33699	-0.0217325	-0.258497	-1.27876	-0.444575	0.270615	-1.97977	-1.33213	-0.798165	-0.28558	-1.21652	0.13848	-0.399295	-0.72415	-0.0106583	-0.473151	-0.786991	-1.05581	-0.0498935	-0.50504	-1.23119	-0.0971543	0.290454	-0.689683
CXCL1	-0.920245	-1.32517	-0.797796	-1.43878	-1.33839	0.0890298	-1.47903	-1.3089	-0.815475	-0.530954	-0.933331	-1.36776	-1.38886	0.231021	-1.63387	-0.25159	-0.990454	-1.35958	-1.01067	-1.55117	-1.35659	-1.44175	-1.33293	0.339287	-0.826055	-0.803541	-0.123296	-0.266344	-0.801062	-0.467902	-0.964423	-1.34096	-0.842636	-1.00578	-1.27181	-0.816534	-0.0583452	-0.495924	-0.0619181	-0.763873	-1.53111	-0.203435	0.587592	1.31373	-0.977336	-0.820756	-0.449432	1.10551	-0.529096
AC093616.4	-1.15846	-0.738979	-1.32947	-2.50298	-1.40077	-0.917603	-0.960042	-1.26846	-1.69382	-1.37892	0.0983886	-0.862717	-0.316883	-0.450448	-0.750862	1.02028	-0.144756	-0.780748	0.181654	-1.33173	-0.604713	-0.566058	-0.807984	-0.192345	-0.220334	-1.20569	-0.373443	-0.975618	-1.73396	-0.327746	-0.237037	-1.24889	-1.7099	0.304197	-0.383479	-1.39105	0.52858	-0.936814	-0.583135	-0.343563	-1.46445	-0.583227	-0.271805	-0.50629	-0.158752	-1.29535	-0.754841	-0.238284	0.147438
LINC00152	-1.46525	-2.23916	-1.07519	-2.29749	-1.02921	-1.13171	-1.84901	-0.748842	-1.59776	-1.16251	-1.04255	-2.00752	-0.421993	-0.171932	-1.49676	0.4663	-0.640679	-1.11544	0.057704	-1.45781	-1.47191	-1.48686	-0.20824	-0.452259	1.0535	-1.29887	0.0696133	-0.673707	-1.54309	-0.830278	-0.313528	-2.19425	-1.52446	-0.89567	-0.00871185	-1.24827	-0.734219	-0.215875	-0.787512	-0.41029	-1.4326	-0.949589	-0.917625	0.092753	-0.69071	-0.613698	-0.203128	0.558417	-1.32009
FPR2	-0.582405	-1.06741	-0.357656	-0.835377	-0.897563	1.7174	-0.846855	-1.03728	-0.93894	-0.255317	-0.577937	-0.930292	-0.692956	-0.354183	-0.763372	-0.0697541	-0.74978	-0.856399	-0.582635	-0.253522	-1.09093	-0.449248	-0.814892	-0.0873179	-0.400116	-0.639081	-0.295815	0.104152	0.116619	-0.214747	-0.39424	-1.0735	-0.781547	-0.619638	-0.791998	-0.53262	-0.579664	0.411489	-0.0696348	-0.376314	-0.900433	-0.307054	0.359417	1.40178	-0.230142	-0.43858	0.246534	0.786174	-0.935738
OLR1	-0.861812	-1.18247	-0.331651	-1.00271	-0.87678	-0.094449	-1.16023	-1.04032	-0.922982	-0.879139	-1.0655	-0.758693	-0.874957	0.359763	-1.08607	-0.156679	-0.76792	-0.623573	-0.436347	-1.41529	-1.20823	-1.41529	-1.09129	-0.0979745	-0.63367	-0.663202	-0.322341	-0.282246	-0.736035	-0.510932	-1.00796	-0.965469	-0.651147	-1.19343	-1.17427	-0.654882	-0.351456	0.205184	0.00214326	-0.476665	-0.785399	-0.349594	-0.387177	0.207402	-0.336033	-0.982187	-0.484437	0.5734	-0.221225
ATP6V0D2	-0.484571	-0.410663	0.0711932	-0.73838	-0.872616	-0.759287	-0.486837	-0.664329	-0.732258	-0.343765	-0.767989	-0.718009	-0.856412	1.57162	-0.656484	-0.257448	-0.175183	1.12625	-0.216672	-0.462288	-1.29413	-0.335161	-0.806779	0.0434473	-0.894485	-0.127287	0.681576	-0.374477	-0.727989	-0.318369	-0.391735	-0.813945	-0.621238	-0.96041	-0.931594	-0.392879	-0.0352759	-0.622615	0.0680568	-0.530054	-0.931592	-0.0964561	0.872801	-0.507757	0.383538	-1.29413	-0.971613	-0.315929	-0.40413
ADAM8	-0.915243	-1.37107	-0.187554	-1.57798	-1.38662	-0.0292797	-0.996213	-1.64683	-0.454446	-0.353823	-1.91853	-1.35012	-0.859746	0.4843	-1.90191	-0.291068	-0.42351	-1.45898	-0.837612	-1.06208	-1.35194	-1.34329	-1.18301	-0.403212	-0.0341014	-0.745798	-0.0205467	-0.285318	-1.13786	-1.64434	-1.2488	-0.903482	-0.498202	-1.71006	-0.536602	-0.375042	-0.454416	-1.08215	-0.59109	-0.646839	-1.84171	-0.169802	-0.536411	0.454927	-0.368272	-0.82828	0.118021	0.394253	-0.844437
SPP1	-0.620379	-1.38375	0.456685	-1.26829	-1.26081	-0.405953	-0.999163	0.0990618	-0.677863	-0.281025	-0.966318	-1.42039	-0.957996	1.7794	-0.94971	0.342815	-0.415608	0.707882	-0.454689	-1.24605	-1.06078	-1.2599	-0.404743	1.15891	-0.127746	-0.340061	0.99615	-0.0811112	-0.41984	0.0979832	-1.32599	-0.662276	-0.753434	-1.32397	-0.593039	-0.948541	-0.20991	-1.16354	0.305904	-0.112089	-1.22744	-0.328977	0.928411	-0.21225	-0.354232	-0.616608	-1.06367	0.469002	-0.149528
AC017002.2	-0.982267	-0.406095	-1.25085	-1.45584	-1.04461	-0.947176	-0.994459	-0.931623	-1.25082	-1.35971	-0.852054	-2.51673	-0.710789	0.0908206	-1.06171	0.674426	-1.02342	-1.48156	0.00049109	-1.57992	-1.33348	-1.34909	-0.0875045	-1.06185	-0.93238	-0.645955	0.544906	-1.46081	-1.95605	0.326074	1.46979	-1.22587	-0.716932	-0.0448537	-0.788657	-1.1199	0.638738	-0.779469	-0.380973	-1.30584	-0.897045	0.925796	0.342854	-0.0924394	-1.06007	-1.55063	-0.0136443	-0.185633	-0.292283
LILRA5	-0.611077	-1.33904	-0.105179	-1.15328	-0.852227	1.25418	-1.10612	-0.868398	-1.03777	-0.235725	-0.947728	-0.947455	-0.60223	-0.198393	-0.898001	0.326501	-0.738269	-0.518395	-0.0427987	-0.580801	-0.986362	-0.704284	-0.927548	0.350953	0.349542	-0.697609	0.0325074	0.696594	0.0504685	0.213348	0.0891996	-1.15463	-0.489244	-0.752016	-0.522765	-0.652467	-0.285366	-0.729111	0.0471548	0.366179	-1.03942	-0.0230616	0.687684	1.37836	0.623928	0.67483	0.775801	0.54697	-0.459454
FCAR	-0.394638	-1.09663	-0.516367	-1.09663	-0.673284	2.10823	-0.652108	-0.768279	-0.372452	-0.0847641	-0.325226	-0.551278	-0.589823	-0.0232539	-0.523746	-0.292494	-0.80078	-0.523533	-0.0224125	-0.646606	-0.654996	-0.660856	-0.813096	-0.292631	-0.271233	-0.455162	-0.380234	-0.177656	0.415692	-0.504547	-0.107496	-0.817281	-0.422253	-0.3791	-0.583115	-0.236292	-0.489783	0.886928	0.164612	-0.683669	-0.676474	-0.301749	0.749026	1.16133	-0.503295	-0.561642	-0.159828	1.18772	-0.0753896
CXCL8	-0.778917	-0.577323	-0.982106	-1.21981	-0.990576	1.44612	-0.741685	-1.38795	-1.22174	-0.768744	-1.39787	-1.16557	-1.31211	0.465153	-0.330735	-0.120082	-1.38822	-0.689626	0.0787776	-1.15119	-1.48577	-1.22959	-0.764255	0.100408	-1.27282	-1.15549	-0.963793	-0.151908	-0.704618	-1.06463	-1.22558	-1.14771	-1.40688	-1.08195	-1.35043	-0.35102	-0.339617	1.63619	-0.873962	-0.931017	-0.851546	-0.241512	-0.326859	0.896451	-1.04501	-1.01776	-0.903667	1.68688	-0.321424
CXCL3	-0.530686	-1.18388	-0.601524	-0.889726	-1.13531	-0.51557	-1.10275	-1.03826	-0.85195	-0.672127	-0.949926	-1.10145	-0.953185	-0.163566	-0.909881	-0.427139	-0.698063	-0.842519	-0.714395	-0.782001	-1.00012	-1.12686	-1.42237	-0.729267	-0.451847	-0.404352	-0.287774	-0.492393	-0.120951	-0.665896	-0.493224	-0.908132	-0.579726	-0.536036	-0.18069	-0.528848	-0.402738	-0.684194	-0.989022	-0.693093	-0.931653	-0.350368	0.432616	0.409301	-0.639083	-0.310192	-0.645505	0.050659	-0.708726
CXCL5	-0.543509	-0.863458	-0.854889	-0.925855	-0.845753	-0.370691	-0.654659	-0.806921	-0.807818	-0.594463	-0.932095	-0.733021	-0.78476	-0.721735	-0.602119	-0.565858	-0.564367	-0.789602	-0.699785	-0.695201	-0.858749	-0.786978	-0.898174	-0.707066	-0.875491	-0.740114	-0.698654	-0.416933	-0.508183	-0.650688	-0.762557	-1.0422	-1.0422	-0.902991	-0.620521	-0.634432	-0.452498	-0.538926	-0.922873	-0.662728	-0.675554	0.47614	-0.509098	0.261336	-0.662824	-1.0422	-0.809947	-0.0412447	-0.753182
OSM	-0.660415	-0.907016	-0.493875	-0.594651	-0.889972	2.22148	-0.966804	-0.734033	-0.984392	0.233506	-0.755695	-1.06515	-0.416167	0.505945	-0.537475	-0.0483831	-0.677418	-0.947958	-0.153074	-0.94415	-0.917339	-0.789488	-0.781088	-0.0861896	-0.366412	-0.0138671	-0.187503	-0.305	-0.523541	-0.645113	-0.749262	-0.817549	-0.355201	-0.354078	-0.755499	0.00805703	-0.101049	1.21638	0.705667	-0.621509	-0.936219	-0.28936	1.22749	0.864108	-0.145175	-0.34596	0.00623455	1.4899	-0.361217
SERPINB9	-0.540827	-1.15722	0.381035	-0.880777	0.0932648	0.0729932	-0.832275	-0.436559	-0.382358	-0.170525	-0.357727	-1.00894	0.105564	0.48794	-0.863995	0.330187	-0.112038	-0.682179	0.269437	-1.02278	-1.03418	-1.00695	0.654007	0.547346	0.0428972	-0.31587	0.607938	-0.123362	-0.531488	0.340537	0.0582348	-0.582056	-0.191772	-0.811181	-0.431616	0.551349	0.432131	0.897064	0.0370846	0.00563113	-0.421653	0.336198	0.123702	1.07685	0.0581594	-0.169741	1.06075	1.10604	0.046248
MMP9	-0.658839	-0.849275	0.561242	-1.47417	-1.01341	-0.297763	-1.22377	-0.40546	-0.389982	0.0889996	-1.46327	-1.43186	-0.384177	1.4217	-1.24486	0.39366	0.30506	0.271391	0.445348	-1.14842	-1.24062	-1.24705	0.342106	0.567443	0.397136	-0.123464	1.11478	-0.89676	-0.462654	-0.784333	-1.2613	-0.843069	-0.431286	-1.47587	-0.437651	0.516577	-0.0812994	1.14872	-0.402873	-0.17818	-1.32509	-0.220628	0.642891	0.369715	0.360492	-0.723286	-0.264763	0.986434	-0.552715
TDO2	-1.08754	-1.01625	-0.700687	-1.37571	-0.276322	-0.41828	-0.752536	-0.864499	-0.889527	-1.00256	-0.60247	-0.725613	-0.668383	0.716891	-1.02416	0.00174813	-0.676322	-0.990956	-0.308937	-1.12863	-1.03387	-0.572211	-0.913781	0.463569	-0.187884	-0.772368	0.749819	-0.557075	-0.974109	-0.00207965	0.368511	-0.851908	-0.54964	-0.92896	-0.785747	-0.547503	0.189133	-0.0318709	-0.109303	-0.746125	-0.853347	-0.265464	0.0543951	0.232064	-0.00307168	-0.375254	-0.313787	0.282437	-0.237991
ITGAX	-0.55929	-0.693831	0.205766	-1.00612	-0.859678	0.777661	-0.716151	-0.769832	-0.260624	-0.149258	-0.835855	-0.836604	-0.443482	1.10234	-0.858629	0.346169	0.0453596	0.318973	0.0681539	-0.676601	-0.96472	-0.854426	-0.674925	0.299685	0.0719785	-0.103918	0.58521	-0.239117	-0.22292	0.220846	-0.0804846	-0.339174	-0.122375	-0.98747	-0.0670699	-0.0465831	0.220691	0.20868	0.0995323	-0.290668	-1.26674	0.560643	0.372061	0.941989	0.0137667	-0.291275	0.35765	0.62776	0.123118
TNIP3	-1.27936	-1.19637	0.358624	-0.808078	-0.822262	-1.08494	-1.6271	-0.987304	-0.372304	0.180155	-1.12552	-0.872919	-0.939487	1.48575	-1.61515	-0.558983	-0.232056	-0.897364	-0.238811	-1.8427	-1.59547	-1.42146	-0.744609	0.730616	-0.367832	-0.50456	1.29757	0.415162	-1.16079	0.151567	-0.684256	-0.187037	-0.653301	-1.25449	-1.04026	0.583172	0.857807	-1.15776	-0.0192891	-0.765138	-1.34631	-0.891966	0.103348	1.18802	-1.07819	-0.994896	0.653442	2.38164	0.558897
SERPINA1	-0.938815	-1.52457	0.560312	-0.834838	-0.454345	0.841191	-1.25283	-0.683282	-0.853103	0.304479	-0.8857	-1.14987	-0.425855	0.696638	-1.66242	0.206987	-0.168284	-0.588034	-0.309648	-1.06737	-1.6284	-1.13045	-0.0827476	0.473662	0.561731	0.445419	0.742948	0.327981	0.0174997	0.0336699	-0.635186	-0.385396	-0.603063	-1.54268	-0.105174	0.284798	0.474172	0.00863096	0.294699	0.0425218	-0.786449	0.061436	0.100814	0.981556	0.0206046	-0.18421	0.795011	1.09162	0.18899
BCL2A1	-0.70065	-0.71037	0.0307678	-1.1412	-0.341215	1.48113	-0.920113	-1.01174	-0.913816	-0.469932	-0.810235	-0.773831	-0.44599	0.5373	-0.52875	-0.311725	-0.984786	-0.031601	-0.445312	-0.589479	-1.02399	-0.7177	-0.807453	0.105362	-0.478617	-0.714096	0.0633462	-0.581907	-0.663139	-0.611455	-0.835902	-1.23347	-0.760826	-1.01113	-0.612098	-0.338767	-0.704884	0.692737	-0.369072	-0.682027	-0.760386	-0.259282	0.199584	0.998417	-0.333386	-0.407995	0.3145	1.18413	-0.905671
MMP25	-0.573721	-0.893368	0.859157	-1.1537	-1.08122	1.04783	-0.496645	-0.714798	-0.367217	0.442358	-1.47279	-0.947953	-0.193598	0.942323	-1.39582	-0.125128	0.0533244	-0.900552	-0.370915	-0.514289	-1.01919	-0.950282	0.714761	0.145478	-0.143758	-0.370762	0.497214	-0.776131	0.355518	-0.901164	-0.948402	-0.631248	-0.446906	-0.855439	-0.265745	0.824432	1.32757	0.0655892	-0.368025	-0.321099	-1.36364	0.157204	-0.0182643	0.94441	0.0658357	-0.89957	0.564562	2.27219	0.0579793
GPR84	-0.728949	0.112869	0.427256	-0.5117	-0.87298	0.483536	-0.847522	-0.843088	0.447757	-0.0960361	-0.555878	-0.808613	-0.369179	2.78035	-0.371154	-0.107099	-0.648001	-0.755728	-0.419328	-0.681213	-0.979981	-0.800231	-0.885617	0.412529	-0.00832176	-0.752388	0.69772	0.292412	-1.12627	0.444688	-0.0721122	-0.112847	-0.84826	-0.711391	-0.390497	-0.129972	-0.486741	0.350736	-0.00841111	-0.374928	-1.04907	-0.387709	0.715425	0.547616	-0.534874	0.101745	0.51401	0.872868	-0.285141
FPR1	-0.464058	-1.31652	-0.143228	-1.15679	-0.497682	1.55917	-1.46575	-0.86188	-1.35136	0.40133	-0.339497	-1.30105	-0.690944	0.125009	-1.18725	0.213712	-0.603158	-0.658138	-0.461042	-0.161628	-1.2865	-0.759176	-0.532349	0.717134	0.733313	-0.591445	0.730638	0.643943	0.28763	-0.323849	-0.456803	-1.09532	-0.565236	-0.269894	-0.498221	-0.325503	-0.580595	-0.685979	0.0953875	0.747929	-1.31995	-0.0415521	1.10135	1.16218	0.286412	0.57104	1.10115	0.648007	-0.807289
TREML2	-0.338451	-1.11713	0.447827	-1.1135	-0.944395	0.918041	-0.821223	-0.981098	-0.599141	-0.417574	-1.02686	-0.684507	-0.391163	-0.150401	-0.972593	-0.059203	-0.196384	-0.69259	-0.458098	-0.397036	-1.2287	-0.923406	-0.598838	0.129653	-0.380439	-0.741929	0.296966	-0.636666	-0.393925	0.0953358	-0.171562	-0.993452	-0.523821	-1.00606	-0.397877	-0.217725	-0.232981	-0.213612	-0.186676	-0.317167	-1.15733	0.0607605	0.330171	0.504273	0.150069	-0.0713418	0.446505	0.0520687	-1.10218
FCGR2A	-0.0193543	-0.747766	0.253163	-0.594014	-0.510845	0.61079	-0.557371	-0.405208	-0.784944	-0.0163017	-0.255528	-0.714379	0.25095	0.219567	-0.368901	0.554962	-0.193142	-0.0479129	-0.178264	-0.48848	-0.741193	-0.593674	-0.735266	0.546325	0.657592	-0.0437665	0.223028	0.023641	-0.009317	0.450457	-0.538246	-0.733349	-0.155756	-0.42532	0.346871	-0.170546	-0.515445	-0.154796	0.3509	0.307619	-1.10205	0.0477015	0.572532	0.494793	0.262866	0.262575	0.246352	0.652774	-0.729679
CASP5	-0.732072	-1.40468	0.364362	-0.999277	-0.571107	0.451531	-0.724021	-1.11336	-0.759025	-0.660852	-0.513582	-0.919743	-0.0844101	0.00912882	-1.40468	0.0205391	-0.951088	-0.894886	-0.734188	-0.61091	-0.952113	-0.51946	-0.698075	0.376219	-0.296287	-0.659441	0.0615741	-0.316612	-0.58489	0.489889	-0.518228	-0.800579	-0.803911	-0.721455	-0.577317	-0.292459	-0.477271	-0.358878	0.222372	-0.738378	-1.40468	-0.215137	0.737367	1.14386	-0.738549	0.217213	1.32323	1.22983	-0.69168
IL1B	-0.93059	-1.46302	-0.27645	-0.324854	-1.40483	1.7598	-1.20417	-1.28983	-0.5515	-0.36848	-1.41244	-1.40713	-1.07931	0.0808438	-1.14644	-0.202554	-1.30243	-0.734542	-0.643955	-1.28207	-1.2853	-1.29412	-0.631798	-0.565957	-1.18678	-0.386835	-0.551108	0.0706136	-0.880125	-0.303564	-1.33857	-0.464222	-0.75729	-1.21968	-1.47128	-0.265702	-0.432259	0.142245	-0.338646	-0.890436	-1.17932	-0.683495	0.370965	0.790252	-0.749568	-0.815352	-0.572969	0.905783	-0.545956
ADGRE1	-0.410182	-0.893394	-0.127102	-1.22091	-1.2012	0.175319	-0.956729	-0.867629	-1.21779	-0.212988	-0.75584	-0.833113	-0.481925	0.582871	-0.599562	0.190149	-0.430901	-0.717668	-0.455047	-0.725132	-1.50171	-0.584453	-1.01105	0.298967	0.609708	-0.399927	0.197508	-0.503802	-0.251821	-0.0834777	0.118151	-0.910693	-0.494396	-0.685885	-0.0433372	-0.594332	-0.138172	0.140835	0.70238	-0.135036	-0.872142	-0.04059	0.133118	0.607758	-0.149491	-0.253957	-0.271766	0.278377	-0.930707
ADGRE3	-0.16638	-1.01053	-0.0997034	-0.980397	-0.575839	1.59611	-0.878693	-0.976336	-0.483502	-0.694648	-0.889173	-0.793662	-0.731479	1.46698	-0.520524	-0.118578	-0.555901	-0.770209	-0.280159	0.0558665	-1.2512	-0.320093	-0.672756	-0.0652072	-0.776567	-0.441513	-0.502212	-0.108326	0.441008	-0.377716	-0.337118	-1.2512	-0.684374	-0.92718	-0.397802	-0.415894	0.121389	0.293773	-0.302442	-0.852003	-0.551567	-0.0118835	0.505467	1.37506	-0.622705	-0.169833	-0.555575	0.876454	-0.233727
RP11-297P16.4	-0.730926	-0.730926	-0.730926	-0.730926	0.561829	0.383192	-0.521744	-0.730926	-0.730926	-0.450838	-0.730926	-0.730926	-0.492184	0.0282613	-0.730926	-0.0241639	-0.730926	-0.460614	-0.730926	-0.486472	-0.730926	-0.730926	-0.730926	0.52264	-0.730926	-0.501633	-0.730926	0.608606	-0.730926	-0.730926	-0.431411	-0.730926	-0.730926	-0.730926	-0.730926	-0.730926	-0.496882	0.198256	-0.730926	-0.343634	-0.175968	-0.296241	-0.257537	-0.345618	-0.377232	-0.730926	-0.179147	-0.730926	-0.730926
CSF3	1.03714	-0.804662	-0.873145	-0.25434	-0.832967	-0.281036	-0.996308	-0.61923	-0.778336	-0.138674	-0.616664	-0.590702	-0.996308	-0.697634	-0.774752	-0.638832	-0.755098	-0.725211	-0.719375	-0.996308	-0.996308	-0.828143	-0.729608	-0.556652	-0.996308	-0.0984374	-0.835443	0.00415127	0.437911	-0.503994	-0.502477	-0.810152	-0.734984	-0.738495	-0.996308	-0.224082	-0.626615	-0.12553	0.559694	-0.771311	-0.797912	-0.318937	0.337791	1.03459	0.0417375	-0.598384	-0.56751	-0.506416	-0.198463
CALB1	-0.458605	-0.627817	-0.491932	-0.627817	-0.447605	-0.4658	-0.46383	-0.627817	-0.387332	-0.359179	-0.468454	-0.279974	-0.627817	-0.627817	-0.627817	-0.415972	-0.627817	-0.262212	-0.627817	-0.627817	-0.362295	-0.627817	-0.627817	-0.454762	-0.627817	-0.448064	-0.450337	-0.495256	-0.627817	-0.192509	-0.191155	-0.422434	-0.423575	-0.627817	-0.627817	-0.4618	-0.627817	0.403557	-0.383886	-0.627817	-0.627817	-0.627817	-0.441417	0.0684381	-0.431421	-0.286607	-0.433093	-0.627817	-0.627817
[truncated: 76 more columns]

## Sheet: black
	WW00369	WW00376	WW00347	WW00205b	WW00342	WW00372	WW00207d	WW00339	WW00338	WW00341	WW00224a	WW00206b	WW00187b	WW00194a	WW00189a	WW00350	WW00340	WW00219b	WW00207a	WW00192b	WW00193b	WW00207b	WW00219a	WW00200a	WW00366	WW00188b	WW00356	WW00343	WW00203b	WW00226b	WW00228a	WW00198b	WW00197b	WW00216a	WW00367	WW00346	WW00206a	WW00215a	WW00184b	WW00353	WW00345	WW00186b	WW00230b	WW00225a	WW00205a	WW00182a	WW00225b	WW00227a	WW00207c
TCN1	-1.19668	-0.838679	0.353214	-1.14916	0.00379767	0.714339	-1.3658	-0.452395	0.172899	0.251414	-0.736531	-0.0340822	0.61582	1.69522	-1.11517	1.02104	0.117317	-1.04235	1.38291	-1.43611	-1.06628	-1.13509	1.30952	1.47917	-0.523344	-1.1417	1.32474	0.515646	-1.11258	0.162111	0.850932	-1.05067	0.416663	-1.02922	-1.25997	0.87612	1.56068	0.986487	0.281128	0.509854	-0.467346	0.387395	-0.104815	1.5062	0.370469	0.142291	0.981094	1.67876	1.67792
CXCR1	-0.477378	-0.523272	-0.722738	-1.10197	1.19128	1.50232	-0.829269	-0.0724727	-0.280767	0.2464	-0.284819	0.06685	1.35656	-0.643866	-0.973308	0.0692298	0.120585	0.31154	0.26854	-0.12115	-0.621999	-0.871052	0.611577	-0.420601	-0.851231	-0.61551	-0.51102	0.449181	-0.364035	-0.924308	-1.34917	-1.23521	-0.589252	0.0513962	-0.950044	0.422935	0.214391	-0.162214	-0.535957	1.04262	0.284996	-0.91702	-0.0080485	0.893779	-0.205087	-0.186278	0.560827	-0.0795359	0.637841
ACOT11	-1.20715	0.452461	-0.500005	-0.87551	-0.7846	-0.0887118	-1.23691	-0.623544	-0.0339221	0.646868	-0.892758	-1.15901	-0.576608	1.12499	-1.01935	1.0024	-0.377863	-0.285231	0.655464	-1.26463	-1.25736	-0.952834	1.22352	0.812477	-1.1155	-0.774857	0.335322	0.151523	-1.12047	-0.162294	-0.920607	-0.0738091	-0.819222	-0.197004	-0.594941	0.639105	2.02992	1.83487	-0.519982	-0.132469	-0.437368	-0.674515	-0.980643	0.713166	-0.679969	-0.380394	-1.11752	1.43449	1.45875
NLGN4X	-0.292271	-0.5216	-0.0382654	-1.06867	1.27889	0.526596	-0.659159	-0.37663	-0.138758	0.330231	-0.425923	-0.601719	0.532155	-0.249687	-0.652834	0.386585	0.178995	0.91189	0.189837	-0.746563	-0.870819	-0.643307	1.12597	-0.346555	-0.0517827	-0.403988	0.373363	0.0753474	-0.804567	-0.495503	0.536932	-1.18136	-0.338731	-0.360646	-0.503162	0.473214	0.539621	1.00186	-0.454464	1.21679	1.40216	-0.233445	-0.202405	0.777384	-0.424624	0.605425	0.554749	0.149686	0.061219
TMPRSS11A	-0.93431	-0.447858	0.41878	-0.88692	-0.272253	1.20422	-0.941027	-1.15235	-0.744461	0.298596	-0.10574	-0.579876	-0.54756	1.73296	-0.837798	0.607234	-0.691215	-0.959026	1.38113	-1.15235	-1.15235	-0.86006	0.52144	1.86023	-0.409743	-0.988363	1.03428	0.0822232	-0.971694	-0.205478	-0.163477	-0.736422	-0.664634	-0.835094	-0.870537	-0.594224	2.13302	2.1152	-0.659792	-0.196564	-0.0710826	0.0927881	-0.467305	1.60605	0.0379121	-0.972016	-0.438142	2.09056	2.47998
SDK2	-0.625071	-0.480363	-0.26427	-0.725164	0.670214	0.213571	-1.09844	0.321771	0.237844	0.0662977	-0.21686	-0.768616	0.331432	0.854598	-0.454338	0.608207	0.403304	0.0342267	0.517498	-0.964117	-0.456196	-0.807978	0.593006	0.0471618	0.117404	0.038922	0.517669	0.662483	-1.25174	-0.531995	0.0354051	0.0776375	-0.898579	0.193886	0.0349607	0.301513	0.918137	1.19801	0.0588457	0.780417	0.663966	-0.700344	-0.172487	0.361113	-0.0768617	0.483828	0.574135	0.462592	1.0188
MIR31HG	-1.42562	-0.580884	-0.704519	-1.35445	-0.741569	-0.316581	-2.02419	-0.350386	-0.709957	-0.20379	-0.845049	-0.773541	-0.368645	0.191625	-2.02419	0.626785	-0.184126	0.442667	0.0680561	-2.02419	-1.7375	-1.67826	0.35504	-0.161795	-1.1453	-0.925266	-0.0391353	-0.318186	-1.46419	-1.27988	0.508675	-0.999873	-1.48885	-0.940548	-1.45121	0.311559	1.18294	0.448745	-1.38718	0.77633	0.489563	-1.27064	-1.33822	0.245926	-0.301037	0.629897	0.119087	0.616813	0.669018
FZD5	-1.11224	-0.385198	0.702572	0.681528	-0.260024	0.12647	-1.8798	-0.51387	-0.793841	1.03603	-0.493078	-2.12264	-0.828083	0.683625	-1.27475	0.760564	-0.0772574	-1.15316	0.593818	-2.42337	-0.823409	-1.74784	0.865828	0.466987	-0.214988	1.03082	0.170864	1.0096	-0.579547	0.690449	0.322203	0.640352	-0.177004	-1.03428	-1.01825	0.757031	0.977911	1.21015	0.223557	0.0196119	-1.6139	-0.920673	0.0514612	1.68203	-0.416172	0.170229	0.703396	1.00971	0.610076
CXCL17	-0.830209	-0.467301	0.946593	-0.974834	-0.615757	-0.326156	-1.0642	-0.450606	-0.685032	-0.0662201	-0.503749	-1.01877	-0.254496	0.491294	-1.05321	0.228816	-0.353089	-1.2626	0.225361	-1.2626	-0.809681	-1.2626	1.71963	0.965009	-0.403784	-0.436232	0.755769	0.111293	-0.730503	-0.105502	-0.302986	-0.568591	0.0845822	-0.918465	-0.805823	-0.0182257	1.15342	1.09024	0.376696	-0.291638	-0.888867	-0.302995	0.0431133	0.777602	-0.598261	-0.417165	-0.00895265	2.28758	1.13778
GCNT3	-0.163849	-0.924722	1.37117	0.0909509	-0.0389701	2.04044	-1.05117	-0.321044	-0.801014	0.2038	-0.350887	-0.826632	-0.0262517	1.67816	-1.12595	0.853597	-0.135211	-0.78792	0.730576	-1.14504	-0.922805	-0.844557	-0.392287	0.557209	-0.736367	-0.132722	-0.616499	1.31253	0.400632	0.316514	-0.81942	-0.272271	-0.475665	-1.04911	-1.17515	0.309739	-0.315903	0.571805	0.544901	-0.775951	-1.29854	0.150952	-0.137527	0.360144	1.58631	-0.510002	0.319528	1.04166	-0.938114
PLCD4	-0.917538	-0.196753	0.313202	-0.162031	1.12117	0.678373	-1.01992	0.362458	-0.555775	0.114809	-0.107645	-0.498943	0.47114	0.422259	-0.045806	0.759645	0.468224	0.560584	0.354234	-0.930876	-0.378333	-0.832928	0.144807	-0.295822	-0.565448	-1.07118	0.592693	0.119617	-0.978806	-0.027634	0.650079	0.0651901	-0.412336	0.253282	-0.493468	1.26695	1.0722	0.22672	-0.133739	1.05447	1.25833	-0.777135	-1.33209	0.750099	0.71423	1.08118	-0.15273	0.206154	1.53331
SOST	-0.684333	-0.42714	1.18945	-0.930812	-0.0847064	1.81856	-1.21282	-0.461235	-0.644707	0.0574975	-1.21282	-1.21282	-0.671599	0.917849	-0.635411	0.661069	-0.954977	-0.00871706	0.531057	-1.21282	-1.21282	-0.902112	0.260893	-0.222906	-0.926723	-0.272666	0.637541	-0.101703	-0.881194	-0.733314	-0.341855	-0.727302	-0.622545	-1.21282	-1.21282	0.825345	2.87882	0.931068	-0.402081	1.38895	1.16682	-0.554969	-0.900662	1.32643	-0.188008	-0.641406	0.0223881	2.67778	1.31839
CLCA3P	-1.30377	-1.30377	1.25501	-1.30377	-0.365954	0.480095	-0.978493	-0.964739	-1.30377	-0.386579	-0.857231	-0.904006	-0.932528	1.80312	-1.30377	0.063769	-1.30377	-0.883437	-0.207572	-1.30377	-1.30377	-1.30377	-0.890281	1.38841	-0.964905	-1.30377	-0.602591	0.604043	-0.910979	-0.503431	-0.0887604	-0.60075	-0.404407	-1.30377	-1.30377	0.136912	1.09055	-0.377352	-0.133544	-0.609301	-0.44082	-0.434071	-0.207712	2.07489	-0.357462	-0.626967	0.83991	1.62699	1.01536
C11orf87	0.339318	0.102458	0.421672	-0.60893	0.973227	0.024158	-0.866444	0.0718287	0.582835	1.75269	-0.769082	-0.0621551	0.36021	0.232114	-0.446754	-0.0965475	1.31347	0.273311	0.0591232	0.742789	-0.682999	-0.589441	-0.509161	-0.17461	-0.641174	-0.609764	-0.617768	0.00391731	-0.597008	-0.749995	-0.417605	-0.857508	-0.345336	0.22607	-0.831622	1.18961	1.07539	-0.800361	-0.845993	0.865524	1.76355	-0.171359	-0.746804	0.217752	-0.271722	0.114344	-0.279742	0.103537	0.879387
KRT16P6	-1.19503	-0.394946	-0.977321	-1.44649	0.409632	0.506084	-1.1476	-1.12728	0.99809	-0.38987	-0.408429	-0.812468	-0.713721	0.469034	-1.26302	0.882871	-1.18756	-0.742551	0.0828604	-0.412051	-1.09657	-1.30036	0.00688144	-0.638556	-0.886572	-1.11349	0.634865	0.101713	-1.53144	-1.11694	0.133009	-1.03968	-1.33382	0.327129	-0.353053	-0.00903621	0.730575	0.306299	-0.667729	-0.092177	0.180549	-0.938131	-1.59314	-0.0193304	-1.14653	0.237798	-0.537312	1.32219	0.141849
P3H2	0.18798	-1.05915	-0.70038	-0.997179	0.221766	-0.0088335	-0.281283	-0.840002	-0.557405	-0.234822	-0.482764	0.00018812	0.33961	-0.0549335	-0.273813	0.315936	-0.590426	0.46675	-0.281708	-0.337246	-0.188858	-0.288831	0.456924	-1.25634	-1.41295	-0.632179	-0.517731	0.547321	-0.104574	-1.0326	-0.976395	-1.06222	-0.841135	-0.0395444	-0.843745	0.0195236	0.0302654	0.997466	-0.832647	0.438133	0.334959	-1.0777	-0.917174	0.11312	-0.907203	-1.2218	0.567613	0.362239	-0.654033
KRT16P2	-1.25096	-1.02353	-0.12935	-1.05168	-0.339176	0.384398	-1.17028	-0.653018	0.328916	0.342445	-0.247757	-0.989035	0.121966	0.107687	-1.2056	1.16332	-0.643668	-0.567797	0.628243	-1.19348	-1.34415	-1.49285	0.0449898	0.0740604	-0.953115	-0.938318	1.72503	-0.0309249	-1.39237	-0.525119	0.711506	-0.836012	-0.892834	-0.27771	-0.930848	0.681562	2.01215	1.02211	-0.184408	0.456208	0.678206	-0.569894	-1.16885	1.76932	-0.60876	1.31305	0.638489	1.49161	0.718404
IFNE	-1.33045	0.217831	-0.484137	-1.03443	-1.0856	-0.0613019	-1.74431	-0.865287	-0.778522	-1.36409	-0.324925	-0.60657	-0.68533	0.981476	-1.74431	1.45463	-0.693897	1.28056	0.33298	-1.74431	-1.74431	-1.29065	0.0488616	0.361046	-1.15492	-0.600181	0.442289	-0.475114	-1.40141	-0.271568	1.47639	-0.751013	-1.24506	-0.383598	-1.36528	1.28394	2.40104	-0.681835	-1.44524	0.39033	0.607462	-0.848924	-1.28854	0.266976	-0.737419	-0.225172	0.53597	-0.113063	2.06344
DSG3	-0.737993	-0.417651	-0.129089	-0.979495	0.194149	-0.0951591	-0.99789	-0.95595	-0.457101	0.214112	-0.190606	-0.528122	0.0345245	0.0701089	-0.854124	0.695433	-0.463913	-0.145717	0.353259	-0.841451	-1.04156	-1.29426	1.21449	0.584884	-0.897563	-0.602558	0.375467	0.21306	-0.788966	-0.843625	0.372715	-0.790099	-0.167649	-0.589414	-1.03974	0.509058	1.05219	1.2516	-0.598802	0.749562	0.253845	0.0928619	-0.78812	0.993722	-0.408683	0.141538	0.387088	1.44928	0.684972
ST8SIA2	-0.789516	-1.30819	-0.587409	-0.560164	0.633272	-0.475159	-0.978618	0.614414	-1.5866	-0.288275	-0.658292	-0.477305	0.326092	0.0943332	-0.945189	1.43455	1.07594	0.230266	1.8338	-0.971094	-1.5866	-0.899403	0.607426	0.192506	0.701742	-0.35745	0.0725014	-0.307549	-0.768445	-0.721896	0.0266593	-0.738472	-0.664243	0.0374907	-0.263011	1.2852	1.73313	-0.832365	-0.743093	1.85343	1.4014	-1.21935	-0.558641	1.15487	0.921433	0.116304	-0.457609	-0.402784	1.94769
SLPI	-0.615705	-0.562291	-0.0399592	-1.0997	-0.185221	0.90263	-0.845993	0.199423	0.080595	0.299859	-0.647704	-0.191213	0.305162	0.70327	-0.522534	0.927355	-0.449629	0.282619	0.272982	-0.276581	-0.690782	-0.679964	1.03327	0.247027	-0.0280391	-0.89431	0.37609	0.638173	-0.174912	-0.7459	0.415401	-0.733904	-0.928458	-0.616826	-0.59439	0.826309	1.24169	1.19465	-1.09038	1.10505	1.16857	-0.263085	-0.441407	1.08192	-0.392218	-0.423917	0.611351	1.45518	0.591802
FAM96AP2	-0.448658	0.58491	-0.441295	0.0519251	0.179653	-0.122387	-0.769375	0.933928	-0.176548	0.827734	-0.440749	-0.2742	-0.779357	-1.02603	0.962462	0.320841	-0.680122	0.207186	0.297655	-1.67388	-0.466031	-0.430446	0.0982473	-0.559825	-0.676338	0.0053004	0.789793	-0.582226	-0.247983	0.182	1.12188	0.299892	-0.156079	-0.56699	-0.403668	0.0830317	0.587962	1.02717	0.279854	0.361548	0.525027	-0.0303566	0.0971482	1.93748	-0.816237	0.743785	0.422248	-0.721047	-0.129285
IGFL1	-1.00199	-0.329714	-0.543326	-1.39968	0.669745	-0.543919	-1.5101	0.0909593	0.330078	1.13463	0.406965	-1.05033	1.31142	0.837194	-1.32583	1.36788	0.322255	0.406835	1.0952	-1.08761	-1.32597	-1.43255	2.05332	0.994144	0.675914	-1.19125	0.0453436	0.0414955	-1.29291	-0.510688	1.02673	-1.36866	-0.705539	-0.0867438	-0.753445	-0.100867	1.05039	1.03747	-0.787129	1.46816	1.86914	-0.266598	-1.41806	1.43597	0.0106238	1.6215	1.39425	0.532223	0.519403
ZAN	-0.339248	-1.1064	-0.116617	-1.06068	-0.179034	0.378244	-0.501389	0.117315	-0.387073	0.359293	-1.19655	0.265412	0.379618	0.590905	-0.535856	0.450515	0.359702	-0.332019	0.066651	-0.735311	-0.125434	-0.0744367	0.192754	-0.58289	-0.311122	-0.655986	-0.512563	0.415779	-0.71107	-7.41657e-05	0.188072	-0.264594	-0.224096	-0.286664	0.402162	0.288545	1.31442	0.561274	-0.371969	0.207247	-0.138523	-0.460725	-0.247968	-0.378092	-0.795859	0.47389	-0.723594	0.249663	1.0726
KRT13	-1.14215	-0.91335	0.152288	-0.620319	0.903476	0.720809	-1.03425	-0.482384	-0.555178	1.02092	1.08271	-0.58709	0.874128	-0.281115	-1.05401	1.81089	0.634606	-1.16655	0.938343	-1.04692	-1.13278	-0.595183	-0.234037	1.61731	-0.816395	-0.623993	-0.208659	0.214773	-0.946068	-0.217857	0.0553071	-0.459054	-0.866792	-0.647084	-1.26207	-0.744579	2.82919	1.7541	-0.728645	0.0243539	0.732041	-0.255041	-0.942504	1.01489	0.841237	-0.719182	2.17097	0.574267	1.76786
DSC2	-1.16064	-0.511204	0.0779112	-0.505508	0.280572	0.177517	-1.718	-0.553483	-1.26121	0.293512	-0.344892	-1.12215	-0.0847887	0.435727	-1.37388	0.63494	-0.854004	-0.131827	0.745238	-1.40341	-1.34593	-1.46704	1.62195	0.517891	-1.13614	-0.545712	0.217978	0.363024	-1.0178	-0.581355	0.993286	-0.699408	-0.777204	-1.04796	-1.47471	1.12552	1.3443	0.912437	-0.716357	0.95164	0.718797	-0.670411	-1.03315	1.22004	-0.144873	0.492357	0.449408	1.40004	1.15651
S100A9	-1.23432	-0.622548	0.745738	-0.28936	0.36248	0.82904	-2.07988	-0.441653	0.400799	0.738416	-0.214261	-0.532916	0.537355	1.01571	-1.75156	0.817957	0.349562	0.021921	0.840681	-1.59289	-1.87466	-1.86726	1.11049	0.886935	0.1063	-0.670999	0.884429	0.769244	-0.83639	-0.208535	0.402337	-0.0462413	0.382802	-1.07266	-1.55427	0.876081	1.00105	1.14432	0.111113	0.85826	0.501346	0.267166	-0.175414	1.09119	0.0942381	0.701759	0.651235	1.18407	0.954549
[truncated: 85 more rows]
[truncated: 76 more columns]

## Sheet: yellow
	WW00369	WW00376	WW00347	WW00205b	WW00342	WW00372	WW00207d	WW00339	WW00338	WW00341	WW00224a	WW00206b	WW00187b	WW00194a	WW00189a	WW00350	WW00340	WW00219b	WW00207a	WW00192b	WW00193b	WW00207b	WW00219a	WW00200a	WW00366	WW00188b	WW00356	WW00343	WW00203b	WW00226b	WW00228a	WW00198b	WW00197b	WW00216a	WW00367	WW00346	WW00206a	WW00215a	WW00184b	WW00353	WW00345	WW00186b	WW00230b	WW00225a	WW00205a	WW00182a	WW00225b	WW00227a	WW00207c
[truncated: 333 more rows]
[truncated: 76 more columns]

[truncated: 3 more sheets: turquoise, green, blue]
