# Supplementary material for: The landscape of long noncoding RNA during cutaneous squamous cell carcinoma progression
Source: Br J Dermatol. 2025 Mar 27;193(3):490–501. doi: 10.1093/bjd/ljaf108 (PMC12360040; doi:10.1093/bjd/ljaf108)
Supplement: ljaf108_Supplementary_Data [file ljaf108_supplementary_data.zip › Supp table 7 - lncRNA signature score genes and coefficients.xlsx]

## Sheet: unfiltered
Gene	coefficient
LINC00707	1.98475
RP11-554I8.2	1.90045
RP13-463N16.6	1.74762
AC007879.7	1.73761
LINC00941	1.64092
LINC00704	1.58735
LINC01322	1.46728
ZFPM2-AS1	1.42948
LINC01468	1.38065
CTD-2357A8.3	1.31164
SFTA1P	1.30957
MIR31HG	1.3094
AC108142.1	1.2844
RP5-884M6.1	1.24635
LINC00152	1.24392
LINC00460	1.22923
AFAP1-AS1	1.21999
MIR4435-2HG	1.21744
RP11-30P6.6	1.17151
LINC00491	1.1311
CDKN2B-AS1	1.05564
GS1-600G8.5	1.05258
RP11-132A1.4	1.03344
FIRRE	1.02109
RP11-221N13.3	1.00384
RP11-297P16.4	0.997575
TMPO-AS1	0.990761
RP11-303E16.2	0.985813
CTD-2587H24.5	0.979063
AC108676.1	0.950673
AC093673.5	0.925568
LINC01518	0.917336
RP11-462L8.1	0.894317
PCAT7	0.890651
MIR503HG	0.888397
AC011738.4	0.850406
RP11-161I6.2	0.8401
RP5-1028K7.2	0.813805
RP6-91H8.3	0.811484
PRKCQ-AS1	0.801543
RP11-517C16.2	0.753663
LINC00520	0.750527
CTC-529P8.1	0.749477
RP11-218E20.3	0.746645
AC012363.4	0.732711
AP000695.4	0.694876
RP11-527N22.2	0.667059
RP1-191J18.66	0.642932
RP11-500C11.3	0.619801
AP000695.6	0.612885
DLGAP1-AS2	0.589957
TMEM105	0.587034
LINC01605	0.587005
HAGLROS	0.58487
ATP2A1-AS1	0.575022
LINC00319	0.57323
LINC01559	0.56385
VPS9D1-AS1	0.548177
RP11-49I11.1	0.517374
RP4-794H19.1	0.489432
CTD-2555C10.3	0.474987
LINC00313	0.46541
EML2-AS1	0.445167
RP1-272L16.1	0.431011
RP11-145A3.1	0.42898
OGFRP1	0.418727
RP11-666A20.4	0.411319
CTA-392E5.1	0.409842
RP5-940J5.9	0.398875
RP11-284F21.10	0.397323
RP11-47I22.2	0.368572
RP11-465N4.4	0.366959
RP11-783K16.5	0.350654
RP11-733O18.1	0.346393
KIF9-AS1	0.344515
RP11-44N21.1	0.340497
FAM201A	0.335947
AADACL2-AS1	0.272274
RP3-428L16.2	0.271807
RP4-591C20.9	0.252389
FOXD2-AS1	0.245842
NR2F1-AS1	0.243532
MIR3945HG	0.23954
LINC00519	0.203752
RP11-400N13.3	0.193978
CTA-384D8.35	0.172243
RNF144A-AS1	0.147231
RP11-326C3.2	0.134202
LINC00346	0.0994701
FLJ42969	0.0980115
SNHG23	-0.0101777
LINC01269	-0.0441625
RP11-426C22.4	-0.0795741
MEG8	-0.0969379
LINC01160	-0.127691
DNAH10OS	-0.137809
RP11-18H21.1	-0.146525
MIR100HG	-0.151105
CYP4F26P	-0.160067
RP3-395M20.12	-0.185138
CTD-2303H24.2	-0.185545
RP11-38L15.3	-0.194784
RP11-54O7.3	-0.197946
RP11-430H10.2	-0.239202
C6orf223	-0.257286
RP11-496I9.1	-0.288775
CTC-490G23.2	-0.317257
LINC00964	-0.335273
RP11-130F10.1	-0.349838
ZNF571-AS1	-0.360893
AC005083.1	-0.403211
RP11-372M18.2	-0.40891
RP11-513M16.8	-0.423077
RP11-53O19.1	-0.453185
FAM66D	-0.453968
AC093375.1	-0.456195
RP11-305K5.1	-0.473079
CTC-281F24.1	-0.501782
LINC00992	-0.543138
RP11-804H8.6	-0.545693
FGF14-AS2	-0.55504
RP11-475O6.1	-0.561571
FAM66C	-0.56201
RP11-612B6.2	-0.564645
RP11-449P15.2	-0.58261
TRHDE-AS1	-0.582618
LIFR-AS1	-0.589647
NR2F2-AS1	-0.613485
AC007246.3	-0.619877
RP11-1299A16.3	-0.620745
RP6-65G23.3	-0.625693
AC009501.4	-0.626127
ITGA9-AS1	-0.634726
CTD-2600O9.1	-0.638949
RP11-119J18.1	-0.641306
MAFTRR	-0.641886
ZBED3-AS1	-0.644859
RAMP2-AS1	-0.645992
AC005152.3	-0.648089
RP11-80I15.4	-0.648384
CTB-92J24.3	-0.660589
AC007743.1	-0.662676
ZNF790-AS1	-0.68798
AC090616.2	-0.692454
AC007319.1	-0.695653
RP11-660L16.2	-0.696088
RP11-968O1.5	-0.705814
AC109642.1	-0.710941
RP11-363E7.4	-0.71856
LINC00327	-0.720432
TMEM220-AS1	-0.733706
SOX9-AS1	-0.739969
RP11-1069G10.1	-0.743218
TBX5-AS1	-0.747539
CYP1B1-AS1	-0.749284
RP11-757F18.5	-0.768975
RP11-27M24.2	-0.779004
RP4-541C22.5	-0.786251
RP11-161M6.2	-0.788696
HAND2-AS1	-0.805456
STX17-AS1	-0.815343
AC003090.1	-0.816997
MAGI1-IT1	-0.821295
LINC00639	-0.829062
LINC01290	-0.830412
LINC01206	-0.83174
LHFPL3-AS1	-0.833331
RP11-21L23.2	-0.836225
CTC-321K16.1	-0.841671
ADORA2A-AS1	-0.843136
LINC00968	-0.859419
RP11-736K20.5	-0.867274
RP11-611O2.5	-0.867296
MAGI2-AS3	-0.86944
LINC00856	-0.873281
RP11-327F22.6	-0.874126
RP11-109J4.1	-0.880755
RP11-368L12.1	-0.897371
CTB-113D17.1	-0.901182
TMEM254-AS1	-0.903021
CCDC39	-0.906245
RP1-27K12.4	-0.915146
MIR600HG	-0.915213
RP11-321G12.1	-0.916707
C1QTNF9B-AS1	-0.916824
RP11-760H22.2	-0.918538
GAS1RR	-0.938651
DIO3OS	-0.944122
MIR497HG	-0.947661
RP11-93B14.6	-0.950793
RP11-175K6.1	-0.958049
CTD-2540B15.7	-0.987877
SMAD5-AS1	-0.991749
LINC01091	-0.991751
LINC01612	-0.999523
BDNF-AS	-1.00216
RP5-884C9.2	-1.00823
KB-1562D12.1	-1.01847
OVOL1-AS1	-1.03773
AC016735.2	-1.03804
LINC00640	-1.06293
RP11-774O3.3	-1.06827
LINC01315	-1.07001
CTD-2530H12.2	-1.07279
RP11-1260E13.4	-1.07625
RP11-481J2.2	-1.08034
CTD-2008P7.9	-1.08844
RP11-275I14.4	-1.09151
FAM182A	-1.11195
CTD-2516F10.2	-1.12495
MEG3	-1.13357
RP11-420A23.1	-1.14798
RP4-737E23.2	-1.15644
THRB-IT1	-1.15972
ADAMTS9-AS2	-1.19339
ZNF667-AS1	-1.19703
CADM3-AS1	-1.21705
PLBD1-AS1	-1.21716
SCGB1B2P	-1.23097
CTD-2017D11.1	-1.23371
LINC00885	-1.24794
RP11-1112J20.2	-1.25549
LINC01018	-1.25701
RP11-344B5.2	-1.26098
RP11-60A8.1	-1.26371
AC093609.1	-1.27332
AC144831.1	-1.29964
RP11-26L20.3	-1.30754
RP11-494M8.4	-1.32906
LINC01214	-1.33683
AC008592.8	-1.34044
AC007182.6	-1.34723
AC115522.3	-1.36022
LINC00900	-1.38258
LINC00504	-1.41369
RP11-1081L13.4	-1.42676
RP11-462G2.1	-1.43226
RP11-498E2.9	-1.44139
RP11-256L6.3	-1.49998
RP11-326K13.4	-1.50186
RP11-863P13.6	-1.51879
UNC5B-AS1	-1.5284
RP4-529N6.2	-1.56195
CPB2-AS1	-1.57626
EMX2OS	-1.59318
RP11-350F16.1	-1.59885
AC074286.1	-1.62845
RP1-232P20.1	-1.6487
LINC01181	-1.65486
RP11-384L8.1	-1.71858
AC008074.4	-1.75972
SOX21-AS1	-1.7727
CTD-2626G11.2	-1.878
RP11-521D12.5	-1.90065
MIR99AHG	-1.92141
AATBC	-1.93097
FLG-AS1	-1.98155
RP11-255H23.4	-2.10148
CTD-3247F14.2	-2.11664
AC006262.4	-2.20871
RP11-386B13.4	-2.21502
RP11-367F23.2	-2.2361
CTD-2619J13.13	-2.34921
RP11-485M7.3	-2.38147
LINC01554	-2.40947
RP11-365O16.6	-2.68096
RP11-459E5.1	-3.18527
