# Supplementary material for: The landscape of long noncoding RNA during cutaneous squamous cell carcinoma progression
Source: Br J Dermatol. 2025 Mar 27;193(3):490–501. doi: 10.1093/bjd/ljaf108 (PMC12360040; doi:10.1093/bjd/ljaf108)
Supplement: ljaf108_Supplementary_Data [file ljaf108_supplementary_data.zip › Supp table 8 - Differentially expressed genes between clinically defined samples of 10 alternative cSCC cohorts.xlsx]

## Sheet: Bulk cscc ns_vs_AK.RNA.genes
Gene	logFC	AveExpr	t	P.Value	adj.P.Val	B	expression
RP11-44I10.6	0.19474	6.32259	11.4567	8.32604e-19	9.93879e-15	32.3202	Stable
LINC00305	0.197846	6.32437	11.0864	4.40896e-18	2.63149e-14	30.7022	Stable
LINC01605	0.414133	7.17857	10.1073	3.81077e-16	1.5163e-12	24.857	Up
LINC00707	0.593298	7.02172	9.68187	2.69342e-15	8.03785e-12	22.7805	Up
RP11-478C1.7	0.15855	6.32069	9.30019	1.56591e-14	3.34259e-11	22.5446	Stable
RP11-94B19.5	0.152211	6.31422	9.26643	1.83007e-14	3.34259e-11	22.2647	Stable
RP11-133F8.2	0.0481593	6.31069	9.23725	2.09407e-14	3.34259e-11	22.1016	Stable
RP11-337A23.6	0.0419521	6.30759	9.22265	2.24015e-14	3.34259e-11	21.9413	Stable
RP5-1132H15.1	0.0454663	6.30844	9.16313	2.94882e-14	3.91112e-11	21.6978	Stable
RP11-143G3.1	0.0410999	6.30739	9.12919	3.44946e-14	4.02307e-11	21.507	Stable
PTPRJ-AS1	0.0503736	6.30825	9.11358	3.70727e-14	4.02307e-11	21.4738	Stable
RP11-643C9.2	0.160307	6.31944	9.03601	5.305e-14	4.40796e-11	21.2966	Stable
AP003068.12	0.0437309	6.30978	9.05605	4.83598e-14	4.40796e-11	21.2096	Stable
RP11-1151B14.2	0.0583866	6.31403	9.02667	5.53903e-14	4.40796e-11	21.1887	Stable
RP11-15I11.2	0.0764578	6.31808	8.94402	8.11504e-14	5.38162e-11	20.835	Stable
AC113607.3	0.0519691	6.30921	8.96975	7.2052e-14	5.37553e-11	20.8218	Stable
RP11-71J2.1	0.0472609	6.30815	8.94768	7.97896e-14	5.38162e-11	20.7012	Stable
RP11-4N23.4	0.0522444	6.31368	8.90694	9.6313e-14	5.69468e-11	20.6135	Stable
RP11-574H6.1	0.0534366	6.31555	8.88601	1.06094e-13	5.69468e-11	20.5223	Stable
RP11-384F7.2	-0.360166	6.61146	-9.08698	4.19206e-14	4.17005e-11	20.4676	Down
RP11-286N3.1	0.0467217	6.30903	8.87873	1.09724e-13	5.69468e-11	20.4011	Stable
RP11-73G16.3	0.0415648	6.3068	8.88372	1.07221e-13	5.69468e-11	20.3659	Stable
LINC00500	0.0612961	6.31635	8.83201	1.36158e-13	6.01968e-11	20.3573	Stable
RP11-799D4.2	0.178173	6.32775	8.77997	1.73169e-13	7.38256e-11	20.3013	Stable
LINC01216	0.0503809	6.31204	8.84139	1.30385e-13	6.01968e-11	20.2803	Stable
RP11-221N13.2	0.0424973	6.30629	8.85916	1.20105e-13	5.97374e-11	20.2384	Stable
RP11-369J9.1	0.0907282	6.30974	8.83461	1.34533e-13	6.01968e-11	20.2334	Stable
RP11-247A12.1	0.0438419	6.30773	8.76763	1.83321e-13	7.54587e-11	19.8487	Stable
RP11-697H9.3	0.0533336	6.31275	8.72438	2.23872e-13	8.90786e-11	19.7557	Stable
RP11-697E14.2	0.0522488	6.31459	8.70788	2.41602e-13	9.30323e-11	19.7092	Stable
RP11-34D15.2	0.0462925	6.3064	8.69288	2.58935e-13	9.65908e-11	19.4871	Stable
AC092675.4	0.0430776	6.309	8.6357	3.3719e-13	1.18384e-10	19.2909	Stable
RP11-157E21.1	0.0508254	6.30678	8.6379	3.33779e-13	1.18384e-10	19.2827	Stable
RP11-527N22.2	0.393708	6.75561	8.93048	8.63863e-14	5.42734e-11	19.1647	Up
LINC00423	0.0475181	6.31073	8.59102	4.14463e-13	1.2422e-10	19.1216	Stable
RP11-80B9.4	0.042163	6.30482	8.6151	3.70842e-13	1.2422e-10	19.1073	Stable
RP1-276E15.1	0.0405704	6.30537	8.61264	3.75074e-13	1.2422e-10	19.1051	Stable
CTD-2194L12.3	0.0425889	6.30844	8.59424	4.08334e-13	1.2422e-10	19.055	Stable
RP11-102J14.1	0.0397966	6.30637	8.59594	4.05142e-13	1.2422e-10	19.023	Stable
RP11-616K22.2	0.179326	6.32388	8.5222	5.69449e-13	1.3595e-10	19.0215	Stable
AC019055.1	0.0392718	6.30623	8.59008	4.16253e-13	1.2422e-10	18.9934	Stable
HNF4A-AS1	0.0470441	6.31338	8.55194	4.96396e-13	1.31677e-10	18.9694	Stable
RP11-408N14.1	0.0435005	6.30791	8.56147	4.75029e-13	1.28873e-10	18.8899	Stable
AC105461.1	0.0501316	6.30934	8.54641	5.09245e-13	1.32149e-10	18.8766	Stable
RP11-135A24.2	0.038647	6.30604	8.56163	4.74679e-13	1.28873e-10	18.8601	Stable
RP11-702H23.6	0.149476	6.32934	8.46553	7.39663e-13	1.50875e-10	18.8422	Stable
RP5-991B18.1	0.0473692	6.3083	8.52386	5.65116e-13	1.3595e-10	18.7408	Stable
RP11-296L22.8	0.0376933	6.30507	8.53233	5.43448e-13	1.3595e-10	18.7122	Stable
RP4-791M13.5	0.0422823	6.30692	8.52403	5.64672e-13	1.3595e-10	18.703	Stable
AC092635.1	0.0836395	6.31699	8.48089	6.89054e-13	1.46879e-10	18.6971	Stable
RP3-434P1.6	0.041113	6.30452	8.51675	5.83958e-13	1.3668e-10	18.6414	Stable
RP3-443C4.2	0.0430706	6.3073	8.50386	6.19771e-13	1.39589e-10	18.6262	Stable
RP11-534L6.2	0.0393783	6.30826	8.49072	6.58508e-13	1.4292e-10	18.5866	Stable
GS1-24F4.3	0.0392986	6.30733	8.49238	6.53484e-13	1.4292e-10	18.5803	Stable
RP11-123M6.2	0.051104	6.31143	8.46377	7.45715e-13	1.50875e-10	18.5439	Stable
RP11-223P11.2	0.039152	6.30731	8.47509	7.07771e-13	1.48222e-10	18.4996	Stable
AC118345.1	0.0849797	6.3094	8.44911	7.97889e-13	1.56456e-10	18.4893	Stable
AC010132.10	0.0389104	6.30765	8.44867	7.99515e-13	1.56456e-10	18.3827	Stable
AC068483.1	0.050354	6.31139	8.42219	9.03418e-13	1.71176e-10	18.3396	Stable
RP11-25L3.3	0.0792524	6.30611	8.40406	9.82191e-13	1.77643e-10	18.2921	Stable
RP11-298D21.2	0.0400554	6.30706	8.43005	8.71224e-13	1.67739e-10	18.27	Stable
MIR31HG	0.607328	6.98403	8.57151	4.53514e-13	1.28873e-10	18.2333	Up
RP11-218D6.4	0.0374377	6.30576	8.41753	9.23022e-13	1.72158e-10	18.1947	Stable
RP11-5K23.5	0.0481621	6.30653	8.40591	9.73877e-13	1.77643e-10	18.1718	Stable
AC010967.3	0.0383903	6.30771	8.40074	9.97354e-13	1.77693e-10	18.1412	Stable
RP11-3G21.1	0.0432406	6.30725	8.38854	1.05511e-12	1.85218e-10	18.0973	Stable
CTC-529L17.2	0.0472327	6.31125	8.36628	1.16918e-12	1.95864e-10	18.0839	Stable
RP11-89M20.2	0.0397612	6.30668	8.3795	1.10001e-12	1.90302e-10	18.0425	Stable
RP11-80H8.3	0.0449027	6.30681	8.36816	1.15909e-12	1.95864e-10	18.0321	Stable
RP11-439H9.1	0.03987	6.30698	8.36403	1.18138e-12	1.95864e-10	17.9887	Stable
PCAT14	-0.35234	6.62555	-8.50904	6.05105e-13	1.38907e-10	17.9155	Down
AP001136.2	0.0365103	6.30482	8.35813	1.21392e-12	1.98502e-10	17.9088	Stable
RP11-323H21.3	0.093029	6.3195	8.29678	1.61071e-12	2.52988e-10	17.8786	Stable
TUSC8	-0.409195	6.74657	-8.57408	4.48169e-13	1.28873e-10	17.8553	Down
CTD-2013N17.4	0.0404346	6.31001	8.32266	1.42962e-12	2.30613e-10	17.8175	Stable
TTTY12	0.039206	6.30752	8.31021	1.51404e-12	2.40975e-10	17.7415	Stable
LINC01467	0.0734777	6.31192	8.28025	1.73821e-12	2.5616e-10	17.7148	Stable
RP5-905H7.9	0.0390847	6.30724	8.28373	1.71055e-12	2.5616e-10	17.6265	Stable
SRGAP3-AS1	0.0405929	6.30984	8.27236	1.80262e-12	2.56374e-10	17.6169	Stable
RP5-1114G22.2	0.0377123	6.3066	8.28122	1.73044e-12	2.5616e-10	17.5945	Stable
AC073094.4	0.0377123	6.3066	8.28122	1.73044e-12	2.5616e-10	17.5945	Stable
AC012462.3	0.0427136	6.30412	8.28766	1.67988e-12	2.5616e-10	17.5915	Stable
RP11-252M18.3	0.0425345	6.30718	8.2723	1.80307e-12	2.56374e-10	17.5874	Stable
AC114814.4	0.0433215	6.30959	8.25602	1.94352e-12	2.64617e-10	17.5688	Stable
ARHGEF3-AS1	0.0479805	6.30766	8.26518	1.86324e-12	2.61665e-10	17.5468	Stable
RP11-227F8.2	0.0374685	6.30437	8.27218	1.80409e-12	2.56374e-10	17.5069	Stable
RP1-81D8.3	0.0378389	6.3066	8.26139	1.89605e-12	2.63176e-10	17.5035	Stable
LINC01221	0.0409245	6.30931	8.25522	1.95076e-12	2.64617e-10	17.4976	Stable
RP11-33I11.2	0.0522725	6.3125	8.21819	2.31351e-12	3.00177e-10	17.4187	Stable
RP11-58B2.1	0.0440794	6.30675	8.24087	2.08405e-12	2.76415e-10	17.4174	Stable
RP5-1056L3.1	0.0373966	6.30701	8.24227	2.0706e-12	2.76415e-10	17.4119	Stable
RP11-755E23.3	0.0418874	6.31034	8.21921	2.30264e-12	3.00177e-10	17.3508	Stable
RP11-372H2.1	0.0404257	6.31065	8.20213	2.49109e-12	3.0333e-10	17.3007	Stable
RP11-57C13.3	0.0405691	6.30811	8.20927	2.41056e-12	3.0333e-10	17.2966	Stable
RP11-96A1.5	0.0562465	6.30999	8.19566	2.5665e-12	3.0333e-10	17.2908	Stable
TAB3-AS1	0.0507738	6.30934	8.18388	2.70955e-12	3.14022e-10	17.2576	Stable
AC084193.1	0.0374847	6.30665	8.20642	2.44234e-12	3.0333e-10	17.2522	Stable
AC012506.4	0.0384536	6.30833	8.20101	2.50396e-12	3.0333e-10	17.2512	Stable
TTTY7	0.0413284	6.30958	8.19575	2.56535e-12	3.0333e-10	17.2506	Stable
CTD-2515C13.2	0.0374774	6.30666	8.20024	2.51292e-12	3.0333e-10	17.2241	Stable
AC004009.3	0.0386116	6.30578	8.19804	2.53853e-12	3.0333e-10	17.2055	Stable
RP11-7M8.2	0.0427382	6.31815	8.15354	3.1156e-12	3.234e-10	17.2049	Stable
RP11-335O13.8	0.036228	6.30549	8.20133	2.50036e-12	3.0333e-10	17.1997	Stable
RP11-354K1.2	0.0377265	6.30655	8.18387	2.70958e-12	3.14022e-10	17.1369	Stable
RP11-568J23.6	0.0491786	6.31171	8.16634	2.93731e-12	3.234e-10	17.134	Stable
AC017006.3	0.0561081	6.30855	8.1554	3.08903e-12	3.234e-10	17.1329	Stable
RP5-1025A1.3	0.054576	6.3217	8.12721	3.51694e-12	3.50338e-10	17.1322	Stable
RP11-1028N23.3	0.0423542	6.31219	8.16028	3.02043e-12	3.234e-10	17.1124	Stable
BX322559.3	0.0431744	6.30768	8.16757	2.9208e-12	3.234e-10	17.0977	Stable
RP11-53L24.1	0.0385485	6.30661	8.17217	2.85951e-12	3.234e-10	17.0955	Stable
RP11-216N14.8	0.0376859	6.30711	8.16965	2.8929e-12	3.234e-10	17.0917	Stable
AC010974.3	0.0486018	6.31147	8.13175	3.44421e-12	3.48419e-10	17.0416	Stable
RP11-136I14.2	0.036065	6.30556	8.16477	2.95862e-12	3.234e-10	17.0329	Stable
RP3-461P17.9	0.0380357	6.30634	8.1568	3.06921e-12	3.234e-10	17.0187	Stable
LINC00613	0.0380357	6.30634	8.1568	3.06921e-12	3.234e-10	17.0187	Stable
RP4-655C5.4	0.0399015	6.31045	8.12691	3.52187e-12	3.50338e-10	16.9638	Stable
RP11-775H9.1	0.0384059	6.30693	8.13694	3.36295e-12	3.43107e-10	16.9384	Stable
AC002064.4	0.047055	6.30962	8.11649	3.69476e-12	3.5568e-10	16.9367	Stable
AC068492.1	0.042554	6.31055	8.11688	3.68816e-12	3.5568e-10	16.9058	Stable
RP11-5N11.4	0.0383705	6.30886	8.11695	3.68704e-12	3.5568e-10	16.8579	Stable
ATP2B2-IT2	0.0358291	6.30583	8.12442	3.56232e-12	3.51433e-10	16.8513	Stable
RP11-469L4.1	0.0372653	6.30675	8.11142	3.78196e-12	3.61162e-10	16.8189	Stable
RP11-190I17.2	0.0387614	6.30902	8.09583	4.06319e-12	3.73095e-10	16.7643	Stable
CTD-2154B17.1	0.0385307	6.30685	8.09738	4.03429e-12	3.73095e-10	16.7432	Stable
RP4-749H3.2	0.039366	6.305	8.09674	4.04625e-12	3.73095e-10	16.7362	Stable
GS1-18A18.2	0.0369013	6.30693	8.09258	4.12429e-12	3.74699e-10	16.7336	Stable
KLF3-AS1	-0.259052	7.23537	-8.15675	3.06993e-12	3.234e-10	16.7288	Down
AC106874.1	0.037833	6.30637	8.09158	4.14344e-12	3.74699e-10	16.7204	Stable
RP11-128P17.3	0.0357469	6.30538	8.09602	4.05958e-12	3.73095e-10	16.7163	Stable
RP11-79C6.3	0.0384719	6.30671	8.08751	4.22162e-12	3.78899e-10	16.7099	Stable
RP11-702H23.4	0.0374993	6.30658	8.07985	4.37305e-12	3.86675e-10	16.6682	Stable
RP11-114L10.2	0.0375958	6.3058	8.08157	4.33854e-12	3.86487e-10	16.661	Stable
LINC01377	0.0412614	6.31047	8.05947	4.80259e-12	4.03722e-10	16.654	Stable
LINC00380	0.039165	6.30863	8.06969	4.5822e-12	3.99253e-10	16.652	Stable
RP5-837M10.2	0.0389416	6.30626	8.07379	4.49656e-12	3.94672e-10	16.6471	Stable
RP11-290K4.1	0.0380635	6.30872	8.06394	4.70501e-12	4.02952e-10	16.6265	Stable
RP11-627D16.1	0.038102	6.30695	8.06297	4.72592e-12	4.02952e-10	16.5995	Stable
MAGEA8-AS1	0.192873	6.32929	7.9659	7.38275e-12	5.24801e-10	16.5815	Stable
SHANK2-AS2	0.0367966	6.30731	8.0579	4.83743e-12	4.03807e-10	16.581	Stable
RP4-800F24.1	0.0362351	6.30623	8.05996	4.79194e-12	4.03722e-10	16.5638	Stable
AC010149.4	0.0395517	6.30684	8.0452	5.12828e-12	4.22181e-10	16.5285	Stable
PRKCQ-AS1	0.300236	7.14782	8.0979	4.02463e-12	3.73095e-10	16.5208	Up
RP11-348J12.2	0.0400762	6.30438	8.04925	5.03365e-12	4.17269e-10	16.5016	Stable
RP11-680F20.9	-0.346456	6.6373	-8.17133	2.87069e-12	3.234e-10	16.4692	Down
RP1-249H1.2	0.0382634	6.30672	8.03351	5.41142e-12	4.42439e-10	16.4627	Stable
CTC-261N6.3	0.0425318	6.31147	8.01159	5.98483e-12	4.73119e-10	16.4583	Stable
ABHD15-AS1	0.0422241	6.30794	8.0151	5.88926e-12	4.70266e-10	16.4119	Stable
AC007179.1	0.0368237	6.30862	8.02017	5.75361e-12	4.6406e-10	16.4102	Stable
RP1-84O15.2	0.03799	6.30695	8.02017	5.75356e-12	4.6406e-10	16.4038	Stable
ADAMTS9-AS2	-0.34392	7.10629	-8.14062	3.30644e-12	3.4025e-10	16.3825	Down
RP11-163M18.1	0.0408065	6.30991	7.99707	6.39769e-12	4.92705e-10	16.3578	Stable
AC116609.3	0.0359937	6.30613	8.01436	5.90934e-12	4.70266e-10	16.3537	Stable
EGLN3-AS1	0.0354533	6.30659	7.99976	6.31931e-12	4.92705e-10	16.2909	Stable
CTD-2134A5.4	0.130073	6.31634	7.95592	7.72867e-12	5.39515e-10	16.2906	Stable
RP11-672L10.3	0.0369165	6.30571	7.99715	6.39547e-12	4.92705e-10	16.2812	Stable
RP11-268I9.3	0.0391226	6.30468	7.99865	6.35148e-12	4.92705e-10	16.2739	Stable
RP11-271F18.1	0.0401801	6.30726	7.98533	6.75249e-12	5.10155e-10	16.2628	Stable
RP11-2C15.1	0.0430863	6.31181	7.97184	7.184e-12	5.24801e-10	16.2459	Stable
RP11-357P18.3	0.0430985	6.31085	7.96702	7.34474e-12	5.24801e-10	16.2452	Stable
AC093911.1	0.0352492	6.3059	7.99106	6.57692e-12	5.00056e-10	16.2422	Stable
RP11-426J5.2	0.0353143	6.30528	7.99241	6.53638e-12	5.00056e-10	16.2415	Stable
RP11-959I15.4	0.0446592	6.30927	7.9658	7.38599e-12	5.24801e-10	16.2405	Stable
NRG3-AS1	0.0375964	6.30904	7.97702	7.01502e-12	5.20114e-10	16.2337	Stable
AC007879.1	0.0360984	6.30608	7.98049	6.90425e-12	5.15101e-10	16.1989	Stable
LINC01173	0.0452976	6.30597	7.96956	7.25943e-12	5.24801e-10	16.1927	Stable
RP11-278H7.3	0.0352414	6.30538	7.98072	6.89686e-12	5.15101e-10	16.1891	Stable
PTCSC3	0.0445469	6.30817	7.96151	7.5331e-12	5.32086e-10	16.1854	Stable
RP5-1044H5.1	0.0637362	6.31751	7.92716	8.81983e-12	6.08568e-10	16.1724	Stable
AL132796.1	0.0351772	6.30539	7.96619	7.37282e-12	5.24801e-10	16.1228	Stable
AP001172.3	0.0501539	6.3116	7.92513	8.90234e-12	6.10732e-10	16.1066	Stable
AP006748.1	0.0351739	6.30525	7.95703	7.68943e-12	5.39515e-10	16.0796	Stable
CTD-2234B20.1	0.0577276	6.31396	7.89731	1.01143e-11	6.82113e-10	16.0217	Stable
UPP2-IT1	0.0370829	6.30438	7.93903	8.35187e-12	5.7963e-10	15.9862	Stable
RP11-413B19.2	0.0392521	6.31248	7.90764	9.64611e-12	6.54237e-10	15.9612	Stable
RP11-12K6.2	0.0362108	6.30556	7.91991	9.11791e-12	6.21946e-10	15.9242	Stable
RP11-661G16.1	0.060619	6.32109	7.85715	1.21601e-11	7.72099e-10	15.8938	Stable
RP11-143J24.1	0.0546087	6.31958	7.85416	1.23278e-11	7.78611e-10	15.876	Stable
AC091493.2	0.189605	6.32588	7.79181	1.64049e-11	9.10813e-10	15.8653	Stable
CSPG4P1Y	0.0440827	6.31085	7.87432	1.12393e-11	7.33133e-10	15.8213	Stable
CSPG4P2Y	0.0440827	6.31085	7.87432	1.12393e-11	7.33133e-10	15.8213	Stable
CTD-2626G11.2	-0.413151	7.44612	-7.86772	1.15846e-11	7.51548e-10	15.7886	Down
LIFR-AS1	-0.244724	7.12793	-7.9708	7.2185e-12	5.24801e-10	15.7837	Stable
RP11-762E8.1	0.0404714	6.30447	7.88415	1.07439e-11	7.20506e-10	15.7566	Stable
NLGN4Y-AS1	0.190604	6.32536	7.79675	1.6038e-11	8.94605e-10	15.7499	Stable
RP11-706F1.1	0.05858	6.30817	7.86383	1.17933e-11	7.53872e-10	15.7401	Stable
FLJ42969	0.383904	6.7101	8.06503	4.68142e-12	4.02952e-10	15.7345	Up
RP11-167N24.5	0.0388544	6.30962	7.86429	1.17683e-11	7.53872e-10	15.7294	Stable
TMEM212-IT1	0.0365747	6.30575	7.87527	1.11906e-11	7.33133e-10	15.7253	Stable
RP11-402F9.3	0.0354169	6.30555	7.87569	1.11692e-11	7.33133e-10	15.714	Stable
RP11-136I14.5	0.0585501	6.31438	7.82075	1.43682e-11	8.42137e-10	15.6537	Stable
CTD-2308B18.2	0.0343228	6.30431	7.86352	1.18098e-11	7.53872e-10	15.6388	Stable
AC013401.1	0.0412595	6.31283	7.83391	1.3527e-11	8.15516e-10	15.6328	Stable
RP11-138H11.1	0.0441958	6.30835	7.8438	1.29278e-11	8.07955e-10	15.6075	Stable
RP11-738G5.2	0.0352952	6.30551	7.85108	1.25034e-11	7.85543e-10	15.6012	Stable
AC092431.3	0.1663	6.32638	7.73148	2.16241e-11	1.06624e-09	15.5838	Stable
CTD-2538G9.6	0.037893	6.30608	7.83766	1.32966e-11	8.09807e-10	15.5634	Stable
RP11-218I7.2	0.0348037	6.30535	7.8424	1.30106e-11	8.08893e-10	15.5573	Stable
RP4-591L5.1	0.0370102	6.30906	7.82718	1.39508e-11	8.36838e-10	15.55	Stable
RP11-554D13.1	0.0351657	6.30593	7.83785	1.3285e-11	8.09807e-10	15.5458	Stable
AC012494.1	0.147112	6.32456	7.75599	1.93293e-11	1.01594e-09	15.5354	Stable
LINC00587	0.0352195	6.30548	7.83572	1.34152e-11	8.12879e-10	15.5309	Stable
AC092687.4	0.0352351	6.30459	7.8378	1.3288e-11	8.09807e-10	15.5297	Stable
PLCH1-AS2	0.0400489	6.30689	7.8193	1.44639e-11	8.42137e-10	15.4864	Stable
RP11-54H7.4	0.407298	7.20608	7.82037	1.43931e-11	8.42137e-10	15.4862	Up
LINC01066	0.0350514	6.30577	7.82282	1.42327e-11	8.42137e-10	15.4753	Stable
RP11-108K3.3	0.0506021	6.30864	7.79836	1.59203e-11	8.94605e-10	15.4623	Stable
RP11-707F2.1	0.036465	6.30529	7.8194	1.44576e-11	8.42137e-10	15.4566	Stable
RP11-420M1.2	0.036465	6.30529	7.8194	1.44576e-11	8.42137e-10	15.4566	Stable
TTTY17B	0.0352003	6.30612	7.8172	1.46035e-11	8.42137e-10	15.4543	Stable
TTTY17A	0.0352003	6.30612	7.8172	1.46035e-11	8.42137e-10	15.4543	Stable
CTD-2215E18.2	0.0363328	6.30527	7.81575	1.47013e-11	8.43699e-10	15.4396	Stable
AP001601.2	0.0361337	6.30524	7.8083	1.52114e-11	8.68795e-10	15.4051	Stable
AC009965.2	0.035945	6.30521	7.79901	1.58732e-11	8.94605e-10	15.3622	Stable
RP11-232C2.3	0.0351117	6.30557	7.7978	1.59609e-11	8.94605e-10	15.3594	Stable
RP11-958J22.3	0.0359064	6.30521	7.79684	1.60315e-11	8.94605e-10	15.3522	Stable
CACNA1C-AS3	0.0495844	6.31077	7.77424	1.77798e-11	9.60348e-10	15.3365	Stable
LINC01079	0.0382949	6.30762	7.77778	1.7494e-11	9.53541e-10	15.3168	Stable
RP11-360P21.2	0.0349815	6.30539	7.78738	1.67415e-11	9.252e-10	15.3095	Stable
AC006007.1	0.0388174	6.31024	7.76545	1.85095e-11	9.81993e-10	15.291	Stable
CTA-503F6.2	0.0349647	6.30413	7.78353	1.70389e-11	9.37299e-10	15.2769	Stable
RP11-632B21.1	0.0358002	6.30551	7.77856	1.74313e-11	9.53541e-10	15.2723	Stable
CTD-2309H9.3	0.0400961	6.30603	7.77449	1.77598e-11	9.60348e-10	15.2673	Stable
AJ003147.8	0.0381258	6.30537	7.76998	1.813e-11	9.70348e-10	15.2478	Stable
LINC00333	0.060756	6.31295	7.73574	2.12063e-11	1.06624e-09	15.2476	Stable
RP11-727M10.1	0.0362464	6.3053	7.76985	1.81408e-11	9.70348e-10	15.2311	Stable
CTD-2281E23.3	0.0350019	6.30559	7.76903	1.82088e-11	9.70348e-10	15.2286	Stable
CTD-2313F11.2	0.0479526	6.31179	7.73334	2.14406e-11	1.06624e-09	15.2133	Stable
RP11-141E13.1	0.0360305	6.30526	7.76302	1.87169e-11	9.88598e-10	15.1993	Stable
LA16c-4G1.3	0.0431707	6.31155	7.73374	2.14011e-11	1.06624e-09	15.1979	Stable
LINC01425	0.0366001	6.30612	7.75514	1.94047e-11	1.01594e-09	15.1833	Stable
AC011747.6	0.0396592	6.30472	7.75265	1.96267e-11	1.02307e-09	15.1592	Stable
RP11-415D17.4	0.0399642	6.30621	7.74887	1.99693e-11	1.03192e-09	15.1575	Stable
AC010880.1	0.0347178	6.30584	7.75031	1.98385e-11	1.02962e-09	15.146	Stable
RP11-242P2.1	0.0423532	6.30642	7.74258	2.0553e-11	1.05036e-09	15.1411	Stable
CTB-187M2.1	0.0480625	6.31687	7.70127	2.48281e-11	1.12875e-09	15.1267	Stable
RP11-518I13.1	0.0377864	6.30945	7.72952	2.18188e-11	1.06624e-09	15.1139	Stable
RP11-142A5.1	0.0586811	6.31012	7.71557	2.32561e-11	1.09727e-09	15.1035	Stable
RP11-1437A8.3	0.0347999	6.3054	7.74125	2.0678e-11	1.05036e-09	15.0998	Stable
RP11-56L13.7	0.0347999	6.3054	7.74125	2.0678e-11	1.05036e-09	15.0998	Stable
RP11-586K12.8	0.0347999	6.3054	7.74125	2.0678e-11	1.05036e-09	15.0998	Stable
RP11-152P17.3	0.0758909	6.31426	7.70465	2.44477e-11	1.12243e-09	15.0984	Stable
AC092839.4	0.0532879	6.30886	7.7095	2.39112e-11	1.11062e-09	15.0939	Stable
AC015977.6	0.0376369	6.30728	7.73218	2.15543e-11	1.06624e-09	15.0926	Stable
RP11-766F14.1	0.0359551	6.30528	7.73578	2.12025e-11	1.06624e-09	15.0756	Stable
RP11-364C11.2	0.0347724	6.3054	7.73494	2.12842e-11	1.06624e-09	15.071	Stable
RP11-313I2.11	0.03598	6.30767	7.72486	2.22884e-11	1.0685e-09	15.068	Stable
AC016751.2	0.0386446	6.30955	7.71834	2.2964e-11	1.09192e-09	15.061	Stable
RP11-126O1.2	0.0359054	6.30527	7.72942	2.18285e-11	1.06624e-09	15.0466	Stable
JRKL-AS1	0.0357382	6.30524	7.72886	2.1884e-11	1.06624e-09	15.0434	Stable
RP11-102N11.1	0.0369716	6.30543	7.72569	2.22045e-11	1.0685e-09	15.0332	Stable
RP11-138H8.3	0.0579899	6.3087	7.70628	2.42658e-11	1.11838e-09	15.0294	Stable
RP11-55L4.1	0.0372183	6.30402	7.72594	2.21792e-11	1.0685e-09	15.0198	Stable
RP11-558A11.3	0.0416326	6.30724	7.70852	2.40182e-11	1.11126e-09	14.9946	Stable
AC007879.4	0.0815735	6.31561	7.61733	3.64358e-11	1.26055e-09	14.9945	Stable
RP11-848D3.5	0.03649	6.30418	7.71833	2.29642e-11	1.09192e-09	14.9853	Stable
RP11-358M3.1	0.0347451	6.30551	7.71408	2.34149e-11	1.10041e-09	14.9777	Stable
CTC-551A13.2	0.0348783	6.30579	7.71296	2.35353e-11	1.10173e-09	14.9762	Stable
LINC00428	0.0347434	6.30553	7.71139	2.37049e-11	1.10533e-09	14.9657	Stable
RP11-667M19.10	0.0442501	6.30891	7.68441	2.68187e-11	1.19453e-09	14.9358	Stable
RP11-674C21.9	0.0342511	6.30704	7.70117	2.48398e-11	1.12875e-09	14.934	Stable
RP11-195F19.30	-0.253836	7.23465	-7.71751	2.30514e-11	1.09192e-09	14.929	Down
PGM5-AS1	-0.301327	6.73507	-7.87439	1.12356e-11	7.33133e-10	14.923	Down
RP11-659F24.1	0.0355714	6.30565	7.70008	2.49635e-11	1.12875e-09	14.9173	Stable
LINC00676	0.0346915	6.30552	7.70042	2.49254e-11	1.12875e-09	14.9156	Stable
RP11-631F7.1	0.0347217	6.30559	7.69844	2.51522e-11	1.13299e-09	14.9076	Stable
ZFPM2-AS1	0.435938	6.67333	7.83844	1.32493e-11	8.09807e-10	14.9003	Up
AC106870.2	0.0344969	6.30582	7.68897	2.62648e-11	1.17424e-09	14.8671	Stable
RP11-359E8.3	0.034658	6.30554	7.6891	2.62492e-11	1.17424e-09	14.8645	Stable
KCNMA1-AS2	0.0417276	6.30948	7.67496	2.80018e-11	1.23799e-09	14.86	Stable
RP11-108K3.4	0.0359911	6.31044	7.67068	2.85549e-11	1.25778e-09	14.8504	Stable
AC063976.3	0.0521496	6.31762	7.63473	3.36531e-11	1.26055e-09	14.8458	Stable
RP11-156K13.2	0.0489754	6.31571	7.64163	3.26084e-11	1.26055e-09	14.8424	Stable
RP4-798A10.4	0.0481405	6.30847	7.65678	3.04276e-11	1.26055e-09	14.8306	Stable
RP11-463J10.2	0.0439152	6.31237	7.64667	3.18662e-11	1.26055e-09	14.8076	Stable
LINC00387	0.0342388	6.30585	7.67515	2.79778e-11	1.23799e-09	14.8044	Stable
AC079612.2	0.0586017	6.31962	7.59865	3.96801e-11	1.26055e-09	14.8013	Stable
RP11-463J10.4	0.0363845	6.30417	7.66835	2.88612e-11	1.26055e-09	14.7581	Stable
AC009166.5	0.0357926	6.30532	7.6557	3.05791e-11	1.26055e-09	14.7124	Stable
RP11-238I10.1	0.0433049	6.3071	7.64438	3.22022e-11	1.26055e-09	14.7006	Stable
GS1-251I9.3	0.0666543	6.3261	7.57404	4.43957e-11	1.26055e-09	14.6982	Stable
RP11-114H24.3	0.0427829	6.31116	7.62645	3.49505e-11	1.26055e-09	14.6975	Stable
RP11-533E19.2	0.0362965	6.30745	7.64699	3.18196e-11	1.26055e-09	14.6974	Stable
CTD-2292P10.2	0.0357784	6.30526	7.64901	3.15278e-11	1.26055e-09	14.682	Stable
SLC16A12-AS1	0.0360734	6.30423	7.64935	3.14795e-11	1.26055e-09	14.672	Stable
RP11-36D19.8	0.0403218	6.30654	7.63471	3.36563e-11	1.26055e-09	14.6439	Stable
RP1-17K7.3	0.0355564	6.30436	7.64248	3.2483e-11	1.26055e-09	14.6413	Stable
AE000662.92	0.0623242	6.31037	7.58526	4.21804e-11	1.26055e-09	14.6207	Stable
KCNAB1-AS2	0.0426102	6.30699	7.6282	3.46724e-11	1.26055e-09	14.6202	Stable
AC116035.2	0.0368494	6.30655	7.63148	3.41562e-11	1.26055e-09	14.6195	Stable
RP11-74C3.1	0.0341844	6.30582	7.63268	3.39694e-11	1.26055e-09	14.6114	Stable
RP5-828H9.4	0.0353045	6.30481	7.62179	3.57015e-11	1.26055e-09	14.5556	Stable
RP11-736K20.5	-0.360289	6.99727	-7.72791	2.198e-11	1.06657e-09	14.5457	Down
AC122136.2	0.0448864	6.30754	7.60504	3.85386e-11	1.26055e-09	14.5334	Stable
TRMT2B-AS1	0.0337978	6.30489	7.61706	3.64814e-11	1.26055e-09	14.5272	Stable
RP3-380E11.2	0.0341579	6.30571	7.6114	3.74364e-11	1.26055e-09	14.5135	Stable
NRG1-IT3	0.0372452	6.30984	7.59187	4.09271e-11	1.26055e-09	14.495	Stable
RP11-577N1.1	0.0384872	6.3111	7.58251	4.27131e-11	1.26055e-09	14.4732	Stable
RP11-567C20.3	0.0360453	6.3047	7.59967	3.94956e-11	1.26055e-09	14.4531	Stable
RP11-437J2.4	0.0360453	6.3047	7.59967	3.94956e-11	1.26055e-09	14.4531	Stable
CTD-2071N1.1	0.0542236	6.31336	7.5555	4.83137e-11	1.26055e-09	14.4122	Stable
RP11-231L11.1	0.0366073	6.30642	7.58352	4.25171e-11	1.26055e-09	14.4006	Stable
RP11-612B6.2	0.0366073	6.30642	7.58352	4.25171e-11	1.26055e-09	14.4006	Stable
HS6ST2-AS1	0.0350869	6.30444	7.58652	4.19385e-11	1.26055e-09	14.3878	Stable
CTC-529L17.1	0.0386118	6.30404	7.58139	4.29312e-11	1.26055e-09	14.3702	Stable
AC145123.2	0.0476835	6.30718	7.56181	4.69438e-11	1.26055e-09	14.3662	Stable
AC123023.1	0.0426809	6.31179	7.54663	5.03071e-11	1.26055e-09	14.3543	Stable
AP000402.3	0.0441975	6.30763	7.55801	4.77638e-11	1.26055e-09	14.3481	Stable
RP11-138A23.2	0.034239	6.30564	7.5749	4.42228e-11	1.26055e-09	14.3472	Stable
RP11-1O10.1	0.0340579	6.30578	7.57303	4.46012e-11	1.26055e-09	14.3406	Stable
ITGA9-AS1	-0.187397	7.44601	-7.50468	6.09062e-11	1.26055e-09	14.3396	Stable
RP1-92C4.2	0.0445132	6.31614	7.53141	5.39212e-11	1.26055e-09	14.3333	Stable
RP11-244N9.6	0.0433859	6.30982	7.55178	4.91395e-11	1.26055e-09	14.3038	Stable
FAM99B	0.0398849	6.3091	7.54868	4.98395e-11	1.26055e-09	14.2848	Stable
RP11-774I5.1	0.0365216	6.30264	7.5643	4.64138e-11	1.26055e-09	14.269	Stable
RP11-152O14.4	0.0366131	6.30755	7.54565	5.05332e-11	1.26055e-09	14.2463	Stable
RP11-435M3.2	0.0359179	6.30438	7.54332	5.1073e-11	1.26055e-09	14.1937	Stable
RP11-452H21.2	0.0401735	6.30665	7.53152	5.38946e-11	1.26055e-09	14.1786	Stable
RP11-401F2.4	0.0381019	6.30934	7.52561	5.53661e-11	1.26055e-09	14.1775	Stable
AP000290.7	0.0337757	6.30549	7.53718	5.25216e-11	1.26055e-09	14.1743	Stable
RP11-437L7.1	0.0594496	6.30704	7.51323	5.85792e-11	1.26055e-09	14.1707	Stable
NHS-AS1	0.0340015	6.30544	7.53606	5.27909e-11	1.26055e-09	14.1691	Stable
RP11-316I3.2	0.0416338	6.30629	7.51817	5.72771e-11	1.26055e-09	14.1379	Stable
RP11-800A18.4	0.148035	6.32517	7.44961	7.8263e-11	1.4829e-09	14.1204	Stable
RP11-545M8.4	0.0346662	6.304	7.52892	5.45378e-11	1.26055e-09	14.1202	Stable
CTB-36H16.2	0.0342005	6.30886	7.51029	5.93696e-11	1.26055e-09	14.1016	Stable
RP11-168O16.2	0.0447022	6.31314	7.49162	6.46391e-11	1.26699e-09	14.1013	Stable
LINC00972	0.0338169	6.30407	7.52161	5.63854e-11	1.26055e-09	14.0846	Stable
RP11-315O6.2	0.0425724	6.31195	7.48561	6.64339e-11	1.29791e-09	14.0711	Stable
RP11-124N19.3	0.0349146	6.30761	7.50116	6.18913e-11	1.26055e-09	14.0383	Stable
RP11-907D1.2	0.0519516	6.30805	7.46955	7.14726e-11	1.38727e-09	14.001	Stable
RP11-236B18.2	0.052793	6.3083	7.46583	7.26939e-11	1.40412e-09	13.9974	Stable
TTTY1B	0.033552	6.30487	7.4931	6.42048e-11	1.26055e-09	13.967	Stable
TTTY1	0.033552	6.30487	7.4931	6.42048e-11	1.26055e-09	13.967	Stable
TTTY8	0.033552	6.30487	7.4931	6.42048e-11	1.26055e-09	13.967	Stable
TTTY8B	0.033552	6.30487	7.4931	6.42048e-11	1.26055e-09	13.967	Stable
AC064874.1	0.033552	6.30487	7.4931	6.42048e-11	1.26055e-09	13.967	Stable
RP11-344J7.2	0.033552	6.30487	7.4931	6.42048e-11	1.26055e-09	13.967	Stable
FRMPD4-AS1	0.033552	6.30487	7.4931	6.42048e-11	1.26055e-09	13.967	Stable
AC010723.1	0.033552	6.30487	7.4931	6.42048e-11	1.26055e-09	13.967	Stable
RP11-321C24.1	0.033552	6.30487	7.4931	6.42048e-11	1.26055e-09	13.967	Stable
RP11-57C13.4	0.033552	6.30487	7.4931	6.42048e-11	1.26055e-09	13.967	Stable
RP11-85L21.6	0.033552	6.30487	7.4931	6.42048e-11	1.26055e-09	13.967	Stable
CDH23-AS1	0.033552	6.30487	7.4931	6.42048e-11	1.26055e-09	13.967	Stable
RP1-56J10.8	0.033552	6.30487	7.4931	6.42048e-11	1.26055e-09	13.967	Stable
AP000233.3	0.033552	6.30487	7.4931	6.42048e-11	1.26055e-09	13.967	Stable
RP11-533O20.2	0.033552	6.30487	7.4931	6.42048e-11	1.26055e-09	13.967	Stable
VWC2L-IT1	0.033552	6.30487	7.4931	6.42048e-11	1.26055e-09	13.967	Stable
RP11-149F8.5	0.033552	6.30487	7.4931	6.42048e-11	1.26055e-09	13.967	Stable
RP11-467I20.2	0.033552	6.30487	7.4931	6.42048e-11	1.26055e-09	13.967	Stable
RP1-177I10.1	0.033552	6.30487	7.4931	6.42048e-11	1.26055e-09	13.967	Stable
LINC01627	0.033552	6.30487	7.4931	6.42048e-11	1.26055e-09	13.967	Stable
RP11-49G10.3	0.033552	6.30487	7.4931	6.42048e-11	1.26055e-09	13.967	Stable
RP11-448G4.4	0.033552	6.30487	7.4931	6.42048e-11	1.26055e-09	13.967	Stable
FAM41AY1	0.033552	6.30487	7.4931	6.42048e-11	1.26055e-09	13.967	Stable
AC018643.4	0.033552	6.30487	7.4931	6.42048e-11	1.26055e-09	13.967	Stable
AC073325.1	0.033552	6.30487	7.4931	6.42048e-11	1.26055e-09	13.967	Stable
RP11-545I10.2	0.033552	6.30487	7.4931	6.42048e-11	1.26055e-09	13.967	Stable
RP11-547I7.1	0.033552	6.30487	7.4931	6.42048e-11	1.26055e-09	13.967	Stable
RP11-360A18.1	0.033552	6.30487	7.4931	6.42048e-11	1.26055e-09	13.967	Stable
RP3-526F5.2	0.033552	6.30487	7.4931	6.42048e-11	1.26055e-09	13.967	Stable
RP11-205K6.2	0.033552	6.30487	7.4931	6.42048e-11	1.26055e-09	13.967	Stable
AC013248.2	0.033552	6.30487	7.4931	6.42048e-11	1.26055e-09	13.967	Stable
RP11-167P22.3	0.033552	6.30487	7.4931	6.42048e-11	1.26055e-09	13.967	Stable
AL157359.3	0.033552	6.30487	7.4931	6.42048e-11	1.26055e-09	13.967	Stable
AC006150.1	0.033552	6.30487	7.4931	6.42048e-11	1.26055e-09	13.967	Stable
RP11-29B9.1	0.033552	6.30487	7.4931	6.42048e-11	1.26055e-09	13.967	Stable
AC013480.2	0.033552	6.30487	7.4931	6.42048e-11	1.26055e-09	13.967	Stable
AC006037.2	0.033552	6.30487	7.4931	6.42048e-11	1.26055e-09	13.967	Stable
AC007463.2	0.033552	6.30487	7.4931	6.42048e-11	1.26055e-09	13.967	Stable
RP11-550C4.6	0.033552	6.30487	7.4931	6.42048e-11	1.26055e-09	13.967	Stable
RP11-719J20.1	0.033552	6.30487	7.4931	6.42048e-11	1.26055e-09	13.967	Stable
RP11-122M14.3	0.033552	6.30487	7.4931	6.42048e-11	1.26055e-09	13.967	Stable
RP5-1068B5.5	0.033552	6.30487	7.4931	6.42048e-11	1.26055e-09	13.967	Stable
MAGI2-AS2	0.033552	6.30487	7.4931	6.42048e-11	1.26055e-09	13.967	Stable
RP11-570H19.2	0.033552	6.30487	7.4931	6.42048e-11	1.26055e-09	13.967	Stable
RP11-340I6.3	0.033552	6.30487	7.4931	6.42048e-11	1.26055e-09	13.967	Stable
RP11-810B23.1	0.033552	6.30487	7.4931	6.42048e-11	1.26055e-09	13.967	Stable
RP11-5P4.2	0.033552	6.30487	7.4931	6.42048e-11	1.26055e-09	13.967	Stable
AC018359.3	0.033552	6.30487	7.4931	6.42048e-11	1.26055e-09	13.967	Stable
RP11-243J18.2	0.033552	6.30487	7.4931	6.42048e-11	1.26055e-09	13.967	Stable
AC012668.3	0.033552	6.30487	7.4931	6.42048e-11	1.26055e-09	13.967	Stable
RP11-125K10.5	0.033552	6.30487	7.4931	6.42048e-11	1.26055e-09	13.967	Stable
RP11-219C24.10	0.033552	6.30487	7.4931	6.42048e-11	1.26055e-09	13.967	Stable
AC010891.2	0.033552	6.30487	7.4931	6.42048e-11	1.26055e-09	13.967	Stable
RP11-568A7.2	0.033552	6.30487	7.4931	6.42048e-11	1.26055e-09	13.967	Stable
RP11-791O21.5	0.033552	6.30487	7.4931	6.42048e-11	1.26055e-09	13.967	Stable
LINC01201	0.033552	6.30487	7.4931	6.42048e-11	1.26055e-09	13.967	Stable
TTTY21	0.033552	6.30487	7.4931	6.42048e-11	1.26055e-09	13.967	Stable
GS1-542M4.4	0.033552	6.30487	7.4931	6.42048e-11	1.26055e-09	13.967	Stable
RP11-5P4.3	0.033552	6.30487	7.4931	6.42048e-11	1.26055e-09	13.967	Stable
RP11-298A8.2	0.033552	6.30487	7.4931	6.42048e-11	1.26055e-09	13.967	Stable
RP5-905H7.8	0.033552	6.30487	7.4931	6.42048e-11	1.26055e-09	13.967	Stable
RP11-452B18.2	0.033552	6.30487	7.4931	6.42048e-11	1.26055e-09	13.967	Stable
LINC00362	0.033552	6.30487	7.4931	6.42048e-11	1.26055e-09	13.967	Stable
ALG13-AS1	0.033552	6.30487	7.4931	6.42048e-11	1.26055e-09	13.967	Stable
RP11-524K14.1	0.033552	6.30487	7.4931	6.42048e-11	1.26055e-09	13.967	Stable
LL22NC01-116C6.1	0.033552	6.30487	7.4931	6.42048e-11	1.26055e-09	13.967	Stable
RP11-344N17.8	0.033552	6.30487	7.4931	6.42048e-11	1.26055e-09	13.967	Stable
LINC01075	0.033552	6.30487	7.4931	6.42048e-11	1.26055e-09	13.967	Stable
ARMC2-AS1	0.033552	6.30487	7.4931	6.42048e-11	1.26055e-09	13.967	Stable
NAALADL2-AS3	0.033552	6.30487	7.4931	6.42048e-11	1.26055e-09	13.967	Stable
RP5-855F14.2	0.033552	6.30487	7.4931	6.42048e-11	1.26055e-09	13.967	Stable
AC012462.1	0.033552	6.30487	7.4931	6.42048e-11	1.26055e-09	13.967	Stable
AC097532.2	0.033552	6.30487	7.4931	6.42048e-11	1.26055e-09	13.967	Stable
RP11-379C10.1	0.033552	6.30487	7.4931	6.42048e-11	1.26055e-09	13.967	Stable
RP11-428F8.2	0.033552	6.30487	7.4931	6.42048e-11	1.26055e-09	13.967	Stable
RP11-91N2.3	0.033552	6.30487	7.4931	6.42048e-11	1.26055e-09	13.967	Stable
LINC00395	0.033552	6.30487	7.4931	6.42048e-11	1.26055e-09	13.967	Stable
RP11-560A15.4	0.033552	6.30487	7.4931	6.42048e-11	1.26055e-09	13.967	Stable
RP1-213J1P__B.2	0.033552	6.30487	7.4931	6.42048e-11	1.26055e-09	13.967	Stable
AC034228.2	0.033552	6.30487	7.4931	6.42048e-11	1.26055e-09	13.967	Stable
AC079896.1	0.033552	6.30487	7.4931	6.42048e-11	1.26055e-09	13.967	Stable
RP11-87N24.3	0.033552	6.30487	7.4931	6.42048e-11	1.26055e-09	13.967	Stable
RP11-143P4.2	0.033552	6.30487	7.4931	6.42048e-11	1.26055e-09	13.967	Stable
RP6-27P15.2	0.033552	6.30487	7.4931	6.42048e-11	1.26055e-09	13.967	Stable
RP4-705F19.1	0.033552	6.30487	7.4931	6.42048e-11	1.26055e-09	13.967	Stable
RP11-30L8.1	0.033552	6.30487	7.4931	6.42048e-11	1.26055e-09	13.967	Stable
TTTY19	0.033552	6.30487	7.4931	6.42048e-11	1.26055e-09	13.967	Stable
RP11-4M23.3	0.033552	6.30487	7.4931	6.42048e-11	1.26055e-09	13.967	Stable
RP11-128I7.1	0.033552	6.30487	7.4931	6.42048e-11	1.26055e-09	13.967	Stable
RP11-73B2.4	0.033552	6.30487	7.4931	6.42048e-11	1.26055e-09	13.967	Stable
RP11-442O18.1	0.033552	6.30487	7.4931	6.42048e-11	1.26055e-09	13.967	Stable
RP11-89N17.3	0.033552	6.30487	7.4931	6.42048e-11	1.26055e-09	13.967	Stable
RP13-221M14.2	0.033552	6.30487	7.4931	6.42048e-11	1.26055e-09	13.967	Stable
RP11-25C19.3	0.033552	6.30487	7.4931	6.42048e-11	1.26055e-09	13.967	Stable
FANK1-AS1	0.033552	6.30487	7.4931	6.42048e-11	1.26055e-09	13.967	Stable
RP11-524K22.1	0.033552	6.30487	7.4931	6.42048e-11	1.26055e-09	13.967	Stable
RP11-123O1.1	0.033552	6.30487	7.4931	6.42048e-11	1.26055e-09	13.967	Stable
RP11-153N17.1	0.033552	6.30487	7.4931	6.42048e-11	1.26055e-09	13.967	Stable
RP11-77G23.2	0.033552	6.30487	7.4931	6.42048e-11	1.26055e-09	13.967	Stable
AC006026.13	0.033552	6.30487	7.4931	6.42048e-11	1.26055e-09	13.967	Stable
AC010971.1	0.033552	6.30487	7.4931	6.42048e-11	1.26055e-09	13.967	Stable
AC108448.3	0.033552	6.30487	7.4931	6.42048e-11	1.26055e-09	13.967	Stable
AC092660.1	0.033552	6.30487	7.4931	6.42048e-11	1.26055e-09	13.967	Stable
AC007395.3	0.033552	6.30487	7.4931	6.42048e-11	1.26055e-09	13.967	Stable
CTA-109P11.1	0.033552	6.30487	7.4931	6.42048e-11	1.26055e-09	13.967	Stable
AC064865.1	0.033552	6.30487	7.4931	6.42048e-11	1.26055e-09	13.967	Stable
GYG2-AS1	0.033552	6.30487	7.4931	6.42048e-11	1.26055e-09	13.967	Stable
AC020743.4	0.033552	6.30487	7.4931	6.42048e-11	1.26055e-09	13.967	Stable
RP11-203P2.2	0.033552	6.30487	7.4931	6.42048e-11	1.26055e-09	13.967	Stable
RP11-457D2.3	0.033552	6.30487	7.4931	6.42048e-11	1.26055e-09	13.967	Stable
RP4-672N11.1	0.033552	6.30487	7.4931	6.42048e-11	1.26055e-09	13.967	Stable
RP11-121P10.1	0.033552	6.30487	7.4931	6.42048e-11	1.26055e-09	13.967	Stable
AC013727.2	0.033552	6.30487	7.4931	6.42048e-11	1.26055e-09	13.967	Stable
AP006216.5	0.033552	6.30487	7.4931	6.42048e-11	1.26055e-09	13.967	Stable
DMD-AS3	0.033552	6.30487	7.4931	6.42048e-11	1.26055e-09	13.967	Stable
PCYT1B-AS1	0.033552	6.30487	7.4931	6.42048e-11	1.26055e-09	13.967	Stable
RP11-3P22.1	0.033552	6.30487	7.4931	6.42048e-11	1.26055e-09	13.967	Stable
RP11-44H4.1	0.033552	6.30487	7.4931	6.42048e-11	1.26055e-09	13.967	Stable
RP1-66N13.1	0.033552	6.30487	7.4931	6.42048e-11	1.26055e-09	13.967	Stable
KB-1183D5.14	0.033552	6.30487	7.4931	6.42048e-11	1.26055e-09	13.967	Stable
AF241725.6	0.033552	6.30487	7.4931	6.42048e-11	1.26055e-09	13.967	Stable
AC012451.1	0.033552	6.30487	7.4931	6.42048e-11	1.26055e-09	13.967	Stable
TTTY21B	0.033552	6.30487	7.4931	6.42048e-11	1.26055e-09	13.967	Stable
LINC00686	0.033552	6.30487	7.4931	6.42048e-11	1.26055e-09	13.967	Stable
RP5-974N19.1	0.033552	6.30487	7.4931	6.42048e-11	1.26055e-09	13.967	Stable
RP3-393K13.1	0.033552	6.30487	7.4931	6.42048e-11	1.26055e-09	13.967	Stable
RP11-14O19.2	0.033552	6.30487	7.4931	6.42048e-11	1.26055e-09	13.967	Stable
RP11-732M18.2	0.033552	6.30487	7.4931	6.42048e-11	1.26055e-09	13.967	Stable
RP11-667F9.2	0.033552	6.30487	7.4931	6.42048e-11	1.26055e-09	13.967	Stable
RP11-252M21.6	0.033552	6.30487	7.4931	6.42048e-11	1.26055e-09	13.967	Stable
TTTY23	0.033552	6.30487	7.4931	6.42048e-11	1.26055e-09	13.967	Stable
AC004869.3	0.033552	6.30487	7.4931	6.42048e-11	1.26055e-09	13.967	Stable
RP11-62G11.2	0.033552	6.30487	7.4931	6.42048e-11	1.26055e-09	13.967	Stable
RP11-342M3.1	0.033552	6.30487	7.4931	6.42048e-11	1.26055e-09	13.967	Stable
CADM2-AS2	0.033552	6.30487	7.4931	6.42048e-11	1.26055e-09	13.967	Stable
LINC01327	0.033552	6.30487	7.4931	6.42048e-11	1.26055e-09	13.967	Stable
RP11-738B7.1	0.033552	6.30487	7.4931	6.42048e-11	1.26055e-09	13.967	Stable
RP11-142L1.1	0.033552	6.30487	7.4931	6.42048e-11	1.26055e-09	13.967	Stable
CCDC39-AS1	0.033552	6.30487	7.4931	6.42048e-11	1.26055e-09	13.967	Stable
RP11-656A15.1	0.033552	6.30487	7.4931	6.42048e-11	1.26055e-09	13.967	Stable
PEX5L-AS2	0.033552	6.30487	7.4931	6.42048e-11	1.26055e-09	13.967	Stable
RP5-905H7.3	0.033552	6.30487	7.4931	6.42048e-11	1.26055e-09	13.967	Stable
RP11-158J3.2	0.033552	6.30487	7.4931	6.42048e-11	1.26055e-09	13.967	Stable
RP11-802H3.2	0.033552	6.30487	7.4931	6.42048e-11	1.26055e-09	13.967	Stable
CTD-2001E22.1	0.033552	6.30487	7.4931	6.42048e-11	1.26055e-09	13.967	Stable
RP11-545L5.1	0.033552	6.30487	7.4931	6.42048e-11	1.26055e-09	13.967	Stable
RP11-428L21.1	0.033552	6.30487	7.4931	6.42048e-11	1.26055e-09	13.967	Stable
CTB-1H10.1	0.033552	6.30487	7.4931	6.42048e-11	1.26055e-09	13.967	Stable
RP11-395F4.1	0.033552	6.30487	7.4931	6.42048e-11	1.26055e-09	13.967	Stable
CTD-2012I17.1	0.033552	6.30487	7.4931	6.42048e-11	1.26055e-09	13.967	Stable
RP11-354O24.1	0.033552	6.30487	7.4931	6.42048e-11	1.26055e-09	13.967	Stable
WSPAR	0.033552	6.30487	7.4931	6.42048e-11	1.26055e-09	13.967	Stable
RP11-351N6.1	0.033552	6.30487	7.4931	6.42048e-11	1.26055e-09	13.967	Stable
RP11-1C1.6	0.033552	6.30487	7.4931	6.42048e-11	1.26055e-09	13.967	Stable
RP11-241G9.3	0.033552	6.30487	7.4931	6.42048e-11	1.26055e-09	13.967	Stable
CTC-281M20.4	0.033552	6.30487	7.4931	6.42048e-11	1.26055e-09	13.967	Stable
RP11-94H6.1	0.033552	6.30487	7.4931	6.42048e-11	1.26055e-09	13.967	Stable
RP11-171N4.3	0.033552	6.30487	7.4931	6.42048e-11	1.26055e-09	13.967	Stable
CTD-2296D1.3	0.033552	6.30487	7.4931	6.42048e-11	1.26055e-09	13.967	Stable
RP11-619J20.1	0.033552	6.30487	7.4931	6.42048e-11	1.26055e-09	13.967	Stable
RP11-503L23.1	0.033552	6.30487	7.4931	6.42048e-11	1.26055e-09	13.967	Stable
CTD-2296D1.4	0.033552	6.30487	7.4931	6.42048e-11	1.26055e-09	13.967	Stable
RP11-460H9.1	0.033552	6.30487	7.4931	6.42048e-11	1.26055e-09	13.967	Stable
RP11-27G13.1	0.033552	6.30487	7.4931	6.42048e-11	1.26055e-09	13.967	Stable
RP11-436A7.1	0.033552	6.30487	7.4931	6.42048e-11	1.26055e-09	13.967	Stable
RP11-647P12.1	0.033552	6.30487	7.4931	6.42048e-11	1.26055e-09	13.967	Stable
RP11-340A13.3	0.033552	6.30487	7.4931	6.42048e-11	1.26055e-09	13.967	Stable
CTC-467M3.2	0.033552	6.30487	7.4931	6.42048e-11	1.26055e-09	13.967	Stable
RP11-423J7.1	0.033552	6.30487	7.4931	6.42048e-11	1.26055e-09	13.967	Stable
LINC01365	0.033552	6.30487	7.4931	6.42048e-11	1.26055e-09	13.967	Stable
CTD-2232E5.2	0.033552	6.30487	7.4931	6.42048e-11	1.26055e-09	13.967	Stable
RP11-94C24.11	0.033552	6.30487	7.4931	6.42048e-11	1.26055e-09	13.967	Stable
RP11-68L1.1	0.033552	6.30487	7.4931	6.42048e-11	1.26055e-09	13.967	Stable
LINC01386	0.033552	6.30487	7.4931	6.42048e-11	1.26055e-09	13.967	Stable
CTD-2318H23.1	0.033552	6.30487	7.4931	6.42048e-11	1.26055e-09	13.967	Stable
RP11-375B1.2	0.033552	6.30487	7.4931	6.42048e-11	1.26055e-09	13.967	Stable
RP11-501C14.6	0.033552	6.30487	7.4931	6.42048e-11	1.26055e-09	13.967	Stable
CTD-2247C11.2	0.033552	6.30487	7.4931	6.42048e-11	1.26055e-09	13.967	Stable
RP11-317O24.2	0.033552	6.30487	7.4931	6.42048e-11	1.26055e-09	13.967	Stable
RP11-192H6.2	0.033552	6.30487	7.4931	6.42048e-11	1.26055e-09	13.967	Stable
RP11-279L11.1	0.033552	6.30487	7.4931	6.42048e-11	1.26055e-09	13.967	Stable
RP11-566H8.1	0.033552	6.30487	7.4931	6.42048e-11	1.26055e-09	13.967	Stable
RP11-738G5.1	0.033552	6.30487	7.4931	6.42048e-11	1.26055e-09	13.967	Stable
RP11-359E19.1	0.033552	6.30487	7.4931	6.42048e-11	1.26055e-09	13.967	Stable
RP11-775B15.2	0.033552	6.30487	7.4931	6.42048e-11	1.26055e-09	13.967	Stable
RP11-348M17.2	0.033552	6.30487	7.4931	6.42048e-11	1.26055e-09	13.967	Stable
RP11-114O8.1	0.033552	6.30487	7.4931	6.42048e-11	1.26055e-09	13.967	Stable
RP11-77B22.2	0.033552	6.30487	7.4931	6.42048e-11	1.26055e-09	13.967	Stable
RP11-115I9.1	0.033552	6.30487	7.4931	6.42048e-11	1.26055e-09	13.967	Stable
CTC-264O10.2	0.033552	6.30487	7.4931	6.42048e-11	1.26055e-09	13.967	Stable
KB-1083B1.1	0.033552	6.30487	7.4931	6.42048e-11	1.26055e-09	13.967	Stable
RP1-149L1.1	0.033552	6.30487	7.4931	6.42048e-11	1.26055e-09	13.967	Stable
RP11-245A18.1	0.033552	6.30487	7.4931	6.42048e-11	1.26055e-09	13.967	Stable
RP11-431M3.2	0.033552	6.30487	7.4931	6.42048e-11	1.26055e-09	13.967	Stable
RP11-618M23.2	0.033552	6.30487	7.4931	6.42048e-11	1.26055e-09	13.967	Stable
CTB-120L21.1	0.033552	6.30487	7.4931	6.42048e-11	1.26055e-09	13.967	Stable
RP11-465K16.1	0.033552	6.30487	7.4931	6.42048e-11	1.26055e-09	13.967	Stable
RP11-876F14.1	0.033552	6.30487	7.4931	6.42048e-11	1.26055e-09	13.967	Stable
CTD-2140G10.4	0.033552	6.30487	7.4931	6.42048e-11	1.26055e-09	13.967	Stable
RP1-17K7.1	0.033552	6.30487	7.4931	6.42048e-11	1.26055e-09	13.967	Stable
RP11-99C10.1	0.033552	6.30487	7.4931	6.42048e-11	1.26055e-09	13.967	Stable
CTD-3096P4.1	0.033552	6.30487	7.4931	6.42048e-11	1.26055e-09	13.967	Stable
RP11-831H9.3	0.033552	6.30487	7.4931	6.42048e-11	1.26055e-09	13.967	Stable
RP11-890B15.3	0.033552	6.30487	7.4931	6.42048e-11	1.26055e-09	13.967	Stable
CTD-2517M22.9	0.033552	6.30487	7.4931	6.42048e-11	1.26055e-09	13.967	Stable
RP1-296L11.1	0.033552	6.30487	7.4931	6.42048e-11	1.26055e-09	13.967	Stable
RP11-456I15.2	0.033552	6.30487	7.4931	6.42048e-11	1.26055e-09	13.967	Stable
RP11-407A16.4	0.033552	6.30487	7.4931	6.42048e-11	1.26055e-09	13.967	Stable
RP11-180M15.4	0.033552	6.30487	7.4931	6.42048e-11	1.26055e-09	13.967	Stable
RP1-166H1.2	0.033552	6.30487	7.4931	6.42048e-11	1.26055e-09	13.967	Stable
RP11-267D19.1	0.033552	6.30487	7.4931	6.42048e-11	1.26055e-09	13.967	Stable
RP11-310I24.1	0.033552	6.30487	7.4931	6.42048e-11	1.26055e-09	13.967	Stable
RP11-711C17.1	0.033552	6.30487	7.4931	6.42048e-11	1.26055e-09	13.967	Stable
RP11-650K20.2	0.033552	6.30487	7.4931	6.42048e-11	1.26055e-09	13.967	Stable
RP11-110L15.1	0.033552	6.30487	7.4931	6.42048e-11	1.26055e-09	13.967	Stable
RP11-263K4.4	0.033552	6.30487	7.4931	6.42048e-11	1.26055e-09	13.967	Stable
RP11-100F15.2	0.033552	6.30487	7.4931	6.42048e-11	1.26055e-09	13.967	Stable
RP11-1041F24.1	0.033552	6.30487	7.4931	6.42048e-11	1.26055e-09	13.967	Stable
RP11-115F18.1	0.033552	6.30487	7.4931	6.42048e-11	1.26055e-09	13.967	Stable
CTD-2200A16.1	0.033552	6.30487	7.4931	6.42048e-11	1.26055e-09	13.967	Stable
RP11-30G8.2	0.033552	6.30487	7.4931	6.42048e-11	1.26055e-09	13.967	Stable
RP11-588P7.2	0.033552	6.30487	7.4931	6.42048e-11	1.26055e-09	13.967	Stable
RP11-218E20.2	0.033552	6.30487	7.4931	6.42048e-11	1.26055e-09	13.967	Stable
RP11-589M4.3	0.033552	6.30487	7.4931	6.42048e-11	1.26055e-09	13.967	Stable
RP11-232C2.2	0.033552	6.30487	7.4931	6.42048e-11	1.26055e-09	13.967	Stable
RP11-133L19.2	0.033552	6.30487	7.4931	6.42048e-11	1.26055e-09	13.967	Stable
RP11-568A19.1	0.033552	6.30487	7.4931	6.42048e-11	1.26055e-09	13.967	Stable
CTC-471C19.2	0.033552	6.30487	7.4931	6.42048e-11	1.26055e-09	13.967	Stable
AF096876.1	0.033552	6.30487	7.4931	6.42048e-11	1.26055e-09	13.967	Stable
RP11-279O17.2	0.033552	6.30487	7.4931	6.42048e-11	1.26055e-09	13.967	Stable
RP11-140H17.1	0.033552	6.30487	7.4931	6.42048e-11	1.26055e-09	13.967	Stable
RP11-643C9.1	0.033552	6.30487	7.4931	6.42048e-11	1.26055e-09	13.967	Stable
RP11-463O9.6	0.033552	6.30487	7.4931	6.42048e-11	1.26055e-09	13.967	Stable
RP11-297L17.3	0.033552	6.30487	7.4931	6.42048e-11	1.26055e-09	13.967	Stable
LA16c-429E7.1	0.033552	6.30487	7.4931	6.42048e-11	1.26055e-09	13.967	Stable
RP11-801I18.1	0.033552	6.30487	7.4931	6.42048e-11	1.26055e-09	13.967	Stable
RP11-717I24.1	0.033552	6.30487	7.4931	6.42048e-11	1.26055e-09	13.967	Stable
CTC-391G2.1	0.033552	6.30487	7.4931	6.42048e-11	1.26055e-09	13.967	Stable
LINC01195	0.033552	6.30487	7.4931	6.42048e-11	1.26055e-09	13.967	Stable
RP11-462G12.4	0.033552	6.30487	7.4931	6.42048e-11	1.26055e-09	13.967	Stable
RP11-389J22.3	0.033552	6.30487	7.4931	6.42048e-11	1.26055e-09	13.967	Stable
AC007948.1	0.033552	6.30487	7.4931	6.42048e-11	1.26055e-09	13.967	Stable
RP11-627G18.2	0.033552	6.30487	7.4931	6.42048e-11	1.26055e-09	13.967	Stable
RP11-357H3.1	0.033552	6.30487	7.4931	6.42048e-11	1.26055e-09	13.967	Stable
AC007631.1	0.033552	6.30487	7.4931	6.42048e-11	1.26055e-09	13.967	Stable
RP11-285M22.3	0.033552	6.30487	7.4931	6.42048e-11	1.26055e-09	13.967	Stable
RP11-434D2.12	0.033552	6.30487	7.4931	6.42048e-11	1.26055e-09	13.967	Stable
RP11-277J6.2	0.033552	6.30487	7.4931	6.42048e-11	1.26055e-09	13.967	Stable
RP11-384E22.1	0.033552	6.30487	7.4931	6.42048e-11	1.26055e-09	13.967	Stable
RP11-751H17.1	0.033552	6.30487	7.4931	6.42048e-11	1.26055e-09	13.967	Stable
RP11-715C4.1	0.033552	6.30487	7.4931	6.42048e-11	1.26055e-09	13.967	Stable
RP11-173L6.1	0.033552	6.30487	7.4931	6.42048e-11	1.26055e-09	13.967	Stable
CTD-2382H12.2	0.033552	6.30487	7.4931	6.42048e-11	1.26055e-09	13.967	Stable
RP11-797E24.3	0.033552	6.30487	7.4931	6.42048e-11	1.26055e-09	13.967	Stable
CTC-525D6.5	0.033552	6.30487	7.4931	6.42048e-11	1.26055e-09	13.967	Stable
CTD-2050I18.2	0.033552	6.30487	7.4931	6.42048e-11	1.26055e-09	13.967	Stable
CTD-2526M8.3	0.033552	6.30487	7.4931	6.42048e-11	1.26055e-09	13.967	Stable
RP11-157B13.8	0.033552	6.30487	7.4931	6.42048e-11	1.26055e-09	13.967	Stable
RP11-298J23.9	0.033552	6.30487	7.4931	6.42048e-11	1.26055e-09	13.967	Stable
CTC-457E21.6	0.033552	6.30487	7.4931	6.42048e-11	1.26055e-09	13.967	Stable
AC067969.1	0.033552	6.30487	7.4931	6.42048e-11	1.26055e-09	13.967	Stable
AC011516.1	0.033552	6.30487	7.4931	6.42048e-11	1.26055e-09	13.967	Stable
CTD-3032J10.4	0.033552	6.30487	7.4931	6.42048e-11	1.26055e-09	13.967	Stable
RP11-383H17.4	0.033552	6.30487	7.4931	6.42048e-11	1.26055e-09	13.967	Stable
hsa-mir-1253	0.033552	6.30487	7.4931	6.42048e-11	1.26055e-09	13.967	Stable
CTA-714B7.7	0.033552	6.30487	7.4931	6.42048e-11	1.26055e-09	13.967	Stable
RP11-717A5.2	0.033552	6.30487	7.4931	6.42048e-11	1.26055e-09	13.967	Stable
XXbac-BPG300A18.13	0.033552	6.30487	7.4931	6.42048e-11	1.26055e-09	13.967	Stable
RP11-210G22.1	0.033552	6.30487	7.4931	6.42048e-11	1.26055e-09	13.967	Stable
RP11-398A8.4	0.033552	6.30487	7.4931	6.42048e-11	1.26055e-09	13.967	Stable
RP11-187C18.5	0.033552	6.30487	7.4931	6.42048e-11	1.26055e-09	13.967	Stable
RP11-189B4.7	0.033552	6.30487	7.4931	6.42048e-11	1.26055e-09	13.967	Stable
RP11-326L9.1	0.033552	6.30487	7.4931	6.42048e-11	1.26055e-09	13.967	Stable
RP11-477N12.4	0.033552	6.30487	7.4931	6.42048e-11	1.26055e-09	13.967	Stable
bP-2171C21.3	0.033552	6.30487	7.4931	6.42048e-11	1.26055e-09	13.967	Stable
CH17-140K24.1	0.033552	6.30487	7.4931	6.42048e-11	1.26055e-09	13.967	Stable
RP11-252M24.1	0.033552	6.30487	7.4931	6.42048e-11	1.26055e-09	13.967	Stable
RP11-294C11.6	0.033552	6.30487	7.4931	6.42048e-11	1.26055e-09	13.967	Stable
RP11-285E18.2	0.033552	6.30487	7.4931	6.42048e-11	1.26055e-09	13.967	Stable
RP5-1128N12.3	0.033552	6.30487	7.4931	6.42048e-11	1.26055e-09	13.967	Stable
CH17-31A6.1	0.033552	6.30487	7.4931	6.42048e-11	1.26055e-09	13.967	Stable
AC007040.6	0.136104	6.33215	7.37475	1.09988e-10	1.66551e-09	13.9618	Stable
RP11-242F11.2	0.0357596	6.3047	7.49026	6.50429e-11	1.27281e-09	13.9581	Stable
RP11-105N14.2	0.0407682	6.30672	7.47749	6.89367e-11	1.34241e-09	13.9365	Stable
CTD-2021H9.2	0.0406433	6.3057	7.46688	7.23458e-11	1.40162e-09	13.8832	Stable
RP11-343D2.11	0.0344199	6.30754	7.46658	7.24469e-11	1.40162e-09	13.881	Stable
AC132807.1	0.0346095	6.30473	7.47348	7.02063e-11	1.36491e-09	13.8797	Stable
RP11-688I9.2	0.0353524	6.30689	7.46537	7.28478e-11	1.40482e-09	13.8738	Stable
RP11-27G22.1	0.0360172	6.30836	7.45802	7.53243e-11	1.44094e-09	13.8556	Stable
RP11-646J21.6	0.0392001	6.3118	7.43906	8.21095e-11	1.50933e-09	13.8361	Stable
RP11-59N23.3	0.0358502	6.3052	7.46006	7.46274e-11	1.4299e-09	13.8243	Stable
RP11-563M4.1	0.0506397	6.31144	7.42974	8.56677e-11	1.52418e-09	13.8222	Stable
CTD-3118D11.3	0.0344006	6.30346	7.46282	7.36967e-11	1.41661e-09	13.8144	Stable
RP11-711G10.1	0.0358848	6.30354	7.46397	7.33105e-11	1.41146e-09	13.8117	Stable
TNR-IT1	0.0343044	6.30358	7.46064	7.44302e-11	1.42841e-09	13.8044	Stable
RP11-347L18.1	0.0332807	6.30513	7.45608	7.59918e-11	1.44994e-09	13.8027	Stable
RP11-116N8.2	0.0332797	6.30513	7.45595	7.60378e-11	1.44994e-09	13.8021	Stable
AC013269.3	0.0332662	6.30514	7.45407	7.66894e-11	1.46003e-09	13.7938	Stable
CTD-2210P24.6	0.033262	6.30515	7.4535	7.68896e-11	1.46151e-09	13.7912	Stable
RP11-740P5.2	0.0336787	6.30767	7.44412	8.02424e-11	1.50134e-09	13.7832	Stable
RP11-422P22.1	0.0438306	6.31012	7.42732	8.66142e-11	1.52418e-09	13.7787	Stable
RP11-128D14.1	0.0428932	6.3105	7.42326	8.82267e-11	1.52418e-09	13.7782	Stable
RP11-293E1.2	0.033239	6.30517	7.4503	7.80171e-11	1.48059e-09	13.777	Stable
PCAT18	-0.343544	6.63278	-7.47994	6.81701e-11	1.32965e-09	13.769	Down
RP11-261C10.4	0.0332231	6.30519	7.4481	7.88037e-11	1.4843e-09	13.7672	Stable
RP11-343P9.1	0.0332222	6.30519	7.44798	7.88469e-11	1.4843e-09	13.7667	Stable
RP11-150O12.2	0.033215	6.30519	7.44697	7.92075e-11	1.4843e-09	13.7622	Stable
AC012506.1	0.0333739	6.30488	7.44712	7.91544e-11	1.4843e-09	13.7593	Stable
AC073071.1	0.0333739	6.30488	7.44712	7.91544e-11	1.4843e-09	13.7593	Stable
AC016751.3	0.0333739	6.30488	7.44712	7.91544e-11	1.4843e-09	13.7593	Stable
RP11-401I19.1	0.0333739	6.30488	7.44712	7.91544e-11	1.4843e-09	13.7593	Stable
LINC01493	0.0354456	6.30762	7.43608	8.32321e-11	1.50933e-09	13.7439	Stable
RP11-449O16.2	0.0333584	6.30488	7.4431	8.06139e-11	1.50593e-09	13.7411	Stable
RP11-533N14.3	0.0413252	6.30685	7.4345	8.38306e-11	1.50933e-09	13.7404	Stable
CTD-2659N19.4	0.0333535	6.30488	7.44184	8.10773e-11	1.50933e-09	13.7355	Stable
RP11-822E23.7	0.0333505	6.30488	7.44106	8.13668e-11	1.50933e-09	13.7319	Stable
RP11-26E5.1	0.0333497	6.30488	7.44085	8.14432e-11	1.50933e-09	13.731	Stable
RP5-1142A6.5	0.0333449	6.30488	7.43961	8.19048e-11	1.50933e-09	13.7254	Stable
C11orf40	0.0333436	6.30488	7.43928	8.20291e-11	1.50933e-09	13.7239	Stable
RP11-284H18.1	0.0333436	6.30488	7.43928	8.20291e-11	1.50933e-09	13.7239	Stable
AC016292.1	0.0333435	6.30488	7.43926	8.20355e-11	1.50933e-09	13.7238	Stable
RP11-402L1.11	0.0331452	6.30526	7.43723	8.27961e-11	1.50933e-09	13.719	Stable
RP11-169N13.4	0.0333375	6.30488	7.4377	8.26209e-11	1.50933e-09	13.7167	Stable
CTC-552D5.1	0.0402416	6.3073	7.4238	8.80104e-11	1.52418e-09	13.7091	Stable
RP11-102C16.3	0.0333298	6.30488	7.4357	8.3377e-11	1.50933e-09	13.7077	Stable
RP11-134J21.1	0.0333298	6.30488	7.4357	8.3377e-11	1.50933e-09	13.7077	Stable
AC010745.3	0.0333298	6.30488	7.4357	8.3377e-11	1.50933e-09	13.7077	Stable
CTD-3007L5.1	0.0333253	6.30488	7.43455	8.3813e-11	1.50933e-09	13.7025	Stable
RP11-379I19.1	0.0333253	6.30488	7.43455	8.3813e-11	1.50933e-09	13.7025	Stable
RP11-175E9.1	0.0333253	6.30488	7.43455	8.3813e-11	1.50933e-09	13.7025	Stable
RP11-18A15.1	0.0333253	6.30488	7.43455	8.3814e-11	1.50933e-09	13.7025	Stable
CTD-2201G16.1	0.0333253	6.30488	7.43455	8.3814e-11	1.50933e-09	13.7025	Stable
RP11-476M19.3	0.0335066	6.30457	7.4353	8.35272e-11	1.50933e-09	13.7018	Stable
RP11-40H20.4	0.0335064	6.30457	7.43506	8.36193e-11	1.50933e-09	13.7007	Stable
RP11-162N7.1	0.0335064	6.30457	7.43502	8.36334e-11	1.50933e-09	13.7006	Stable
AC009110.1	0.0342005	6.30689	7.42731	8.66178e-11	1.52418e-09	13.6944	Stable
RP11-706C16.5	0.0342005	6.30689	7.42731	8.66178e-11	1.52418e-09	13.6944	Stable
GS1-39E22.1	0.0342005	6.30689	7.42731	8.66178e-11	1.52418e-09	13.6944	Stable
AC096559.2	0.0333176	6.30488	7.43255	8.45792e-11	1.51836e-09	13.6935	Stable
RP11-21G20.3	0.0333175	6.30488	7.43253	8.45865e-11	1.51836e-09	13.6934	Stable
AC012065.4	0.0433726	6.30822	7.41574	9.12969e-11	1.52418e-09	13.693	Stable
LINC00945	0.0378021	6.30926	7.41827	9.0252e-11	1.52418e-09	13.6922	Stable
LINC01248	0.0333104	6.30488	7.43069	8.52973e-11	1.52418e-09	13.6851	Stable
RP11-297M9.2	0.0333102	6.30488	7.43064	8.53177e-11	1.52418e-09	13.6849	Stable
CTD-2560E9.5	0.0407177	6.30862	7.40697	9.50118e-11	1.52418e-09	13.6783	Stable
CTD-2189E23.2	0.0333034	6.30488	7.42887	8.60052e-11	1.52418e-09	13.6769	Stable
RP11-104J23.2	0.0333018	6.30488	7.42846	8.61658e-11	1.52418e-09	13.675	Stable
RP11-1022B3.1	0.0602102	6.3127	7.39731	9.92735e-11	1.55907e-09	13.6724	Stable
RP5-1164C1.2	0.033298	6.30488	7.42748	8.65529e-11	1.52418e-09	13.6706	Stable
TTTY3	0.0330638	6.30534	7.4254	8.73733e-11	1.52418e-09	13.6666	Stable
TTTY3B	0.0330638	6.30534	7.4254	8.73733e-11	1.52418e-09	13.6666	Stable
AC079584.2	0.0378241	6.30704	7.41773	9.04761e-11	1.52418e-09	13.6638	Stable
RP11-310I9.1	0.0330569	6.30535	7.42435	8.77917e-11	1.52418e-09	13.6619	Stable
RP1-32B1.4	0.0332841	6.30489	7.42387	8.79846e-11	1.52418e-09	13.6543	Stable
ZNF503-AS2	0.256507	7.24558	7.37084	1.11962e-10	1.66551e-09	13.6528	Up
RP11-351E7.1	0.0332801	6.30489	7.42281	8.84083e-11	1.52418e-09	13.6496	Stable
RP11-443N24.3	0.0332801	6.30489	7.42281	8.84083e-11	1.52418e-09	13.6496	Stable
RP1-251M9.3	0.0332052	6.30395	7.42399	8.79375e-11	1.52418e-09	13.6428	Stable
RP11-99H8.1	0.0332683	6.30489	7.41976	8.96449e-11	1.52418e-09	13.6358	Stable
RP11-618M23.4	0.0332683	6.30489	7.41976	8.96449e-11	1.52418e-09	13.6358	Stable
RP4-697K14.3	0.0332681	6.30489	7.41972	8.96601e-11	1.52418e-09	13.6356	Stable
RP11-278H7.4	0.0332664	6.30489	7.41927	8.98435e-11	1.52418e-09	13.6336	Stable
CTC-527H23.2	0.0591807	6.3112	7.375	1.09865e-10	1.66551e-09	13.6302	Stable
RP11-713M6.2	0.0331617	6.30384	7.4155	9.13983e-11	1.52418e-09	13.603	Stable
AC004070.1	0.0334218	6.30798	7.40139	9.74508e-11	1.5428e-09	13.595	Stable
AP000235.3	0.0329515	6.30545	7.40818	9.44888e-11	1.52418e-09	13.5902	Stable
AC091705.1	0.0329493	6.30545	7.40785	9.46326e-11	1.52418e-09	13.5887	Stable
RP1-14D6.7	0.0533631	6.31588	7.36124	1.16947e-10	1.71288e-09	13.585	Stable
RP11-181K12.2	0.0698163	6.32267	7.3289	1.35437e-10	1.90314e-09	13.5776	Stable
POU6F2-AS1	0.0332146	6.30489	7.40582	9.55087e-11	1.52418e-09	13.5729	Stable
RP11-328K22.1	0.0332146	6.30489	7.40582	9.55087e-11	1.52418e-09	13.5729	Stable
RP11-456H18.1	0.0332146	6.30489	7.40582	9.55087e-11	1.52418e-09	13.5729	Stable
RP11-168C9.1	0.0332146	6.30489	7.40582	9.55087e-11	1.52418e-09	13.5729	Stable
LINC00489	0.0332146	6.30489	7.40582	9.55087e-11	1.52418e-09	13.5729	Stable
RP11-61D3.1	0.0332146	6.30489	7.40582	9.55087e-11	1.52418e-09	13.5729	Stable
AC020595.1	0.0332146	6.30489	7.40582	9.55087e-11	1.52418e-09	13.5729	Stable
AC010145.4	0.0332146	6.30489	7.40582	9.55087e-11	1.52418e-09	13.5729	Stable
RP11-302I18.3	0.0332146	6.30489	7.40582	9.55087e-11	1.52418e-09	13.5729	Stable
RP1-135L22.1	0.0332146	6.30489	7.40582	9.55087e-11	1.52418e-09	13.5729	Stable
LINC00376	0.0332146	6.30489	7.40582	9.55087e-11	1.52418e-09	13.5729	Stable
RP11-216M21.5	0.0332146	6.30489	7.40582	9.55087e-11	1.52418e-09	13.5729	Stable
PCDH9-AS2	0.0332146	6.30489	7.40582	9.55087e-11	1.52418e-09	13.5729	Stable
AC096554.1	0.0332146	6.30489	7.40582	9.55087e-11	1.52418e-09	13.5729	Stable
AC008154.5	0.0332146	6.30489	7.40582	9.55087e-11	1.52418e-09	13.5729	Stable
LINC00459	0.0332146	6.30489	7.40582	9.55087e-11	1.52418e-09	13.5729	Stable
RP11-23D5.1	0.0332146	6.30489	7.40582	9.55087e-11	1.52418e-09	13.5729	Stable
RP11-349P19.1	0.0332146	6.30489	7.40582	9.55087e-11	1.52418e-09	13.5729	Stable
LINC01047	0.0332146	6.30489	7.40582	9.55087e-11	1.52418e-09	13.5729	Stable
LINC01628	0.0332146	6.30489	7.40582	9.55087e-11	1.52418e-09	13.5729	Stable
LINC00363	0.0332146	6.30489	7.40582	9.55087e-11	1.52418e-09	13.5729	Stable
RP11-364B14.1	0.0332146	6.30489	7.40582	9.55087e-11	1.52418e-09	13.5729	Stable
RP1-12G14.5	0.0332146	6.30489	7.40582	9.55087e-11	1.52418e-09	13.5729	Stable
RP11-62C3.6	0.0332146	6.30489	7.40582	9.55087e-11	1.52418e-09	13.5729	Stable
AC011998.1	0.0332146	6.30489	7.40582	9.55087e-11	1.52418e-09	13.5729	Stable
AC005703.2	0.0332146	6.30489	7.40582	9.55087e-11	1.52418e-09	13.5729	Stable
RP11-322I2.1	0.0332146	6.30489	7.40582	9.55087e-11	1.52418e-09	13.5729	Stable
LINC00903	0.0332146	6.30489	7.40582	9.55087e-11	1.52418e-09	13.5729	Stable
RP11-62N21.1	0.0332146	6.30489	7.40582	9.55087e-11	1.52418e-09	13.5729	Stable
RP11-362I1.1	0.0332146	6.30489	7.40582	9.55087e-11	1.52418e-09	13.5729	Stable
CTC-548H10.2	0.0332146	6.30489	7.40582	9.55087e-11	1.52418e-09	13.5729	Stable
RP11-725D20.1	0.0332146	6.30489	7.40582	9.55087e-11	1.52418e-09	13.5729	Stable
RP11-793B23.1	0.0332146	6.30489	7.40582	9.55087e-11	1.52418e-09	13.5729	Stable
AC004063.1	0.0332146	6.30489	7.40582	9.55087e-11	1.52418e-09	13.5729	Stable
RP11-97E7.1	0.0332146	6.30489	7.40582	9.55087e-11	1.52418e-09	13.5729	Stable
LINC01256	0.0332146	6.30489	7.40582	9.55087e-11	1.52418e-09	13.5729	Stable
CTD-2532K18.1	0.0332146	6.30489	7.40582	9.55087e-11	1.52418e-09	13.5729	Stable
CTD-2296D1.1	0.0332146	6.30489	7.40582	9.55087e-11	1.52418e-09	13.5729	Stable
RP11-619L12.3	0.0332146	6.30489	7.40582	9.55087e-11	1.52418e-09	13.5729	Stable
RP11-622O11.4	0.0332146	6.30489	7.40582	9.55087e-11	1.52418e-09	13.5729	Stable
RP11-313F23.3	0.0332146	6.30489	7.40582	9.55087e-11	1.52418e-09	13.5729	Stable
RP11-357K6.3	0.0332146	6.30489	7.40582	9.55087e-11	1.52418e-09	13.5729	Stable
RP11-1082A3.1	0.0332146	6.30489	7.40582	9.55087e-11	1.52418e-09	13.5729	Stable
RP11-594C13.2	0.0332146	6.30489	7.40582	9.55087e-11	1.52418e-09	13.5729	Stable
RP11-100M12.1	0.0332146	6.30489	7.40582	9.55087e-11	1.52418e-09	13.5729	Stable
RP11-552E10.1	0.0332146	6.30489	7.40582	9.55087e-11	1.52418e-09	13.5729	Stable
RP11-279O17.3	0.0332146	6.30489	7.40582	9.55087e-11	1.52418e-09	13.5729	Stable
CTD-2055G21.1	0.0332146	6.30489	7.40582	9.55087e-11	1.52418e-09	13.5729	Stable
RP11-157P23.2	0.0332146	6.30489	7.40582	9.55087e-11	1.52418e-09	13.5729	Stable
RP11-204E4.3	0.0332146	6.30489	7.40582	9.55087e-11	1.52418e-09	13.5729	Stable
RP11-451L19.1	0.0332146	6.30489	7.40582	9.55087e-11	1.52418e-09	13.5729	Stable
CTD-3162L10.4	0.0332146	6.30489	7.40582	9.55087e-11	1.52418e-09	13.5729	Stable
RP11-569D9.6	0.0332146	6.30489	7.40582	9.55087e-11	1.52418e-09	13.5729	Stable
CTD-2515H24.2	-0.296373	6.73742	-7.53024	5.42109e-11	1.26055e-09	13.5693	Down
RP11-261C10.1	0.0344722	6.30497	7.40453	9.6068e-11	1.53106e-09	13.568	Stable
RP4-601P9.1	0.0350985	6.30818	7.39345	1.01034e-10	1.57652e-09	13.5618	Stable
AA06	0.0449899	6.31259	7.36693	1.13966e-10	1.68367e-09	13.5616	Stable
RP11-49L2.1	0.0332028	6.30489	7.40276	9.68464e-11	1.54141e-09	13.5591	Stable
RP11-10J21.5	0.044007	6.31068	7.37357	1.10583e-10	1.66551e-09	13.559	Stable
ROPN1L-AS1	0.0330831	6.30511	7.40179	9.72751e-11	1.5428e-09	13.5573	Stable
RP11-341G23.3	0.0330609	6.30516	7.40159	9.73634e-11	1.5428e-09	13.5569	Stable
AC009276.4	0.0332003	6.30489	7.4021	9.71388e-11	1.5428e-09	13.5561	Stable
RP11-63E5.6	0.0330267	6.30521	7.39979	9.81643e-11	1.54998e-09	13.5494	Stable
RP11-460B17.2	0.0331924	6.30489	7.40004	9.80486e-11	1.54998e-09	13.5469	Stable
RP11-264E18.1	0.0328873	6.30551	7.39824	9.88564e-11	1.55885e-09	13.5462	Stable
RP4-742N3.1	0.0328796	6.30552	7.39705	9.93927e-11	1.55907e-09	13.5409	Stable
RP11-152K4.2	0.0330541	6.30514	7.39772	9.9092e-11	1.55907e-09	13.5393	Stable
RP13-57D9.3	0.0330317	6.30518	7.39756	9.91642e-11	1.55907e-09	13.5391	Stable
RP11-1141N12.1	0.0331795	6.30489	7.39668	9.95594e-11	1.55963e-09	13.5317	Stable
RP11-355I22.5	0.033047	6.30514	7.39539	1.00146e-10	1.56676e-09	13.5287	Stable
RP4-614C15.3	0.0339435	6.30984	7.37848	1.0814e-10	1.66551e-09	13.5235	Stable
C7orf66	0.0331693	6.30489	7.39404	1.00761e-10	1.57432e-09	13.5198	Stable
RP11-799D4.3	0.03963	6.31079	7.37289	1.10921e-10	1.66551e-09	13.5149	Stable
RP3-417O22.3	0.0372255	6.31141	7.37021	1.12281e-10	1.66551e-09	13.5107	Stable
RP11-145M4.1	0.0329754	6.30524	7.39056	1.02366e-10	1.59314e-09	13.5082	Stable
RP4-564O4.1	0.0331573	6.30489	7.39092	1.022e-10	1.59263e-09	13.5057	Stable
KIRREL3-AS2	0.0655264	6.30871	7.36438	1.15295e-10	1.69389e-09	13.4979	Stable
RP11-654A16.1	0.0331403	6.30489	7.38649	1.04277e-10	1.62077e-09	13.4857	Stable
RP11-483A20.3	0.0329791	6.30519	7.3847	1.05129e-10	1.63189e-09	13.4812	Stable
AC009487.5	0.0367201	6.30801	7.37409	1.10322e-10	1.66551e-09	13.4705	Stable
RP11-1094M14.14	0.033127	6.30489	7.38302	1.05935e-10	1.64227e-09	13.4701	Stable
AC093639.1	0.0417929	6.30683	7.37148	1.11636e-10	1.66551e-09	13.4583	Stable
CTD-3138F19.1	0.0353133	6.30691	7.37377	1.10482e-10	1.66551e-09	13.4531	Stable
CTD-2537O9.1	0.0327465	6.30565	7.37622	1.0926e-10	1.66551e-09	13.4486	Stable
TTTY20	0.0331083	6.30489	7.37815	1.08304e-10	1.66551e-09	13.4481	Stable
RP11-729I10.2	0.0329766	6.30514	7.37739	1.08678e-10	1.66551e-09	13.4476	Stable
RP11-185P18.2	0.0340204	6.3073	7.37064	1.12062e-10	1.66551e-09	13.4448	Stable
RP11-338L18.1	0.033273	6.30456	7.37288	1.1093e-10	1.66551e-09	13.42	Stable
RP1-202O8.2	0.0330779	6.30489	7.37024	1.12267e-10	1.66551e-09	13.4125	Stable
RP11-301J16.7	0.0330775	6.30489	7.37014	1.12318e-10	1.66551e-09	13.412	Stable
AC009508.1	0.0330775	6.30489	7.37014	1.12318e-10	1.66551e-09	13.412	Stable
LINC01428	0.0330775	6.30489	7.37014	1.12318e-10	1.66551e-09	13.412	Stable
AF240627.2	0.0330775	6.30489	7.37014	1.12318e-10	1.66551e-09	13.412	Stable
RP11-527D15.1	0.0330775	6.30489	7.37014	1.12318e-10	1.66551e-09	13.412	Stable
RP11-382D12.1	0.0330775	6.30489	7.37014	1.12318e-10	1.66551e-09	13.412	Stable
RP11-403N16.2	0.0330775	6.30489	7.37014	1.12318e-10	1.66551e-09	13.412	Stable
AF241725.4	0.0330775	6.30489	7.37014	1.12318e-10	1.66551e-09	13.412	Stable
RP4-726F1.1	0.0330775	6.30489	7.37014	1.12318e-10	1.66551e-09	13.412	Stable
AC000370.2	0.0330775	6.30489	7.37014	1.12318e-10	1.66551e-09	13.412	Stable
RP11-375B1.1	0.0330775	6.30489	7.37014	1.12318e-10	1.66551e-09	13.412	Stable
RP11-324F11.1	0.0330775	6.30489	7.37014	1.12318e-10	1.66551e-09	13.412	Stable
CTD-2534J5.1	0.0330775	6.30489	7.37014	1.12318e-10	1.66551e-09	13.412	Stable
RP11-705O24.3	0.0330775	6.30489	7.37014	1.12318e-10	1.66551e-09	13.412	Stable
RP11-646J21.4	0.0330775	6.30489	7.37014	1.12318e-10	1.66551e-09	13.412	Stable
RP11-64B16.5	0.0330775	6.30489	7.37014	1.12318e-10	1.66551e-09	13.412	Stable
RP11-85B7.4	0.0330775	6.30489	7.37014	1.12318e-10	1.66551e-09	13.412	Stable
RP11-784B15.1	0.0330775	6.30489	7.37014	1.12318e-10	1.66551e-09	13.412	Stable
RP11-343K8.3	0.0330775	6.30489	7.37014	1.12318e-10	1.66551e-09	13.412	Stable
RP11-497K21.1	0.0388838	6.31178	7.3441	1.26415e-10	1.81498e-09	13.4095	Stable
RP11-680N20.1	0.0330728	6.30489	7.3689	1.12952e-10	1.67284e-09	13.4065	Stable
LINC00502	0.0329096	6.3052	7.36729	1.1378e-10	1.68302e-09	13.4028	Stable
RP11-375D13.4	0.0329248	6.30516	7.36658	1.14149e-10	1.68429e-09	13.3991	Stable
GS1-278J22.1	0.0340253	6.307	7.36012	1.17547e-10	1.71956e-09	13.3932	Stable
ZIM2-AS1	0.0415236	6.307	7.35508	1.20265e-10	1.75716e-09	13.3862	Stable
RP4-553F4.2	0.0327766	6.30397	7.36424	1.15366e-10	1.69389e-09	13.3719	Stable
RP5-827L5.2	0.0327766	6.30397	7.36424	1.15366e-10	1.69389e-09	13.3719	Stable
RP11-9B6.1	0.0327766	6.30397	7.36424	1.15366e-10	1.69389e-09	13.3719	Stable
CTD-2358C21.3	0.0719341	6.30879	7.32869	1.35567e-10	1.90314e-09	13.3636	Stable
RP11-91I8.1	0.0328335	6.30525	7.35418	1.20756e-10	1.76218e-09	13.3443	Stable
RP11-324P9.1	0.0363476	6.30928	7.33748	1.3027e-10	1.84902e-09	13.3376	Stable
RP11-543H12.1	0.0342627	6.30404	7.35375	1.20994e-10	1.7635e-09	13.3337	Stable
CTC-229L21.1	0.0330066	6.3049	7.35164	1.22161e-10	1.77616e-09	13.3287	Stable
RP11-55L4.2	0.0329713	6.30409	7.35336	1.21211e-10	1.76451e-09	13.3247	Stable
RP11-219F10.1	0.0330001	6.3049	7.34992	1.23114e-10	1.78785e-09	13.321	Stable
RP11-883G14.4	0.036932	6.3102	7.33217	1.33447e-10	1.88295e-09	13.3195	Stable
RP11-86A5.1	0.0328645	6.30515	7.34842	1.23958e-10	1.79792e-09	13.3171	Stable
RP11-231G15.1	0.0329919	6.3049	7.34777	1.24323e-10	1.79887e-09	13.3113	Stable
RP11-442N1.1	0.0329918	6.3049	7.34777	1.24325e-10	1.79887e-09	13.3113	Stable
RP11-331K21.1	0.045975	6.316	7.29705	1.56485e-10	2.11787e-09	13.3063	Stable
RP11-436F21.1	0.0339898	6.30669	7.3406	1.28437e-10	1.83391e-09	13.3012	Stable
LINC00396	0.0329742	6.3049	7.34315	1.26959e-10	1.81498e-09	13.2905	Stable
LL22NC03-121E8.4	0.0329742	6.3049	7.34315	1.26959e-10	1.81498e-09	13.2905	Stable
RP11-59J16.2	0.0329742	6.3049	7.34315	1.26959e-10	1.81498e-09	13.2905	Stable
RP11-192C21.2	0.0329742	6.3049	7.34315	1.26959e-10	1.81498e-09	13.2905	Stable
TRPC7-AS2	0.0329742	6.3049	7.34315	1.26959e-10	1.81498e-09	13.2905	Stable
RP11-63C8.1	0.0329742	6.3049	7.34315	1.26959e-10	1.81498e-09	13.2905	Stable
RP11-263E1.1	0.0329742	6.3049	7.34315	1.26959e-10	1.81498e-09	13.2905	Stable
RP11-510M2.6	0.0329742	6.3049	7.34315	1.26959e-10	1.81498e-09	13.2905	Stable
RP11-548M13.1	0.0329742	6.3049	7.34315	1.26959e-10	1.81498e-09	13.2905	Stable
AC012506.2	0.0413502	6.30791	7.3282	1.35869e-10	1.9036e-09	13.2792	Stable
RP11-141M1.3	-0.371211	6.89534	-7.43587	8.33125e-11	1.50933e-09	13.2776	Down
RP11-335I12.2	0.0329608	6.3049	7.33965	1.28992e-10	1.83679e-09	13.2747	Stable
RP11-736P16.1	0.03296	6.3049	7.33945	1.29106e-10	1.83679e-09	13.2738	Stable
AC008175.1	0.0329591	6.3049	7.3392	1.29254e-10	1.83679e-09	13.2727	Stable
AC007359.6	0.0329591	6.3049	7.3392	1.29254e-10	1.83679e-09	13.2727	Stable
RP1-76B20.11	0.0329491	6.3049	7.3366	1.30786e-10	1.85415e-09	13.261	Stable
RP3-399L15.2	0.0353836	6.30652	7.32985	1.34855e-10	1.8983e-09	13.2528	Stable
AC104794.4	0.0329322	6.3049	7.33216	1.33448e-10	1.88295e-09	13.241	Stable
RP11-290M5.2	0.0326493	6.30547	7.33044	1.34499e-10	1.89553e-09	13.2401	Stable
RP11-51M24.1	0.0326637	6.30384	7.33497	1.31759e-10	1.86352e-09	13.2381	Stable
RP11-483K5.3	0.0326637	6.30384	7.33497	1.31759e-10	1.86352e-09	13.2381	Stable
CTD-2023J5.1	0.0371668	6.3113	7.30565	1.50503e-10	2.06264e-09	13.2286	Stable
CTD-2244C20.2	0.0490292	6.31628	7.27959	1.69372e-10	2.25144e-09	13.225	Stable
AP005273.1	0.0329182	6.3049	7.32851	1.35676e-10	1.90314e-09	13.2246	Stable
AC018495.3	0.0462806	6.31148	7.29164	1.60368e-10	2.16306e-09	13.2201	Stable
RP11-272B17.1	0.0324239	6.30597	7.32446	1.38197e-10	1.92268e-09	13.2194	Stable
RP11-457K10.1	0.0329064	6.3049	7.32543	1.3759e-10	1.92073e-09	13.2107	Stable
RP11-44K6.2	0.0329029	6.3049	7.32449	1.38174e-10	1.92268e-09	13.2065	Stable
AC013472.4	0.034306	6.3042	7.32623	1.37092e-10	1.91624e-09	13.2057	Stable
CTD-2562J17.9	0.032668	6.30536	7.32295	1.39142e-10	1.93358e-09	13.2051	Stable
RP11-92J19.3	0.0326354	6.30381	7.32726	1.36449e-10	1.90948e-09	13.2029	Stable
RP11-18D7.3	0.0378103	6.30521	7.31922	1.41518e-10	1.9552e-09	13.2014	Stable
DPP10-AS3	0.0324661	6.30428	7.32519	1.37735e-10	1.92073e-09	13.1995	Stable
RP11-260G13.1	0.0399142	6.31068	7.29638	1.5696e-10	2.12189e-09	13.1906	Stable
RP11-541F9.1	0.0328885	6.3049	7.32072	1.40557e-10	1.94643e-09	13.1896	Stable
RP11-202D18.2	0.0328885	6.3049	7.32072	1.40557e-10	1.94643e-09	13.1896	Stable
RP11-45H22.3	0.0328885	6.3049	7.32072	1.40557e-10	1.94643e-09	13.1896	Stable
LINC01074	0.032885	6.3049	7.31982	1.41133e-10	1.95215e-09	13.1855	Stable
RP11-729M20.1	0.0386551	6.31179	7.29299	1.59393e-10	2.15235e-09	13.1792	Stable
RP11-77M5.1	0.0568772	6.31734	7.26304	1.82561e-10	2.40003e-09	13.1738	Stable
CTD-2331D11.3	0.0341189	6.30411	7.31729	1.42766e-10	1.97017e-09	13.1654	Stable
CTB-32P11.1	0.0338221	6.30745	7.30805	1.48871e-10	2.04497e-09	13.1652	Stable
RP11-299D14.2	0.0328608	6.3049	7.31348	1.45254e-10	2.00219e-09	13.1569	Stable
RP11-122K13.15	0.0328559	6.3049	7.31219	1.46106e-10	2.01113e-09	13.1511	Stable
RP11-73B2.2	0.0328551	6.3049	7.31199	1.46239e-10	2.01113e-09	13.1502	Stable
RP5-1107A17.3	0.16059	6.33889	7.18648	2.58129e-10	3.18644e-09	13.1491	Stable
RP11-488C13.4	0.0337498	6.30694	7.30381	1.5176e-10	2.07272e-09	13.1392	Stable
EMX2OS	-0.233167	7.61062	-7.18551	2.59269e-10	3.19548e-09	13.1271	Stable
RP5-1022J11.2	0.0328312	6.3049	7.30571	1.50458e-10	2.06264e-09	13.122	Stable
CTB-35F21.5	0.0326973	6.30515	7.30469	1.5116e-10	2.06926e-09	13.1203	Stable
CTD-2297D10.1	0.0326849	6.30517	7.30422	1.51479e-10	2.07125e-09	13.1185	Stable
CTD-3149D2.4	0.0331779	6.3056	7.30061	1.53978e-10	2.09344e-09	13.1089	Stable
RP11-616M22.7	0.0328406	6.30643	7.29777	1.55976e-10	2.11338e-09	13.1063	Stable
RP11-700E23.1	0.0328142	6.3049	7.30125	1.53534e-10	2.08978e-09	13.102	Stable
AC131056.5	0.0327324	6.30393	7.30332	1.52097e-10	2.07496e-09	13.0985	Stable
LINC01259	0.059116	6.30534	7.2849	1.65345e-10	2.21664e-09	13.0972	Stable
CTC-548K16.5	0.0328073	6.3049	7.29944	1.54796e-10	2.10217e-09	13.0938	Stable
AJ006995.3	0.0333304	6.3033	7.30132	1.53483e-10	2.08978e-09	13.0754	Stable
RP5-1002M8.4	0.0325345	6.30394	7.29824	1.55645e-10	2.11129e-09	13.0742	Stable
XXYLT1-AS1	0.0434864	6.31441	7.25313	1.90935e-10	2.49911e-09	13.0656	Stable
RP11-737F9.1	0.0345546	6.30785	7.28426	1.65826e-10	2.21664e-09	13.0639	Stable
RP11-501O2.1	0.0345546	6.30785	7.28426	1.65826e-10	2.21664e-09	13.0639	Stable
RP11-543C4.3	0.0385726	6.31127	7.26896	1.77727e-10	2.34422e-09	13.0637	Stable
RP11-722P11.4	0.0616951	6.31741	7.23029	2.11735e-10	2.72358e-09	13.0634	Stable
LINC00491	0.464011	6.73113	7.36349	1.1576e-10	1.69758e-09	13.0619	Up
CTD-2176I21.2	0.0327656	6.30491	7.28849	1.62678e-10	2.19174e-09	13.0446	Stable
RP11-17M24.3	0.0327627	6.30491	7.28772	1.63245e-10	2.1969e-09	13.0411	Stable
CTD-2201E9.4	0.0326131	6.30519	7.28688	1.63867e-10	2.20114e-09	13.0406	Stable
AC007099.2	0.0326153	6.30518	7.2868	1.63928e-10	2.20114e-09	13.0402	Stable
CTD-2024P10.1	0.149379	6.33288	7.18147	2.6405e-10	3.24277e-09	13.0365	Stable
RP11-545P7.4	0.0325791	6.30524	7.28449	1.65655e-10	2.21664e-09	13.0305	Stable
AC004535.2	0.0327481	6.30491	7.28389	1.66102e-10	2.21785e-09	13.0239	Stable
CTC-551A13.1	0.0416902	6.30697	7.26676	1.79509e-10	2.36512e-09	13.0236	Stable
RP11-535C21.3	0.137919	6.33922	7.14585	3.10144e-10	3.72453e-09	13.0234	Stable
RP11-124N3.3	0.0325991	6.30518	7.28182	1.67667e-10	2.23376e-09	13.0178	Stable
RP11-249C24.11	0.0327428	6.30491	7.28251	1.67149e-10	2.22934e-09	13.0177	Stable
LINC01349	0.0323273	6.30578	7.27977	1.69237e-10	2.25144e-09	13.0161	Stable
CTD-2014E2.2	0.032727	6.30491	7.27836	1.70321e-10	2.26154e-09	12.999	Stable
RP11-323I1.1	0.0327254	6.30491	7.27793	1.7065e-10	2.26339e-09	12.9971	Stable
RP11-169E6.4	0.0325244	6.30529	7.27564	1.72429e-10	2.27938e-09	12.9914	Stable
RP11-616M22.1	0.0483332	6.31243	7.24103	2.01694e-10	2.61698e-09	12.9906	Stable
LINC01177	0.0327194	6.30491	7.27635	1.71874e-10	2.27709e-09	12.99	Stable
RP11-805I24.4	0.0327172	6.30491	7.27576	1.72337e-10	2.27938e-09	12.9874	Stable
CTD-2309O5.3	0.127439	6.32473	7.19896	2.4397e-10	3.0495e-09	12.9829	Stable
B4GALT4-AS1	0.0491298	6.30695	7.25578	1.88661e-10	2.47206e-09	12.974	Stable
RP11-500M8.4	0.0442545	6.31403	7.2392	2.03372e-10	2.63303e-09	12.9698	Stable
AC092755.4	0.0323578	6.30561	7.26951	1.77288e-10	2.34102e-09	12.9679	Stable
RP11-434I12.3	0.186215	6.33586	7.11891	3.50229e-10	4.12813e-09	12.9259	Stable
AC097724.3	-0.194047	7.16842	-7.24301	1.99886e-10	2.59918e-09	12.9244	Stable
RP11-526P5.1	0.032413	6.30392	7.26493	1.81e-10	2.38214e-09	12.9241	Stable
RP3-368B9.2	0.0326567	6.30491	7.25983	1.8523e-10	2.43245e-09	12.9158	Stable
C10orf55	0.185529	7.18105	7.21246	2.29529e-10	2.89629e-09	12.9129	Stable
PRKX-AS1	0.048582	6.31928	7.19853	2.44448e-10	3.05228e-09	12.9018	Stable
AP000345.2	0.0323863	6.30399	7.25669	1.87889e-10	2.46465e-09	12.8879	Stable
AC144836.1	0.0754621	6.30788	7.22016	2.21671e-10	2.81498e-09	12.8805	Stable
RP11-1E6.1	0.0418262	6.30549	7.24455	1.98504e-10	2.58966e-09	12.8788	Stable
RP11-253D19.2	0.0323679	6.30375	7.25265	1.91352e-10	2.50183e-09	12.8664	Stable
RP11-867G2.5	0.03232	6.30661	7.24034	2.0232e-10	2.62225e-09	12.85	Stable
RP3-333B15.6	0.0345081	6.30866	7.23252	2.09607e-10	2.70203e-09	12.8442	Stable
RP11-598D14.1	0.0405131	6.31006	7.21844	2.23402e-10	2.83395e-09	12.8389	Stable
MORC1-AS1	0.0325913	6.30491	7.2426	2.00258e-10	2.60118e-09	12.8385	Stable
AC068134.8	0.0347293	6.30188	7.24943	1.94164e-10	2.53581e-09	12.8295	Stable
RP11-510M2.5	0.0320574	6.30425	7.24306	1.99845e-10	2.59918e-09	12.8291	Stable
RP11-348J12.5	0.0384862	6.30697	7.22454	2.17323e-10	2.78047e-09	12.818	Stable
CTD-2330K9.2	0.129985	6.33321	7.10575	3.71641e-10	4.34929e-09	12.8118	Stable
RP11-171L9.1	0.0325685	6.30491	7.23661	2.0577e-10	2.66119e-09	12.8116	Stable
RP11-529E15.1	0.0323091	6.30399	7.2353	2.06988e-10	2.67405e-09	12.7919	Stable
RP11-451G4.3	0.0324154	6.30517	7.23131	2.10761e-10	2.71397e-09	12.7908	Stable
LINC01432	0.0333665	6.30751	7.22293	2.18906e-10	2.78878e-09	12.7839	Stable
AC019118.4	0.0427506	6.30722	7.21729	2.24567e-10	2.84571e-09	12.7829	Stable
AP001062.9	0.0324553	6.30387	7.23299	2.09167e-10	2.69928e-09	12.7815	Stable
RP4-529N6.2	0.385801	6.94944	7.244	1.98993e-10	2.59321e-09	12.7711	Up
RP11-503C24.3	0.0320501	6.30438	7.22949	2.12502e-10	2.7305e-09	12.7704	Stable
AP000146.2	0.0342441	6.30455	7.22674	2.15167e-10	2.75881e-09	12.768	Stable
RP11-525K10.2	0.0322825	6.30379	7.22901	2.12968e-10	2.73355e-09	12.7606	Stable
AC011718.3	0.0354006	6.31617	7.18041	2.65319e-10	3.255e-09	12.7578	Stable
RP11-164C1.2	0.0323768	6.30519	7.22318	2.18663e-10	2.78878e-09	12.7545	Stable
RP11-525J21.1	0.0322723	6.30378	7.22616	2.15736e-10	2.76313e-09	12.7478	Stable
RP11-300J18.2	0.0422589	6.30779	7.20459	2.37843e-10	2.97915e-09	12.7412	Stable
RP11-404I7.1	0.0345996	6.30838	7.20966	2.32451e-10	2.92697e-09	12.7375	Stable
PPEF1-AS1	0.0322614	6.30376	7.22295	2.18892e-10	2.78878e-09	12.7331	Stable
RP11-93N20.1	0.0322895	6.30342	7.22169	2.20138e-10	2.7985e-09	12.7224	Stable
RP11-734K21.4	0.0322895	6.30342	7.22169	2.20138e-10	2.7985e-09	12.7224	Stable
BSN-AS1	0.0321937	6.30551	7.21405	2.27877e-10	2.88459e-09	12.7177	Stable
LINC00850	0.0365264	6.3066	7.20881	2.33349e-10	2.93519e-09	12.7136	Stable
CTB-186G2.4	0.0336195	6.30468	7.21248	2.29505e-10	2.89629e-09	12.7034	Stable
RP11-274M17.3	0.0323392	6.30517	7.21116	2.3088e-10	2.91025e-09	12.7004	Stable
RP11-314M24.1	0.0360344	6.31036	7.19218	2.51569e-10	3.12485e-09	12.691	Stable
RP11-379L18.3	0.0370935	6.31224	7.18363	2.61483e-10	3.21785e-09	12.6867	Stable
RP11-23E19.2	0.0357279	6.30868	7.19311	2.50512e-10	3.1182e-09	12.6684	Stable
CTA-256D12.11	0.0336035	6.30962	7.18872	2.55528e-10	3.1576e-09	12.665	Stable
RP11-293A10.3	0.0332979	6.30361	7.20761	2.34612e-10	2.94497e-09	12.6645	Stable
RP11-158I23.1	0.0332979	6.30361	7.20761	2.3462e-10	2.94497e-09	12.6645	Stable
RP11-889D3.1	0.0393789	6.30407	7.20372	2.38784e-10	2.9878e-09	12.6629	Stable
RP11-59O6.3	0.0337076	6.30848	7.19134	2.5253e-10	3.12702e-09	12.6571	Stable
RP11-231E4.3	0.0322051	6.30369	7.20624	2.36078e-10	2.96016e-09	12.657	Stable
LINC01264	0.134622	6.33341	7.07367	4.29474e-10	4.91057e-09	12.6535	Stable
RP11-152L7.1	0.0346737	6.30818	7.19144	2.52408e-10	3.12702e-09	12.6528	Stable
RP11-227F19.2	0.0346737	6.30818	7.19144	2.52408e-10	3.12702e-09	12.6528	Stable
RP11-144G16.1	0.03207	6.30565	7.1973	2.45807e-10	3.06604e-09	12.6444	Stable
RP11-260M19.1	0.0333551	6.30701	7.19238	2.51345e-10	3.12485e-09	12.64	Stable
GACAT1	0.0331192	6.30549	7.19647	2.46742e-10	3.07448e-09	12.6346	Stable
RP11-466I1.1	0.0342663	6.30796	7.1854	2.59397e-10	3.19548e-09	12.6222	Stable
RP11-179A7.2	0.0443721	6.31433	7.15622	2.95953e-10	3.58296e-09	12.6062	Stable
RP1-41P2.7	0.0438645	6.30382	7.18324	2.61947e-10	3.22024e-09	12.6042	Stable
AC092657.2	0.0323886	6.30492	7.18903	2.55173e-10	3.15648e-09	12.5982	Stable
KB-1448A5.1	-0.300593	6.62424	-7.22341	2.1843e-10	2.78878e-09	12.5935	Down
RP11-480O10.1	0.0340276	6.30773	7.17847	2.67651e-10	3.27352e-09	12.5879	Stable
RP11-313P18.1	0.0390609	6.30507	7.17631	2.70275e-10	3.30223e-09	12.5713	Stable
RP11-81F13.1	0.0319719	6.30573	7.17949	2.66417e-10	3.26177e-09	12.5654	Stable
LINC00352	0.0427243	6.31649	7.13583	3.24489e-10	3.88119e-09	12.5636	Stable
RP11-410N8.1	0.121561	6.31648	7.12979	3.33456e-10	3.96461e-09	12.5555	Stable
CTD-2287N17.1	0.0319008	6.30434	7.17963	2.66245e-10	3.26177e-09	12.5462	Stable
RP11-1258F18.1	0.067485	6.32706	7.08806	4.02505e-10	4.66023e-09	12.5427	Stable
CTC-265F19.3	0.0563351	6.31111	7.13499	3.25726e-10	3.89208e-09	12.5389	Stable
AP000431.2	0.0334481	6.30709	7.16934	2.78925e-10	3.39401e-09	12.5371	Stable
RP11-78O7.3	0.0324495	6.30461	7.17359	2.73621e-10	3.33969e-09	12.5233	Stable
LINC01039	0.0375357	6.30704	7.16221	2.88055e-10	3.49798e-09	12.5199	Stable
RP11-379L18.1	0.0437427	6.31065	7.14817	3.06906e-10	3.69308e-09	12.5186	Stable
RP11-497D6.3	0.3188	6.527	7.21304	2.28924e-10	2.89478e-09	12.511	Up
RP11-349E4.1	0.0332611	6.30348	7.17201	2.75582e-10	3.35714e-09	12.5031	Stable
CTC-304I17.2	0.0332611	6.30348	7.17198	2.75614e-10	3.35714e-09	12.503	Stable
LINC01392	0.0321588	6.30519	7.16446	2.85135e-10	3.46604e-09	12.4913	Stable
RP1-167G20.2	0.0374546	6.30727	7.15149	3.0234e-10	3.65287e-09	12.482	Stable
RP11-357N13.3	0.0783879	6.32278	7.0902	3.98633e-10	4.62114e-09	12.4679	Stable
RP11-555H7.2	0.0337807	6.3081	7.14895	3.05827e-10	3.68753e-09	12.4613	Stable
RP11-553P9.2	0.0397741	6.31048	7.1326	3.29245e-10	3.92236e-09	12.458	Stable
RP1-65P5.3	0.0321366	6.30518	7.15693	2.95009e-10	3.57515e-09	12.4574	Stable
RP11-80H5.6	0.031945	6.30396	7.15899	2.92277e-10	3.54564e-09	12.4499	Stable
RP11-283I3.4	0.0442589	6.31046	7.12609	3.39064e-10	4.02727e-09	12.4362	Stable
RP11-393I23.4	0.0317475	6.30599	7.14849	3.06458e-10	3.69141e-09	12.4299	Stable
AC010745.1	0.143657	6.32851	7.041	4.97528e-10	5.56086e-09	12.4269	Stable
RP11-45I20.1	0.0320081	6.30385	7.15256	3.00888e-10	3.639e-09	12.4187	Stable
RP4-745K6.1	0.032098	6.30519	7.14791	3.07268e-10	3.69372e-09	12.4172	Stable
RP11-343D24.2	0.032003	6.30374	7.15021	3.04094e-10	3.67034e-09	12.4066	Stable
AC011523.2	0.0319509	6.30548	7.14463	3.11849e-10	3.74125e-09	12.4062	Stable
RP11-244B22.11	0.0365614	6.31254	7.1163	3.54375e-10	4.16356e-09	12.3914	Stable
LINC01523	0.0334915	6.30323	7.14417	3.12496e-10	3.74525e-09	12.3777	Stable
C21orf62-AS1	-0.245236	7.17027	-7.10924	3.6584e-10	4.28561e-09	12.3721	Stable
RP11-219B4.6	0.0362646	6.317	7.09014	3.98741e-10	4.62114e-09	12.3699	Stable
RP11-476H20.1	0.035747	6.31054	7.11921	3.49759e-10	4.12813e-09	12.3695	Stable
AC073409.1	0.0384018	6.30206	7.14223	3.15241e-10	3.77436e-09	12.3693	Stable
AC006000.5	0.103295	6.31963	7.0726	4.31542e-10	4.92949e-09	12.3574	Stable
RP11-798K23.1	0.0638588	6.3003	7.1234	3.43213e-10	4.0604e-09	12.3431	Stable
RP11-19J5.2	0.0588418	6.30707	7.11806	3.51581e-10	4.13888e-09	12.3385	Stable
AC078851.1	0.0319405	6.30374	7.13265	3.29175e-10	3.92236e-09	12.328	Stable
RP11-438C19.2	0.0395748	6.30634	7.1234	3.43204e-10	4.0604e-09	12.3264	Stable
RP11-118K6.2	0.0526826	6.31896	7.06982	4.36974e-10	4.97251e-09	12.323	Stable
RP11-514F3.5	0.0335289	6.30382	7.13047	3.32438e-10	3.95644e-09	12.322	Stable
RP11-355E10.1	0.0365916	6.30802	7.11572	3.55312e-10	4.17046e-09	12.3179	Stable
RP11-503N18.4	0.0321653	6.30298	7.13281	3.28947e-10	3.92236e-09	12.3165	Stable
RP5-994D16.9	0.0672257	6.32982	7.03281	5.16208e-10	5.74811e-09	12.3016	Stable
RP11-12M5.1	0.0345149	6.30832	7.11217	3.61047e-10	4.23361e-09	12.3005	Stable
CTD-2043I16.1	0.0355426	6.30346	7.12427	3.41861e-10	4.05243e-09	12.2977	Stable
RP1-191L6.2	0.0319122	6.30377	7.12501	3.40728e-10	4.04301e-09	12.2941	Stable
AP000462.3	0.0389316	6.30505	7.11736	3.52685e-10	4.14778e-09	12.2857	Stable
RP11-60L3.2	0.0562978	6.3104	7.09404	3.91798e-10	4.56282e-09	12.2847	Stable
CTB-31N19.5	0.0401895	6.30948	7.10331	3.75767e-10	4.39327e-09	12.2805	Stable
AC003092.2	0.058248	6.31476	7.07032	4.35991e-10	4.96606e-09	12.2766	Stable
RP11-190J23.1	0.0320003	6.30309	7.11885	3.50322e-10	4.12813e-09	12.2565	Stable
NRG1-IT1	0.0666004	6.31699	7.05628	4.64456e-10	5.23533e-09	12.2473	Stable
RP11-577G20.2	0.0394734	6.30789	7.08744	4.0363e-10	4.66874e-09	12.199	Stable
DPP10-AS2	0.0388364	6.31377	7.06569	4.45186e-10	5.05632e-09	12.1986	Stable
CTD-2576F9.2	0.0314045	6.30474	7.09724	3.86193e-10	4.50634e-09	12.1823	Stable
RP11-860B13.3	0.0331845	6.30322	7.1009	3.79873e-10	4.43693e-09	12.1813	Stable
RP3-448I9.1	0.0468325	6.31433	7.05068	4.76315e-10	5.35384e-09	12.1792	Stable
RP11-473I1.6	0.117128	6.31802	7.0362	5.0839e-10	5.67692e-09	12.1722	Stable
AC010982.2	0.0494523	6.30477	7.0828	4.12148e-10	4.74886e-09	12.1711	Stable
TTTY7B	0.0332039	6.30731	7.08514	4.07841e-10	4.71288e-09	12.1648	Stable
RP11-555E9.1	0.0541503	6.30636	7.08348	4.10896e-10	4.739e-09	12.1609	Stable
RP11-342C20.2	0.0318902	6.30323	7.09701	3.86592e-10	4.50659e-09	12.1608	Stable
RP11-217E22.5	0.0390419	6.30734	7.08254	4.12648e-10	4.75003e-09	12.1582	Stable
RP11-744I24.3	0.0524385	6.31026	7.05645	4.6409e-10	5.23533e-09	12.1468	Stable
RP11-315L6.1	0.046545	6.31415	7.04401	4.90842e-10	5.49642e-09	12.1457	Stable
RP11-543H23.2	0.0317956	6.30374	7.09159	3.96144e-10	4.60445e-09	12.1441	Stable
AC090696.2	0.120667	6.31643	7.03599	5.08864e-10	5.67692e-09	12.137	Stable
AC079163.1	0.0318515	6.3033	7.09023	3.98578e-10	4.62114e-09	12.1315	Stable
KB-1205A7.2	0.0393872	6.30879	7.06168	4.53288e-10	5.13368e-09	12.1197	Stable
RP11-406O23.2	0.0381052	6.30626	7.07472	4.27438e-10	4.89667e-09	12.1124	Stable
RP3-425P12.1	0.0318436	6.30519	7.07866	4.19926e-10	4.81986e-09	12.1076	Stable
AC108051.2	0.0314995	6.30593	7.07625	4.24508e-10	4.86778e-09	12.1062	Stable
AC009365.4	0.0331072	6.30665	7.07203	4.32641e-10	4.93456e-09	12.0959	Stable
RP11-133L19.1	0.0539127	6.30636	7.06897	4.38659e-10	4.98693e-09	12.0958	Stable
RP11-142J21.1	0.0331632	6.30315	7.08174	4.14127e-10	4.75788e-09	12.0947	Stable
RP11-261P24.2	0.0399795	6.30849	7.06169	4.53281e-10	5.13368e-09	12.0879	Stable
RP11-401H2.1	0.0633251	6.31607	7.02149	5.43178e-10	5.99807e-09	12.0846	Stable
LINC01162	0.0314602	6.30439	7.07195	4.32812e-10	4.93456e-09	12.0648	Stable
FAM66C	-0.220153	7.06717	-7.06487	4.46832e-10	5.07018e-09	12.0634	Stable
RP11-2G1.1	0.0336837	6.30301	7.07414	4.28553e-10	4.90474e-09	12.0617	Stable
CTC-359M8.3	0.0342626	6.3083	7.05834	4.60171e-10	5.19684e-09	12.0602	Stable
AC023669.1	0.0451741	6.31398	7.03196	5.18176e-10	5.76465e-09	12.0541	Stable
PLSCR5-AS1	0.0332972	6.30668	7.06098	4.54723e-10	5.14505e-09	12.0486	Stable
RP11-101E14.3	0.0336694	6.30799	7.05528	4.66558e-10	5.25405e-09	12.0415	Stable
RP11-804A23.1	0.038532	6.30742	7.04704	4.84173e-10	5.43704e-09	12.0287	Stable
AC106870.1	0.0334196	6.30527	7.06052	4.55667e-10	5.15085e-09	12.026	Stable
ARHGEF26-AS1	-0.262089	6.95869	-7.09361	3.92566e-10	4.56731e-09	12.0184	Down
RP11-164D18.2	0.0349974	6.30889	7.04588	4.86707e-10	5.45524e-09	12.014	Stable
RP11-290L1.5	0.0352854	6.30475	7.05208	4.73329e-10	5.32529e-09	11.9908	Stable
HAGLROS	0.323662	6.69154	7.11952	3.49266e-10	4.12791e-09	11.9883	Up
RP11-437J19.1	0.0628261	6.31938	6.99048	6.24426e-10	6.77616e-09	11.9782	Stable
CNOT10-AS1	0.0429825	6.31009	7.03101	5.20413e-10	5.78415e-09	11.9709	Stable
AB019440.50	0.0338962	6.30752	7.03571	5.09502e-10	5.67874e-09	11.9478	Stable
LINC01332	0.0315543	6.30552	7.04173	4.95895e-10	5.54779e-09	11.947	Stable
RP1-117P20.3	0.0335518	6.30823	7.02973	5.23396e-10	5.79571e-09	11.946	Stable
RP11-1018N14.4	0.0413186	6.31465	7.00117	5.95134e-10	6.49964e-09	11.9357	Stable
RP11-75C23.1	0.0317484	6.3031	7.04648	4.85395e-10	5.44564e-09	11.9331	Stable
CTD-2124B20.2	0.0438368	6.31256	7.00289	5.90558e-10	6.45558e-09	11.9188	Stable
SOX9-AS1	-0.28398	7.24017	-6.97631	6.65472e-10	7.15652e-09	11.9108	Down
PCDH9-AS1	0.0685159	6.31521	6.99071	6.23784e-10	6.77535e-09	11.9077	Stable
RP11-675M1.2	0.033561	6.3084	7.01879	5.49801e-10	6.05599e-09	11.9047	Stable
AC005391.2	0.0397674	6.31157	6.99479	6.12459e-10	6.6584e-09	11.8841	Stable
RP11-218E20.3	0.353841	6.73182	7.08207	4.13517e-10	4.75545e-09	11.8839	Up
MACC1-AS1	0.0405245	6.30963	7.0121	5.66601e-10	6.21647e-09	11.8813	Stable
RP11-358D14.3	0.0339979	6.30678	7.02015	5.46457e-10	6.0287e-09	11.8802	Stable
RP11-725M22.1	0.0318726	6.30374	7.02998	5.22813e-10	5.79463e-09	11.8695	Stable
RP11-164N3.3	0.0318726	6.30374	7.02998	5.22813e-10	5.79463e-09	11.8695	Stable
RP1-138A5.3	0.0318726	6.30374	7.02998	5.22813e-10	5.79463e-09	11.8695	Stable
RP11-148B3.2	0.037949	6.3103	7.00654	5.80931e-10	6.35617e-09	11.869	Stable
AC008060.5	0.0340026	6.30679	7.01541	5.58235e-10	6.13031e-09	11.8593	Stable
RP5-1178H5.2	0.0434056	6.31325	6.9836	6.44032e-10	6.96542e-09	11.8563	Stable
RP11-20D14.3	0.0330085	6.30484	7.02357	5.38113e-10	5.94765e-09	11.8535	Stable
RP11-380M21.4	0.0524346	6.31226	6.97634	6.65376e-10	7.15652e-09	11.85	Stable
LINC01269	0.320902	6.62718	7.08372	4.10447e-10	4.7384e-09	11.8498	Up
RP11-691H4.4	0.0521809	6.30499	6.99789	6.0398e-10	6.57343e-09	11.8378	Stable
RP11-37C7.1	0.0377599	6.30889	6.99996	5.98395e-10	6.52928e-09	11.8305	Stable
CTB-180C19.1	0.0347239	6.30996	6.99785	6.04093e-10	6.57343e-09	11.8175	Stable
RP11-598C10.2	0.0318349	6.30372	7.01833	5.50959e-10	6.05599e-09	11.8172	Stable
RP11-409K20.6	0.0318349	6.30372	7.01833	5.50959e-10	6.05599e-09	11.8172	Stable
RP5-837G17.1	0.0318349	6.30372	7.01833	5.50959e-10	6.05599e-09	11.8172	Stable
RP11-25B7.1	0.0592784	6.31926	6.94567	7.63588e-10	8.08509e-09	11.8049	Stable
RP1-163M9.7	0.0313301	6.30416	7.00968	5.72787e-10	6.27857e-09	11.784	Stable
RP11-117D22.1	0.031178	6.30431	7.00684	5.80162e-10	6.35357e-09	11.7729	Stable
RP11-64D24.2	0.0600267	6.31042	6.97805	6.60298e-10	7.12012e-09	11.7681	Stable
CTB-191D16.1	0.0350244	6.309	6.98687	6.34652e-10	6.88087e-09	11.7531	Stable
AC079799.2	0.037396	6.3098	6.98266	6.46746e-10	6.98192e-09	11.7511	Stable
RP11-351A20.1	0.031771	6.30368	6.9985	6.02336e-10	6.56629e-09	11.7282	Stable
ARPP21-AS1	0.0360393	6.30939	6.97743	6.62117e-10	7.1333e-09	11.721	Stable
AC113331.9	0.0328143	6.30693	6.98657	6.35484e-10	6.88364e-09	11.7207	Stable
FRMPD3-AS1	0.0338742	6.3068	6.98354	6.44201e-10	6.96542e-09	11.7174	Stable
LINC01266	-0.415209	6.92204	-7.0273	5.29153e-10	5.85403e-09	11.7113	Down
RP11-230L22.4	0.157932	6.33775	6.86159	1.11294e-09	1.14429e-08	11.7079	Stable
RP11-579A4.1	0.0387935	6.31099	6.96731	6.92919e-10	7.41828e-09	11.7058	Stable
MIR100HG	-0.216617	7.62516	-6.8411	1.21972e-09	1.24211e-08	11.6896	Stable
RP11-285G1.9	0.0733758	6.32294	6.89249	9.6918e-10	1.00776e-08	11.6716	Stable
CTD-2050E21.1	0.0338384	6.31016	6.9631	7.06122e-10	7.55285e-09	11.6676	Stable
RP11-109P6.2	0.0334105	6.30358	6.98261	6.46896e-10	6.98192e-09	11.6512	Stable
RP11-445P17.3	0.0693521	6.31943	6.86665	1.08804e-09	1.12158e-08	11.6452	Stable
AC053503.6	0.0371392	6.30883	6.95537	7.3107e-10	7.78482e-09	11.6385	Stable
RP11-6F6.1	0.0350891	6.3066	6.9681	6.90451e-10	7.39849e-09	11.6375	Stable
AP006285.7	0.0345001	6.30875	6.96168	7.1065e-10	7.59448e-09	11.6373	Stable
RP11-321M21.1	0.0344669	6.30992	6.95552	7.30578e-10	7.78482e-09	11.6286	Stable
AC108066.1	0.0429615	6.30916	6.95612	7.28628e-10	7.77268e-09	11.625	Stable
RP11-231C18.2	0.0377877	6.308	6.96017	7.15476e-10	7.63921e-09	11.6241	Stable
CTD-2046I8.1	0.0352628	6.31047	6.94937	7.51025e-10	7.96888e-09	11.6118	Stable
RP11-753D20.3	0.0328001	6.3022	6.97506	6.69218e-10	7.19033e-09	11.6071	Stable
CTC-209H22.3	0.0456144	6.31056	6.93533	7.99837e-10	8.43432e-09	11.6002	Stable
U66059.58	0.0316765	6.30362	6.96899	6.877e-10	7.37563e-09	11.5959	Stable
RP11-510I5.4	0.0316765	6.30362	6.96899	6.877e-10	7.37563e-09	11.5959	Stable
RP11-343J18.2	0.0346524	6.30887	6.95165	7.43387e-10	7.89485e-09	11.5947	Stable
RP11-703C10.1	0.0348155	6.31002	6.9468	7.59741e-10	8.0542e-09	11.5922	Stable
RP11-153F1.2	0.0351741	6.3099	6.94439	7.67975e-10	8.11267e-09	11.5798	Stable
LINC00366	0.0556988	6.32379	6.87039	1.06993e-09	1.10387e-08	11.5614	Stable
CLDN10-AS1	-0.321577	6.63992	-6.95182	7.42797e-10	7.89485e-09	11.5508	Down
RP11-219O3.2	0.0641821	6.32219	6.8623	1.10938e-09	1.14161e-08	11.5405	Stable
AP001476.3	0.0329407	6.3035	6.95486	7.32733e-10	7.79558e-09	11.5328	Stable
AL162151.4	0.0338118	6.30668	6.9413	7.78716e-10	8.21886e-09	11.5308	Stable
RP11-487E13.1	0.0404874	6.31486	6.9073	9.0696e-10	9.4885e-09	11.5241	Stable
AP000959.2	0.045071	6.31492	6.90648	9.10271e-10	9.50648e-09	11.5073	Stable
RP11-68L1.2	0.0330676	6.3089	6.92747	8.28558e-10	8.69877e-09	11.5054	Stable
NAV2-AS3	0.0582916	6.31473	6.9016	9.30427e-10	9.69155e-09	11.5043	Stable
AP000997.1	0.0315518	6.30375	6.94555	7.6401e-10	8.08509e-09	11.4935	Stable
RP11-383D22.1	0.0350169	6.30687	6.93157	8.1345e-10	8.5703e-09	11.4891	Stable
RP11-313C4.1	0.035018	6.30687	6.93031	8.18077e-10	8.61145e-09	11.4836	Stable
RP11-473E2.3	0.0336899	6.30262	6.94462	7.67192e-10	8.11157e-09	11.4785	Stable
RP11-471L13.2	0.0434806	6.31223	6.90443	9.18704e-10	9.57954e-09	11.4703	Stable
RP11-23E10.2	0.0474372	6.31499	6.89113	9.75102e-10	1.013e-08	11.4627	Stable
RP11-540O11.7	0.0308502	6.30485	6.92886	8.23403e-10	8.65225e-09	11.4348	Stable
LINC00448	0.0327457	6.30617	6.92324	8.44391e-10	8.8572e-09	11.4258	Stable
RP11-818C3.1	0.0314703	6.30372	6.92197	8.49247e-10	8.90032e-09	11.3882	Stable
FAM218A	-0.229959	6.94946	-6.92977	8.2006e-10	8.62472e-09	11.3742	Stable
AC007003.1	0.0322651	6.30576	6.91366	8.81448e-10	9.22968e-09	11.3738	Stable
NEURL1-AS1	0.0362771	6.30624	6.90676	9.0914e-10	9.50298e-09	11.3599	Stable
RP11-395D3.1	0.0385486	6.30701	6.90438	9.18872e-10	9.57954e-09	11.3553	Stable
LINC01413	0.0354477	6.31435	6.87405	1.05259e-09	1.08952e-08	11.3512	Stable
RP1-92C8.3	0.0331624	6.30842	6.89462	9.59945e-10	9.99029e-09	11.3349	Stable
RP11-499P1.2	0.040254	6.30807	6.8778	1.03504e-09	1.07251e-08	11.3157	Stable
RP11-259O18.4	0.0347664	6.3068	6.89094	9.75914e-10	1.013e-08	11.3061	Stable
TMEM212-AS1	0.0867704	6.32507	6.8027	1.44803e-09	1.44284e-08	11.286	Stable
RP11-297B17.3	0.155187	6.32576	6.80134	1.45684e-09	1.44698e-08	11.2774	Stable
RP1-283K11.2	0.0338691	6.30618	6.88736	9.91704e-10	1.02849e-08	11.2714	Stable
RP11-237D3.1	0.0485484	6.3102	6.86074	1.11717e-09	1.14765e-08	11.2632	Stable
RP11-107I14.5	0.0349601	6.30934	6.8739	1.05329e-09	1.08952e-08	11.2579	Stable
LINC00331	0.0368283	6.31392	6.8467	1.18957e-09	1.21263e-08	11.2487	Stable
RP11-69E9.1	0.0347797	6.30684	6.87336	1.05581e-09	1.09119e-08	11.2299	Stable
PCDH9-AS3	0.0385085	6.30634	6.8704	1.06992e-09	1.10387e-08	11.2127	Stable
CTD-2515H24.3	0.0339979	6.30712	6.86254	1.10819e-09	1.14137e-08	11.1876	Stable
AC002401.1	0.0436387	6.31125	6.83696	1.24251e-09	1.26121e-08	11.1635	Stable
FGF14-AS1	0.0347817	6.3065	6.85855	1.12815e-09	1.15594e-08	11.1589	Stable
RP5-1121H13.3	0.0393031	6.30776	6.85312	1.15593e-09	1.18237e-08	11.1494	Stable
DLGAP2-AS1	0.0358864	6.30843	6.84671	1.18951e-09	1.21263e-08	11.1411	Stable
AC093063.3	0.0403637	6.30481	6.85422	1.15022e-09	1.17754e-08	11.1403	Stable
RP11-174M13.2	0.0373341	6.30895	6.84712	1.18736e-09	1.21245e-08	11.1396	Stable
RP11-370I10.2	0.03389	6.30799	6.85041	1.17001e-09	1.19576e-08	11.1321	Stable
RP11-391J2.3	0.051111	6.30366	6.86054	1.11815e-09	1.14766e-08	11.1296	Stable
RP3-503A6.2	0.031248	6.30367	6.85937	1.12402e-09	1.1527e-08	11.1096	Stable
AC005160.3	0.036639	6.30832	6.84095	1.22057e-09	1.24211e-08	11.1067	Stable
AC133633.1	0.0343582	6.31161	6.83064	1.27812e-09	1.29406e-08	11.1064	Stable
CTD-2139B15.5	0.0475112	6.31209	6.81996	1.34058e-09	1.35156e-08	11.1052	Stable
SIX3-AS1	0.0376678	6.31283	6.82404	1.31636e-09	1.33164e-08	11.1018	Stable
RP11-561E1.1	0.0465624	6.31261	6.81586	1.36535e-09	1.37075e-08	11.0955	Stable
CTD-2019O4.1	0.0355577	6.31248	6.82374	1.31815e-09	1.33233e-08	11.0936	Stable
RP4-639J15.1	0.0344544	6.30829	6.83861	1.23341e-09	1.25304e-08	11.0847	Stable
RP13-329D4.3	0.0330346	6.30863	6.83133	1.27416e-09	1.29114e-08	11.0772	Stable
AC005008.2	0.0650626	6.31054	6.81244	1.38641e-09	1.38839e-08	11.0742	Stable
CTC-430J12.2	0.0561982	6.31851	6.78638	1.55739e-09	1.53641e-08	11.0706	Stable
LARS2-AS1	0.0301162	6.30809	6.83409	1.25859e-09	1.27645e-08	11.0683	Stable
AC063980.3	0.0593896	6.31246	6.80067	1.4612e-09	1.4499e-08	11.0533	Stable
RP11-790J24.1	0.0308991	6.30398	6.84023	1.22448e-09	1.24503e-08	11.0292	Stable
RP11-359D14.3	0.0441715	6.30808	6.81674	1.35999e-09	1.36652e-08	11.0273	Stable
AC006960.7	0.0447157	6.30723	6.81894	1.3467e-09	1.35658e-08	11.0096	Stable
RP11-897M7.4	0.0371581	6.30955	6.81562	1.36682e-09	1.37107e-08	11.0035	Stable
RP11-655G22.1	0.0404487	6.31046	6.80466	1.43542e-09	1.43506e-08	11.0025	Stable
RPS6KA2-AS1	0.037332	6.30842	6.81686	1.35927e-09	1.36652e-08	10.9939	Stable
RP11-193P11.3	0.0327037	6.31166	6.80159	1.45518e-09	1.44698e-08	10.9784	Stable
RP11-338O1.2	0.034068	6.30624	6.82115	1.33348e-09	1.34668e-08	10.9765	Stable
RP11-608B3.1	0.0328373	6.30708	6.81708	1.35797e-09	1.36652e-08	10.9719	Stable
RP4-591L5.2	0.0308134	6.30617	6.82062	1.33662e-09	1.34871e-08	10.9701	Stable
RP11-40E6.1	0.0408501	6.31511	6.77778	1.61835e-09	1.5926e-08	10.9614	Stable
RP11-150O12.4	0.0305397	6.30683	6.81514	1.36977e-09	1.37287e-08	10.9561	Stable
L34079.3	0.168183	6.32973	6.72608	2.03764e-09	1.96791e-08	10.9488	Stable
RP11-347J14.8	0.0347564	6.31161	6.79376	1.50694e-09	1.4891e-08	10.9441	Stable
RP11-327J17.8	0.0365588	6.31023	6.79856	1.47504e-09	1.46242e-08	10.9436	Stable
LINC00317	0.0343947	6.30989	6.79791	1.4793e-09	1.46543e-08	10.9309	Stable
RP11-177F11.1	0.03307	6.30824	6.80387	1.44046e-09	1.43889e-08	10.9307	Stable
RP13-577H12.2	0.0333532	6.30899	6.79488	1.49948e-09	1.48418e-08	10.9257	Stable
CTD-3118D11.2	0.0350118	6.30629	6.8074	1.41795e-09	1.41878e-08	10.9154	Stable
RP11-561O23.7	0.0347393	6.30735	6.80131	1.45704e-09	1.44698e-08	10.9066	Stable
RP11-348H3.8	0.0344707	6.30625	6.80247	1.4495e-09	1.44309e-08	10.9036	Stable
LINC00632	-0.244548	7.69539	-6.64562	2.91369e-09	2.72149e-08	10.8991	Stable
RP11-308N19.3	0.0320581	6.30659	6.80283	1.44714e-09	1.44284e-08	10.8988	Stable
AC003988.1	0.0370802	6.3049	6.80317	1.44497e-09	1.44219e-08	10.8883	Stable
CTC-454I21.4	0.0319328	6.30625	6.794	1.50535e-09	1.48876e-08	10.8554	Stable
RP11-40A13.1	0.0414039	6.30597	6.78481	1.56837e-09	1.54596e-08	10.8331	Stable
RP11-655M14.12	0.0491622	6.31411	6.73844	1.92849e-09	1.87006e-08	10.8274	Stable
AC005324.7	0.0319045	6.30597	6.78831	1.54406e-09	1.52452e-08	10.8259	Stable
RP11-494G9.1	0.0388611	6.31019	6.76829	1.68831e-09	1.65735e-08	10.8198	Stable
RP11-625H11.2	0.125193	6.32626	6.70284	2.2596e-09	2.15094e-08	10.8182	Stable
RP11-78O22.1	0.0399145	6.31005	6.76844	1.68715e-09	1.65735e-08	10.814	Stable
RP11-330A16.1	0.0428117	6.30425	6.77843	1.61365e-09	1.58929e-08	10.7891	Stable
AF212831.2	0.0878864	6.32722	6.65766	2.76202e-09	2.59404e-08	10.7768	Stable
AC105393.1	0.0404348	6.30691	6.77102	1.66784e-09	1.63995e-08	10.77	Stable
RP11-383M4.2	0.0340218	6.30714	6.76353	1.72451e-09	1.69011e-08	10.7528	Stable
RP11-622J8.1	0.0354586	6.30747	6.75723	1.77366e-09	1.73117e-08	10.746	Stable
RP11-167J8.3	0.0309641	6.30771	6.76257	1.73194e-09	1.69599e-08	10.7397	Stable
RP11-196I18.4	0.049563	6.31148	6.734	1.96698e-09	1.90428e-08	10.7377	Stable
RP5-893G23.1	0.0354623	6.313	6.73359	1.97062e-09	1.90626e-08	10.7365	Stable
CTA-315H11.2	-0.283876	6.63804	-6.76457	1.71652e-09	1.68366e-08	10.7239	Down
RP5-1125M8.2	0.0428875	6.30417	6.75856	1.76315e-09	1.72373e-08	10.7113	Stable
RP11-401N18.1	0.0340712	6.31058	6.74491	1.87368e-09	1.81838e-08	10.7095	Stable
RP11-66H6.3	0.0547929	6.31284	6.72452	2.05183e-09	1.97767e-08	10.7046	Stable
RP1-228P16.3	0.0365074	6.31093	6.72817	2.01873e-09	1.95122e-08	10.6856	Stable
RP11-875H7.5	0.0320523	6.30461	6.75789	1.76845e-09	1.72749e-08	10.6801	Stable
RP11-113O24.3	0.0599226	6.30917	6.73468	1.96105e-09	1.90009e-08	10.6786	Stable
CTD-2620I22.1	0.030521	6.30445	6.75676	1.77738e-09	1.73338e-08	10.666	Stable
RP11-320G10.1	0.0307934	6.30444	6.75641	1.78014e-09	1.73466e-08	10.6629	Stable
RP11-342D14.1	0.0515013	6.31358	6.70265	2.26155e-09	2.15109e-08	10.6544	Stable
RP11-204C23.1	0.0310174	6.30243	6.75888	1.76062e-09	1.72267e-08	10.6456	Stable
LINC00377	-0.260673	6.58131	-6.7035	2.25295e-09	2.14632e-08	10.6412	Down
RP11-63G10.2	0.0310054	6.30319	6.75332	1.80483e-09	1.75584e-08	10.6334	Stable
RP11-218M11.3	0.0310054	6.30319	6.75332	1.80483e-09	1.75584e-08	10.6334	Stable
CTC-542B22.1	0.0352003	6.31113	6.72442	2.05272e-09	1.97767e-08	10.6298	Stable
RP11-78A18.2	0.0309941	6.30319	6.7496	1.835e-09	1.78375e-08	10.6169	Stable
RP11-187E13.2	0.030575	6.30386	6.74698	1.8565e-09	1.80318e-08	10.6152	Stable
EGFLAM-AS3	0.0541123	6.30895	6.7239	2.05744e-09	1.98062e-08	10.6118	Stable
AC013733.3	0.03481	6.31003	6.72041	2.08973e-09	2.01008e-08	10.5921	Stable
AP001464.4	0.0347301	6.31031	6.71735	2.11833e-09	2.03431e-08	10.5839	Stable
CTD-2023N9.1	-0.241764	6.59413	-6.71155	2.17377e-09	2.08085e-08	10.5677	Stable
AP000936.4	0.0660666	6.30785	6.71042	2.18473e-09	2.08967e-08	10.549	Stable
RP11-307O10.1	0.0392133	6.31078	6.70476	2.24038e-09	2.13605e-08	10.5468	Stable
LINC00529	0.033002	6.30725	6.71949	2.09824e-09	2.01665e-08	10.5444	Stable
RP11-404J23.1	0.0388176	6.31284	6.6978	2.31082e-09	2.1962e-08	10.5437	Stable
AC011524.3	0.0306437	6.30594	6.72465	2.05063e-09	1.97767e-08	10.5426	Stable
RP1-90G24.8	0.0405016	6.31313	6.69038	2.38833e-09	2.26806e-08	10.542	Stable
RP11-141O11.1	0.0329725	6.30941	6.70556	2.23241e-09	2.13016e-08	10.5383	Stable
DANT2	-0.361342	6.99464	-6.70759	2.21241e-09	2.11277e-08	10.5381	Down
RP11-492L8.2	0.0331472	6.30751	6.71486	2.14193e-09	2.05532e-08	10.5265	Stable
GPC6-AS1	0.0334569	6.30786	6.7118	2.1713e-09	2.08016e-08	10.5192	Stable
RP11-779P15.1	0.0334569	6.30786	6.7118	2.1713e-09	2.08016e-08	10.5192	Stable
CTD-2555A7.1	0.0316892	6.30514	6.71006	2.18823e-09	2.09135e-08	10.4688	Stable
AP001043.1	0.0427589	6.31104	6.67436	2.56456e-09	2.42576e-08	10.4488	Stable
LINC01613	0.154711	6.33932	6.55417	4.36881e-09	3.927e-08	10.3887	Stable
AC064853.2	0.0391298	6.31206	6.66497	2.67381e-09	2.52092e-08	10.3886	Stable
LINC01385	0.0402722	6.31264	6.66192	2.71026e-09	2.55145e-08	10.3834	Stable
RP11-530I17.1	0.033721	6.30828	6.677	2.53464e-09	2.40127e-08	10.3727	Stable
RP11-115E19.1	0.038773	6.31317	6.65376	2.81029e-09	2.63523e-08	10.3595	Stable
RP11-778D12.2	0.0316742	6.30742	6.67413	2.56724e-09	2.42638e-08	10.356	Stable
CTD-2247C11.4	0.0339081	6.30772	6.67194	2.59227e-09	2.44809e-08	10.3422	Stable
KB-1615E4.3	0.048565	6.31319	6.64054	2.98001e-09	2.77909e-08	10.3393	Stable
LINC00368	0.0379472	6.31333	6.64618	2.90636e-09	2.7189e-08	10.3317	Stable
AC016710.1	0.030933	6.30213	6.68865	2.40678e-09	2.28377e-08	10.3313	Stable
ZNF790-AS1	-0.217837	7.33049	-6.55746	4.30558e-09	3.87892e-08	10.3264	Stable
AC002368.4	0.0348268	6.3092	6.66172	2.71273e-09	2.55176e-08	10.3241	Stable
RP13-582L3.4	0.030111	6.30216	6.68684	2.42623e-09	2.30039e-08	10.3216	Stable
CTD-2089N3.3	0.0335841	6.30858	6.6615	2.71532e-09	2.55219e-08	10.3097	Stable
RP3-390M24.1	0.0508675	6.29936	6.67159	2.59628e-09	2.44994e-08	10.3003	Stable
XXbac-BCX196D17.5	0.0373871	6.3112	6.64766	2.88745e-09	2.70333e-08	10.2954	Stable
RP1-261G23.5	0.0417191	6.31246	6.63406	3.06705e-09	2.85803e-08	10.2926	Stable
RP11-501C14.5	0.0312708	6.30169	6.67564	2.55004e-09	2.41394e-08	10.2694	Stable
RP11-285A18.2	0.0515956	6.31323	6.62187	3.23738e-09	3.00035e-08	10.2682	Stable
AP001595.1	0.030689	6.30315	6.66481	2.67572e-09	2.52092e-08	10.2428	Stable
RP11-347D21.2	0.0349741	6.31081	6.62717	3.1621e-09	2.93743e-08	10.2375	Stable
LINC00388	0.0371328	6.31149	6.62646	3.17216e-09	2.94448e-08	10.209	Stable
CTD-2396E7.9	0.0336453	6.30901	6.63265	3.08617e-09	2.87361e-08	10.1902	Stable
AC022486.1	0.0329237	6.30979	6.62731	3.16018e-09	2.93743e-08	10.1881	Stable
RP11-202I11.2	0.0371727	6.31177	6.62016	3.262e-09	3.01849e-08	10.1846	Stable
AC037445.1	0.030494	6.30343	6.64939	2.86528e-09	2.68468e-08	10.1785	Stable
AL109763.1	0.0325298	6.30107	6.65381	2.80962e-09	2.63523e-08	10.1711	Stable
RP11-775G23.1	0.0301444	6.30352	6.6459	2.91006e-09	2.72023e-08	10.1637	Stable
RP11-991C1.2	0.0375038	6.31448	6.6021	3.53383e-09	3.25238e-08	10.1636	Stable
RP11-27G24.3	0.0356375	6.31202	6.61088	3.39893e-09	3.13305e-08	10.1621	Stable
RP11-153M7.5	0.075484	6.31023	6.58928	3.74026e-09	3.42651e-08	10.1603	Stable
RP11-369E15.2	0.0357193	6.30664	6.62987	3.12449e-09	2.90702e-08	10.1564	Stable
RP11-673F18.1	0.0462169	6.31997	6.57491	3.98581e-09	3.60991e-08	10.1554	Stable
RP11-298J23.5	0.0403411	6.31105	6.61028	3.40805e-09	3.13904e-08	10.1473	Stable
AC010907.2	0.0314619	6.30318	6.64219	2.95828e-09	2.76099e-08	10.1468	Stable
RP11-542G1.2	0.03985	6.31326	6.60026	3.56271e-09	3.27391e-08	10.1465	Stable
RP11-26M5.2	0.0373683	6.30845	6.61769	3.29787e-09	3.04931e-08	10.1203	Stable
RP11-342M21.2	0.0657791	6.31316	6.58408	3.82728e-09	3.50355e-08	10.1192	Stable
AC007327.5	0.0609486	6.30677	6.617	3.30804e-09	3.05398e-08	10.1077	Stable
AC004869.2	0.0609486	6.30677	6.617	3.30804e-09	3.05398e-08	10.1077	Stable
RP11-139J15.5	0.0380112	6.30682	6.62053	3.2567e-09	3.01593e-08	10.1045	Stable
AL122127.25	0.059925	6.31154	6.58053	3.88791e-09	3.53735e-08	10.1015	Stable
RP11-338K17.8	0.0553486	6.31933	6.56384	4.18597e-09	3.77972e-08	10.0956	Stable
AC133785.1	0.205669	6.86778	6.59601	3.63047e-09	3.32849e-08	10.0822	Stable
RP11-108E14.1	0.0450786	6.32088	6.55298	4.39184e-09	3.9388e-08	10.0767	Stable
AC005518.2	0.0363579	6.3029	6.62246	3.22882e-09	2.99475e-08	10.0637	Stable
RP11-899L11.3	0.0341327	6.30831	6.60129	3.54653e-09	3.26155e-08	10.0572	Stable
RP11-82O18.2	0.051508	6.3223	6.54326	4.58457e-09	4.08708e-08	10.0554	Stable
RP11-719K4.6	0.051508	6.3223	6.54326	4.58457e-09	4.08708e-08	10.0554	Stable
RP4-677H15.4	0.0453283	6.32035	6.54906	4.46861e-09	4.00163e-08	10.0501	Stable
LINC00701	0.0323649	6.30335	6.6161	3.32122e-09	3.06379e-08	10.042	Stable
NOP14-AS1	0.118536	7.69747	6.42565	7.69897e-09	6.56916e-08	10.0031	Stable
RP11-236B18.5	0.0393366	6.31107	6.57935	3.90832e-09	3.55321e-08	9.99847	Stable
CTD-2503I6.1	0.0389107	6.30965	6.58381	3.8319e-09	3.50509e-08	9.99555	Stable
RP11-124B13.1	0.0379884	6.30978	6.58178	3.86651e-09	3.53009e-08	9.99443	Stable
AC009531.2	0.0344763	6.31169	6.57702	3.94872e-09	3.58166e-08	9.99342	Stable
STEAP3-AS1	0.201798	6.84681	6.57858	3.92156e-09	3.56253e-08	9.99019	Stable
BX322557.13	0.0323929	6.30439	6.59933	3.57737e-09	3.28485e-08	9.98382	Stable
RP11-52E20.1	0.0416818	6.30906	6.58107	3.87867e-09	3.53163e-08	9.97871	Stable
RP11-15F12.3	0.0400605	6.30917	6.57778	3.93547e-09	3.57245e-08	9.97662	Stable
LINC01477	0.035846	6.31049	6.57686	3.95162e-09	3.58166e-08	9.97258	Stable
CTC-591M7.1	-0.26544	6.72071	-6.5981	3.59692e-09	3.30026e-08	9.96207	Down
AP000477.3	0.040244	6.31371	6.55647	4.32455e-09	3.89112e-08	9.95881	Stable
RP11-269F21.1	0.0330183	6.30795	6.58117	3.87686e-09	3.53163e-08	9.94785	Stable
RP11-349J5.2	0.0352486	6.3078	6.58154	3.87062e-09	3.53009e-08	9.9477	Stable
RP11-586L23.1	0.0403399	6.31391	6.5531	4.38941e-09	3.9388e-08	9.9391	Stable
CTD-3239E11.2	0.0362016	6.31109	6.56316	4.19843e-09	3.78811e-08	9.93555	Stable
AC013733.4	0.0338913	6.31098	6.56575	4.15071e-09	3.75356e-08	9.93109	Stable
RP6-102O10.1	0.0398053	6.31392	6.54815	4.48648e-09	4.01162e-08	9.92741	Stable
AP000855.4	0.0569518	6.31253	6.55641	4.32564e-09	3.89112e-08	9.92483	Stable
RP11-433M22.2	0.0678482	6.31104	6.55833	4.28918e-09	3.86707e-08	9.91542	Stable
RP11-140M13.1	0.0310302	6.30572	6.58151	3.87106e-09	3.53009e-08	9.91489	Stable
RP11-469N6.3	0.0310302	6.30572	6.58151	3.87106e-09	3.53009e-08	9.91489	Stable
CTD-2008A1.1	0.0564483	6.31681	6.52446	4.98144e-09	4.41123e-08	9.90994	Stable
RP11-543F8.2	0.0605148	6.3071	6.56489	4.1665e-09	3.76499e-08	9.88388	Stable
RP11-63P12.7	0.231575	6.48381	6.53589	4.73622e-09	4.21912e-08	9.87537	Stable
RP11-415I12.3	0.0822056	6.32715	6.46617	6.44156e-09	5.56792e-08	9.85348	Stable
RP11-386D6.2	0.0513502	6.30148	6.57118	4.0521e-09	3.66717e-08	9.83546	Stable
RP11-567N4.3	0.0404221	6.30552	6.55383	4.37535e-09	3.92992e-08	9.81988	Stable
RP11-402L5.1	0.0853263	6.32288	6.46964	6.34391e-09	5.48748e-08	9.81735	Stable
RP5-991B18.2	0.0333459	6.30841	6.5487	4.47573e-09	4.005e-08	9.81382	Stable
RP11-298J23.8	0.0314465	6.30724	6.55118	4.42688e-09	3.96725e-08	9.8042	Stable
NHEG1	-0.219959	6.61342	-6.53085	4.84301e-09	4.30783e-08	9.78371	Stable
RP11-134G8.10	0.0635387	6.31706	6.50056	5.53556e-09	4.85154e-08	9.78307	Stable
AC133633.2	0.0311262	6.30649	6.54735	4.5025e-09	4.02293e-08	9.77758	Stable
RP11-57C13.6	0.0530282	6.3206	6.47681	6.14678e-09	5.32855e-08	9.76568	Stable
RP4-591C20.9	0.150252	7.50355	6.3811	9.36245e-09	7.88149e-08	9.76393	Stable
RP5-872K7.7	0.0364478	6.31128	6.51981	5.08492e-09	4.48623e-08	9.76243	Stable
LINC00564	0.0333498	6.31011	6.52698	4.92651e-09	4.36908e-08	9.74835	Stable
LINC01400	0.038155	6.30869	6.53042	4.85206e-09	4.30946e-08	9.74654	Stable
AC006458.3	0.0347816	6.31095	6.52307	5.01229e-09	4.43527e-08	9.74431	Stable
RP11-481J2.3	0.282058	6.83251	6.51199	5.26343e-09	4.63345e-08	9.74226	Up
AC011524.2	0.0332851	6.30844	6.53174	4.82384e-09	4.29397e-08	9.74002	Stable
BMP7-AS1	0.0346469	6.30846	6.5306	4.8482e-09	4.30923e-08	9.73657	Stable
RP11-503C24.1	0.0361142	6.31102	6.51996	5.08144e-09	4.48623e-08	9.73315	Stable
RP11-325D8.1	0.0399884	6.31496	6.49939	5.56441e-09	4.87325e-08	9.72406	Stable
RP11-762H8.3	0.0300176	6.30362	6.54478	4.55391e-09	4.06582e-08	9.72259	Stable
LUADT1	0.0318686	6.30771	6.52756	4.91392e-09	4.36115e-08	9.71059	Stable
RP3-405J10.4	0.0375911	6.30632	6.52052	5.06893e-09	4.47874e-08	9.68914	Stable
RP11-161I10.1	0.0334666	6.30784	6.52148	5.04745e-09	4.46306e-08	9.68579	Stable
RP11-22D3.1	0.0578071	6.30456	6.52631	4.94111e-09	4.37877e-08	9.67664	Stable
AC018685.2	0.0336177	6.3079	6.51847	5.11504e-09	4.50947e-08	9.67356	Stable
RP11-495K9.9	0.0352797	6.31041	6.50746	5.3697e-09	4.72004e-08	9.66805	Stable
RP1-127H14.3	0.0482852	6.30884	6.49901	5.57354e-09	4.87766e-08	9.66645	Stable
RP11-71J4.2	0.0334115	6.30783	6.51536	5.18576e-09	4.56844e-08	9.65897	Stable
CTC-508F8.1	0.0421274	6.31197	6.49096	5.775e-09	5.02817e-08	9.64388	Stable
CTD-2091N23.1	0.0605701	6.3104	6.46429	6.49528e-09	5.60132e-08	9.64057	Stable
RP11-53L24.2	0.0311152	6.30755	6.50573	5.41082e-09	4.75268e-08	9.6228	Stable
CTD-2216M2.1	0.0349277	6.31021	6.49724	5.61735e-09	4.90881e-08	9.61956	Stable
ENOX1-AS2	0.0335436	6.31029	6.49403	5.69728e-09	4.96775e-08	9.60751	Stable
RP11-158A14.1	0.0359811	6.31123	6.48837	5.84133e-09	5.07851e-08	9.59986	Stable
RP11-662I13.2	0.0587958	6.31823	6.45152	6.87084e-09	5.89628e-08	9.59619	Stable
RP11-558A11.1	0.0284066	6.30516	6.50858	5.34318e-09	4.70019e-08	9.58845	Stable
LINC01103	0.0519698	6.31418	6.46047	6.60548e-09	5.689e-08	9.58224	Stable
RP11-375I20.6	-0.236695	6.79301	-6.49492	5.67516e-09	4.95207e-08	9.56171	Stable
RP11-26M5.3	0.0330056	6.30393	6.50514	5.42495e-09	4.76159e-08	9.55441	Stable
RP1-37J18.1	0.0334821	6.30818	6.4897	5.80718e-09	5.0525e-08	9.55279	Stable
RP11-15B24.1	0.0400322	6.30509	6.4962	5.64323e-09	4.92781e-08	9.5433	Stable
AC002451.3	-0.269678	6.70209	-6.4841	5.95246e-09	5.1676e-08	9.54304	Down
AC114763.1	0.0793582	6.324	6.40758	8.33488e-09	7.06128e-08	9.53784	Stable
RP11-279F6.2	0.0486113	6.32285	6.42161	7.83682e-09	6.67724e-08	9.53642	Stable
RP11-863P13.6	-0.198098	7.08054	-6.41401	8.10287e-09	6.87449e-08	9.52773	Stable
CTA-929C8.7	0.0300834	6.30311	6.50112	5.5219e-09	4.84313e-08	9.52525	Stable
GS1-433O24.1	0.0300037	6.30324	6.49839	5.58898e-09	4.88759e-08	9.51463	Stable
RP11-245P10.8	0.0300383	6.30315	6.49279	5.72867e-09	4.99147e-08	9.48943	Stable
RP11-94B19.6	0.0501343	6.31996	6.42055	7.87318e-09	6.70343e-08	9.48911	Stable
CTD-2331C18.5	0.142073	6.33681	6.35264	1.06062e-08	8.83505e-08	9.48793	Stable
RP11-583F24.8	0.0298711	6.3053	6.48552	5.91526e-09	5.13904e-08	9.48514	Stable
RP11-17M24.2	0.0333691	6.30856	6.47173	6.28568e-09	5.44105e-08	9.48081	Stable
RP4-745E8.2	0.0297862	6.30531	6.48241	5.99685e-09	5.20235e-08	9.47987	Stable
RP11-390K5.3	0.0610845	6.3158	6.39456	8.82522e-09	7.43974e-08	9.46179	Stable
AC002386.1	0.0629234	6.30795	6.45921	6.64197e-09	5.71219e-08	9.45915	Stable
RP11-653B10.1	0.0429564	6.31331	6.44023	7.22071e-09	6.1699e-08	9.44658	Stable
RP11-338I21.1	0.286924	6.75598	6.44958	6.9296e-09	5.93816e-08	9.43653	Up
RP11-740P5.3	0.033123	6.30878	6.4603	6.61027e-09	5.68902e-08	9.43474	Stable
CTC-264O10.1	0.0335281	6.30753	6.46504	6.47362e-09	5.59158e-08	9.43469	Stable
RP11-375A5.1	0.0346527	6.30962	6.45046	6.90298e-09	5.91961e-08	9.40609	Stable
LINC00709	0.0306383	6.30576	6.46472	6.483e-09	5.59563e-08	9.40583	Stable
XXyac-YM21GA2.3	0.0365669	6.30974	6.44713	7.00465e-09	5.99387e-08	9.39567	Stable
RP11-843B15.2	0.0348874	6.30039	6.47404	6.22223e-09	5.39004e-08	9.38821	Stable
RP11-481C4.1	0.0583304	6.30562	6.45664	6.71773e-09	5.77319e-08	9.38685	Stable
RP11-381K7.1	0.0594	6.30896	6.444	7.10193e-09	6.07276e-08	9.38215	Stable
RP11-375H17.1	0.041439	6.3119	6.4308	7.52655e-09	6.42664e-08	9.38128	Stable
RP11-229P13.22	0.0460657	6.31891	6.39965	8.63021e-09	7.28048e-08	9.38059	Stable
AC138472.6	0.0331246	6.30825	6.44887	6.9514e-09	5.95257e-08	9.37647	Stable
RP11-547C5.2	0.0294512	6.30658	6.45536	6.75569e-09	5.80163e-08	9.37503	Stable
CTC-261N6.1	0.0300257	6.30291	6.46416	6.49898e-09	5.60132e-08	9.36103	Stable
AC087501.1	0.150996	6.34147	6.27136	1.51324e-08	1.22881e-07	9.33985	Stable
ZNF667-AS1	-0.194255	7.45556	-6.28663	1.41567e-08	1.15587e-07	9.32403	Stable
RP11-20A20.2	0.0414234	6.31344	6.40918	8.2768e-09	7.01706e-08	9.31965	Stable
RP11-567G24.3	0.0360627	6.31486	6.40717	8.35e-09	7.06907e-08	9.31927	Stable
CTC-400I9.3	0.0349986	6.31075	6.4147	8.07822e-09	6.86821e-08	9.28327	Stable
TTTY6B	0.0330757	6.30979	6.4141	8.09962e-09	6.87449e-08	9.28017	Stable
RP11-141J10.2	0.0442511	6.31701	6.3747	9.62869e-09	8.06581e-08	9.22787	Stable
RP11-141J10.1	0.0442511	6.31701	6.3747	9.62869e-09	8.06581e-08	9.22787	Stable
RP1-29G21.1	0.0371831	6.31115	6.40221	8.5338e-09	7.20424e-08	9.22551	Stable
RP11-118G23.1	0.0292216	6.30403	6.42502	7.72e-09	6.5824e-08	9.21106	Stable
RP5-1160K1.3	0.0537016	6.3054	6.41437	8.09002e-09	6.87335e-08	9.20009	Stable
RP11-1055B8.8	0.0437346	6.31376	6.37644	9.55584e-09	8.02166e-08	9.19455	Stable
AC067945.2	0.0377317	6.31291	6.37881	9.45693e-09	7.94981e-08	9.18943	Stable
RP11-753D20.1	0.0556856	6.30647	6.40639	8.37869e-09	7.08833e-08	9.18405	Stable
AC114752.1	0.0296852	6.30327	6.41816	7.95654e-09	6.76958e-08	9.16577	Stable
TTTY6	0.0323585	6.30886	6.38904	9.04202e-09	7.61712e-08	9.15096	Stable
RP11-812E19.7	0.0304648	6.30578	6.40592	8.39598e-09	7.09794e-08	9.15088	Stable
AC084149.1	0.0363271	6.31189	6.37679	9.54123e-09	8.01504e-08	9.12796	Stable
CTD-3023L14.1	0.033326	6.31105	6.37524	9.60607e-09	8.05816e-08	9.10583	Stable
AC026202.5	0.0299058	6.30267	6.40302	8.50371e-09	7.18392e-08	9.09138	Stable
RP11-571L19.7	0.0361611	6.31143	6.36534	1.00323e-08	8.39804e-08	9.08445	Stable
LINC00229	0.0531819	6.30429	6.38036	9.39261e-09	7.90131e-08	9.08168	Stable
RP11-410K21.2	0.0399588	6.31248	6.35811	1.03555e-08	8.64429e-08	9.08104	Stable
RP11-728F11.4	-0.260763	6.64207	-6.34324	1.10522e-08	9.18091e-08	9.07631	Down
AP001439.2	0.0518251	6.32347	6.31219	1.26607e-08	1.04228e-07	9.07196	Stable
AC012322.1	0.034928	6.31514	6.34833	1.08087e-08	8.99743e-08	9.07195	Stable
LINC00400	0.06581	6.31175	6.35958	1.02887e-08	8.59453e-08	9.06768	Stable
RP1-191J18.66	0.229721	6.88864	6.3175	1.23698e-08	1.02115e-07	9.04173	Stable
MIR3945HG	0.366969	6.57267	6.31549	1.24791e-08	1.02804e-07	9.01028	Up
FTCD-AS1	0.0322775	6.30864	6.36227	1.01684e-08	8.50001e-08	9.00806	Stable
RP1-104O17.3	0.0337867	6.30823	6.36329	1.01228e-08	8.46781e-08	9.00543	Stable
CTD-2195M15.3	0.0443897	6.3099	6.35408	1.05395e-08	8.78564e-08	9.00435	Stable
AC142119.1	0.0536552	6.32597	6.28053	1.45388e-08	1.18383e-07	9.00219	Stable
RP11-74H8.1	0.0491675	6.31657	6.31922	1.22771e-08	1.0149e-07	8.98805	Stable
RP11-763E3.1	0.0596951	6.31011	6.34426	1.10029e-08	9.14631e-08	8.98762	Stable
RP11-28O3.2	0.0360892	6.31327	6.33817	1.13003e-08	9.37398e-08	8.98718	Stable
RP11-34C15.2	0.0321588	6.30778	6.355	1.04973e-08	8.75657e-08	8.96223	Stable
RP5-857K21.2	0.0478471	6.32189	6.28385	1.43294e-08	1.16757e-07	8.95941	Stable
AP003774.5	0.0343753	6.30964	6.34455	1.09891e-08	9.14122e-08	8.94764	Stable
RP11-895K13.2	0.0394928	6.31341	6.32593	1.19222e-08	9.86929e-08	8.94136	Stable
RP11-281N10.1	0.0358012	6.31147	6.33505	1.14557e-08	9.49627e-08	8.94092	Stable
AC010731.3	0.0634769	6.31585	6.30723	1.29382e-08	1.06366e-07	8.93818	Stable
RP11-546O6.4	0.236582	6.45897	6.26515	1.55482e-08	1.25744e-07	8.93168	Stable
AC109309.4	0.0411129	6.31638	6.30486	1.30731e-08	1.07401e-07	8.92239	Stable
RP11-203F8.1	0.0334001	6.30875	6.34114	1.11545e-08	9.25944e-08	8.91861	Stable
CTC-304I17.3	0.0391793	6.31423	6.31083	1.27359e-08	1.04775e-07	8.90194	Stable
LINC01282	0.0650196	6.31474	6.27657	1.47924e-08	1.20366e-07	8.89193	Stable
CTD-2368P22.1	-0.142357	7.42992	-6.1784	2.26801e-08	1.79056e-07	8.88197	Stable
LINC01233	0.0368608	6.31142	6.31831	1.23262e-08	1.01825e-07	8.86826	Stable
RP11-263K4.5	0.0363123	6.31467	6.29838	1.34485e-08	1.10333e-07	8.86379	Stable
RP11-307P5.2	0.0461396	6.31717	6.28415	1.43105e-08	1.16683e-07	8.86246	Stable
RP3-348I23.2	0.0395714	6.30849	6.325	1.19706e-08	9.9025e-08	8.85881	Stable
RP11-51P8.1	0.0351652	6.30742	6.33171	1.16245e-08	9.62953e-08	8.85832	Stable
RP11-379H8.1	0.0724496	6.30817	6.31702	1.23962e-08	1.02262e-07	8.84323	Stable
RP11-733D4.1	0.0387574	6.31488	6.29227	1.38123e-08	1.1293e-07	8.82454	Stable
CTD-3073N11.9	0.0472983	6.30735	6.31685	1.24052e-08	1.02265e-07	8.81569	Stable
RP11-470F18.1	0.034337	6.31278	6.2979	1.34767e-08	1.10488e-07	8.80437	Stable
RP11-85M22.1	0.0335655	6.30958	6.29939	1.33889e-08	1.09919e-07	8.75445	Stable
RP11-566H8.2	0.0349346	6.31154	6.28922	1.39972e-08	1.14363e-07	8.74354	Stable
LINC01017	0.0358832	6.31605	6.26787	1.53644e-08	1.24342e-07	8.74303	Stable
RP11-35J10.7	-0.286378	6.65551	-6.25183	1.64774e-08	1.32809e-07	8.7378	Down
RP11-277J6.3	0.0339534	6.30911	6.29295	1.37712e-08	1.12671e-07	8.72383	Stable
RP11-540O11.6	0.0725562	6.32152	6.19624	2.09884e-08	1.66361e-07	8.70121	Stable
RP11-711K1.7	0.040617	6.30885	6.28599	1.41959e-08	1.15828e-07	8.68885	Stable
AC020743.2	0.0336591	6.31196	6.27412	1.49512e-08	1.21575e-07	8.68618	Stable
AC009955.8	0.0326178	6.30528	6.29675	1.35443e-08	1.10966e-07	8.68143	Stable
RP11-673P17.2	0.0346105	6.31374	6.26291	1.57008e-08	1.26893e-07	8.67703	Stable
CTB-118P15.2	0.0297178	6.30449	6.29654	1.35568e-08	1.10993e-07	8.6639	Stable
MIR217HG	0.051282	6.32021	6.2245	1.85612e-08	1.48502e-07	8.65051	Stable
RP11-399K21.10	0.0385085	6.30991	6.26845	1.53259e-08	1.24199e-07	8.64757	Stable
C6orf223	0.301026	6.88321	6.20568	2.01448e-08	1.60099e-07	8.62546	Up
AC097468.7	0.0338855	6.30951	6.2688	1.53024e-08	1.24093e-07	8.62539	Stable
RP11-316M1.3	0.0584922	6.30941	6.2681	1.5349e-08	1.24302e-07	8.62022	Stable
AC007652.1	0.0387722	6.31628	6.23436	1.77809e-08	1.42546e-07	8.60763	Stable
RP11-90L1.8	0.216443	7.24879	6.12437	2.86686e-08	2.22219e-07	8.6018	Stable
RP5-1047A19.4	0.0677056	6.31414	6.22823	1.82616e-08	1.46203e-07	8.5987	Stable
RP11-707P20.1	0.0368505	6.31456	6.23834	1.74752e-08	1.40189e-07	8.58464	Stable
LINC01596	0.0367439	6.31024	6.25669	1.61321e-08	1.30202e-07	8.58432	Stable
LLNLR-249E10.1	0.0411541	6.31824	6.21345	1.94756e-08	1.55401e-07	8.58037	Stable
CTD-2245F17.2	0.0578793	6.31035	6.25078	1.65531e-08	1.3333e-07	8.5701	Stable
RP11-359N11.1	0.050387	6.31772	6.21123	1.96641e-08	1.56801e-07	8.56928	Stable
FGF14-IT1	-0.297815	6.59531	-6.16817	2.37105e-08	1.86451e-07	8.55145	Down
AC116609.2	0.0495228	6.32444	6.18446	2.20914e-08	1.74755e-07	8.53808	Stable
AC006369.3	0.0444401	6.31839	6.20256	2.04199e-08	1.62069e-07	8.51908	Stable
AC010761.14	0.041487	6.30472	6.25697	1.61125e-08	1.30131e-07	8.51609	Stable
RP11-217C7.1	0.0316955	6.30107	6.27177	1.51051e-08	1.22743e-07	8.50708	Stable
RP11-795J1.1	-0.225393	6.52177	-6.12158	2.90168e-08	2.24772e-07	8.50304	Stable
LINC01056	0.0347585	6.30906	6.24203	1.71963e-08	1.38138e-07	8.50179	Stable
CTD-3187F8.2	0.0325862	6.30716	6.2477	1.67772e-08	1.35043e-07	8.50083	Stable
FGF12-AS1	0.028653	6.30123	6.27001	1.52214e-08	1.2352e-07	8.4918	Stable
RP11-250B2.3	-0.208591	7.21781	-6.11393	2.99939e-08	2.3219e-07	8.48054	Stable
RP11-321P16.1	0.156671	6.32659	6.13345	2.75624e-08	2.13922e-07	8.47367	Stable
LINC00434	0.0407008	6.31089	6.22143	1.88103e-08	1.50394e-07	8.4607	Stable
LINC01206	0.313664	6.78632	6.18165	2.23621e-08	1.76662e-07	8.45588	Up
RP11-350A1.2	0.0294329	6.30246	6.25205	1.64616e-08	1.32772e-07	8.43527	Stable
LINC01394	0.0326359	6.30317	6.24646	1.68676e-08	1.35589e-07	8.43266	Stable
LINC01438	0.0314848	6.30263	6.24651	1.68643e-08	1.35589e-07	8.42613	Stable
RP11-98G13.1	0.0510177	6.32331	6.16124	2.44341e-08	1.91636e-07	8.42533	Stable
CTC-490G23.4	0.0396745	6.30592	6.23243	1.79313e-08	1.43655e-07	8.42469	Stable
CTA-125H2.1	0.0382427	6.31629	6.18944	2.16182e-08	1.71125e-07	8.42267	Stable
RP11-161D15.2	0.0303793	6.30513	6.23977	1.73667e-08	1.39412e-07	8.41999	Stable
LINC00683	-0.174457	6.97085	-6.15338	2.52817e-08	1.97634e-07	8.41976	Stable
AC009305.1	0.0372247	6.31037	6.21555	1.92977e-08	1.54085e-07	8.41893	Stable
AC091199.1	0.112388	6.31997	6.17184	2.33359e-08	1.83747e-07	8.41817	Stable
LINC00307	0.0358992	6.31338	6.2047	2.0231e-08	1.60677e-07	8.41486	Stable
RP11-642D21.2	0.0738849	6.32728	6.14441	2.62841e-08	2.05067e-07	8.4141	Stable
RP11-142C4.6	-0.245776	6.96785	-6.1527	2.53564e-08	1.98088e-07	8.40191	Stable
RP11-358H18.3	0.0454814	6.31767	6.17334	2.31844e-08	1.82795e-07	8.38263	Stable
AC034228.4	0.0342057	6.30984	6.20978	1.97888e-08	1.57584e-07	8.37184	Stable
RP11-31I22.4	0.0299308	6.30729	6.21727	1.91546e-08	1.53044e-07	8.36088	Stable
AC007795.1	0.0369554	6.3159	6.17738	2.27813e-08	1.79736e-07	8.3523	Stable
RP11-737O24.1	0.060429	6.31491	6.17217	2.33017e-08	1.83599e-07	8.3219	Stable
AC007349.4	0.0352544	6.30626	6.20748	1.99874e-08	1.5906e-07	8.30966	Stable
RP11-960B9.2	0.0435576	6.31719	6.15688	2.4901e-08	1.95042e-07	8.3081	Stable
AY269186.2	0.120437	6.3215	6.13969	2.68273e-08	2.08742e-07	8.30695	Stable
LINC01359	-0.345643	7.07323	-6.10728	3.08688e-08	2.38191e-07	8.30489	Down
AC016629.3	-0.331915	7.04691	-6.11258	3.01687e-08	2.33392e-07	8.30481	Down
TTTY5	0.0421655	6.31255	6.1663	2.39037e-08	1.87847e-07	8.30412	Stable
RP11-398A8.5	0.036813	6.30569	6.20653	2.00705e-08	1.59614e-07	8.30067	Stable
AP001255.2	0.0334052	6.31071	6.18363	2.2171e-08	1.75268e-07	8.27554	Stable
AC091729.8	0.123102	6.33052	6.09351	3.27632e-08	2.51346e-07	8.27467	Stable
RP11-363L24.3	0.0612784	6.31939	6.13624	2.72313e-08	2.1149e-07	8.2654	Stable
RP11-149B9.2	0.0283614	6.30506	6.19933	2.07082e-08	1.64249e-07	8.25348	Stable
RP11-621L6.2	0.051685	6.31552	6.14331	2.641e-08	2.05781e-07	8.22822	Stable
RP1-144F13.3	0.0292378	6.30053	6.20993	1.97754e-08	1.57583e-07	8.22635	Stable
RP11-64B16.3	0.12866	6.335	6.01512	4.59438e-08	3.43844e-07	8.22305	Stable
RP11-302F12.3	0.036621	6.30434	6.18947	2.16155e-08	1.71125e-07	8.20226	Stable
AC006296.1	0.0332399	6.30815	6.17121	2.33993e-08	1.84125e-07	8.17866	Stable
RP11-84A19.3	0.136425	6.3287	6.0369	4.18304e-08	3.15233e-07	8.1517	Stable
RP11-34N19.1	0.0361632	6.31271	6.1442	2.6308e-08	2.0512e-07	8.14995	Stable
AC006372.5	0.327743	6.75668	6.10305	3.14385e-08	2.42117e-07	8.14388	Up
AC018832.1	0.0328169	6.30967	6.15486	2.51194e-08	1.96623e-07	8.13449	Stable
LINC00472	-0.27417	7.45381	-5.99158	5.08383e-08	3.77398e-07	8.13407	Down
RP11-512N4.2	0.145552	6.34331	6.01106	4.67537e-08	3.49248e-07	8.13262	Stable
AC103563.9	0.157112	6.33726	6.03004	4.30844e-08	3.24479e-07	8.11037	Stable
RP11-1079K10.2	0.0782224	6.30773	6.14628	2.60716e-08	2.03543e-07	8.10828	Stable
RP11-350G24.1	0.037407	6.30446	6.15845	2.47315e-08	1.93841e-07	8.09864	Stable
AC091153.4	0.0428451	6.31011	6.14076	2.67036e-08	2.07932e-07	8.09794	Stable
RP11-706J10.2	0.0604761	6.31932	6.09664	3.23225e-08	2.48444e-07	8.09198	Stable
RP11-897M7.1	0.230927	6.48181	6.0603	3.78149e-08	2.87514e-07	8.0682	Stable
DSCR4-IT1	0.0325063	6.30946	6.13956	2.68425e-08	2.08742e-07	8.06584	Stable
AC107057.1	0.0321568	6.31009	6.12777	2.8249e-08	2.19109e-07	8.05461	Stable
RP11-308B16.2	0.0326312	6.30197	6.16194	2.436e-08	1.9118e-07	8.05033	Stable
AP000462.2	0.0594268	6.31849	6.09068	3.31657e-08	2.5427e-07	8.04568	Stable
RP11-150D5.2	0.0285727	6.30172	6.16315	2.42323e-08	1.90303e-07	8.04134	Stable
RP11-849F2.4	0.033244	6.30453	6.1534	2.52798e-08	1.97634e-07	8.03857	Stable
RP11-274G22.1	-0.216146	6.4893	-5.95927	5.84023e-08	4.29807e-07	8.01037	Stable
RP11-236L14.2	-0.218466	6.73633	-6.08477	3.40242e-08	2.60184e-07	8.00479	Stable
RP11-211F2.1	0.0372933	6.31158	6.11024	3.04759e-08	2.35311e-07	7.98512	Stable
RP11-661D19.3	0.0748082	6.31868	6.07147	3.60349e-08	2.7468e-07	7.97384	Stable
RP11-1J7.1	0.036362	6.30312	6.13884	2.69267e-08	2.0926e-07	7.97314	Stable
RP11-98J9.2	0.0331295	6.30987	6.11041	3.04539e-08	2.35293e-07	7.94998	Stable
LIPE-AS1	0.226266	7.21833	5.96006	5.82044e-08	4.28616e-07	7.93946	Stable
RP11-254I22.3	0.153926	6.34334	5.94672	6.1633e-08	4.51635e-07	7.93789	Stable
LINC01078	0.0340907	6.30956	6.10388	3.13259e-08	2.41406e-07	7.91524	Stable
RP11-529H2.1	0.0340907	6.30956	6.10388	3.13259e-08	2.41406e-07	7.91524	Stable
OGFRP1	0.172907	7.28722	5.94301	6.26187e-08	4.58015e-07	7.90702	Stable
RP11-61O1.1	0.0812563	6.31457	6.064	3.72164e-08	2.83143e-07	7.90176	Stable
LINC00508	0.0416129	6.30794	6.09392	3.27051e-08	2.51062e-07	7.89748	Stable
RP11-625L16.3	0.0480883	6.31049	6.07172	3.59969e-08	2.74565e-07	7.88622	Stable
DIAPH3-AS2	0.0411819	6.30344	6.11192	3.02559e-08	2.33915e-07	7.87585	Stable
RP4-655C5.9	0.0336438	6.30852	6.09755	3.21953e-08	2.47626e-07	7.87086	Stable
LINC00615	0.0451572	6.31788	6.0416	4.09917e-08	3.09304e-07	7.84447	Stable
RP11-18J9.3	0.0340573	6.31231	6.07499	3.54916e-08	2.70884e-07	7.84229	Stable
DSCAM-IT1	0.125589	6.31151	6.05162	3.92575e-08	2.97534e-07	7.83871	Stable
AC011754.1	0.0331985	6.30797	6.08802	3.35491e-08	2.5688e-07	7.82103	Stable
RP5-921G16.2	0.0301278	6.30392	6.10162	3.16344e-08	2.43468e-07	7.81354	Stable
RP1-91J24.3	0.0797667	6.32155	6.0157	4.58292e-08	3.43201e-07	7.81173	Stable
RP11-116N8.4	0.030269	6.31171	6.06975	3.63038e-08	2.76553e-07	7.809	Stable
RP11-217E13.1	0.0407258	6.31287	6.06006	3.78548e-08	2.87634e-07	7.80309	Stable
RP11-152D8.1	0.0391413	6.32284	6.01631	4.57089e-08	3.42516e-07	7.80309	Stable
CTC-297N7.10	0.0384247	6.31704	6.04092	4.11119e-08	3.10015e-07	7.79977	Stable
RP11-724M22.1	0.0341441	6.30938	6.07757	3.50994e-08	2.68063e-07	7.7997	Stable
FAM27E5	0.0349456	6.31396	6.05374	3.89006e-08	2.95017e-07	7.78747	Stable
BLACE	0.0546806	6.32597	6.00111	4.87962e-08	3.63595e-07	7.78217	Stable
RP11-388K12.1	0.0289169	6.30755	6.08033	3.46835e-08	2.65055e-07	7.77979	Stable
RP11-366M4.13	0.0323273	6.30235	6.09528	3.25131e-08	2.49749e-07	7.77796	Stable
LINC01091	-0.226306	7.26538	-5.92444	6.78033e-08	4.92616e-07	7.77544	Stable
CTB-17P3.4	0.112585	6.31698	6.02688	4.36744e-08	3.28715e-07	7.74949	Stable
RP11-299H22.7	0.0406933	6.31134	6.04805	3.98668e-08	3.01961e-07	7.74931	Stable
RP11-351A20.2	0.0276527	6.30305	6.08932	3.33609e-08	2.55603e-07	7.74315	Stable
RP11-115D19.4	0.0320968	6.31316	6.0456	4.0291e-08	3.04787e-07	7.73565	Stable
RP11-628E19.2	0.0327415	6.30845	6.06495	3.70648e-08	2.8217e-07	7.73087	Stable
RP4-784A16.4	0.0343903	6.31283	6.04255	4.08231e-08	3.08226e-07	7.72996	Stable
RP11-358H9.1	0.0296772	6.30253	6.08608	3.38323e-08	2.58882e-07	7.72571	Stable
LINC00350	0.0466217	6.30923	6.04397	4.05743e-08	3.06541e-07	7.70462	Stable
RP11-35J1.2	0.0461655	6.31511	6.01777	4.54227e-08	3.40799e-07	7.69424	Stable
CTB-13L3.1	0.052097	6.30548	6.05539	3.86253e-08	2.93115e-07	7.65587	Stable
LINC01270	0.206823	6.88336	5.95324	5.99331e-08	4.39989e-07	7.65195	Stable
SH3PXD2A-AS1	0.176355	7.54861	5.85481	9.12881e-08	6.47863e-07	7.65154	Stable
CASC23	0.0866911	6.32921	5.95121	6.04563e-08	4.43285e-07	7.6407	Stable
CTD-2034I4.2	0.0723022	6.32225	5.97911	5.36348e-08	3.96924e-07	7.63901	Stable
RP1-127L4.7	0.0329377	6.30389	6.05658	3.84275e-08	2.918e-07	7.63735	Stable
RP11-570K4.1	0.0370774	6.31286	6.02332	4.43489e-08	3.33581e-07	7.63349	Stable
RP1-90J20.2	0.0351465	6.31305	6.01992	4.50027e-08	3.3786e-07	7.62495	Stable
RP11-81F13.2	0.0333847	6.30658	6.04445	4.04901e-08	3.06099e-07	7.61479	Stable
RP11-8L21.1	0.0320512	6.31276	6.01667	4.56373e-08	3.42194e-07	7.60914	Stable
AC067969.2	0.0375848	6.31189	6.02117	4.47621e-08	3.36265e-07	7.60759	Stable
LINC01140	-0.272309	7.33418	-5.87207	8.48116e-08	6.055e-07	7.60619	Down
LINC01520	0.0443986	6.32008	5.97169	5.53719e-08	4.09019e-07	7.5728	Stable
RP13-379L11.2	0.129785	6.34773	5.85029	9.30664e-08	6.59699e-07	7.56914	Stable
LINC00706	0.0560565	6.30645	6.02218	4.45685e-08	3.35022e-07	7.56746	Stable
RP11-445J9.1	0.0371987	6.3105	6.01344	4.62756e-08	3.45894e-07	7.5614	Stable
RP5-837I24.6	0.02858	6.30264	6.04702	4.00451e-08	3.03119e-07	7.55971	Stable
AC017074.1	0.0344547	6.31169	6.00666	4.76456e-08	3.55688e-07	7.55183	Stable
AC009478.1	0.112982	6.30716	5.98533	5.2222e-08	3.86949e-07	7.54398	Stable
RP11-152H18.4	0.0669203	6.3257	5.93844	6.38568e-08	4.66785e-07	7.53777	Stable
RP11-561B11.6	0.0560983	6.311	5.99541	5.00085e-08	3.72109e-07	7.52126	Stable
RP11-716H6.2	0.036126	6.31575	5.97603	5.43493e-08	4.01713e-07	7.49504	Stable
RP11-313E19.2	0.0634643	6.3116	5.9826	5.28372e-08	3.91264e-07	7.48716	Stable
RP11-643G5.6	0.0557697	6.31089	5.99426	5.02565e-08	3.73544e-07	7.48414	Stable
RP11-546M21.6	0.0660727	6.31105	5.98993	5.11997e-08	3.79609e-07	7.48325	Stable
AC093818.1	0.179176	6.96193	5.89083	7.82852e-08	5.6193e-07	7.48059	Stable
RP11-587H10.2	0.031887	6.30916	6.00212	4.85852e-08	3.62476e-07	7.47661	Stable
RP11-286O18.1	0.151837	6.34922	5.81959	1.06058e-07	7.46029e-07	7.47328	Stable
CTD-2130F23.1	0.0339841	6.31026	5.9953	5.00322e-08	3.72109e-07	7.46772	Stable
RP11-30L3.2	0.0372536	6.30521	6.01393	4.61797e-08	3.45393e-07	7.45851	Stable
RP11-327O17.2	0.0517604	6.30955	5.99071	5.10278e-08	3.78569e-07	7.45734	Stable
RP4-735C1.4	0.0930816	6.32751	5.90389	7.40341e-08	5.34308e-07	7.45383	Stable
RP11-461O7.1	-0.210726	6.72594	-5.93503	6.47981e-08	4.73085e-07	7.44794	Stable
RP11-530C5.4	-0.294135	6.76838	-5.92586	6.73941e-08	4.89941e-07	7.44441	Down
RP11-17A1.3	-0.200881	6.64685	-5.92114	6.87691e-08	4.99026e-07	7.4238	Stable
RP11-335E6.3	0.0483882	6.31249	5.96627	5.66746e-08	4.17608e-07	7.42041	Stable
RP11-100F15.1	0.0335289	6.31113	5.97861	5.37501e-08	3.97531e-07	7.41375	Stable
RP11-68E19.2	0.0582649	6.33014	5.89794	7.59422e-08	5.46098e-07	7.40667	Stable
CTC-573M9.1	0.0363249	6.30395	5.99818	4.94152e-08	3.67978e-07	7.38877	Stable
AC109589.1	0.0376095	6.31062	5.97097	5.55443e-08	4.10039e-07	7.38372	Stable
CTD-2340D6.2	0.0874978	6.32232	5.90152	7.4788e-08	5.39423e-07	7.37218	Stable
RP11-400K9.3	0.0656366	6.31217	5.9525	6.01238e-08	4.41118e-07	7.37116	Stable
RP11-1094M14.10	0.0327269	6.31035	5.96781	5.63025e-08	4.15379e-07	7.36061	Stable
CTD-2311B13.2	0.0278783	6.3015	6.00148	4.87188e-08	3.63245e-07	7.3483	Stable
CACNA1C-IT1	0.0447026	6.31756	5.92691	6.70918e-08	4.88339e-07	7.34645	Stable
AC005550.5	0.0365636	6.31787	5.92772	6.68596e-08	4.86945e-07	7.33391	Stable
CTD-2588J1.1	0.0319335	6.31125	5.9581	5.86976e-08	4.31715e-07	7.32791	Stable
RP11-1094H24.3	0.0279593	6.30143	5.99406	5.0298e-08	3.7362e-07	7.31689	Stable
RP11-35J10.6	-0.249556	6.66053	-5.87987	8.20342e-08	5.86724e-07	7.30185	Stable
RP5-1024N4.2	0.0365265	6.31077	5.94635	6.17299e-08	4.5179e-07	7.28573	Stable
AC106875.1	0.0505625	6.32257	5.89393	7.7255e-08	5.54869e-07	7.2856	Stable
RP1-228H13.5	0.153217	7.1234	5.80779	1.11514e-07	7.82106e-07	7.28417	Stable
CTC-518B2.10	0.037533	6.31822	5.91042	7.1994e-08	5.20529e-07	7.27377	Stable
CTD-2644I21.1	0.0345663	6.31392	5.93221	6.55843e-08	4.78533e-07	7.27089	Stable
LINC01593	0.0356832	6.31464	5.92658	6.71839e-08	4.88711e-07	7.26753	Stable
RP11-434C1.2	0.0319476	6.30853	5.95349	5.98688e-08	4.39787e-07	7.26103	Stable
RP11-429J17.4	0.0345193	6.30797	5.95408	5.9718e-08	4.38949e-07	7.25658	Stable
RP11-227H15.5	0.05409	6.31856	5.89888	7.56355e-08	5.4422e-07	7.25292	Stable
RP11-556H2.4	0.0590443	6.31657	5.89985	7.53226e-08	5.42296e-07	7.25283	Stable
CTC-503K11.2	0.0395018	6.30822	5.94644	6.17071e-08	4.5179e-07	7.23987	Stable
CTD-2015H3.1	0.0431924	6.30099	5.96701	5.64953e-08	4.16544e-07	7.23843	Stable
RP11-202K23.1	0.0789067	6.32704	5.86568	8.71555e-08	6.20379e-07	7.22961	Stable
RP11-213G2.2	-0.246968	6.76505	-5.87167	8.49568e-08	6.06174e-07	7.22836	Stable
SIDT1-AS1	0.0581264	6.31508	5.90065	7.50653e-08	5.40769e-07	7.22608	Stable
RP11-381I15.1	0.0404008	6.31422	5.91432	7.0805e-08	5.12552e-07	7.22426	Stable
RP11-685A21.1	0.0633406	6.3176	5.88495	8.02753e-08	5.75178e-07	7.18986	Stable
RP11-252P19.2	0.0932843	6.31908	5.88214	8.12421e-08	5.81756e-07	7.18805	Stable
RP11-588P8.1	0.0325048	6.30802	5.93754	6.41056e-08	4.68316e-07	7.18499	Stable
RP13-348B13.2	0.0320327	6.30954	5.92808	6.67561e-08	4.86488e-07	7.17021	Stable
RP11-93K22.6	0.0392643	6.30819	5.92956	6.63322e-08	4.83694e-07	7.17002	Stable
CTB-105L4.2	0.0331038	6.31245	5.90987	7.21642e-08	5.21443e-07	7.14766	Stable
RP11-804F13.1	0.0325223	6.30943	5.92014	6.90638e-08	5.00859e-07	7.13735	Stable
TRHDE-AS1	-0.366103	7.39378	-5.74496	1.4556e-07	1.01021e-06	7.13116	Down
AP001631.10	0.0463417	6.31827	5.8742	8.40458e-08	6.00392e-07	7.13028	Stable
AADACL2-AS1	0.349483	6.72122	5.83111	1.00986e-07	7.12873e-07	7.12544	Up
ZMYND10-AS1	0.0300477	6.3067	5.92141	6.86876e-08	4.98737e-07	7.09271	Stable
CCDC148-AS1	0.0338731	6.31159	5.90068	7.50571e-08	5.40769e-07	7.09242	Stable
AC004901.1	0.0743122	6.32187	5.85008	9.31494e-08	6.59896e-07	7.09156	Stable
RP11-88H10.2	0.043933	6.31718	5.86863	8.60644e-08	6.12978e-07	7.08704	Stable
LINC00901	0.173538	6.33647	5.78853	1.21017e-07	8.47755e-07	7.08696	Stable
AC011513.4	0.0657084	6.31882	5.85726	9.03428e-08	6.41536e-07	7.08256	Stable
AC004054.1	0.0328658	6.30815	5.91225	7.14343e-08	5.16795e-07	7.08078	Stable
RP11-53B5.1	0.0311761	6.30742	5.91462	7.07143e-08	5.12206e-07	7.07666	Stable
AC005786.5	0.0652711	6.31608	5.86227	8.84329e-08	6.28721e-07	7.06821	Stable
RP1-249F5.3	0.0319266	6.30876	5.90628	7.32821e-08	5.29201e-07	7.06589	Stable
RP11-463H12.2	0.0425724	6.31876	5.85393	9.16346e-08	6.49936e-07	7.05882	Stable
RP11-266K22.2	0.0549834	6.32128	5.84319	9.59248e-08	6.77948e-07	7.05323	Stable
CTB-107G13.1	-0.264554	6.65765	-5.80744	1.11682e-07	7.82825e-07	7.04894	Down
RP11-875H7.1	0.0355246	6.31231	5.8817	8.13965e-08	5.82512e-07	7.02666	Stable
RP5-1048B16.1	0.0547566	6.33337	5.78197	1.24436e-07	8.70687e-07	7.01633	Stable
RP11-472G23.10	0.0321417	6.30988	5.88577	7.99947e-08	5.73856e-07	6.99897	Stable
SMIM2-IT1	0.0287202	6.30187	5.91556	7.04308e-08	5.10463e-07	6.9941	Stable
RP11-1437A8.4	0.0754437	6.32411	5.81802	1.06771e-07	7.50601e-07	6.99116	Stable
CTA-407F11.9	0.0261475	6.30467	5.89623	7.64986e-08	5.49768e-07	6.95741	Stable
AC017002.4	0.0567838	6.31258	5.8475	9.41798e-08	6.66405e-07	6.94306	Stable
LINC01322	0.427292	6.6575	5.76884	1.31559e-07	9.18375e-07	6.93245	Up
RP11-638I2.8	0.0431172	6.31822	5.82351	1.04306e-07	7.35438e-07	6.91837	Stable
NR2F2-AS1	-0.25562	6.99491	-5.74568	1.45123e-07	1.00775e-06	6.89525	Down
AC016747.3	0.14	7.27266	5.68279	1.89268e-07	1.28955e-06	6.8873	Stable
RP11-787D18.2	0.0255936	6.3029	5.88559	8.00567e-08	5.73956e-07	6.8808	Stable
RP11-155I9.1	0.0266653	6.30567	5.87474	8.38504e-08	5.99354e-07	6.87866	Stable
RP11-644L4.1	0.0423917	6.30491	5.87133	8.50802e-08	6.06692e-07	6.87743	Stable
RP11-730N24.2	0.0345587	6.3071	5.86281	8.82288e-08	6.27645e-07	6.87039	Stable
XIRP2-AS1	0.0324513	6.30579	5.8691	8.58948e-08	6.12135e-07	6.86469	Stable
FSIP2-AS1	-0.199886	6.65763	-5.76762	1.32242e-07	9.22606e-07	6.85095	Stable
MAGI2-AS3	-0.129562	7.67598	-5.6495	2.17742e-07	1.46846e-06	6.84449	Stable
KB-1592A4.14	0.0517597	6.32911	5.76174	1.35578e-07	9.44242e-07	6.83792	Stable
RP5-1119A7.10	0.0268771	6.30643	5.85891	8.97073e-08	6.37403e-07	6.8287	Stable
LINC01559	0.347394	6.49113	5.70002	1.76009e-07	1.20679e-06	6.8219	Up
RP11-550P17.5	0.0320624	6.30819	5.84961	9.33356e-08	6.60823e-07	6.81888	Stable
ADGRL3-AS1	0.0332043	6.31181	5.82167	1.05126e-07	7.40347e-07	6.81678	Stable
RP5-1024N4.4	-0.200055	6.82198	-5.75389	1.4016e-07	9.74997e-07	6.81243	Stable
TEX36-AS1	0.0332205	6.30833	5.84535	9.50429e-08	6.72113e-07	6.80334	Stable
RP11-317N8.5	0.179876	6.97979	5.70635	1.71368e-07	1.177e-06	6.80283	Stable
RP11-15G16.1	0.0379522	6.31519	5.80849	1.11181e-07	7.80229e-07	6.79863	Stable
RP11-351O2.1	0.0317472	6.30845	5.84117	9.67508e-08	6.83381e-07	6.78807	Stable
RP11-87C12.6	0.0333005	6.3109	5.81555	1.07897e-07	7.58071e-07	6.77245	Stable
AC005394.1	0.0321818	6.30893	5.8224	1.04799e-07	7.38483e-07	6.71726	Stable
CTB-158E9.1	0.0508564	6.32823	5.73526	1.51662e-07	1.04828e-06	6.71188	Stable
LINC00838	0.14346	6.34219	5.66653	2.02689e-07	1.37393e-06	6.7026	Stable
AC026167.1	0.0294517	6.30639	5.82728	1.02644e-07	7.24147e-07	6.69449	Stable
RP3-425P12.5	0.0288126	6.30798	5.81991	1.05916e-07	7.45472e-07	6.69143	Stable
LINC01625	-0.219987	6.76605	-5.7259	1.5778e-07	1.08994e-06	6.68967	Stable
LINC00681	-0.250038	6.63751	-5.70044	1.75697e-07	1.20596e-06	6.66619	Down
RP11-344J7.3	0.0507619	6.32423	5.71839	1.62871e-07	1.12187e-06	6.65687	Stable
RP11-386D6.1	0.0804487	6.33691	5.68135	1.90418e-07	1.29591e-06	6.65426	Stable
CYP1B1-AS1	-0.213232	7.18736	-5.64106	2.2561e-07	1.5181e-06	6.64574	Stable
RP11-38J22.1	0.0321646	6.30733	5.8098	1.10565e-07	7.76365e-07	6.63794	Stable
RP11-33N16.3	0.0422287	6.31358	5.77397	1.2873e-07	8.99153e-07	6.62739	Stable
RP4-598P13.1	0.265546	6.51124	5.68215	1.89778e-07	1.29229e-06	6.62506	Up
RP11-482M8.3	0.127135	6.33284	5.6952	1.79622e-07	1.22945e-06	6.62363	Stable
RP11-69C17.2	0.0340181	6.3125	5.78407	1.23329e-07	8.63446e-07	6.62261	Stable
RP11-92B11.4	0.118041	6.34699	5.60974	2.57303e-07	1.72359e-06	6.61853	Stable
WDFY3-AS2	-0.127057	7.25887	-5.61979	2.46682e-07	1.65522e-06	6.61513	Stable
LINC01515	-0.271537	7.49674	-5.59349	2.75437e-07	1.83816e-06	6.59229	Down
AC099552.2	0.0387032	6.31223	5.76716	1.32498e-07	9.2385e-07	6.55954	Stable
NAV2-AS4	0.135022	6.34029	5.64166	2.25042e-07	1.51513e-06	6.55731	Stable
ZNF630-AS1	0.0554286	6.32059	5.72458	1.58664e-07	1.09415e-06	6.55072	Stable
RP11-23I7.1	0.0316719	6.30893	5.77965	1.25665e-07	8.78772e-07	6.53905	Stable
RP11-483C6.1	-0.339308	6.71246	-5.66063	2.07786e-07	1.40689e-06	6.51963	Down
RP3-514A23.2	0.0457094	6.31844	5.72565	1.57948e-07	1.09047e-06	6.51831	Stable
RP11-536C10.16	0.0327773	6.31313	5.75511	1.39439e-07	9.70542e-07	6.51666	Stable
PRICKLE2-AS2	0.0537596	6.32221	5.69751	1.77875e-07	1.21888e-06	6.50917	Stable
RP11-109M17.2	0.177807	6.2963	5.74439	1.45912e-07	1.01206e-06	6.50331	Stable
CTD-2333K2.1	0.0554895	6.31317	5.74345	1.46498e-07	1.01494e-06	6.4996	Stable
DDC-AS1	0.0436251	6.33435	5.65346	2.14147e-07	1.44667e-06	6.48743	Stable
EIF1B-AS1	-0.195748	7.29542	-5.57639	2.95869e-07	1.95667e-06	6.46019	Stable
RP11-632K5.2	0.0369526	6.31091	5.74909	1.43039e-07	9.94442e-07	6.45799	Stable
RP11-787B4.2	0.0391577	6.31827	5.71413	1.65829e-07	1.14092e-06	6.45085	Stable
LL22NC03-121E8.3	0.0423423	6.31976	5.70031	1.75787e-07	1.20596e-06	6.4312	Stable
RP11-107I14.2	0.0260572	6.30314	5.77546	1.27921e-07	8.94024e-07	6.42222	Stable
CTD-2325B11.1	0.0566348	6.30549	5.76174	1.35581e-07	9.44242e-07	6.41946	Stable
RP4-614C15.2	0.0375328	6.31639	5.71471	1.65425e-07	1.1388e-06	6.4163	Stable
RP11-135A1.3	0.0400245	6.309	5.7483	1.43519e-07	9.97198e-07	6.41506	Stable
KCNIP4-IT1	-0.274376	6.57942	-5.59331	2.75639e-07	1.83816e-06	6.40615	Down
AC006372.6	0.277934	6.74932	5.63462	2.31794e-07	1.55795e-06	6.39535	Up
AP001610.9	0.0313569	6.3088	5.74401	1.46151e-07	1.01313e-06	6.38886	Stable
RP11-815J4.1	0.0324188	6.30983	5.7384	1.49658e-07	1.03503e-06	6.38223	Stable
RP11-597A11.6	0.0410233	6.3178	5.69617	1.78887e-07	1.22512e-06	6.37722	Stable
RP11-433A10.2	0.0384679	6.3193	5.68967	1.83861e-07	1.25629e-06	6.37308	Stable
RP11-1109F11.3	-0.218364	6.84944	-5.62707	2.39256e-07	1.6063e-06	6.36579	Stable
C6orf3	-0.183669	6.98647	-5.60015	2.67864e-07	1.79231e-06	6.3615	Stable
LUCAT1	0.219442	7.35582	5.53649	3.49538e-07	2.28376e-06	6.36107	Stable
RP11-250B2.6	-0.157692	6.97343	-5.5983	2.69942e-07	1.8042e-06	6.34894	Stable
RP11-423H2.5	0.0801495	6.33062	5.59218	2.76949e-07	1.84175e-06	6.33632	Stable
CTA-392E5.1	0.375412	6.64352	5.61188	2.55002e-07	1.70913e-06	6.33256	Up
RP11-554A11.5	0.0310111	6.30862	5.72528	1.58194e-07	1.09154e-06	6.31241	Stable
RP11-315A17.1	0.0352965	6.31749	5.68349	1.88715e-07	1.28652e-06	6.30937	Stable
LINC00622	-0.202772	6.94078	-5.59335	2.75601e-07	1.83816e-06	6.30219	Stable
CTC-293G12.1	0.0260161	6.30353	5.74317	1.46667e-07	1.01553e-06	6.29842	Stable
RP11-20J1.1	0.0259935	6.30348	5.74163	1.47628e-07	1.02159e-06	6.29121	Stable
RP11-16C1.3	0.114256	6.33548	5.54423	3.38431e-07	2.21726e-06	6.28589	Stable
RP11-305L7.7	-0.191815	7.00805	-5.57374	2.99177e-07	1.97635e-06	6.27858	Stable
RP4-597A16.2	0.0416167	6.31841	5.66532	2.03725e-07	1.38017e-06	6.27268	Stable
RP11-605F20.1	0.0344795	6.31051	5.70835	1.69923e-07	1.16774e-06	6.27115	Stable
CTC-459M5.1	0.0714682	6.31981	5.65543	2.12376e-07	1.43552e-06	6.25441	Stable
RP11-430L16.1	0.04243	6.31261	5.69222	1.81894e-07	1.24357e-06	6.2478	Stable
RP11-282I1.2	0.0320524	6.30806	5.71044	1.68435e-07	1.15818e-06	6.23717	Stable
RP11-100M12.2	0.0284085	6.30566	5.72136	1.60843e-07	1.10853e-06	6.23442	Stable
SCGB1B2P	-0.534515	7.13949	-5.55083	3.29232e-07	2.16174e-06	6.22935	Down
RP1-293L6.1	0.0344881	6.31512	5.67473	1.95807e-07	1.32955e-06	6.22405	Stable
AP000472.3	0.0361512	6.31092	5.68909	1.84311e-07	1.25865e-06	6.20528	Stable
RP11-12M5.3	0.0396081	6.31847	5.64737	2.19699e-07	1.48083e-06	6.20434	Stable
AC046143.3	0.212086	6.77466	5.58206	2.88934e-07	1.91612e-06	6.20273	Stable
AC084149.2	0.054485	6.30686	5.68578	1.86897e-07	1.27558e-06	6.19816	Stable
LINC01527	0.237696	6.60925	5.59001	2.79476e-07	1.85752e-06	6.19381	Stable
RP11-96C23.13	-0.242451	7.03774	-5.5465	3.35238e-07	2.19755e-06	6.19109	Stable
AC025811.3	0.0348183	6.31557	5.65873	2.09454e-07	1.41738e-06	6.16764	Stable
RP11-416N2.3	0.0326827	6.31144	5.67867	1.92584e-07	1.30841e-06	6.16726	Stable
RP11-252C24.3	-0.311684	6.63311	-5.53863	3.46433e-07	2.26472e-06	6.1464	Down
RP11-781A6.1	-0.186738	6.47803	-5.48341	4.3597e-07	2.80398e-06	6.12754	Stable
RP11-538D16.2	-0.203994	6.56072	-5.53569	3.50696e-07	2.29008e-06	6.12328	Stable
RP11-896J10.3	0.046096	6.32852	5.58966	2.79891e-07	1.85925e-06	6.12041	Stable
RP11-468D11.1	0.0274472	6.30822	5.67968	1.91763e-07	1.30358e-06	6.1126	Stable
RP11-6N13.4	0.0253425	6.30469	5.69333	1.81041e-07	1.23844e-06	6.1105	Stable
CTD-2561B21.4	0.0334473	6.3095	5.67147	1.98513e-07	1.34716e-06	6.1023	Stable
RP11-1060G2.2	-0.213848	6.64213	-5.55459	3.24101e-07	2.13039e-06	6.09537	Stable
BBOX1-AS1	0.327096	6.61279	5.54676	3.34871e-07	2.19635e-06	6.08161	Up
RP11-394G3.2	0.031724	6.31209	5.65316	2.1442e-07	1.44688e-06	6.07976	Stable
AC012445.1	0.0294373	6.30636	5.67991	1.91584e-07	1.3031e-06	6.07921	Stable
CTD-2036A18.2	0.0725984	6.30517	5.63023	2.36106e-07	1.58604e-06	6.07301	Stable
CTD-2012K14.4	0.0286699	6.30785	5.67071	1.99155e-07	1.35074e-06	6.06864	Stable
LINC01518	0.39139	6.52241	5.50103	4.05168e-07	2.6214e-06	6.06493	Up
RP11-763F8.1	0.0249068	6.30365	5.68468	1.87766e-07	1.28078e-06	6.05531	Stable
RP11-121A14.2	0.0575174	6.32651	5.56032	3.16436e-07	2.0846e-06	6.04816	Stable
RP11-573G6.8	0.0761783	6.32792	5.52472	3.67106e-07	2.38939e-06	6.02449	Stable
RP11-1334A24.6	0.0895521	6.32116	5.59302	2.7598e-07	1.83838e-06	6.01748	Stable
AC064871.3	0.0299676	6.31202	5.63742	2.29078e-07	1.54057e-06	6.01292	Stable
RP11-404O13.5	-0.248302	6.5911	-5.50385	4.00444e-07	2.59365e-06	6.00662	Stable
RP11-180M15.3	0.0339142	6.31554	5.61518	2.51497e-07	1.68658e-06	6.00603	Stable
UCA1	0.257131	7.03471	5.47987	4.42423e-07	2.84394e-06	6.00542	Up
RP11-115J16.3	0.0314369	6.30653	5.65841	2.09732e-07	1.41845e-06	5.99988	Stable
RP11-173D3.1	0.0390033	6.32255	5.58111	2.90089e-07	1.92271e-06	5.99114	Stable
LINC01300	-0.207054	6.56771	-5.4902	4.23841e-07	2.72743e-06	5.97356	Stable
RP11-119D18.1	0.0319723	6.30861	5.64432	2.22539e-07	1.49912e-06	5.97345	Stable
SNHG14	-0.124474	7.92512	-5.43334	5.36569e-07	3.41966e-06	5.96098	Stable
CARMN	-0.20635	7.68231	-5.4177	5.72405e-07	3.63253e-06	5.93768	Stable
RP5-905N1.2	0.0622252	6.32096	5.57302	3.00077e-07	1.9812e-06	5.9324	Stable
RP5-968D22.1	0.0376655	6.3166	5.59242	2.76676e-07	1.84096e-06	5.93016	Stable
RP11-266K4.14	-0.193629	7.03829	-5.47269	4.55809e-07	2.92842e-06	5.92749	Stable
SYP-AS1	0.0410241	6.31975	5.57769	2.94264e-07	1.94713e-06	5.92688	Stable
LINC01323	0.0256399	6.30347	5.6533	2.14293e-07	1.44684e-06	5.92471	Stable
TRERNA1	0.141149	6.3296	5.53414	3.52981e-07	2.30096e-06	5.90121	Stable
RP11-266E6.3	0.0355891	6.3186	5.5788	2.9291e-07	1.93925e-06	5.90057	Stable
RP11-540H22.2	0.0381532	6.31279	5.60546	2.61958e-07	1.75378e-06	5.89192	Stable
LINC00290	0.0380788	6.31757	5.58064	2.90663e-07	1.92544e-06	5.89143	Stable
AC010082.2	0.0453418	6.32116	5.55934	3.17732e-07	2.09083e-06	5.8806	Stable
RP11-276H1.2	0.057943	6.31845	5.55033	3.2992e-07	2.16506e-06	5.87489	Stable
LINC01558	-0.181956	6.75629	-5.50143	4.04494e-07	2.61846e-06	5.87133	Stable
AL589986.2	0.0426037	6.31066	5.59729	2.71086e-07	1.81083e-06	5.8657	Stable
RAMP2-AS1	-0.181133	7.07514	-5.44809	5.04773e-07	3.22391e-06	5.86251	Stable
LINC01243	0.0421807	6.31901	5.56033	3.16418e-07	2.0846e-06	5.84253	Stable
RP11-434H14.1	-0.292456	6.63433	-5.45973	4.8098e-07	3.07853e-06	5.82537	Down
RP11-52J3.3	0.0787263	6.32825	5.49052	4.23272e-07	2.72524e-06	5.80978	Stable
AC006380.3	0.0449647	6.32532	5.5261	3.65005e-07	2.37702e-06	5.80631	Stable
RP11-474D1.1	0.0354228	6.31571	5.56888	3.05312e-07	2.01465e-06	5.80211	Stable
ZBED3-AS1	-0.20768	7.21158	-5.40764	5.96722e-07	3.77681e-06	5.78531	Stable
CTC-384G19.1	0.0349539	6.31193	5.58403	2.86562e-07	1.90144e-06	5.78484	Stable
GRM7-AS2	0.0409219	6.31948	5.54176	3.4193e-07	2.23773e-06	5.77691	Stable
RP11-150O12.3	-0.221144	6.68946	-5.46648	4.67706e-07	2.99839e-06	5.75929	Stable
LINC00308	0.032254	6.30605	5.59913	2.69008e-07	1.79896e-06	5.75016	Stable
XXbac-B33L19.6	0.0347585	6.3268	5.50077	4.05609e-07	2.62283e-06	5.7499	Stable
RP4-543J13.1	0.0263389	6.30781	5.5927	2.76348e-07	1.83981e-06	5.74719	Stable
RP11-973N13.3	0.0346515	6.31615	5.53517	3.51463e-07	2.29383e-06	5.70514	Stable
RP1-128O3.4	0.0585747	6.31428	5.49421	4.16828e-07	2.6881e-06	5.69024	Stable
RP11-159M11.2	0.0736555	6.32283	5.50632	3.9635e-07	2.56853e-06	5.68854	Stable
AC008278.3	0.0297673	6.30425	5.59307	2.75918e-07	1.83838e-06	5.68581	Stable
CTC-565M22.1	0.0312165	6.30812	5.57575	2.96666e-07	1.96085e-06	5.6834	Stable
AP001604.3	-0.201909	6.48486	-5.36027	7.25401e-07	4.53119e-06	5.67554	Stable
RP11-759A9.1	0.0263312	6.30374	5.58694	2.83099e-07	1.8795e-06	5.64668	Stable
RP11-313P18.2	0.0560768	6.3108	5.55373	3.25263e-07	2.13686e-06	5.64345	Stable
RP11-573J24.1	0.0376275	6.31791	5.51727	3.78681e-07	2.46204e-06	5.63985	Stable
RP11-780O17.1	0.036321	6.30903	5.55974	3.17196e-07	2.08845e-06	5.63839	Stable
RP11-361I14.2	-0.180052	6.50318	-5.37784	6.74762e-07	4.2326e-06	5.63714	Stable
LINC00851	0.0333312	6.31014	5.55596	3.22248e-07	2.11938e-06	5.63626	Stable
RP11-202H2.1	0.0343926	6.31382	5.53476	3.52069e-07	2.29653e-06	5.6214	Stable
CTD-2231E14.5	0.133021	6.34588	5.38252	6.61892e-07	4.15624e-06	5.61542	Stable
RP11-48D4.2	0.045409	6.32825	5.46708	4.66538e-07	2.99251e-06	5.60546	Stable
RP11-199F6.4	0.0328843	6.31295	5.52196	3.71362e-07	2.41578e-06	5.5509	Stable
RP11-179A9.3	0.0336487	6.31472	5.51194	3.87182e-07	2.51458e-06	5.55055	Stable
TAPT1-AS1	-0.172585	7.19613	-5.34405	7.75439e-07	4.82607e-06	5.54641	Stable
CTD-2544M6.1	0.0378242	6.31436	5.51336	3.84906e-07	2.50116e-06	5.54558	Stable
RP11-163F15.1	0.027661	6.30213	5.56473	3.1065e-07	2.04874e-06	5.54057	Stable
AC068580.5	0.0335961	6.3089	5.53403	3.53134e-07	2.30096e-06	5.52532	Stable
RP11-576N17.5	0.0743453	6.33321	5.39903	6.18305e-07	3.90514e-06	5.51287	Stable
AC013402.4	0.0311618	6.3066	5.53925	3.45538e-07	2.2601e-06	5.51128	Stable
RP11-231E6.1	-0.273971	6.66834	-5.3859	6.52734e-07	4.10521e-06	5.51039	Down
RP11-522B15.3	-0.198302	6.90569	-5.37929	6.70758e-07	4.20969e-06	5.50519	Stable
RP11-65G9.1	0.128879	6.3356	5.39598	6.26139e-07	3.95044e-06	5.49944	Stable
RP11-266N13.2	0.0999188	6.33631	5.37413	6.85155e-07	4.29328e-06	5.49869	Stable
RP5-881L22.6	0.0330506	6.31191	5.51144	3.87996e-07	2.51849e-06	5.48773	Stable
CTC-453G23.4	0.0293727	6.30431	5.54248	3.40907e-07	2.23226e-06	5.47934	Stable
RP11-410N8.3	0.0387739	6.31284	5.50017	4.06626e-07	2.62799e-06	5.47754	Stable
TMPO-AS1	0.148444	7.09722	5.32978	8.22241e-07	5.10937e-06	5.47695	Stable
CTD-2142D14.1	0.0335272	6.31435	5.49571	4.14235e-07	2.67282e-06	5.47435	Stable
RP11-443O13.3	0.0652573	6.31156	5.49695	4.12098e-07	2.66047e-06	5.47211	Stable
LA16c-444G7.1	0.0363138	6.31226	5.49917	4.08309e-07	2.63744e-06	5.44784	Stable
DIRC3-AS1	-0.256986	6.92293	-5.3583	7.31316e-07	4.56337e-06	5.43571	Down
RP11-42A4.1	0.0406044	6.3196	5.45867	4.83108e-07	3.08884e-06	5.43028	Stable
RP11-10H3.1	-0.176226	6.46474	-5.28681	9.80528e-07	6.04574e-06	5.4002	Stable
AC023347.1	0.0418774	6.31636	5.4603	4.79849e-07	3.07294e-06	5.38967	Stable
LINC00327	-0.19218	7.06623	-5.32033	8.5476e-07	5.29215e-06	5.38936	Stable
RP11-846F4.12	0.0384457	6.31032	5.49162	4.2133e-07	2.7142e-06	5.38114	Stable
RP11-789A21.1	0.0308452	6.3066	5.50678	3.95591e-07	2.565e-06	5.37852	Stable
RP11-304F15.7	0.0490908	6.32297	5.42769	5.4924e-07	3.49296e-06	5.37291	Stable
HYMAI	-0.30194	7.03072	-5.3196	8.57313e-07	5.30246e-06	5.35198	Down
BDNF-AS	-0.117459	7.40882	-5.2699	1.05072e-06	6.45522e-06	5.34746	Stable
RP11-230C9.3	0.028163	6.30441	5.50835	3.93021e-07	2.54972e-06	5.34051	Stable
KB-1043D8.8	0.04068	6.31209	5.45955	4.81346e-07	3.07922e-06	5.32821	Stable
RP11-685B13.2	0.0437801	6.31095	5.46836	4.64075e-07	2.97831e-06	5.32751	Stable
RP11-501O2.3	0.0310353	6.30663	5.4933	4.184e-07	2.69678e-06	5.32421	Stable
RP11-57H12.3	-0.227591	6.87158	-5.33414	8.07644e-07	5.02127e-06	5.32368	Stable
RP11-136B18.2	0.040815	6.31926	5.4331	5.37099e-07	3.42121e-06	5.32251	Stable
LINC01422	-0.219834	7.22846	-5.2747	1.0303e-06	6.33624e-06	5.30031	Stable
RP11-67H2.1	0.0407608	6.31906	5.42276	5.60569e-07	3.56121e-06	5.2974	Stable
CTC-286N12.1	0.0330396	6.31071	5.46857	4.63679e-07	2.97737e-06	5.29551	Stable
RP11-382A20.2	0.0510396	6.32521	5.38726	6.49066e-07	4.08429e-06	5.29446	Stable
RP5-1185K9.1	0.0357802	6.31245	5.45582	4.88858e-07	3.12393e-06	5.28788	Stable
RP11-283I3.1	0.0320997	6.31364	5.44721	5.06607e-07	3.23389e-06	5.26579	Stable
RP11-723G8.1	0.0444617	6.32371	5.39065	6.40055e-07	4.03184e-06	5.23409	Stable
RP11-46I1.1	0.091205	6.32695	5.37145	6.92759e-07	4.3341e-06	5.20902	Stable
CTD-2650P22.2	0.205068	6.71201	5.31157	8.86026e-07	5.47721e-06	5.20336	Stable
AC012363.4	0.24024	6.52581	5.29206	9.59702e-07	5.92346e-06	5.18274	Stable
AP000474.1	0.0321996	6.31308	5.42976	5.44561e-07	3.46689e-06	5.18	Stable
AC133106.2	0.0491284	6.30305	5.46396	4.72619e-07	3.02826e-06	5.16988	Stable
RP11-598C10.1	0.0382987	6.30599	5.44149	5.18755e-07	3.30966e-06	5.12932	Stable
PEX5L-AS1	0.0505481	6.31869	5.38353	6.59142e-07	4.14114e-06	5.12385	Stable
RP11-89M22.3	0.0582965	6.3115	5.41598	5.76509e-07	3.65664e-06	5.12287	Stable
CTA-150C2.13	0.0514932	6.32239	5.3667	7.0644e-07	4.41738e-06	5.1197	Stable
RP11-804L24.2	0.0371619	6.31467	5.4055	6.02011e-07	3.80827e-06	5.11618	Stable
AC005808.3	0.0316892	6.30992	5.42472	5.56033e-07	3.53427e-06	5.10129	Stable
LINC00989	-0.175222	7.0477	-5.24258	1.17463e-06	7.17947e-06	5.0997	Stable
RP11-231G15.3	0.0332784	6.30574	5.44066	5.20551e-07	3.31934e-06	5.09756	Stable
RP11-813F20.2	0.0527008	6.30769	5.42843	5.47573e-07	3.48421e-06	5.07654	Stable
RP11-83J21.3	0.0374631	6.31271	5.38814	6.46729e-07	4.07173e-06	5.06912	Stable
RP11-774O3.3	-0.159206	7.49652	-5.1893	1.45873e-06	8.80324e-06	5.05807	Stable
RP11-760H22.2	-0.19298	6.82614	-5.26357	1.07821e-06	6.6173e-06	5.05235	Stable
RP4-583K8.1	0.0321992	6.31223	5.39662	6.24487e-07	3.94209e-06	5.04578	Stable
CTD-2378E21.1	0.032853	6.31133	5.40249	6.09541e-07	3.85182e-06	5.03645	Stable
CTD-3012A18.1	0.0376516	6.30627	5.41876	5.69915e-07	3.61866e-06	5.03303	Stable
UCHL1-AS1	0.0323139	6.30997	5.4034	6.07255e-07	3.83941e-06	5.01583	Stable
RP11-358M14.2	0.0332209	6.3118	5.39396	6.31377e-07	3.98138e-06	5.00923	Stable
RP11-542A14.2	0.0570573	6.30677	5.41284	5.84032e-07	3.70042e-06	5.00903	Stable
RP11-350N15.6	-0.23145	6.75609	-5.25553	1.11422e-06	6.82073e-06	5.00724	Stable
CTC-512J12.4	0.0336636	6.30704	5.41324	5.83052e-07	3.69617e-06	5.00646	Stable
CTD-2199O4.1	0.0447218	6.32599	5.32346	8.43839e-07	5.22996e-06	4.999	Stable
RP11-1070A24.2	0.17643	6.48102	5.23074	1.23267e-06	7.51499e-06	4.99714	Stable
RP11-1030E3.1	0.0477841	6.3065	5.40983	5.9134e-07	3.74473e-06	4.98779	Stable
RP11-930O11.3	-0.201448	6.52263	-5.19906	1.40209e-06	8.49153e-06	4.97555	Stable
RP11-274H2.2	0.0463825	6.31413	5.3532	7.46801e-07	4.6527e-06	4.97266	Stable
RP11-307L3.4	0.0642319	6.32006	5.32654	8.33261e-07	5.17515e-06	4.96854	Stable
RP11-161I6.2	0.250114	6.56999	5.23849	1.19433e-06	7.28872e-06	4.96248	Up
CTD-2516F10.2	-0.171347	7.34512	-5.16985	1.5784e-06	9.49668e-06	4.95698	Stable
RP11-443N24.2	0.0301759	6.30662	5.3925	6.35201e-07	4.00338e-06	4.91502	Stable
RP3-325F22.5	0.214508	6.97117	5.18567	1.48035e-06	8.92924e-06	4.89467	Stable
EFCAB14-AS1	0.0325023	6.31007	5.37327	6.87593e-07	4.30629e-06	4.89364	Stable
RP11-831F12.2	0.0420868	6.31973	5.32226	8.48013e-07	5.25311e-06	4.88427	Stable
LINC01052	0.0383391	6.31445	5.34098	7.85276e-07	4.88475e-06	4.86589	Stable
RP11-250B2.5	-0.193688	6.92657	-5.195	1.42538e-06	8.61945e-06	4.86053	Stable
CTB-35F21.3	0.0645998	6.32842	5.2737	1.03452e-06	6.35893e-06	4.84152	Stable
RP11-513M16.8	-0.148731	6.98147	-5.17847	1.5242e-06	9.18445e-06	4.83661	Stable
CTC-559E9.5	-0.132698	7.17086	-5.15072	1.70546e-06	1.02302e-05	4.8319	Stable
CTD-3162L10.3	0.0318475	6.30492	5.37625	6.79192e-07	4.25815e-06	4.82325	Stable
RP11-275E15.2	0.035501	6.30819	5.35898	7.29256e-07	4.55289e-06	4.81197	Stable
RP11-597A11.11	0.0579502	6.31069	5.3486	7.61061e-07	4.73907e-06	4.80746	Stable
RP11-685F15.1	0.0259713	6.30552	5.3723	6.9036e-07	4.32136e-06	4.80504	Stable
CADM3-AS1	-0.201578	7.24437	-5.13487	1.8182e-06	1.08249e-05	4.79644	Stable
AC005592.3	-0.167593	6.4433	-5.11846	1.94267e-06	1.15199e-05	4.7941	Stable
RP11-498P14.4	0.0270972	6.30096	5.38431	6.57021e-07	4.12999e-06	4.78629	Stable
RP11-26N15.2	0.0326574	6.31616	5.30802	8.99003e-07	5.55455e-06	4.77445	Stable
AC068134.6	0.0323066	6.31439	5.31982	8.56533e-07	5.30038e-06	4.76876	Stable
RP11-195F19.9	-0.142709	7.16545	-5.1322	1.83796e-06	1.09262e-05	4.76169	Stable
RP3-463P15.1	0.0318792	6.30464	5.36058	7.24476e-07	4.52778e-06	4.76102	Stable
RP11-497D6.5	-0.177408	6.47971	-5.11596	1.96231e-06	1.16249e-05	4.75817	Stable
RP5-875H18.9	0.214614	6.45643	5.13846	1.79204e-06	1.06744e-05	4.73695	Stable
RP11-716O23.1	0.0444225	6.31922	5.28464	9.89302e-07	6.09355e-06	4.73517	Stable
RP11-390N6.1	0.0436854	6.30181	5.35587	7.38651e-07	4.60432e-06	4.72376	Stable
RP11-1B20.1	0.0830914	6.33782	5.19148	1.44588e-06	8.73896e-06	4.72279	Stable
RP11-40C11.2	0.0478943	6.31109	5.32505	8.38356e-07	5.20138e-06	4.72087	Stable
RP11-553K8.2	0.0244527	6.30345	5.35587	7.38647e-07	4.60432e-06	4.70979	Stable
SNHG15	0.145801	7.73632	5.10008	2.09197e-06	1.23562e-05	4.7055	Stable
RP11-561P12.5	0.127097	6.33515	5.14737	1.72868e-06	1.03279e-05	4.7003	Stable
LINC00269	0.105814	6.35098	5.11494	1.97042e-06	1.16671e-05	4.69729	Stable
RP11-775H9.2	0.0385187	6.31913	5.2778	1.01732e-06	6.25968e-06	4.69436	Stable
CTC-436K13.6	0.0316608	6.30954	5.32405	8.41808e-07	5.22009e-06	4.68736	Stable
RP11-554A11.8	0.0525252	6.3219	5.25974	1.09523e-06	6.71479e-06	4.6838	Stable
LINC00424	0.0376365	6.31482	5.296	9.44342e-07	5.83167e-06	4.67915	Stable
AC005754.8	-0.203228	6.73551	-5.16097	1.63618e-06	9.83437e-06	4.66947	Stable
OSBPL10-AS1	0.147899	6.34177	5.10633	2.04001e-06	1.20553e-05	4.65745	Stable
RP11-417F21.2	0.0254246	6.30651	5.32586	8.35567e-07	5.18677e-06	4.64072	Stable
RP11-402N8.1	0.0309338	6.31514	5.28085	1.00475e-06	6.18551e-06	4.63037	Stable
CTB-49A3.4	0.0837328	6.32612	5.22611	1.25609e-06	7.64999e-06	4.62518	Stable
RP11-386M24.6	-0.205573	6.71331	-5.14713	1.73034e-06	1.03327e-05	4.62178	Stable
LINC01230	-0.227261	6.66225	-5.13891	1.78878e-06	1.06603e-05	4.61767	Stable
DAOA-AS1	0.0618098	6.3416	5.14685	1.73236e-06	1.03396e-05	4.6067	Stable
AP000697.6	0.0500295	6.31902	5.25172	1.13167e-06	6.924e-06	4.59561	Stable
RP11-691H4.3	0.0742368	6.32316	5.22975	1.23763e-06	7.54137e-06	4.58414	Stable
RP11-145A3.1	0.239518	6.7542	5.12767	1.87184e-06	1.11165e-05	4.58139	Stable
AF015262.2	0.156542	6.31755	5.15457	1.67911e-06	1.00823e-05	4.581	Stable
RP11-899L11.1	0.0555126	6.33026	5.19881	1.40354e-06	8.49597e-06	4.57735	Stable
RP11-617B3.2	0.0444138	6.32851	5.20623	1.36185e-06	8.26456e-06	4.57437	Stable
DSCAM-AS1	0.0504757	6.32802	5.20637	1.36108e-06	8.2641e-06	4.57357	Stable
RP11-21L1.1	0.0445786	6.33476	5.17358	1.55474e-06	9.35901e-06	4.56729	Stable
MYO16-AS2	0.0567575	6.30826	5.29145	9.62115e-07	5.93528e-06	4.55918	Stable
CTC-305H11.1	0.0510054	6.30912	5.28623	9.82865e-07	6.05702e-06	4.53902	Stable
LINC01473	-0.261653	7.12254	-5.07751	2.2907e-06	1.34039e-05	4.53495	Down
RP11-1085N6.2	0.0525518	6.31764	5.23979	1.18805e-06	7.25411e-06	4.52149	Stable
RP11-4N23.1	0.0434215	6.31353	5.24834	1.14733e-06	7.01626e-06	4.52057	Stable
AP000459.7	0.042131	6.3248	5.20524	1.36736e-06	8.29381e-06	4.51237	Stable
LINC01181	0.30232	6.89744	5.08485	2.22414e-06	1.30786e-05	4.50734	Up
USP2-AS1	0.18252	6.89285	5.08394	2.23226e-06	1.31199e-05	4.48884	Stable
RP11-470L19.6	0.0526085	6.31626	5.2379	1.19724e-06	7.30276e-06	4.48099	Stable
AC006373.1	0.0382779	6.32088	5.21295	1.32518e-06	8.06254e-06	4.47578	Stable
HMMR-AS1	0.0596214	6.33039	5.15267	1.69204e-06	1.01548e-05	4.46588	Stable
LL22NC03-102D1.18	0.0451462	6.31288	5.24091	1.18262e-06	7.22465e-06	4.46227	Stable
RP11-747H7.3	-0.154664	7.42871	-5.02106	2.87198e-06	1.65378e-05	4.42661	Stable
RP11-431J17.1	0.0252618	6.30911	5.25844	1.10104e-06	6.74349e-06	4.41861	Stable
CTC-327F10.5	-0.245444	6.8369	-5.07861	2.28056e-06	1.33577e-05	4.41015	Stable
RP13-539F13.3	0.0562696	6.33421	5.12848	1.86572e-06	1.10857e-05	4.40085	Stable
RP1-105O18.1	0.029668	6.30781	5.25954	1.0961e-06	6.71672e-06	4.39943	Stable
RP11-356J5.4	0.0563651	6.31741	5.20938	1.34455e-06	8.16787e-06	4.3961	Stable
LINC01094	0.144451	7.44692	5.00869	3.01736e-06	1.73248e-05	4.38793	Stable
RP11-120J1.1	-0.209788	6.71627	-5.07904	2.27669e-06	1.33482e-05	4.3868	Stable
WNT5A-AS1	0.205135	6.57439	5.07486	2.3152e-06	1.3534e-05	4.37547	Stable
RP11-49G2.3	-0.159051	6.73717	-5.0778	2.28801e-06	1.33948e-05	4.37494	Stable
[truncated: 9,938 more rows]

## Sheet: Bulk cscc ns_vs_scc.RNA.genes
Gene	logFC	AveExpr	t	P.Value	adj.P.Val	B	expression
CTD-2626G11.2	-0.622718	7.23337	-15.3548	4.81161e-31	5.74362e-27	59.8868	Down
RP11-195F19.30	-0.480864	7.04693	-14.5073	5.26599e-29	3.143e-25	55.1808	Down
LIFR-AS1	-0.355764	7.01619	-13.4705	1.79941e-26	7.15986e-23	49.4552	Down
MIR31HG	0.721505	7.20888	13.2115	7.8277e-26	2.33598e-22	47.9938	Up
PGM5-AS1	-0.386193	6.6272	-12.9951	2.68342e-25	6.40639e-22	46.7675	Down
LINC01605	0.407296	7.28224	12.8113	7.65886e-25	1.52373e-21	45.8146	Up
AC016629.3	-0.55493	6.84439	-12.2079	2.42608e-23	4.13716e-20	42.4061	Down
PRKCQ-AS1	0.369896	7.27371	12.0816	5.00991e-23	7.47541e-20	41.7259	Up
SOX9-AS1	-0.387512	7.12404	-11.7008	4.47182e-22	5.93113e-19	39.5945	Down
ZFPM2-AS1	0.555885	6.86175	11.6583	5.71022e-22	6.81629e-19	39.3192	Up
FLJ42969	0.433623	6.84055	11.5307	1.1901e-21	1.19787e-18	38.5742	Up
RP11-527N22.2	0.388986	6.85564	11.5287	1.20419e-21	1.19787e-18	38.5511	Up
RP11-365O16.6	-0.51303	7.29265	-11.463	1.75758e-21	1.57226e-18	38.2741	Down
ARHGEF26-AS1	-0.399661	6.82594	-11.4546	1.84399e-21	1.57226e-18	38.1548	Down
CYP1B1-AS1	-0.355069	7.06253	-11.438	2.02995e-21	1.61543e-18	38.0998	Down
LINC00491	0.640068	6.96178	11.2519	5.92464e-21	4.42015e-18	37.0295	Up
KLF3-AS1	-0.292667	7.1689	-11.2261	6.87513e-21	4.82756e-18	36.9191	Down
RP11-736K20.5	-0.397204	6.90591	-11.1463	1.08816e-20	7.21629e-18	36.4334	Down
CTD-2515H24.2	-0.349576	6.64919	-11.1044	1.38491e-20	8.70088e-18	36.1798	Down
NHEG1	-0.318306	6.51523	-11.0203	2.24842e-20	1.34197e-17	35.7376	Down
AC097724.3	-0.258023	7.09798	-10.9837	2.77444e-20	1.57707e-17	35.5413	Down
RP11-863P13.6	-0.420956	6.90738	-10.9007	4.47457e-20	2.42786e-17	35.0544	Down
PCAT18	-0.384075	6.54608	-10.7641	9.81622e-20	5.09462e-17	34.2956	Down
RP11-218E20.3	0.437702	6.87791	10.7467	1.08514e-19	5.39724e-17	34.1704	Up
RP11-680F20.9	-0.376718	6.55466	-10.6782	1.60906e-19	7.68295e-17	33.8081	Down
LINC00707	0.632702	7.19464	10.6351	2.06106e-19	9.46263e-17	33.5625	Up
LINC01322	0.725842	6.95722	10.6074	2.41748e-19	1.06879e-16	33.4199	Up
RP5-875H18.9	0.321447	6.5797	10.586	2.73297e-19	1.16512e-16	33.3106	Up
CTB-107G13.1	-0.349298	6.55611	-10.5753	2.90733e-19	1.19672e-16	33.227	Down
TRHDE-AS1	-0.515608	7.22973	-10.5161	4.0846e-19	1.62526e-16	32.9159	Down
TUSC8	-0.394651	6.6777	-10.4346	6.52129e-19	2.51112e-16	32.4266	Down
LINC00885	-0.367972	7.09901	-10.4211	7.0468e-19	2.62868e-16	32.3761	Down
RP11-142C4.6	-0.326006	6.87531	-10.3937	8.2487e-19	2.98378e-16	32.1993	Down
RP11-60A8.1	-0.400888	6.88592	-10.2623	1.75267e-18	5.97761e-16	31.4685	Down
EPB41L4A-AS1	-0.156521	7.71645	-10.2688	1.68929e-18	5.93091e-16	31.459	Stable
STX17-AS1	-0.238911	7.17574	-10.2383	2.01205e-18	6.67161e-16	31.3497	Stable
CLDN10-AS1	-0.383003	6.53519	-10.2025	2.46998e-18	7.96868e-16	31.1439	Down
EMX2OS	-0.292528	7.53332	-10.1581	3.18506e-18	1.00053e-15	30.8681	Down
WDFY3-AS2	-0.22111	7.1839	-10.1028	4.37106e-18	1.33788e-15	30.589	Stable
AC011752.1	-0.426986	6.58582	-10.0562	5.70851e-18	1.70356e-15	30.3197	Down
ITGA9-AS1	-0.281274	7.35752	-9.98916	8.37633e-18	2.43874e-15	29.9416	Down
RP11-145A3.1	0.401264	6.92458	9.93474	1.14325e-17	3.24929e-15	29.6259	Up
LINC01266	-0.445377	6.82186	-9.84792	1.87711e-17	5.21095e-15	29.1516	Down
LINC01559	0.498367	6.67149	9.83664	2.00195e-17	5.4312e-15	29.0821	Up
CTA-392E5.1	0.485379	6.81123	9.79964	2.47248e-17	6.55867e-15	28.8855	Up
RP11-384F7.2	-0.3781	6.52996	-9.72843	3.7109e-17	9.62977e-15	28.4919	Down
GAS1RR	-0.236792	7.15384	-9.70732	4.18515e-17	1.06294e-14	28.3746	Stable
LINC00683	-0.250238	6.89626	-9.67693	4.97597e-17	1.23746e-14	28.1972	Down
ADAMTS9-AS2	-0.364076	7.02892	-9.61838	6.94385e-17	1.69161e-14	27.8788	Down
RP11-863P13.3	0.365226	6.93916	9.59491	7.93582e-17	1.87451e-14	27.7366	Up
RP11-120J1.1	-0.313684	6.61643	-9.5933	8.0087e-17	1.87451e-14	27.7312	Down
LINC00327	-0.29914	6.96785	-9.56214	9.56132e-17	2.19487e-14	27.564	Down
MIR3945HG	0.431222	6.70825	9.50459	1.32587e-16	2.96368e-14	27.2457	Up
LINC01300	-0.287409	6.49	-9.50264	1.34069e-16	2.96368e-14	27.2351	Down
SCGB1B2P	-0.636735	6.96787	-9.45133	1.79395e-16	3.89353e-14	26.9498	Down
RP11-90C4.1	-0.357653	6.76583	-9.42212	2.1172e-16	4.51303e-14	26.7827	Down
RP11-13J10.1	-0.239686	6.47283	-9.37247	2.80519e-16	5.87467e-14	26.512	Stable
KB-1448A5.1	-0.306563	6.56346	-9.30495	4.11143e-16	8.31834e-14	26.1379	Down
MIR4435-2HG	0.24211	7.7627	9.31239	3.942e-16	8.11303e-14	26.091	Stable
RP11-231E6.1	-0.367186	6.55791	-9.29174	4.43039e-16	8.81426e-14	26.0661	Down
LINC00640	-0.225303	7.18323	-9.26006	5.29962e-16	1.03708e-13	25.8854	Stable
LINC00996	0.322709	6.7318	9.22541	6.44619e-16	1.2411e-13	25.6978	Up
LINC01091	-0.29958	7.18058	-9.12024	1.1669e-15	2.211e-13	25.1105	Down
RP11-57H12.3	-0.342263	6.76126	-9.10826	1.24841e-15	2.29266e-13	25.0521	Down
CTD-3247F14.2	-0.356884	7.29274	-9.11143	1.22631e-15	2.28727e-13	25.0464	Down
RP11-54H7.4	0.434647	7.32993	9.0901	1.38285e-15	2.50108e-13	24.9483	Up
LINC00681	-0.314238	6.552	-9.05555	1.67987e-15	2.99292e-13	24.7641	Down
LINC01140	-0.353719	7.23419	-9.03125	1.926e-15	3.38098e-13	24.6117	Down
RP11-120K24.5	-0.25186	6.56985	-8.95664	2.92935e-15	5.03468e-13	24.2212	Down
PCAT14	-0.354137	6.55831	-8.95524	2.9524e-15	5.03468e-13	24.2134	Down
RP11-161I6.2	0.398664	6.73415	8.94299	3.16266e-15	5.31729e-13	24.1459	Up
LINC01518	0.491254	6.68099	8.88955	4.26816e-15	7.07625e-13	23.8194	Up
AP000695.6	0.294757	6.70413	8.87712	4.57625e-15	7.4831e-13	23.7861	Up
CTD-2023N9.1	-0.326466	6.50395	-8.85204	5.26675e-15	8.38256e-13	23.6441	Down
LINC01614	0.409144	6.60472	8.86454	4.91039e-15	7.921e-13	23.6385	Up
LY86-AS1	-0.408017	6.81825	-8.8297	5.96848e-15	9.37445e-13	23.527	Down
RP11-346D19.1	0.23566	6.50889	8.82304	6.19504e-15	9.60393e-13	23.4293	Stable
MAFTRR	-0.231668	6.97304	-8.811	6.62673e-15	1.00131e-12	23.4241	Stable
TMEM254-AS1	-0.211504	7.32555	-8.81574	6.45356e-15	9.87643e-13	23.4157	Stable
LINC00377	-0.278158	6.52689	-8.80487	6.85815e-15	1.02332e-12	23.3902	Down
AC016747.3	0.181495	7.3446	8.77188	8.24721e-15	1.21539e-12	23.1889	Stable
RP11-546O6.4	0.242819	6.52813	8.7469	9.48274e-15	1.38043e-12	23.0366	Stable
RP11-760H22.2	-0.265705	6.74979	-8.67464	1.41916e-14	2.04103e-12	22.6827	Down
C21orf62-AS1	-0.251392	7.12457	-8.64115	1.71031e-14	2.43047e-12	22.4876	Down
RP5-1024N4.4	-0.241818	6.76418	-8.62566	1.86432e-14	2.61816e-12	22.417	Stable
RP11-459E5.1	-0.490604	7.35064	-8.61912	1.9335e-14	2.68374e-12	22.3209	Down
LINC01270	0.260923	6.97819	8.58997	2.27385e-14	3.08442e-12	22.2236	Up
RP11-252C15.1	-0.353071	6.57719	-8.57436	2.4799e-14	3.32614e-12	22.1365	Down
RP11-419I17.1	-0.229105	7.69237	-8.59989	2.15181e-14	2.95243e-12	22.1266	Stable
KB-1410C5.3	-0.309466	6.49368	-8.56624	2.59442e-14	3.44107e-12	22.0836	Down
DANT2	-0.404279	6.89941	-8.5613	2.66665e-14	3.49801e-12	22.0652	Down
ZNF790-AS1	-0.281412	7.25388	-8.55318	2.78975e-14	3.6197e-12	21.9894	Down
AC004947.2	-0.260533	6.66882	-8.53873	3.02282e-14	3.87993e-12	21.9465	Down
RP11-497D6.3	0.289419	6.59296	8.51733	3.40392e-14	4.28006e-12	21.8085	Up
MIR497HG	-0.222112	7.23113	-8.51721	3.40627e-14	4.28006e-12	21.7999	Stable
RAMP2-AS1	-0.270983	6.99129	-8.50103	3.72611e-14	4.61897e-12	21.737	Down
LINC01515	-0.317677	7.41916	-8.49972	3.75338e-14	4.61897e-12	21.6603	Down
EIF1B-AS1	-0.256193	7.22616	-8.47679	4.26201e-14	5.19138e-12	21.5797	Down
LINC01315	-0.305331	7.18257	-8.46289	4.60329e-14	5.51779e-12	21.5093	Down
DUXAP8	0.415423	7.38851	8.46214	4.62243e-14	5.51779e-12	21.5039	Up
FAM218A	-0.265328	6.88826	-8.44498	5.08315e-14	5.99873e-12	21.4385	Down
LINC00460	0.354327	6.64644	8.44347	5.12583e-14	5.99873e-12	21.4131	Up
RP11-1069G10.1	-0.396746	6.93952	-8.42082	5.81036e-14	6.73381e-12	21.3035	Down
LINC00906	-0.374605	6.78774	-8.40812	6.23299e-14	7.0306e-12	21.2402	Down
BDNF-AS	-0.215719	7.33328	-8.41757	5.91572e-14	6.79e-12	21.2394	Stable
RP11-195F19.9	-0.209327	7.10513	-8.40783	6.24314e-14	7.0306e-12	21.2245	Stable
RP11-375I20.6	-0.261685	6.73702	-8.37728	7.39134e-14	8.24584e-12	21.076	Down
RP11-236L14.2	-0.240106	6.68646	-8.3601	8.1269e-14	8.98248e-12	20.9838	Stable
RP11-545E17.3	0.233516	7.06998	8.33278	9.4496e-14	1.03486e-11	20.8324	Stable
AC003090.1	-0.427631	6.8131	-8.31571	1.03822e-13	1.12665e-11	20.7411	Down
CTA-315H11.2	-0.343601	6.54789	-8.31354	1.05072e-13	1.12995e-11	20.7255	Down
RP11-993B23.3	0.375851	6.58736	8.28002	1.26377e-13	1.34693e-11	20.4599	Up
RP11-307C19.2	-0.311191	6.60522	-8.23747	1.59717e-13	1.65786e-11	20.3233	Down
RTCA-AS1	-0.196693	7.35127	-8.24749	1.51153e-13	1.58273e-11	20.3159	Stable
RP11-297P16.4	0.687667	6.73741	8.27201	1.32078e-13	1.39523e-11	20.2968	Up
RP11-485M7.3	-0.396669	6.94859	-8.22135	1.74518e-13	1.78091e-11	20.2295	Down
CEBPB-AS1	-0.191574	6.92403	-8.21414	1.81561e-13	1.80498e-11	20.1974	Stable
FAM66C	-0.230121	7.0246	-8.21125	1.84474e-13	1.80498e-11	20.1738	Stable
RP11-351I24.1	0.237565	6.5589	8.21252	1.83184e-13	1.80498e-11	20.1595	Stable
CTD-2516F10.2	-0.219379	7.2901	-8.21375	1.81956e-13	1.80498e-11	20.1468	Stable
ZNF667-AS1	-0.272548	7.37467	-8.215	1.80706e-13	1.80498e-11	20.1306	Down
LINC00632	-0.304288	7.61573	-8.22131	1.74555e-13	1.78091e-11	20.0868	Down
MIR600HG	-0.142767	7.48637	-8.17516	2.24882e-13	2.18245e-11	19.8928	Stable
RP11-26L20.4	-0.304618	6.53655	-8.14206	2.69636e-13	2.59568e-11	19.8066	Down
HAGLROS	0.293258	6.75841	8.13625	2.78349e-13	2.65812e-11	19.7846	Up
CTC-327F10.5	-0.35111	6.72773	-8.12042	3.03552e-13	2.87567e-11	19.6991	Down
AC012363.4	0.302403	6.63272	8.11756	3.08357e-13	2.87567e-11	19.6664	Up
LINC00944	0.35268	6.74148	8.10947	3.22307e-13	2.95952e-11	19.6376	Up
AC009229.5	-0.303633	6.49718	-8.1111	3.19446e-13	2.95599e-11	19.6313	Down
RP11-728F11.4	-0.300529	6.57157	-8.10589	3.28681e-13	2.97232e-11	19.6182	Down
RP11-774O3.3	-0.232679	7.42758	-8.11811	3.07417e-13	2.87567e-11	19.597	Stable
CADM3-AS1	-0.344144	7.12092	-8.10644	3.27703e-13	2.97232e-11	19.5964	Down
LINC00624	-0.366363	6.86166	-8.09371	3.51337e-13	3.15331e-11	19.5531	Down
RP11-875O11.3	0.244713	6.55863	8.02726	5.0506e-13	4.49918e-11	19.1622	Stable
LINC00989	-0.299365	6.94283	-7.95724	7.39629e-13	6.53997e-11	18.8245	Down
RP11-678G14.3	-0.363378	6.6768	-7.94466	7.92034e-13	6.85109e-11	18.7643	Down
AC005083.1	-0.259298	6.89664	-7.94188	8.04062e-13	6.9051e-11	18.7477	Down
LINC01281	0.248223	6.55013	7.94993	7.69656e-13	6.75543e-11	18.7442	Stable
RP4-598P13.1	0.362826	6.64655	7.9455	7.88427e-13	6.85109e-11	18.7384	Up
RP11-332M2.1	0.137011	7.39642	7.9244	8.84199e-13	7.48559e-11	18.5943	Stable
RP11-18B16.2	0.224915	6.50225	7.92632	8.75063e-13	7.46116e-11	18.5683	Stable
RP5-1057J7.7	-0.289587	6.60978	-7.89954	1.01201e-12	8.50726e-11	18.5264	Down
RP11-35J10.7	-0.331264	6.57552	-7.89203	1.05413e-12	8.79938e-11	18.4814	Down
FOXCUT	-0.387089	6.98347	-7.88913	1.07083e-12	8.87673e-11	18.4565	Down
RP11-469H8.6	-0.341492	6.62377	-7.87402	1.16229e-12	9.56845e-11	18.3897	Down
RP11-426C22.4	0.246459	7.0967	7.86399	1.2272e-12	1.00336e-10	18.331	Stable
RP11-1263C18.2	-0.359463	7.03698	-7.85804	1.26745e-12	1.02401e-10	18.2865	Down
LINC01625	-0.27626	6.6937	-7.84759	1.34123e-12	1.07452e-10	18.2555	Down
RP11-513M16.8	-0.215869	6.91886	-7.83148	1.46349e-12	1.16465e-10	18.164	Stable
LINC00381	0.246484	6.48895	7.85772	1.26961e-12	1.02401e-10	18.1282	Stable
LINC01018	-0.319038	6.98467	-7.80267	1.7103e-12	1.35204e-10	18.0023	Down
RP11-259O2.1	-0.180335	7.34704	-7.78874	1.84399e-12	1.44814e-10	17.8656	Stable
RP11-483C6.1	-0.349105	6.64135	-7.74226	2.36971e-12	1.83524e-10	17.697	Down
AC002451.3	-0.281566	6.64563	-7.74123	2.38303e-12	1.83524e-10	17.6952	Down
RP11-49G2.3	-0.225802	6.67273	-7.73505	2.46371e-12	1.88521e-10	17.6655	Stable
BBOX1-AS1	0.412344	6.75323	7.70248	2.93608e-12	2.23235e-10	17.4788	Up
AC093673.5	0.247732	7.03579	7.69926	2.98739e-12	2.25699e-10	17.4701	Stable
LINC01612	-0.504049	6.80411	-7.69582	3.04323e-12	2.28472e-10	17.4451	Down
RP11-150O12.3	-0.279648	6.61541	-7.6871	3.18946e-12	2.37954e-10	17.4102	Down
RP11-100L22.1	-0.272179	6.63304	-7.68316	3.25762e-12	2.40039e-10	17.3911	Down
CTD-2168K21.2	0.309091	6.58975	7.68471	3.23069e-12	2.39533e-10	17.3426	Up
AC007879.4	0.0868576	6.34844	7.78613	1.87017e-12	1.4591e-10	17.2911	Stable
RP11-266K4.14	-0.249209	6.97353	-7.66404	3.61025e-12	2.6439e-10	17.2781	Stable
RP1-191J18.66	0.232007	6.95557	7.65566	3.77657e-12	2.73218e-10	17.2476	Stable
HYMAI	-0.336327	6.9545	-7.64144	4.07612e-12	2.93112e-10	17.1585	Down
GATM-AS1	-0.293689	6.56829	-7.6389	4.132e-12	2.95352e-10	17.1526	Down
CTC-490G23.2	0.239116	6.5131	7.65666	3.75632e-12	2.73218e-10	17.1362	Stable
RP11-379F4.4	-0.233756	7.29148	-7.61824	4.61623e-12	3.28e-10	16.9785	Stable
LINC01554	-0.350254	7.33035	-7.61251	4.76027e-12	3.36233e-10	16.9307	Down
AC007743.1	-0.237263	7.02766	-7.59681	5.17814e-12	3.60634e-10	16.92	Stable
RP11-119J18.1	-0.239834	7.00719	-7.59615	5.19637e-12	3.60634e-10	16.9194	Stable
SLC25A21-AS1	-0.225724	6.96769	-7.58898	5.39974e-12	3.72582e-10	16.8875	Stable
RP11-120K24.4	-0.236604	6.52047	-7.58234	5.59518e-12	3.83849e-10	16.8513	Stable
MIR99AHG	-0.294924	7.61427	-7.61034	4.8161e-12	3.38175e-10	16.8246	Down
OGFRP1	0.198113	7.35652	7.5797	5.67472e-12	3.87081e-10	16.7888	Stable
SMAD5-AS1	-0.282938	6.94315	-7.55913	6.33473e-12	4.29646e-10	16.7325	Down
RP11-365O16.3	-0.276487	6.74269	-7.53742	7.11429e-12	4.77097e-10	16.6329	Down
RP11-13P5.2	0.239479	6.49743	7.558	6.3731e-12	4.29806e-10	16.5893	Stable
LINC00930	-0.258299	6.60604	-7.51461	8.03549e-12	5.32887e-10	16.5119	Down
RP1-272L16.1	0.23705	6.54801	7.51603	7.97459e-12	5.31803e-10	16.4607	Stable
RP11-120K24.3	-0.253408	6.60741	-7.48355	9.48208e-12	6.25346e-10	16.3513	Down
RP6-24A23.3	-0.248677	6.51563	-7.45241	1.11916e-11	7.34034e-10	16.1737	Stable
RP11-368L12.1	-0.354725	6.81319	-7.42959	1.26351e-11	8.23195e-10	16.0682	Down
RP11-250B2.6	-0.196249	6.92764	-7.42879	1.26889e-11	8.23195e-10	16.0615	Stable
CTB-114C7.4	0.258621	6.56083	7.41339	1.37702e-11	8.88512e-10	15.9269	Up
RP11-999E24.3	-0.233856	6.81745	-7.40043	1.47508e-11	9.46668e-10	15.9231	Stable
B3GALT5-AS1	-0.273429	6.83782	-7.37941	1.64899e-11	1.05262e-09	15.8117	Down
RP11-96H17.1	-0.385893	6.80741	-7.36653	1.76539e-11	1.10913e-09	15.7414	Down
CTD-2368P22.1	-0.19628	7.37746	-7.36716	1.75957e-11	1.10913e-09	15.6464	Stable
RP11-363E7.4	-0.175906	7.39674	-7.36767	1.7548e-11	1.10913e-09	15.6445	Stable
RP11-159N11.4	-0.187611	6.91817	-7.31879	2.2725e-11	1.41286e-09	15.4962	Stable
RP11-94H18.1	0.211484	6.50679	7.33629	2.07182e-11	1.29483e-09	15.4956	Stable
MIR503HG	0.307899	7.03494	7.31402	2.3305e-11	1.43398e-09	15.4728	Up
KCNMB2-AS1	0.334765	6.69715	7.31195	2.35618e-11	1.44235e-09	15.4522	Up
RP11-95M15.3	0.258258	6.5912	7.31596	2.30683e-11	1.42677e-09	15.4481	Up
GATA3-AS1	-0.340654	6.87025	-7.30929	2.38947e-11	1.45526e-09	15.4452	Down
AF064860.7	-0.231029	6.5105	-7.29271	2.60793e-11	1.58025e-09	15.3494	Stable
RP11-348N5.7	-0.254835	7.01957	-7.28526	2.71254e-11	1.63533e-09	15.3069	Down
RP11-494M8.4	-0.38545	7.06015	-7.28382	2.73313e-11	1.63947e-09	15.2854	Down
ZNF571-AS1	-0.280012	7.00412	-7.27609	2.84684e-11	1.69914e-09	15.2611	Down
RP11-266O8.1	-0.283548	6.5811	-7.26889	2.95691e-11	1.75605e-09	15.2407	Down
FGF14-AS2	-0.2366	6.94242	-7.2622	3.06299e-11	1.80113e-09	15.2008	Stable
SEC24B-AS1	-0.172052	7.08725	-7.26405	3.03326e-11	1.79247e-09	15.19	Stable
ACVR2B-AS1	-0.216728	6.85492	-7.24371	3.37619e-11	1.97557e-09	15.1165	Stable
RP6-201G10.2	-0.209543	6.80346	-7.23479	3.53824e-11	2.06029e-09	15.0751	Stable
RP4-565E6.1	-0.283921	6.95866	-7.23051	3.61885e-11	2.097e-09	15.0342	Down
RP11-350F16.1	-0.490942	6.63462	-7.22855	3.65632e-11	2.10848e-09	15.0165	Down
RP11-16E12.2	0.286472	6.62397	7.21086	4.01242e-11	2.29169e-09	14.9176	Up
ZBED3-AS1	-0.252211	7.15072	-7.21251	3.97798e-11	2.28294e-09	14.9077	Down
DIRC3-AS1	-0.299403	6.85083	-7.19702	4.31484e-11	2.45268e-09	14.8745	Down
CTA-384D8.34	0.259756	6.76909	7.19388	4.38652e-11	2.47793e-09	14.8678	Up
RP11-141M1.3	-0.319349	6.85698	-7.19327	4.40078e-11	2.47793e-09	14.8537	Down
RP5-1028K7.2	0.264229	6.83948	7.1835	4.63214e-11	2.58382e-09	14.8165	Up
LINC01534	-0.191672	7.15825	-7.18518	4.59156e-11	2.57321e-09	14.7696	Stable
ADAMTS9-AS1	-0.323583	6.68587	-7.12843	6.18022e-11	3.43132e-09	14.5303	Down
MIR155HG	0.261215	6.97816	7.12191	6.39453e-11	3.53387e-09	14.4969	Up
LINC01485	-0.301093	6.76589	-7.11112	6.76534e-11	3.70449e-09	14.4431	Down
RP11-361I14.2	-0.176103	6.46955	-7.09757	7.26123e-11	3.92205e-09	14.3345	Stable
RP11-35J10.6	-0.312056	6.58023	-7.08888	7.59809e-11	4.08552e-09	14.321	Down
RP4-568C11.4	-0.208695	7.33031	-7.09992	7.17285e-11	3.89192e-09	14.286	Stable
BISPR	0.249271	7.1791	7.08328	7.82306e-11	4.18762e-09	14.2712	Stable
LINC00992	-0.269309	6.67892	-7.07295	8.25623e-11	4.39976e-09	14.2527	Down
PGM5P4-AS1	-0.247206	6.58433	-7.07042	8.36565e-11	4.43826e-09	14.2332	Stable
RP11-96D1.11	-0.116221	7.77378	-7.11949	6.47598e-11	3.56239e-09	14.2179	Stable
LINC01135	-0.222387	7.00917	-7.06813	8.4659e-11	4.47157e-09	14.2025	Stable
AC004231.2	-0.267317	6.57254	-7.06494	8.60787e-11	4.52653e-09	14.2022	Down
LINC01230	-0.291939	6.58346	-7.05798	8.92541e-11	4.65251e-09	14.1668	Down
RP11-475A13.1	-0.275006	6.51426	-7.0486	9.37217e-11	4.8431e-09	14.1023	Down
AC019064.1	-0.279823	6.50433	-7.04691	9.45522e-11	4.86495e-09	14.0885	Down
FGF14-IT1	-0.31144	6.52948	-7.04333	9.63257e-11	4.93493e-09	14.0771	Down
RP11-304L19.11	-0.263052	6.86045	-7.03224	1.02049e-10	5.18368e-09	14.0393	Down
LUCAT1	0.235124	7.42958	7.04933	9.33688e-11	4.8431e-09	14.0341	Stable
LINC01224	-0.288174	6.68898	-7.0286	1.03999e-10	5.24303e-09	14.0275	Down
RP11-21L23.2	-0.204835	7.307	-7.03444	1.00888e-10	5.14658e-09	13.9602	Stable
CARD8-AS1	0.135396	7.30585	7.02842	1.04096e-10	5.24303e-09	13.9557	Stable
RP11-352M15.2	-0.105588	7.73574	-7.06236	8.72427e-11	4.56762e-09	13.9447	Stable
RP11-1055B8.3	-0.28095	6.89123	-7.00849	1.15446e-10	5.76604e-09	13.9153	Down
RP11-897M7.1	0.208006	6.531	7.01928	1.09159e-10	5.47491e-09	13.9041	Stable
IL12A-AS1	-0.449579	6.71403	-7.00277	1.18928e-10	5.91518e-09	13.8832	Down
CTC-591M7.1	-0.246728	6.68572	-6.99175	1.25922e-10	6.20482e-09	13.8446	Stable
RP11-182J1.18	-0.186293	6.92906	-6.99053	1.26722e-10	6.20482e-09	13.8247	Stable
AC007292.3	-0.208483	7.04618	-6.99095	1.2645e-10	6.20482e-09	13.806	Stable
RP11-157E16.1	-0.297086	6.56948	-6.97971	1.34038e-10	6.50413e-09	13.7688	Down
CPB2-AS1	-0.279884	7.26554	-6.9902	1.26941e-10	6.20482e-09	13.7432	Down
RP11-543C4.1	-0.222275	6.7336	-6.96967	1.41192e-10	6.79598e-09	13.7346	Stable
RP11-16N11.2	-0.192828	6.92699	-6.96776	1.42597e-10	6.83606e-09	13.71	Stable
AC067959.1	-0.25972	6.5962	-6.93659	1.67557e-10	7.96862e-09	13.5598	Down
CTD-2530H12.2	-0.265824	6.72297	-6.93388	1.69916e-10	8.04878e-09	13.5528	Down
LINC01208	-0.268021	6.71022	-6.92667	1.76368e-10	8.28858e-09	13.5167	Down
CTD-2201E18.3	0.147245	7.28568	6.92865	1.74572e-10	8.23661e-09	13.458	Stable
AC006262.4	-0.328985	6.95639	-6.91631	1.8606e-10	8.69555e-09	13.4397	Down
RP11-338I21.1	0.29078	6.83651	6.90335	1.98932e-10	9.16856e-09	13.4018	Up
LINC01359	-0.277185	7.05178	-6.91154	1.90699e-10	8.82315e-09	13.4012	Down
CTD-2017D11.1	-0.224864	7.7501	-6.95896	1.49246e-10	7.1262e-09	13.3977	Stable
FAM66B	-0.174956	7.38757	-6.91587	1.86484e-10	8.69555e-09	13.3359	Stable
RP11-434H14.1	-0.282054	6.58662	-6.88824	2.15045e-10	9.79533e-09	13.3146	Down
RP11-798K3.2	-0.203666	6.62344	-6.88236	2.21669e-10	1.0023e-08	13.2952	Stable
CTD-2091N23.1	0.0818436	6.33052	7.10061	7.14689e-11	3.89192e-09	13.2951	Stable
CH17-174L20.1	-0.217997	6.44099	-6.88755	2.15814e-10	9.79533e-09	13.2366	Stable
LINC01152	-0.342142	6.7975	-6.86896	2.37506e-10	1.06985e-08	13.2196	Down
AF003625.3	0.230055	6.50005	6.89875	2.03704e-10	9.31653e-09	13.1836	Stable
RP11-457M11.7	-0.285843	6.66545	-6.8573	2.52187e-10	1.13171e-08	13.1678	Down
RP11-1134I14.8	-0.195351	6.70303	-6.84581	2.67539e-10	1.18722e-08	13.1168	Stable
RP11-486M23.1	-0.296802	6.5581	-6.84805	2.6447e-10	1.17798e-08	13.1054	Down
BOLA3-AS1	-0.171266	7.05452	-6.85132	2.60061e-10	1.16268e-08	13.1051	Stable
RP1-56K13.5	-0.283513	6.50248	-6.83001	2.90153e-10	1.27807e-08	12.9957	Down
RP11-127B20.2	-0.20205	7.08902	-6.82403	2.99209e-10	1.31311e-08	12.9593	Stable
RP11-357H14.17	0.285521	6.53763	6.84069	2.74663e-10	1.21431e-08	12.9439	Up
WI2-85898F10.1	-0.233815	6.56584	-6.80794	3.24958e-10	1.4157e-08	12.9133	Stable
MIR202HG	-0.176259	6.45184	-6.80967	3.22086e-10	1.40833e-08	12.868	Stable
C10orf55	0.166711	7.22458	6.80136	3.361e-10	1.44838e-08	12.8372	Stable
RP1-128O3.4	0.0598734	6.33917	6.97134	1.39981e-10	6.76498e-09	12.8274	Stable
RP11-274G22.1	-0.256589	6.42779	-6.80583	3.28481e-10	1.42068e-08	12.8084	Down
LINC00844	-0.2325	6.57865	-6.78106	3.72921e-10	1.60128e-08	12.7825	Stable
LINC01615	0.276994	7.03752	6.77926	3.76373e-10	1.61031e-08	12.7698	Up
SOX21-AS1	-0.269256	7.42707	-6.80668	3.27059e-10	1.41967e-08	12.7649	Down
RP11-795J1.1	-0.21916	6.48461	-6.77073	3.93165e-10	1.67614e-08	12.6978	Stable
RP11-424M21.1	-0.284028	6.78868	-6.75004	4.37022e-10	1.85649e-08	12.6329	Down
RP3-500L14.2	-0.202746	6.60763	-6.74907	4.39213e-10	1.85918e-08	12.6305	Stable
AE000662.92	0.0522772	6.32306	6.98958	1.2735e-10	6.20482e-09	12.538	Stable
AC009501.4	-0.237937	7.00398	-6.72179	5.04804e-10	2.12928e-08	12.4668	Stable
LINC00639	-0.214852	6.97442	-6.71949	5.10771e-10	2.14686e-08	12.4624	Stable
RP11-390N6.1	0.0806141	6.33874	6.90119	2.01159e-10	9.2355e-09	12.4473	Stable
RP11-557N21.1	-0.203598	6.69633	-6.70493	5.50101e-10	2.30405e-08	12.4181	Stable
CTB-161M19.4	-0.235993	6.6166	-6.69102	5.9046e-10	2.45586e-08	12.3428	Stable
RP11-434D9.1	-0.256141	6.64008	-6.68531	6.07861e-10	2.51074e-08	12.3157	Down
RP11-73G16.1	-0.236316	6.48989	-6.68762	6.00764e-10	2.49004e-08	12.2876	Stable
RP11-486L19.2	-0.228609	7.23388	-6.69679	5.73374e-10	2.39313e-08	12.2858	Stable
AC008592.8	-0.34251	6.87303	-6.67455	6.42073e-10	2.6429e-08	12.2477	Down
AC007319.1	-0.273722	6.82775	-6.66526	6.73082e-10	2.76102e-08	12.2117	Down
AC144836.1	0.0506529	6.32635	6.91159	1.90653e-10	8.82315e-09	12.1942	Stable
RP1-27K12.4	-0.328127	6.88253	-6.65893	6.95075e-10	2.84148e-08	12.1706	Down
RP11-546K22.1	-0.36754	6.57144	-6.65583	7.06099e-10	2.87669e-08	12.1454	Down
RP1-261D10.2	-0.176553	6.66363	-6.63153	7.98718e-10	3.23196e-08	12.0575	Stable
RP11-482H16.1	-0.318558	6.85318	-6.61824	8.54372e-10	3.43388e-08	11.9747	Down
ID2-AS1	-0.197655	7.11585	-6.62476	8.26609e-10	3.33353e-08	11.9647	Stable
RP11-715J22.6	-0.172289	6.83906	-6.59724	9.50123e-10	3.79318e-08	11.8827	Stable
AC108676.1	0.366019	6.65528	6.60769	9.01213e-10	3.60999e-08	11.8773	Up
RP1-178F10.1	-0.182176	6.60073	-6.59045	9.83323e-10	3.91264e-08	11.8497	Stable
RP11-21L23.4	-0.26025	6.59105	-6.57714	1.05166e-09	4.17065e-08	11.7775	Down
CTB-92J24.2	-0.224511	6.95152	-6.5611	1.14032e-09	4.49242e-08	11.6864	Stable
RP11-863K10.7	-0.201198	6.72591	-6.54405	1.24266e-09	4.8162e-08	11.6289	Stable
CCDC39	-0.266497	6.49761	-6.54405	1.24268e-09	4.8162e-08	11.5802	Down
RP11-983P16.4	-0.157118	7.37712	-6.55637	1.16784e-09	4.55573e-08	11.5501	Stable
TMEM99	-0.15537	7.58582	-6.57187	1.08003e-09	4.26897e-08	11.5429	Stable
CTD-2066L21.2	0.183989	6.47939	6.55953	1.14941e-09	4.49854e-08	11.5365	Stable
ENTPD3-AS1	-0.161479	7.24365	-6.50971	1.47701e-09	5.65099e-08	11.3664	Stable
RP11-383J24.1	0.217298	6.47526	6.53996	1.2685e-09	4.90035e-08	11.3414	Stable
AP006621.5	-0.133557	7.24113	-6.50303	1.52744e-09	5.78829e-08	11.3366	Stable
LINC01070	-0.249466	6.44093	-6.50457	1.51564e-09	5.78025e-08	11.331	Stable
PRKAG2-AS1	-0.217842	6.84832	-6.48221	1.69564e-09	6.38513e-08	11.3179	Stable
RP11-806O11.1	-0.233373	6.95912	-6.48285	1.69023e-09	6.38492e-08	11.3029	Stable
RP11-295M18.6	-0.211045	6.51113	-6.47282	1.77736e-09	6.65088e-08	11.2477	Stable
LINC00840	-0.202233	6.80755	-6.46325	1.86467e-09	6.89121e-08	11.2313	Stable
LINC01050	0.271264	6.58136	6.47839	1.72848e-09	6.48831e-08	11.2287	Up
SNHG15	0.140282	7.77966	6.51474	1.44014e-09	5.52765e-08	11.2074	Stable
RP11-1020A11.2	-0.194964	7.14788	-6.47074	1.79602e-09	6.69972e-08	11.2019	Stable
HIF1A-AS1	0.17597	6.4385	6.52108	1.39495e-09	5.37144e-08	11.2001	Stable
RP3-332B22.1	-0.206739	6.45322	-6.4696	1.80628e-09	6.70452e-08	11.1873	Stable
SPANXA2-OT1	-0.244308	6.63536	-6.45256	1.96712e-09	7.24739e-08	11.1789	Stable
RP11-680H20.2	0.255463	6.86733	6.44184	2.07552e-09	7.62323e-08	11.1317	Up
AL163953.3	-0.205209	7.1177	-6.43155	2.1851e-09	8.00109e-08	11.019	Stable
TAPT1-AS1	-0.187068	7.16144	-6.42962	2.20623e-09	8.05374e-08	10.9988	Stable
RP11-386M24.6	-0.241384	6.65723	-6.4051	2.49341e-09	9.04674e-08	10.9514	Stable
RP11-437L7.1	0.0604958	6.32833	6.64472	7.4706e-10	3.03321e-08	10.8951	Stable
RP11-731K22.1	-0.228346	6.444	-6.40826	2.45442e-09	8.93244e-08	10.87	Stable
AC010969.1	-0.280912	6.64549	-6.38713	2.72697e-09	9.83438e-08	10.8604	Down
RP11-930O11.3	-0.204257	6.48335	-6.39603	2.60873e-09	9.4365e-08	10.8597	Stable
CTB-113D17.1	-0.270962	6.92112	-6.35802	3.15185e-09	1.12309e-07	10.7033	Down
RP11-538D16.2	-0.219459	6.51564	-6.35922	3.13315e-09	1.11977e-07	10.6999	Stable
RP11-384L8.1	-0.24774	7.1965	-6.36531	3.03971e-09	1.08964e-07	10.6723	Stable
CTD-3214H19.6	-0.186709	6.81555	-6.33319	3.56525e-09	1.24805e-07	10.6044	Stable
RP11-107N15.1	-0.188114	6.61066	-6.32614	3.69219e-09	1.28495e-07	10.5704	Stable
RP11-111F5.4	-0.193638	7.38845	-6.35292	3.23271e-09	1.14848e-07	10.5502	Stable
RP11-388M20.1	-0.186062	6.84224	-6.31937	3.8181e-09	1.3249e-07	10.5351	Stable
C3orf35	-0.225826	7.34445	-6.34691	3.33065e-09	1.17976e-07	10.535	Stable
MAPT-IT1	-0.25938	6.46589	-6.32694	3.6775e-09	1.28358e-07	10.5051	Down
AC084149.2	0.0440413	6.32895	6.56	1.14666e-09	4.49854e-08	10.4859	Stable
RP13-297E16.4	0.188311	6.48936	6.3389	3.4657e-09	1.21803e-07	10.4711	Stable
PGM5P3-AS1	-0.231103	6.62953	-6.30405	4.11888e-09	1.42101e-07	10.4642	Stable
LINC01055	0.138915	6.42167	6.3691	2.98293e-09	1.07251e-07	10.4523	Stable
MIR100HG	-0.174188	7.61591	-6.34048	3.43869e-09	1.21443e-07	10.3956	Stable
RP11-350N15.6	-0.242521	6.7097	-6.28623	4.49834e-09	1.54745e-07	10.3821	Stable
AC006946.17	-0.200172	6.69115	-6.28559	4.5127e-09	1.54794e-07	10.382	Stable
LINC01282	0.0632168	6.33209	6.50305	1.52723e-09	5.78829e-08	10.2739	Stable
AC018647.3	-0.206192	6.73022	-6.26093	5.09681e-09	1.73335e-07	10.2636	Stable
RP11-439H13.2	-0.260536	6.58713	-6.26259	5.05523e-09	1.72906e-07	10.2566	Down
LINC01354	-0.195432	6.68487	-6.25887	5.14883e-09	1.74112e-07	10.2547	Stable
CTC-455F18.1	-0.177959	6.4462	-6.26118	5.09037e-09	1.73335e-07	10.1759	Stable
CTB-49A3.2	-0.240512	6.60378	-6.23271	5.85694e-09	1.96388e-07	10.1194	Stable
ADD3-AS1	-0.201437	6.82224	-6.22826	5.98658e-09	1.99058e-07	10.1016	Stable
RP11-367F23.2	-0.346868	7.18178	-6.23159	5.88918e-09	1.96916e-07	10.0267	Down
RP11-554F20.1	-0.199532	6.50481	-6.21732	6.31717e-09	2.09467e-07	10.0162	Stable
TET2-AS1	0.0395576	6.32881	6.46935	1.80854e-09	6.70452e-08	10.0138	Stable
FBXL19-AS1	0.179733	7.19173	6.21311	6.44944e-09	2.1326e-07	9.97628	Stable
RP11-26L20.3	-0.433622	6.63017	-6.20422	6.73722e-09	2.21549e-07	9.96059	Down
AC003958.2	-0.259523	6.85105	-6.19242	7.13879e-09	2.33468e-07	9.92365	Down
LINC01451	-0.233851	7.00369	-6.19075	7.19747e-09	2.34744e-07	9.88941	Stable
RP11-250B2.5	-0.207484	6.8877	-6.18124	7.5407e-09	2.43716e-07	9.86899	Stable
LINC00622	-0.189713	6.91649	-6.17758	7.67729e-09	2.47009e-07	9.84781	Stable
RP11-348N5.9	-0.217985	6.90752	-6.17704	7.6977e-09	2.47009e-07	9.84498	Stable
FIRRE	0.312752	7.00857	6.17257	7.86809e-09	2.518e-07	9.8299	Up
AC046143.3	0.222544	6.8429	6.15548	8.55448e-09	2.72306e-07	9.76483	Stable
RP11-407N17.4	0.133141	6.44767	6.19526	7.03994e-09	2.30867e-07	9.74098	Stable
LINC01514	-0.270973	6.72741	-6.14555	8.97977e-09	2.84328e-07	9.71141	Down
LINC01098	0.17229	6.41967	6.2298	5.94131e-09	1.98105e-07	9.70039	Stable
AC093159.1	-0.194596	6.50774	-6.14864	8.84522e-09	2.80812e-07	9.6922	Stable
LL22NC03-N14H11.1	0.31051	6.80948	6.13576	9.41971e-09	2.95903e-07	9.6655	Up
CTD-2280E9.1	0.0959947	6.36202	6.26004	5.11911e-09	1.73599e-07	9.61602	Stable
CD27-AS1	-0.117763	7.50708	-6.15995	8.36916e-09	2.67119e-07	9.58255	Stable
RP11-80I15.4	-0.25794	6.76673	-6.11772	1.02861e-08	3.17274e-07	9.5795	Down
RP11-196G11.5	-0.0859626	7.36219	-6.13857	9.2912e-09	2.9341e-07	9.54252	Stable
RP11-159L20.2	0.0458259	6.33618	6.33869	3.4693e-09	1.21803e-07	9.53427	Stable
RP13-188A5.1	-0.15537	7.3261	-6.13017	9.68011e-09	3.02684e-07	9.50984	Stable
AC090616.2	-0.245144	6.80208	-6.10144	1.11347e-08	3.39937e-07	9.50095	Stable
LINC00880	0.187695	6.5142	6.12494	9.9304e-09	3.09045e-07	9.49896	Stable
RP11-77P6.2	-0.185574	7.08202	-6.11082	1.06376e-08	3.2727e-07	9.49466	Stable
RP11-213G2.2	-0.282837	6.69972	-6.09686	1.13859e-08	3.45836e-07	9.48137	Down
XXbac-BPGBPG55C20.2	-0.211718	7.4756	-6.13721	9.35291e-09	2.9458e-07	9.47842	Stable
FAM30A	0.428647	7.06859	6.09923	1.12555e-08	3.42748e-07	9.47673	Up
RP11-439E19.10	-0.255358	6.97163	-6.10221	1.10931e-08	3.39533e-07	9.47629	Down
PCED1B-AS1	0.244747	7.28633	6.10976	1.06927e-08	3.2812e-07	9.46376	Stable
RP11-440I14.3	-0.269464	6.79254	-6.08069	1.23177e-08	3.70369e-07	9.4024	Down
CTD-2378E12.1	-0.187827	6.59841	-6.07524	1.26481e-08	3.79348e-07	9.37834	Stable
AATBC	-0.188252	7.59866	-6.12233	1.00574e-08	3.11833e-07	9.35482	Stable
LINC01184	-0.0782146	7.78623	-6.13004	9.6863e-09	3.02684e-07	9.31081	Stable
RP11-126H7.4	-0.247122	6.65188	-6.04422	1.47014e-08	4.37634e-07	9.23587	Stable
RP11-305L7.7	-0.18861	6.98015	-6.04193	1.48656e-08	4.40325e-07	9.19588	Stable
MAGI2-AS3	-0.152124	7.64628	-6.09087	1.17228e-08	3.54267e-07	9.18666	Stable
LINC00706	0.041237	6.32493	6.31323	3.93592e-09	1.36183e-07	9.16363	Stable
LINC01473	-0.264076	7.07521	-6.03153	1.56337e-08	4.57497e-07	9.11762	Down
RP11-521D12.5	-0.243425	7.19974	-6.03526	1.53539e-08	4.52542e-07	9.09878	Stable
C6orf3	-0.213422	6.93989	-6.01881	1.66258e-08	4.80537e-07	9.09453	Stable
CDKN2B-AS1	0.25737	7.25677	6.02117	1.64372e-08	4.76735e-07	9.05693	Up
WARS2-IT1	-0.214768	6.63338	-6.00558	1.7723e-08	5.0713e-07	9.05635	Stable
RP11-1109F11.3	-0.18821	6.83225	-5.9997	1.82332e-08	5.18215e-07	9.02547	Stable
RP11-119F7.5	-0.159844	6.99896	-6.00517	1.77582e-08	5.0713e-07	9.02161	Stable
RP11-370I10.12	-0.196611	6.93296	-6.00081	1.81357e-08	5.16672e-07	9.0131	Stable
RP11-734K21.3	0.157041	6.44968	6.04618	1.45629e-08	4.34593e-07	9.01083	Stable
RP11-147L13.13	-0.135049	7.33131	-6.02095	1.64543e-08	4.76735e-07	8.99425	Stable
CHRM3-AS2	0.254698	6.90606	5.98753	1.93352e-08	5.45637e-07	8.9731	Up
CTC-490G23.6	-0.255527	6.60936	-5.98794	1.92972e-08	5.45637e-07	8.96689	Down
LINC01527	0.226582	6.66916	5.981	1.99532e-08	5.61749e-07	8.92822	Stable
AGBL1-AS1	0.184951	6.48657	6.00601	1.76861e-08	5.0713e-07	8.88987	Stable
AC004870.4	0.252014	6.47218	6.04223	1.48442e-08	4.40325e-07	8.88414	Up
LINC00899	-0.136599	7.27768	-5.99154	1.89648e-08	5.37726e-07	8.87597	Stable
LINC01484	-0.268284	6.88325	-5.97027	2.10124e-08	5.87412e-07	8.87475	Down
RP11-507K2.3	-0.168895	6.64667	-5.94658	2.35468e-08	6.4828e-07	8.78662	Stable
ADORA2A-AS1	-0.244687	6.73603	-5.94638	2.35699e-08	6.4828e-07	8.78178	Stable
CTD-2292M16.8	-0.152364	7.15006	-5.9591	2.21723e-08	6.1839e-07	8.76583	Stable
RP11-968O1.5	-0.196555	6.70775	-5.93815	2.45199e-08	6.69781e-07	8.7482	Stable
RP11-831A10.1	-0.215976	6.60731	-5.93895	2.44266e-08	6.68762e-07	8.74259	Stable
TAB3-AS1	0.0287095	6.32222	6.23855	5.6909e-09	1.91359e-07	8.73807	Stable
RP1-140C12.2	-0.219078	6.63658	-5.93616	2.47554e-08	6.7467e-07	8.73395	Stable
LIPE-AS1	0.211915	7.27382	5.9525	2.28871e-08	6.33883e-07	8.72693	Stable
RP11-266K4.13	-0.234982	6.67805	-5.93263	2.51785e-08	6.81533e-07	8.71926	Stable
KB-1991G8.1	-0.220566	6.65216	-5.93147	2.5319e-08	6.83785e-07	8.71358	Stable
ZNF529-AS1	-0.12298	7.2339	-5.95148	2.2999e-08	6.35508e-07	8.70547	Stable
CTD-2319I12.5	0.127867	6.39413	6.03455	1.54065e-08	4.52975e-07	8.69375	Stable
FAM182A	-0.231484	7.32187	-5.95679	2.24192e-08	6.22367e-07	8.68882	Stable
RP11-171I2.1	-0.215024	6.49717	-5.93475	2.49229e-08	6.77687e-07	8.68191	Stable
RP11-594N15.3	-0.234042	6.86551	-5.9257	2.60294e-08	7.01385e-07	8.67368	Stable
PVT1	0.150588	7.66191	5.97563	2.04764e-08	5.73773e-07	8.67352	Stable
FAM225A	0.308521	7.18377	5.93279	2.51585e-08	6.81533e-07	8.66948	Up
CTC-505O3.3	-0.324735	6.64196	-5.92065	2.66672e-08	7.15912e-07	8.65097	Down
AC093818.1	0.187765	7.0212	5.92048	2.66885e-08	7.15912e-07	8.64359	Stable
AP001062.9	0.0135497	6.3139	6.24772	5.43951e-09	1.83422e-07	8.63588	Stable
RP11-22D3.1	0.0570411	6.32895	6.18088	7.55425e-09	2.43716e-07	8.61972	Stable
LINC01259	0.0383542	6.32187	6.2117	6.49422e-09	2.14148e-07	8.61015	Stable
RP11-499F19.3	-0.196419	6.50442	-5.91582	2.72911e-08	7.30434e-07	8.60013	Stable
NRIR	0.238918	6.64779	5.90978	2.80923e-08	7.48522e-07	8.58619	Stable
RP11-498E2.9	-0.228124	6.81553	-5.90266	2.90658e-08	7.7102e-07	8.57458	Stable
RP11-255H23.4	-0.401155	7.13186	-5.9115	2.78618e-08	7.44042e-07	8.53044	Down
CTD-2528L19.6	-0.207452	6.91321	-5.89515	3.01291e-08	7.95688e-07	8.526	Stable
CTD-2049O4.1	-0.225692	6.6081	-5.89202	3.0584e-08	8.04145e-07	8.52534	Stable
RP11-327J17.9	-0.206472	6.6078	-5.88135	3.21831e-08	8.38798e-07	8.4774	Stable
RP11-73G16.2	-0.198168	6.51495	-5.88763	3.1232e-08	8.19377e-07	8.47562	Stable
AC006946.16	-0.197734	7.02417	-5.8871	3.13111e-08	8.19651e-07	8.46437	Stable
HHIP-AS1	-0.186856	6.66978	-5.87133	3.37606e-08	8.77997e-07	8.43985	Stable
TMEM92-AS1	0.169862	6.52646	5.88617	3.14505e-08	8.21499e-07	8.41198	Stable
AC093063.3	0.0252473	6.31767	6.18708	7.32818e-09	2.37708e-07	8.3959	Stable
RP11-472N13.2	-0.16823	6.68423	-5.85898	3.58075e-08	9.21551e-07	8.38496	Stable
RP13-1032I1.11	-0.165282	6.49268	-5.8697	3.40236e-08	8.82912e-07	8.38098	Stable
GATA6-AS1	-0.202979	6.57065	-5.86212	3.52764e-08	9.1146e-07	8.38044	Stable
AC009478.1	0.0959737	6.35614	6.00672	1.76259e-08	5.06989e-07	8.37239	Stable
RP11-661C3.2	0.0395316	6.33996	6.08436	1.20999e-08	3.64739e-07	8.37136	Stable
RP3-525N10.2	-0.21569	6.85028	-5.8589	3.58214e-08	9.21551e-07	8.36928	Stable
RP11-80H5.6	0.0135797	6.31414	6.18908	7.25653e-09	2.36025e-07	8.35692	Stable
LINC01429	0.212591	6.53871	5.8688	3.41703e-08	8.84795e-07	8.31968	Stable
RP11-798K23.1	0.0886958	6.34196	6.02972	1.57709e-08	4.60287e-07	8.30226	Stable
RP11-334A14.8	-0.178092	6.48211	-5.84968	3.74306e-08	9.58818e-07	8.28005	Stable
RP11-834C11.11	-0.235112	6.77986	-5.8371	3.974e-08	1.01362e-06	8.27614	Stable
RP11-709D24.8	-0.206696	6.76512	-5.833	4.05217e-08	1.03136e-06	8.26081	Stable
EXTL3-AS1	-0.186998	6.93597	-5.83762	3.96416e-08	1.01328e-06	8.25789	Stable
CTD-2651B20.6	-0.21377	6.74701	-5.82804	4.14898e-08	1.05375e-06	8.23864	Stable
MBNL1-AS1	-0.13275	7.4324	-5.85532	3.64376e-08	9.35389e-07	8.1818	Stable
AC087491.2	-0.222319	6.58276	-5.80675	4.59035e-08	1.15116e-06	8.1279	Stable
TRAF3IP2-AS1	-0.146243	7.2257	-5.82619	4.18554e-08	1.06078e-06	8.12601	Stable
RP11-293M10.1	-0.19094	6.43341	-5.82527	4.20382e-08	1.06316e-06	8.10355	Stable
CTD-2036A18.2	0.0625533	6.32615	6.06188	1.34952e-08	4.03738e-07	8.08478	Stable
RP11-474O21.5	-0.183244	6.57909	-5.79075	4.95197e-08	1.23149e-06	8.057	Stable
CTA-503F6.2	0.0132198	6.31346	6.1247	9.94163e-09	3.09045e-07	8.03513	Stable
AC131056.5	0.0132749	6.31375	6.1216	1.00932e-08	3.1213e-07	8.02631	Stable
RP11-250B2.3	-0.194345	7.19412	-5.80017	4.73575e-08	1.18018e-06	8.01308	Stable
RP11-386D6.2	0.0290876	6.31944	6.09247	1.16315e-08	3.524e-07	7.98368	Stable
RP11-304C12.5	-0.166265	6.72662	-5.77038	5.45295e-08	1.33659e-06	7.97979	Stable
RP11-461O7.1	-0.207456	6.69378	-5.76533	5.58457e-08	1.36047e-06	7.95421	Stable
TRPM2-AS	0.243769	6.71996	5.7671	5.53821e-08	1.35193e-06	7.9535	Stable
RP11-561I11.3	-0.31524	6.53818	-5.77477	5.34089e-08	1.31452e-06	7.95268	Down
RP11-397A16.1	0.239435	6.60004	5.77331	5.37798e-08	1.32093e-06	7.93049	Stable
RP11-116O18.1	-0.214529	6.55645	-5.76481	5.59852e-08	1.36109e-06	7.92932	Stable
RP3-429O6.1	-0.383643	6.59404	-5.76735	5.53172e-08	1.35193e-06	7.9261	Down
RP11-281A20.1	0.0884025	6.34072	5.97628	2.04126e-08	5.73329e-07	7.92596	Stable
RP11-158K1.3	-0.133258	7.28818	-5.78368	5.12045e-08	1.27075e-06	7.90923	Stable
AP000695.4	0.188794	6.60257	5.76355	5.63191e-08	1.36642e-06	7.90613	Stable
CTD-2162K18.4	-0.175189	6.59505	-5.75419	5.88642e-08	1.41952e-06	7.89494	Stable
DIO3OS	-0.227144	7.28144	-5.77828	5.25295e-08	1.29555e-06	7.8786	Stable
MIR137HG	0.267447	6.63219	5.75473	5.87146e-08	1.41878e-06	7.85697	Up
RP11-511B23.2	-0.222288	6.60601	-5.7454	6.13563e-08	1.46776e-06	7.85355	Stable
CTD-2619J13.17	-0.150076	7.00637	-5.75211	5.94448e-08	1.42775e-06	7.85315	Stable
RP11-174O3.6	0.101433	6.35724	5.89289	3.0457e-08	8.02572e-07	7.85282	Stable
CTD-2540B15.9	-0.145014	6.45256	-5.75748	5.79574e-08	1.40332e-06	7.82831	Stable
RP11-170N16.3	-0.187275	6.696	-5.73705	6.382e-08	1.5206e-06	7.82726	Stable
RP11-409I10.2	-0.205547	6.62315	-5.73582	6.41914e-08	1.5264e-06	7.81467	Stable
RP11-588H23.3	0.285993	6.88679	5.73326	6.4968e-08	1.5418e-06	7.80527	Up
RP11-227H15.4	0.188287	6.50323	5.75246	5.93458e-08	1.42775e-06	7.74945	Stable
RP1-239B22.5	-0.164407	7.0707	-5.72857	6.64198e-08	1.57312e-06	7.72745	Stable
CTD-2184D3.7	0.157251	6.50492	5.74165	6.24494e-08	1.49092e-06	7.72377	Stable
RP11-358L22.3	-0.165142	6.9608	-5.71462	7.09279e-08	1.66995e-06	7.69267	Stable
CASC9	0.361766	6.67761	5.7212	6.87645e-08	1.62543e-06	7.69217	Up
RP11-1055B8.4	-0.190411	7.03471	-5.71559	7.06048e-08	1.66563e-06	7.6766	Stable
RP11-514F3.5	0.0190903	6.31775	6.03579	1.53146e-08	4.525e-07	7.67584	Stable
AC011288.2	0.224237	6.84188	5.70271	7.50101e-08	1.75568e-06	7.67142	Stable
WNT5A-AS1	0.188936	6.62303	5.70875	7.29106e-08	1.71326e-06	7.66782	Stable
RP11-742B18.1	0.334803	6.44734	5.78215	5.15775e-08	1.2747e-06	7.66408	Up
RP11-87G24.6	0.0332007	6.32263	6.0092	1.74161e-08	5.02164e-07	7.6453	Stable
RP11-210M15.2	-0.225029	6.72801	-5.68725	8.06548e-08	1.8731e-06	7.5984	Stable
RP11-713M6.2	0.0130754	6.31347	6.03148	1.5637e-08	4.57497e-07	7.59163	Stable
AC010907.2	0.0133594	6.31349	6.02331	1.62674e-08	4.7362e-07	7.5531	Stable
LINC01422	-0.205026	7.20135	-5.68818	8.03024e-08	1.86856e-06	7.49861	Stable
AC004012.1	-0.173255	6.45572	-5.68034	8.3311e-08	1.92567e-06	7.47985	Stable
RP11-20G13.2	0.094813	6.36273	5.80614	4.6035e-08	1.15203e-06	7.46311	Stable
CECR3	-0.177686	6.45354	-5.66441	8.97642e-08	2.05271e-06	7.40507	Stable
ADIPOQ-AS1	-0.3069	6.53679	-5.64961	9.61964e-08	2.18723e-06	7.3858	Down
RP3-325F22.5	0.166101	7.00248	5.64347	9.89944e-08	2.24231e-06	7.3822	Stable
MAGI1-IT1	-0.271361	7.05557	-5.65264	9.4844e-08	2.1606e-06	7.37918	Down
RP11-567M16.6	-0.126491	7.34852	-5.67158	8.67993e-08	1.99638e-06	7.37499	Stable
RP3-462D8.2	0.0340373	6.31945	5.95781	2.23096e-08	6.20768e-07	7.34577	Stable
IFNG-AS1	0.31813	6.70241	5.61987	1.10517e-07	2.47049e-06	7.26505	Up
AC061992.2	0.151819	6.51896	5.6347	1.03134e-07	2.32724e-06	7.26258	Stable
RP11-218C14.5	-0.221361	6.42819	-5.63675	1.0215e-07	2.3094e-06	7.2282	Stable
AC139099.4	-0.219187	6.7911	-5.60522	1.18315e-07	2.61845e-06	7.22555	Stable
RP11-16P20.3	-0.221816	6.59828	-5.60497	1.18452e-07	2.61845e-06	7.21888	Stable
LINC00472	-0.21004	7.44703	-5.6468	9.74692e-08	2.21196e-06	7.21275	Stable
RP1-251M9.3	0.0128943	6.31347	5.94426	2.38113e-08	6.53416e-07	7.17961	Stable
LINC01116	0.172165	7.30869	5.61765	1.11664e-07	2.48219e-06	7.17713	Stable
MINCR	-0.166057	7.10769	-5.60239	1.19886e-07	2.64036e-06	7.14584	Stable
AC007009.1	-0.228669	6.58545	-5.58668	1.28968e-07	2.82476e-06	7.13277	Stable
RHOXF1-AS1	-0.250568	6.77297	-5.58338	1.30958e-07	2.85786e-06	7.12685	Down
LINC00271	-0.209211	7.02638	-5.59174	1.25971e-07	2.76419e-06	7.11878	Stable
RP11-459I19.1	-0.169468	6.55109	-5.57842	1.34003e-07	2.90308e-06	7.0895	Stable
SNHG14	-0.147378	7.89651	-5.66604	8.90836e-08	2.04106e-06	7.07489	Stable
RP11-502H18.2	0.12818	6.39477	5.68431	8.17766e-08	1.89547e-06	7.06629	Stable
RP1-127L4.7	0.0254162	6.31917	5.90131	2.92542e-08	7.74296e-07	7.0655	Stable
RP11-438F14.3	-0.227063	6.43995	-5.58575	1.29524e-07	2.83174e-06	7.02386	Stable
CBR3-AS1	-0.105277	7.49938	-5.60341	1.19319e-07	2.63274e-06	7.00406	Stable
RP11-348J12.5	0.013676	6.3131	5.90859	2.82531e-08	7.51131e-07	7.0039	Stable
RP11-230C9.2	-0.171676	6.68317	-5.55269	1.50973e-07	3.22969e-06	6.99974	Stable
CTA-398F10.2	-0.236325	6.63532	-5.54686	1.55106e-07	3.29448e-06	6.96435	Stable
LINC00868	-0.200737	6.46527	-5.55694	1.48036e-07	3.17255e-06	6.9331	Stable
CTC-265F19.3	0.0473087	6.33183	5.80853	4.55173e-08	1.14387e-06	6.92841	Stable
RP11-598F7.6	0.186207	6.57024	5.55179	1.51606e-07	3.23742e-06	6.92752	Stable
RP11-462G2.1	-0.286697	6.98923	-5.54428	1.56968e-07	3.31634e-06	6.9103	Down
RP11-284F21.10	0.278832	6.85395	5.52826	1.69021e-07	3.55838e-06	6.88677	Up
RAD51-AS1	-0.114801	7.46619	-5.57332	1.37215e-07	2.96728e-06	6.88248	Stable
AC009262.2	0.252663	6.56495	5.54702	1.54992e-07	3.29448e-06	6.86253	Up
RP5-1014D13.2	-0.0937078	7.61084	-5.58169	1.31989e-07	2.87038e-06	6.85478	Stable
LINC00856	-0.251241	6.88386	-5.52134	1.74507e-07	3.65187e-06	6.83497	Down
RP11-214O1.2	0.158926	7.09137	5.51727	1.77817e-07	3.70436e-06	6.79599	Stable
RP11-17A1.3	-0.174214	6.6307	-5.50089	1.91758e-07	3.91955e-06	6.76515	Stable
RP11-817J15.3	-0.177451	6.44907	-5.52112	1.74685e-07	3.65187e-06	6.75409	Stable
RP11-430H10.3	0.21297	6.48932	5.54507	1.56395e-07	3.31008e-06	6.74004	Stable
RP11-433J8.1	-0.197288	6.66707	-5.4931	1.98756e-07	4.04183e-06	6.73286	Stable
RP3-339A18.6	0.046882	6.32746	5.78315	5.13327e-08	1.27128e-06	6.72093	Stable
AADACL2-AS1	0.307355	6.78717	5.48801	2.03458e-07	4.1304e-06	6.70232	Up
RP11-567N4.3	0.0298486	6.32158	5.80525	4.62309e-08	1.15452e-06	6.66673	Stable
RP11-292E2.2	0.130358	6.41008	5.56377	1.43423e-07	3.0879e-06	6.63046	Stable
RP11-552M11.8	-0.170867	7.13226	-5.48356	2.07665e-07	4.20866e-06	6.60728	Stable
RP11-1060G2.2	-0.177171	6.62784	-5.46263	2.28611e-07	4.57873e-06	6.59565	Stable
CTD-2535I10.1	0.216111	6.49898	5.50394	1.89081e-07	3.8781e-06	6.58978	Stable
RP11-800A3.2	0.0766248	6.36239	5.61781	1.11583e-07	2.48219e-06	6.58959	Stable
AC092687.4	0.012545	6.31349	5.81807	4.35019e-08	1.09785e-06	6.58924	Stable
RP11-404O13.5	-0.180854	6.58777	-5.46021	2.31158e-07	4.622e-06	6.57632	Stable
RP11-481J2.3	0.238491	6.8831	5.45649	2.35133e-07	4.69077e-06	6.56982	Stable
RP11-359I18.5	-0.168039	6.50212	-5.46684	2.24239e-07	4.50629e-06	6.56778	Stable
RP11-133F8.2	0.0124987	6.31323	5.8127	4.46253e-08	1.12382e-06	6.55909	Stable
DLGAP1-AS5	-0.304781	6.64307	-5.45532	2.36398e-07	4.69781e-06	6.55169	Down
C5orf66-AS1	0.156728	6.47202	5.49372	1.9819e-07	4.0372e-06	6.54334	Stable
FAM201A	-0.188617	6.90521	-5.45301	2.38907e-07	4.72941e-06	6.53371	Stable
RP11-1000B6.7	-0.200559	6.99025	-5.45626	2.35384e-07	4.69077e-06	6.52679	Stable
AC005256.1	0.218998	6.44389	5.52468	1.71841e-07	3.60504e-06	6.4597	Stable
CTD-2545H1.1	-0.199004	6.47012	-5.44799	2.44461e-07	4.8154e-06	6.45561	Stable
RP11-332K15.1	-0.169811	6.38797	-5.47737	2.13654e-07	4.3081e-06	6.44546	Stable
RP1-80N2.2	-0.198121	7.13343	-5.44394	2.49036e-07	4.88938e-06	6.4293	Stable
RP11-94M14.2	0.184934	6.42165	5.52062	1.75091e-07	3.65395e-06	6.41153	Stable
RP1-41P2.7	0.0370394	6.32006	5.74994	6.00575e-08	1.43957e-06	6.39024	Stable
RP11-274H2.2	0.0400247	6.3298	5.69959	7.61156e-08	1.77807e-06	6.36628	Stable
LINC01089	-0.105595	7.52579	-5.4552	2.36524e-07	4.69781e-06	6.32858	Stable
LINC01269	0.211221	6.64367	5.40292	3.00345e-07	5.72718e-06	6.30821	Stable
SATB1-AS1	0.178875	6.85231	5.38614	3.2418e-07	5.9903e-06	6.26524	Stable
RP4-535B20.4	-0.227177	6.57678	-5.38957	3.19163e-07	5.94901e-06	6.25931	Stable
AQP4-AS1	-0.227513	6.52675	-5.39376	3.13145e-07	5.87737e-06	6.25696	Stable
RP11-57H14.4	-0.0735131	7.50493	-5.43519	2.59216e-07	5.06425e-06	6.25329	Stable
RP11-94C24.13	-0.163322	6.55943	-5.38664	3.23456e-07	5.98619e-06	6.24541	Stable
RP11-431M7.2	0.0295005	6.32279	5.70611	7.38211e-08	1.73124e-06	6.23403	Stable
MCF2L-AS1	-0.183934	6.66632	-5.37912	3.34704e-07	6.10111e-06	6.2333	Stable
RP11-691H4.4	0.0595325	6.3281	5.66646	8.89063e-08	2.04091e-06	6.21495	Stable
TMEM220-AS1	-0.152166	6.91214	-5.37912	3.34703e-07	6.10111e-06	6.21093	Stable
RP11-88I18.3	-0.190186	6.46864	-5.38913	3.19808e-07	5.94901e-06	6.19601	Stable
LINC00504	-0.16598	7.37017	-5.41003	2.90766e-07	5.58918e-06	6.19211	Stable
RP11-481G8.2	-0.218167	6.54044	-5.37669	3.38414e-07	6.14864e-06	6.19001	Stable
NOP14-AS1	0.106764	7.73114	5.43547	2.58874e-07	5.06425e-06	6.16727	Stable
CTC-559E9.5	-0.131394	7.15527	-5.38449	3.26625e-07	6.01362e-06	6.16631	Stable
RP11-677M14.7	-0.158065	7.12571	-5.37907	3.34777e-07	6.10111e-06	6.1502	Stable
RP11-304L19.1	0.210222	6.6091	5.37008	3.48732e-07	6.28824e-06	6.14506	Stable
SH3RF3-AS1	0.185067	6.82302	5.35743	3.69335e-07	6.57042e-06	6.14173	Stable
RP11-493L12.4	0.129837	6.43531	5.42314	2.73878e-07	5.33324e-06	6.12867	Stable
RP11-497D6.5	-0.168701	6.46116	-5.37248	3.44953e-07	6.24841e-06	6.1161	Stable
CTD-2526A2.2	-0.136969	6.56516	-5.35359	3.75822e-07	6.6462e-06	6.10441	Stable
GRPEL2-AS1	0.125646	6.45571	5.3974	3.0799e-07	5.81721e-06	6.10359	Stable
RP11-246K15.1	0.0740167	6.34729	5.54587	1.55813e-07	3.30363e-06	6.08865	Stable
AC006372.5	0.253505	6.7983	5.34624	3.88543e-07	6.81064e-06	6.08855	Up
RP11-802O23.3	-0.167099	6.87912	-5.34952	3.82821e-07	6.74003e-06	6.08765	Stable
RP1-310O13.13	0.0518152	6.33438	5.61538	1.1285e-07	2.50388e-06	6.07809	Stable
RP11-150D20.5	0.0588181	6.34224	5.56355	1.43569e-07	3.0879e-06	6.07767	Stable
AC069277.2	0.244071	6.63018	5.35314	3.76585e-07	6.64984e-06	6.07365	Stable
RP4-541C22.5	-0.192007	6.78205	-5.34271	3.94812e-07	6.84016e-06	6.07082	Stable
LINC00528	0.184895	6.80805	5.34091	3.98034e-07	6.88599e-06	6.07042	Stable
RP11-18D7.3	0.0178231	6.31518	5.69833	7.6567e-08	1.78512e-06	6.05173	Stable
SACS-AS1	-0.179783	6.44834	-5.35636	3.71125e-07	6.59244e-06	6.02711	Stable
RP11-390K5.3	0.0280642	6.31892	5.67761	8.43826e-08	1.94455e-06	6.0227	Stable
LINC00519	0.196265	6.90113	5.33106	4.16178e-07	7.0869e-06	6.02031	Stable
LINC00861	0.241203	7.08292	5.33819	4.02967e-07	6.93115e-06	6.01646	Stable
RP4-694A7.2	0.331377	6.53576	5.40535	2.97031e-07	5.67621e-06	6.01607	Up
RP11-689P11.2	-0.198517	6.81686	-5.32957	4.18989e-07	7.11447e-06	6.00895	Stable
RP5-1159O4.2	-0.183258	6.85118	-5.32978	4.18583e-07	7.11447e-06	6.00581	Stable
RP3-522J7.6	-0.186859	6.53771	-5.33398	4.10721e-07	7.02403e-06	6.00538	Stable
C9orf106	-0.185784	6.7966	-5.32572	4.26348e-07	7.1883e-06	5.99602	Stable
RP4-647J21.1	0.199445	6.938	5.32619	4.2544e-07	7.18314e-06	5.9937	Stable
LINC00355	0.229028	6.4475	5.41525	2.83931e-07	5.46659e-06	5.98905	Stable
RP11-349H17.2	-0.167206	6.44238	-5.34895	3.83804e-07	6.74738e-06	5.98609	Stable
RP11-55L4.2	0.0165544	6.31575	5.68011	8.34022e-08	1.92567e-06	5.98218	Stable
STEAP3-AS1	0.168707	6.88511	5.32138	4.34789e-07	7.29969e-06	5.98031	Stable
RP11-475I24.3	-0.190907	7.11774	-5.33925	4.01031e-07	6.91958e-06	5.97601	Stable
RP11-732A21.2	-0.144586	6.4386	-5.3473	3.8669e-07	6.78812e-06	5.9739	Stable
CTD-3035K23.7	-0.182665	7.04731	-5.33339	4.11816e-07	7.02914e-06	5.97376	Stable
AC105053.3	-0.162516	6.4822	-5.33464	4.09485e-07	7.01294e-06	5.97246	Stable
ST3GAL5-AS1	-0.158099	6.70039	-5.31128	4.55054e-07	7.43089e-06	5.94164	Stable
AC006129.2	0.194817	6.80376	5.30661	4.64756e-07	7.51734e-06	5.92128	Stable
SH3BP5-AS1	-0.133438	7.67007	-5.37927	3.34479e-07	6.10111e-06	5.91783	Stable
AP000432.2	0.0302718	6.32473	5.62406	1.08377e-07	2.42719e-06	5.89765	Stable
SNRK-AS1	-0.159851	6.96269	-5.30971	4.58301e-07	7.45053e-06	5.89626	Stable
LINC01310	-0.171679	6.49543	-5.30949	4.58753e-07	7.45053e-06	5.87389	Stable
CTC-573M9.1	0.028581	6.32109	5.63347	1.03725e-07	2.33617e-06	5.86513	Stable
OVOL1-AS1	-0.213334	6.78048	-5.29493	4.89859e-07	7.81744e-06	5.86215	Stable
RP11-79N23.1	-0.174416	7.22524	-5.3215	4.34539e-07	7.29969e-06	5.86186	Stable
CTD-3149D2.4	0.0125129	6.31486	5.65453	9.40083e-08	2.14566e-06	5.85985	Stable
RP4-591C20.9	0.13369	7.54129	5.34335	3.93661e-07	6.84016e-06	5.85802	Stable
DIAPH2-AS1	0.212958	6.68917	5.29287	4.94433e-07	7.87991e-06	5.84607	Stable
LINC00589	0.14379	6.50039	5.31807	4.41323e-07	7.35764e-06	5.84048	Stable
RP11-290L1.5	0.0252556	6.32065	5.62952	1.05657e-07	2.37518e-06	5.83837	Stable
CTC-304I17.6	-0.18319	6.61106	-5.282	5.19205e-07	8.01109e-06	5.80467	Stable
RP11-297P16.3	0.114842	6.37682	5.41764	2.80842e-07	5.42462e-06	5.79525	Stable
RP11-383C5.3	-0.219537	6.53865	-5.28537	5.11412e-07	8.01109e-06	5.79235	Stable
RP11-124N2.1	-0.151877	7.01692	-5.28669	5.08374e-07	8.01109e-06	5.78268	Stable
CTD-2015H3.1	0.0412045	6.32679	5.57087	1.3878e-07	2.9957e-06	5.73876	Stable
RP11-405M12.3	0.124118	6.41153	5.35994	3.65159e-07	6.50583e-06	5.73255	Stable
C6orf223	0.260785	6.93966	5.26375	5.63577e-07	8.47282e-06	5.72427	Up
CTD-3064H18.2	-0.148552	6.41791	-5.29936	4.80193e-07	7.72515e-06	5.71983	Stable
AL122127.25	0.0424741	6.3287	5.5617	1.44809e-07	3.10897e-06	5.71756	Stable
LINC00539	0.156549	6.83767	5.25686	5.81277e-07	8.67338e-06	5.70672	Stable
RP11-792A8.4	-0.130086	7.15103	-5.27501	5.35792e-07	8.16011e-06	5.69115	Stable
RP11-391J2.3	0.0159161	6.31324	5.62554	1.07636e-07	2.41514e-06	5.68849	Stable
CTC-321K16.1	-0.187203	6.85382	-5.25413	5.88428e-07	8.71688e-06	5.67819	Stable
RP11-239E10.2	-0.1885	6.4256	-5.28533	5.11494e-07	8.01109e-06	5.66872	Stable
RP11-889D3.1	0.0152798	6.31364	5.6178	1.11586e-07	2.48219e-06	5.66015	Stable
RP1-34M23.5	-0.221582	6.46526	-5.26638	5.56962e-07	8.40513e-06	5.65321	Stable
RP11-770J1.3	-0.182701	6.80142	-5.24635	6.09299e-07	8.71688e-06	5.65315	Stable
USP30-AS1	0.203399	6.71513	5.24587	6.10601e-07	8.71688e-06	5.65143	Stable
AC007277.3	-0.172369	6.43922	-5.27284	5.4103e-07	8.21664e-06	5.64536	Stable
RP11-410E4.1	-0.221749	6.93699	-5.2481	6.04532e-07	8.71688e-06	5.6316	Stable
LINC00293	-0.222593	6.44745	-5.26391	5.6318e-07	8.47282e-06	5.60607	Stable
RP11-187E13.2	0.0162119	6.3158	5.59516	1.23983e-07	2.72557e-06	5.59697	Stable
RP11-96C23.13	-0.193541	7.02771	-5.24345	6.17276e-07	8.71688e-06	5.58953	Stable
RP11-254F7.2	-0.136578	7.19927	-5.25321	5.90857e-07	8.71688e-06	5.57906	Stable
LINC01394	0.0281309	6.31901	5.57988	1.33104e-07	2.88884e-06	5.57882	Stable
LINC01164	-0.267978	6.47875	-5.24897	6.02198e-07	8.71688e-06	5.57826	Down
RP11-790J24.1	0.0158639	6.31555	5.58165	1.32013e-07	2.87038e-06	5.53233	Stable
RP11-593F23.1	-0.179484	6.62768	-5.21701	6.94702e-07	9.31166e-06	5.52874	Stable
RP11-960L18.1	0.133717	6.51897	5.23532	6.40128e-07	8.71688e-06	5.51222	Stable
AC005753.1	-0.171032	6.52816	-5.21323	7.06542e-07	9.40244e-06	5.48024	Stable
AC008592.5	-0.1885	6.55811	-5.20506	7.32758e-07	9.6438e-06	5.45806	Stable
RP11-472G21.2	0.0867817	6.38547	5.32685	4.24176e-07	7.17194e-06	5.45095	Stable
AP003025.2	-0.180514	6.41823	-5.22869	6.59398e-07	8.9041e-06	5.4097	Stable
RP11-157E21.1	0.0409665	6.32208	5.52727	1.69801e-07	3.5685e-06	5.40881	Stable
RP11-693J15.4	0.193064	6.6207	5.19661	7.60873e-07	9.77629e-06	5.40825	Stable
CTD-2653D5.1	0.166488	6.67545	5.18688	7.94556e-07	9.92567e-06	5.39597	Stable
RP11-158M2.3	-0.161922	6.85572	-5.18568	7.98798e-07	9.92567e-06	5.38681	Stable
RP11-582J16.4	-0.212849	7.06633	-5.19628	7.61989e-07	9.77629e-06	5.37343	Stable
RP11-469L4.1	0.0125044	6.31359	5.54895	1.53615e-07	3.27446e-06	5.35763	Stable
SERPINB9P1	0.208734	7.03633	5.18261	8.09778e-07	9.92567e-06	5.35605	Stable
MAMDC2-AS1	-0.207769	6.79713	-5.16971	8.57561e-07	9.92567e-06	5.324	Stable
LINC01616	-0.224847	6.46778	-5.18586	7.98176e-07	9.92567e-06	5.30782	Stable
ALDH1L1-AS2	-0.186394	6.45216	-5.18793	7.9086e-07	9.92567e-06	5.30213	Stable
AP001434.2	0.16324	6.44372	5.23999	6.26896e-07	8.71688e-06	5.26419	Stable
RP5-837M10.2	0.0126611	6.31259	5.53197	1.6615e-07	3.50413e-06	5.26225	Stable
RP11-522B15.3	-0.17601	6.8879	-5.15661	9.08894e-07	9.92567e-06	5.2555	Stable
RP11-843B15.2	0.0348214	6.32122	5.49513	1.96902e-07	4.01781e-06	5.25209	Stable
LINC00402	0.235528	6.63993	5.15992	8.95652e-07	9.92567e-06	5.25012	Stable
RP11-350G24.1	0.0246556	6.31673	5.51675	1.78243e-07	3.70677e-06	5.24786	Stable
TMEM9B-AS1	-0.120788	7.2739	-5.18044	8.17622e-07	9.92567e-06	5.23879	Stable
FAM83A-AS1	0.25134	6.87909	5.14758	9.45986e-07	9.92567e-06	5.23452	Up
RP11-134L10.1	0.173115	6.9937	5.15152	9.2962e-07	9.92567e-06	5.23194	Stable
RP11-747H7.3	-0.167451	7.39958	-5.19162	7.77964e-07	9.92567e-06	5.22851	Stable
UCA1	0.211742	7.07886	5.15337	9.22033e-07	9.92567e-06	5.22069	Stable
RP11-55K13.1	-0.187052	6.88155	-5.14491	9.57227e-07	9.92567e-06	5.20625	Stable
RP11-26M5.3	0.0121528	6.31297	5.51431	1.80263e-07	3.73576e-06	5.20003	Stable
RP11-702H23.4	0.0122743	6.3139	5.51119	1.82873e-07	3.77675e-06	5.19314	Stable
RP11-142J21.1	0.0122003	6.31251	5.51568	1.79123e-07	3.71859e-06	5.18888	Stable
RP11-415D17.4	0.0123346	6.31326	5.51254	1.81732e-07	3.75968e-06	5.18776	Stable
RP11-667M19.10	0.0138413	6.3151	5.50556	1.87672e-07	3.86249e-06	5.18147	Stable
CTB-92J24.3	-0.297973	6.80209	-5.13784	9.87639e-07	9.92567e-06	5.17868	Down
RP4-622L5.7	-0.165398	6.7469	-5.13244	1.01151e-06	9.92567e-06	5.1743	Stable
AC092657.2	0.0122463	6.31423	5.50492	1.88227e-07	3.86723e-06	5.17114	Stable
KIRREL3-AS2	0.0120369	6.31271	5.50716	1.863e-07	3.84086e-06	5.15464	Stable
RP11-860B13.3	0.0121677	6.31255	5.50197	1.908e-07	3.90665e-06	5.12799	Stable
CTD-2314G24.2	-0.1997	6.55867	-5.12592	1.04111e-06	9.92567e-06	5.12075	Stable
LA16c-352F7.1	-0.181106	6.58476	-5.12297	1.05472e-06	9.92567e-06	5.11876	Stable
RP11-290F24.6	-0.177766	6.91371	-5.12334	1.05304e-06	9.92567e-06	5.10839	Stable
CYP4F26P	-0.222703	6.94666	-5.12565	1.04231e-06	9.92567e-06	5.10637	Stable
LINC01290	-0.284401	6.74602	-5.11696	1.08308e-06	1.00286e-05	5.09713	Down
RP5-1021I20.1	-0.147527	6.95753	-5.12065	1.06559e-06	9.92567e-06	5.08871	Stable
AC079612.2	0.0123181	6.31514	5.47773	2.13303e-07	4.3081e-06	5.07179	Stable
RP11-532F6.5	-0.189903	6.58194	-5.10699	1.13181e-06	1.03607e-05	5.04974	Stable
RP1-249H1.2	0.0123347	6.31346	5.47837	2.12673e-07	4.30285e-06	5.0378	Stable
AC002386.1	0.0158551	6.31491	5.474	2.16989e-07	4.36796e-06	5.03434	Stable
CTD-2561J22.5	-0.199399	6.84861	-5.10242	1.15481e-06	1.05551e-05	5.03176	Stable
LINC01170	-0.1758	6.59235	-5.10098	1.16217e-06	1.06139e-05	5.02861	Stable
RP11-25L3.3	0.0634188	6.3269	5.4005	3.03677e-07	5.77012e-06	5.02434	Stable
RP11-118G23.1	0.015441	6.31624	5.46638	2.24707e-07	4.50812e-06	5.02206	Stable
TMEM72-AS1	-0.158807	6.8191	-5.0975	1.18009e-06	1.07369e-05	5.01941	Stable
FAM66D	-0.185851	7.24821	-5.12595	1.04097e-06	9.92567e-06	5.01023	Stable
SPATA13-AS1	0.0376323	6.33206	5.39017	3.18295e-07	5.94599e-06	5.00201	Stable
CTD-2284J15.1	-0.151275	6.88479	-5.09316	1.20286e-06	1.09357e-05	4.9897	Stable
SIDT1-AS1	0.0432765	6.33121	5.38868	3.20458e-07	5.94916e-06	4.9895	Stable
NEBL-AS1	-0.149251	6.61902	-5.08851	1.22772e-06	1.11312e-05	4.98387	Stable
CTD-2213F21.4	0.0159474	6.3156	5.45472	2.37046e-07	4.70036e-06	4.9594	Stable
LINC01555	0.105451	6.40857	5.17564	8.35249e-07	9.92567e-06	4.95929	Stable
RP11-92A5.2	-0.149426	6.39895	-5.13288	1.00958e-06	9.92567e-06	4.95692	Stable
LINC01320	-0.188873	6.64608	-5.08068	1.27071e-06	1.14566e-05	4.95253	Stable
RP11-114B7.6	0.130083	6.48935	5.11171	1.1085e-06	1.01727e-05	4.94059	Stable
LINC01426	0.219913	6.97189	5.0784	1.28349e-06	1.15544e-05	4.92943	Stable
RP11-171L9.1	0.0121159	6.31412	5.44728	2.45261e-07	4.82319e-06	4.91099	Stable
AP001610.5	0.194284	6.55045	5.09142	1.21209e-06	1.10112e-05	4.90283	Stable
RP1-151B14.6	0.144742	6.53547	5.08804	1.23026e-06	1.11423e-05	4.89762	Stable
CTC-304I17.2	0.0120443	6.3127	5.44832	2.44099e-07	4.8154e-06	4.89044	Stable
RP11-349E4.1	0.0120443	6.3127	5.4483	2.44121e-07	4.8154e-06	4.89035	Stable
RP4-594A5.1	0.157593	6.43181	5.15406	9.19212e-07	9.92567e-06	4.87995	Stable
MORC1-AS1	0.0120994	6.3141	5.43995	2.53634e-07	4.97148e-06	4.878	Stable
CTD-2650P22.2	0.179738	6.75563	5.06126	1.38374e-06	1.23175e-05	4.87607	Stable
TMEM161B-AS1	-0.10831	7.80188	-5.15347	9.21613e-07	9.92567e-06	4.8669	Stable
GRM7-AS1	-0.126203	6.40098	-5.11167	1.10869e-06	1.01727e-05	4.86468	Stable
RP11-543H23.2	0.0150292	6.31507	5.43372	2.60954e-07	5.08989e-06	4.85781	Stable
CTD-2532K18.2	0.110139	6.35068	5.23477	6.41714e-07	8.71688e-06	4.8509	Stable
AC072062.3	-0.261301	6.59085	-5.05619	1.41488e-06	1.25665e-05	4.83135	Down
AP003774.1	0.124675	6.4389	5.11805	1.0779e-06	1.00132e-05	4.83107	Stable
CTD-3113P16.11	-0.0871966	7.44018	-5.09816	1.17666e-06	1.0722e-05	4.81992	Stable
MEF2C-AS1	-0.188349	6.79525	-5.04913	1.4593e-06	1.28939e-05	4.817	Stable
RP4-591L5.1	0.0117068	6.31504	5.41943	2.7856e-07	5.398e-06	4.81049	Stable
RP11-256I23.3	0.117444	6.43956	5.11033	1.11522e-06	1.02246e-05	4.80937	Stable
CTD-2527I21.15	-0.17788	6.72957	-5.04208	1.50498e-06	1.3268e-05	4.79409	Stable
RP11-569G13.3	-0.18775	6.41081	-5.08751	1.23312e-06	1.11597e-05	4.78883	Stable
RP3-368B9.2	0.0120519	6.31406	5.41879	2.79378e-07	5.40507e-06	4.78303	Stable
RP11-477D19.2	-0.15137	7.06802	-5.05423	1.42705e-06	1.2637e-05	4.77584	Stable
RP11-529G21.2	0.0928025	6.34386	5.27295	5.4076e-07	8.21664e-06	4.76987	Stable
RP11-158I23.1	0.011981	6.31277	5.41961	2.78333e-07	5.398e-06	4.76387	Stable
RP11-293A10.3	0.011981	6.31277	5.4196	2.78341e-07	5.398e-06	4.76384	Stable
CTD-2515C13.2	0.0121829	6.31336	5.41672	2.82025e-07	5.43867e-06	4.76072	Stable
RP3-425P12.1	0.012172	6.31458	5.40909	2.92011e-07	5.60408e-06	4.74873	Stable
RP11-261C10.1	0.0175243	6.31734	5.40023	3.04047e-07	5.77012e-06	4.74502	Stable
RP11-180I4.4	-0.154717	6.42876	-5.06393	1.36767e-06	1.21926e-05	4.73743	Stable
AC010761.14	0.026411	6.31712	5.40069	3.03415e-07	5.77012e-06	4.73586	Stable
KCNK15-AS1	-0.161976	6.5293	-5.03408	1.55854e-06	1.36796e-05	4.72261	Stable
RP3-390M24.1	0.0617301	6.32544	5.3392	4.01135e-07	6.91958e-06	4.71659	Stable
AC084193.1	0.0121559	6.31334	5.40572	2.9653e-07	5.67621e-06	4.71153	Stable
RP11-79C6.3	0.0121677	6.31332	5.40523	2.97196e-07	5.67621e-06	4.70895	Stable
ZNF561-AS1	-0.094643	7.44614	-5.07184	1.32104e-06	1.18033e-05	4.70481	Stable
RP11-805I24.4	0.012008	6.31403	5.39912	3.05593e-07	5.79025e-06	4.69493	Stable
RP11-147L13.12	-0.141253	6.97578	-5.0279	1.60124e-06	1.3962e-05	4.69404	Stable
LINC01177	0.0120064	6.31403	5.39838	3.06619e-07	5.80049e-06	4.69164	Stable
RP11-96H17.3	-0.190618	6.51013	-5.02904	1.59328e-06	1.39129e-05	4.68808	Stable
RP11-1036E20.9	0.138781	6.43203	5.09783	1.17836e-06	1.07293e-05	4.68758	Stable
RP11-15B24.1	0.0204451	6.31781	5.38556	3.25047e-07	5.99704e-06	4.68669	Stable
RP11-323I1.1	0.012002	6.31402	5.39643	3.09359e-07	5.83384e-06	4.6829	Stable
CTD-2014E2.2	0.0120008	6.31402	5.3959	3.10104e-07	5.83867e-06	4.68054	Stable
TMEM212-IT1	0.015304	6.31428	5.39283	3.14469e-07	5.89296e-06	4.66224	Stable
RP11-249C24.11	0.0119894	6.31401	5.39075	3.17455e-07	5.93959e-06	4.65753	Stable
RP11-89N17.1	-0.180223	6.61872	-5.00975	1.73313e-06	1.49483e-05	4.65195	Stable
RP11-706F1.1	0.0125725	6.31301	5.3939	3.12946e-07	5.87737e-06	4.65159	Stable
GATA2-AS1	0.149497	7.01998	5.0154	1.69092e-06	1.46583e-05	4.65112	Stable
AC004535.2	0.0119855	6.31401	5.38903	3.19952e-07	5.94901e-06	4.64984	Stable
RP11-211N8.2	-0.240868	6.92762	-5.01626	1.68462e-06	1.4625e-05	4.64945	Stable
RP11-133L19.1	0.0120617	6.3134	5.38743	3.2229e-07	5.97387e-06	4.63157	Stable
RP11-17M24.3	0.0119749	6.314	5.38427	3.26953e-07	6.01362e-06	4.62858	Stable
RP11-3N13.2	-0.126229	6.37004	-5.07479	1.30405e-06	1.16953e-05	4.62763	Stable
CTD-2176I21.2	0.0119728	6.314	5.38332	3.28375e-07	6.03048e-06	4.62432	Stable
LINC01338	0.172448	6.5551	5.01994	1.65783e-06	1.44133e-05	4.61945	Stable
LINC01524	0.214166	6.65177	5.0068	1.7555e-06	1.50867e-05	4.61783	Stable
LINC01079	0.0121075	6.31376	5.38201	3.30338e-07	6.05721e-06	4.61437	Stable
RP11-163M18.1	0.0113976	6.31402	5.37719	3.37646e-07	6.14402e-06	4.60658	Stable
LINC01229	-0.204673	6.91224	-5.0037	1.77941e-06	1.52482e-05	4.60404	Stable
LINC00525	0.164687	6.48753	5.04023	1.51719e-06	1.33634e-05	4.60208	Stable
RP11-13K12.2	-0.159321	6.49676	-5.008	1.74637e-06	1.50299e-05	4.59191	Stable
RP11-779P15.2	-0.178177	6.44022	-5.02381	1.63004e-06	1.42027e-05	4.59065	Stable
RP11-272L14.2	-0.191073	6.8593	-4.99685	1.83324e-06	1.5631e-05	4.58818	Stable
RP11-217E22.5	0.0170797	6.31689	5.36219	3.61448e-07	6.47838e-06	4.57525	Stable
RP11-158M2.4	-0.135409	6.48234	-5.00569	1.76402e-06	1.51291e-05	4.56973	Stable
AC006960.7	0.0118993	6.31323	5.3739	3.42729e-07	6.21757e-06	4.56927	Stable
CTC-548K16.5	0.0119425	6.31397	5.36966	3.49393e-07	6.29065e-06	4.5634	Stable
RP11-452H21.2	0.0118342	6.31336	5.37123	3.4691e-07	6.27434e-06	4.5599	Stable
AC106874.1	0.0120257	6.31337	5.37083	3.47545e-07	6.27632e-06	4.55746	Stable
RP11-700E23.1	0.0119375	6.31397	5.36741	3.52989e-07	6.34582e-06	4.55335	Stable
AP000569.9	0.0720329	6.35465	5.17632	8.32734e-07	9.92567e-06	4.54991	Stable
AC144831.3	-0.162135	7.0179	-4.99454	1.85173e-06	1.57661e-05	4.54096	Stable
LINC01377	0.0120368	6.31456	5.36032	3.64528e-07	6.50428e-06	4.54007	Stable
RP5-1022J11.2	0.0119252	6.31396	5.36183	3.62044e-07	6.47934e-06	4.52848	Stable
CTD-2591A6.2	0.0500853	6.33433	5.25604	5.83413e-07	8.69439e-06	4.52288	Stable
CTD-2560E9.5	0.0121229	6.31313	5.36361	3.5912e-07	6.44633e-06	4.5219	Stable
RP11-753D20.1	0.0120206	6.31331	5.36087	3.63609e-07	6.4976e-06	4.51245	Stable
LINC00324	-0.119475	7.22388	-5.00278	1.78649e-06	1.52979e-05	4.50707	Stable
RP11-996F15.2	-0.159429	7.26734	-5.00637	1.75884e-06	1.51045e-05	4.50059	Stable
RP11-144A16.8	-0.153962	6.45335	-4.99622	1.83825e-06	1.56625e-05	4.49653	Stable
RP11-73B2.2	0.0119078	6.31394	5.35397	3.75175e-07	6.6462e-06	4.49351	Stable
RP11-122K13.15	0.0119072	6.31394	5.35372	3.75603e-07	6.6462e-06	4.49239	Stable
RP11-299D14.2	0.0119036	6.31394	5.3521	3.78367e-07	6.67144e-06	4.48519	Stable
RP11-57H12.2	-0.235382	6.47206	-4.98885	1.8981e-06	1.6115e-05	4.47643	Stable
RP11-493L12.3	0.185389	6.42696	5.07498	1.30295e-06	1.16942e-05	4.46355	Stable
RP11-85O21.2	-0.160505	6.48459	-4.97791	1.99048e-06	1.67918e-05	4.45596	Stable
CTC-527H23.3	0.118273	6.46601	5.00566	1.76423e-06	1.51291e-05	4.45581	Stable
RP11-362K14.6	-0.166559	6.90119	-4.96643	2.09204e-06	1.7537e-05	4.45502	Stable
LINC01074	0.011886	6.31392	5.34413	3.92279e-07	6.84016e-06	4.44974	Stable
GS1-18A18.2	0.0121514	6.31374	5.34415	3.92247e-07	6.84016e-06	4.44607	Stable
RP11-541F9.1	0.0118835	6.31392	5.34299	3.94298e-07	6.84016e-06	4.4447	Stable
RP11-202D18.2	0.0118835	6.31392	5.34299	3.94298e-07	6.84016e-06	4.4447	Stable
RP11-45H22.3	0.0118835	6.31392	5.34299	3.94298e-07	6.84016e-06	4.4447	Stable
RP11-555E9.1	0.0119684	6.31332	5.34497	3.90784e-07	6.83987e-06	4.44236	Stable
RP11-44K6.2	0.0118731	6.31391	5.33825	4.02855e-07	6.93115e-06	4.42363	Stable
LINC00664	-0.216283	6.84337	-4.95633	2.18556e-06	1.81552e-05	4.42071	Stable
RP11-457K10.1	0.0118705	6.31391	5.33707	4.05006e-07	6.9562e-06	4.4184	Stable
RP11-227G15.11	-0.200968	6.7931	-4.95245	2.22258e-06	1.84242e-05	4.41385	Stable
AP005273.1	0.0118619	6.3139	5.33318	4.12197e-07	7.02914e-06	4.40113	Stable
RP11-290K4.1	0.0113866	6.31432	5.3288	4.20452e-07	7.12614e-06	4.39719	Stable
RP11-105N14.2	0.0117568	6.31327	5.33467	4.09438e-07	7.01294e-06	4.39687	Stable
LINC01094	0.112143	7.47241	4.99188	1.87324e-06	1.59152e-05	4.38158	Stable
AC104794.4	0.0118518	6.31389	5.32858	4.2087e-07	7.12614e-06	4.3807	Stable
RP11-346D14.1	-0.280028	6.71406	-4.94493	2.29598e-06	1.90063e-05	4.3802	Down
RP11-781A6.1	-0.160483	6.45785	-4.96451	2.10951e-06	1.76092e-05	4.37056	Stable
RP3-453C12.14	-0.170998	6.85146	-4.94322	2.31307e-06	1.91213e-05	4.36918	Stable
RP1-76B20.11	0.0118394	6.31388	5.32296	4.31679e-07	7.26792e-06	4.35581	Stable
RP11-99A1.2	-0.233786	6.70753	-4.93597	2.38663e-06	1.96477e-05	4.34862	Stable
LINC01185	-0.133293	6.43399	-4.96753	2.0821e-06	1.74782e-05	4.34515	Stable
RP4-745K6.1	0.0119681	6.31442	5.31767	4.42123e-07	7.35818e-06	4.3418	Stable
AC008175.1	0.0118322	6.31388	5.31968	4.38135e-07	7.33339e-06	4.34124	Stable
AC007359.6	0.0118322	6.31388	5.31968	4.38135e-07	7.33339e-06	4.34124	Stable
RP11-736P16.1	0.0118315	6.31388	5.31936	4.38765e-07	7.33339e-06	4.33983	Stable
RP11-335I12.2	0.011831	6.31388	5.31911	4.39254e-07	7.33339e-06	4.33874	Stable
RP1-65P5.3	0.0119583	6.3144	5.3158	4.45882e-07	7.35818e-06	4.33314	Stable
AC016745.3	-0.181901	6.90948	-4.93727	2.37332e-06	1.95786e-05	4.33109	Stable
RP11-300M6.1	0.0325346	6.32796	5.25722	5.80332e-07	8.67012e-06	4.3242	Stable
LINC00396	0.0118212	6.31387	5.31468	4.48136e-07	7.35818e-06	4.31909	Stable
LL22NC03-121E8.4	0.0118212	6.31387	5.31468	4.48136e-07	7.35818e-06	4.31909	Stable
RP11-59J16.2	0.0118212	6.31387	5.31468	4.48136e-07	7.35818e-06	4.31909	Stable
RP11-192C21.2	0.0118212	6.31387	5.31468	4.48136e-07	7.35818e-06	4.31909	Stable
TRPC7-AS2	0.0118212	6.31387	5.31468	4.48136e-07	7.35818e-06	4.31909	Stable
RP11-63C8.1	0.0118212	6.31387	5.31468	4.48136e-07	7.35818e-06	4.31909	Stable
RP11-263E1.1	0.0118212	6.31387	5.31468	4.48136e-07	7.35818e-06	4.31909	Stable
RP11-510M2.6	0.0118212	6.31387	5.31468	4.48136e-07	7.35818e-06	4.31909	Stable
RP11-548M13.1	0.0118212	6.31387	5.31468	4.48136e-07	7.35818e-06	4.31909	Stable
RP1-191L6.2	0.0150948	6.31498	5.31217	4.53247e-07	7.41152e-06	4.31795	Stable
NHS-AS1	0.0117592	6.31414	5.30991	4.57875e-07	7.45053e-06	4.30273	Stable
RP11-271F18.1	0.0121123	6.31299	5.31375	4.50016e-07	7.36982e-06	4.29831	Stable
RP5-905H7.9	0.0121072	6.31299	5.31372	4.5008e-07	7.36982e-06	4.29826	Stable
RP11-442N1.1	0.0118084	6.31386	5.30882	4.6014e-07	7.45295e-06	4.29316	Stable
RP11-231G15.1	0.0118084	6.31386	5.30881	4.60151e-07	7.45295e-06	4.29313	Stable
RP11-359D14.3	0.0124369	6.31334	5.31084	4.55959e-07	7.4355e-06	4.29101	Stable
RP11-26L20.5	-0.160843	6.43397	-4.95451	2.20287e-06	1.82863e-05	4.28813	Stable
AC053503.6	0.0121327	6.31507	5.30283	4.72742e-07	7.61556e-06	4.28616	Stable
AC007128.1	0.339855	6.51983	5.00734	1.75142e-06	1.50625e-05	4.28362	Up
RP11-219F10.1	0.0118024	6.31385	5.30608	4.65858e-07	7.52496e-06	4.28104	Stable
RP11-615I2.1	0.105967	6.41164	5.00958	1.7344e-06	1.49484e-05	4.27778	Stable
CTC-229L21.1	0.0117976	6.31385	5.3039	4.70452e-07	7.5889e-06	4.27141	Stable
RP11-615J4.3	0.0185165	6.31747	5.29057	4.99582e-07	7.95134e-06	4.26167	Stable
LINC01392	0.0119187	6.31438	5.29509	4.89502e-07	7.81744e-06	4.24202	Stable
RP11-53L24.1	0.0119097	6.31314	5.29735	4.84563e-07	7.78296e-06	4.22963	Stable
MESTIT1	-0.172655	6.54624	-4.91271	2.63835e-06	2.13909e-05	4.22722	Stable
RP5-1114G22.2	0.011906	6.31314	5.29676	4.85852e-07	7.78296e-06	4.2271	Stable
AC073094.4	0.011906	6.31314	5.29676	4.85852e-07	7.78296e-06	4.2271	Stable
RP1-81D8.3	0.0119044	6.31314	5.29651	4.86395e-07	7.78296e-06	4.22604	Stable
RP11-6N17.2	-0.164454	6.56146	-4.90955	2.67442e-06	2.16144e-05	4.2215	Stable
CTB-11I22.1	0.12047	6.42377	4.98426	1.93633e-06	1.63697e-05	4.21395	Stable
RP11-558A11.3	0.0257436	6.32296	5.25475	5.86785e-07	8.71688e-06	4.2127	Stable
AC026150.8	-0.169499	6.91719	-4.90819	2.69017e-06	2.1727e-05	4.2105	Stable
RP11-231E4.3	0.0147831	6.31482	5.28749	5.0655e-07	8.01109e-06	4.20666	Stable
LINC00229	0.048447	6.32647	5.22775	6.6217e-07	8.92135e-06	4.20234	Stable
RP1-84O15.2	0.0120251	6.31362	5.28677	5.08201e-07	8.01109e-06	4.19159	Stable
RP11-672L10.3	0.0149039	6.31399	5.28497	5.12318e-07	8.01109e-06	4.18184	Stable
RP11-419I17.2	-0.245862	6.72119	-4.89459	2.85209e-06	2.28954e-05	4.1769	Stable
RP11-680N20.1	0.0117495	6.31381	5.2819	5.19453e-07	8.01109e-06	4.17421	Stable
RP11-301J16.7	0.011746	6.31381	5.28031	5.23169e-07	8.01109e-06	4.16722	Stable
AC009508.1	0.011746	6.31381	5.28031	5.23169e-07	8.01109e-06	4.16722	Stable
LINC01428	0.011746	6.31381	5.28031	5.23169e-07	8.01109e-06	4.16722	Stable
AF240627.2	0.011746	6.31381	5.28031	5.23169e-07	8.01109e-06	4.16722	Stable
RP11-527D15.1	0.011746	6.31381	5.28031	5.23169e-07	8.01109e-06	4.16722	Stable
RP11-382D12.1	0.011746	6.31381	5.28031	5.23169e-07	8.01109e-06	4.16722	Stable
RP11-403N16.2	0.011746	6.31381	5.28031	5.23169e-07	8.01109e-06	4.16722	Stable
AF241725.4	0.011746	6.31381	5.28031	5.23169e-07	8.01109e-06	4.16722	Stable
RP4-726F1.1	0.011746	6.31381	5.28031	5.23169e-07	8.01109e-06	4.16722	Stable
AC000370.2	0.011746	6.31381	5.28031	5.23169e-07	8.01109e-06	4.16722	Stable
RP11-375B1.1	0.011746	6.31381	5.28031	5.23169e-07	8.01109e-06	4.16722	Stable
RP11-324F11.1	0.011746	6.31381	5.28031	5.23169e-07	8.01109e-06	4.16722	Stable
CTD-2534J5.1	0.011746	6.31381	5.28031	5.23169e-07	8.01109e-06	4.16722	Stable
RP11-705O24.3	0.011746	6.31381	5.28031	5.23169e-07	8.01109e-06	4.16722	Stable
RP11-646J21.4	0.011746	6.31381	5.28031	5.23169e-07	8.01109e-06	4.16722	Stable
RP11-64B16.5	0.011746	6.31381	5.28031	5.23169e-07	8.01109e-06	4.16722	Stable
RP11-85B7.4	0.011746	6.31381	5.28031	5.23169e-07	8.01109e-06	4.16722	Stable
RP11-784B15.1	0.011746	6.31381	5.28031	5.23169e-07	8.01109e-06	4.16722	Stable
RP11-343K8.3	0.011746	6.31381	5.28031	5.23169e-07	8.01109e-06	4.16722	Stable
RP1-202O8.2	0.0117457	6.3138	5.28018	5.23469e-07	8.01109e-06	4.16665	Stable
RP11-483I13.5	0.162611	6.87414	4.89024	2.90584e-06	2.32175e-05	4.16366	Stable
LINC00350	0.0121462	6.31394	5.2788	5.26735e-07	8.05075e-06	4.16274	Stable
RP3-461P17.9	0.0118263	6.3132	5.28147	5.20448e-07	8.01109e-06	4.16136	Stable
LINC00613	0.0118263	6.3132	5.28147	5.20448e-07	8.01109e-06	4.16136	Stable
CTC-552D5.1	0.0149935	6.31491	5.27495	5.35941e-07	8.16011e-06	4.1546	Stable
RP11-549J18.1	-0.165763	7.06024	-4.90434	2.73507e-06	2.2045e-05	4.15358	Stable
RP11-338L18.1	0.0117093	6.31347	5.27733	5.30238e-07	8.09393e-06	4.14824	Stable
LINC01339	0.031782	6.31971	5.2528	5.91943e-07	8.71688e-06	4.1432	Stable
RP11-539E17.5	0.125662	6.46441	4.93112	2.43709e-06	2.00217e-05	4.13348	Stable
TTTY20	0.0117236	6.31379	5.27005	5.47858e-07	8.30977e-06	4.12199	Stable
AF064858.8	-0.137179	7.34046	-4.92202	2.53468e-06	2.06953e-05	4.12063	Stable
U62631.5	0.119891	6.35987	5.04454	1.48891e-06	1.31361e-05	4.11788	Stable
CTD-3149D2.3	0.0190253	6.32284	5.23262	6.47905e-07	8.76876e-06	4.11384	Stable
AC008268.1	-0.309714	6.43292	-4.9156	2.60572e-06	2.11595e-05	4.10806	Down
AC002117.1	-0.18085	6.73813	-4.8747	3.10604e-06	2.46358e-05	4.10127	Stable
RP11-343D24.2	0.0150742	6.31493	5.26196	5.68116e-07	8.53032e-06	4.09684	Stable
AC007327.5	0.0116094	6.31313	5.26661	5.56394e-07	8.40513e-06	4.09573	Stable
AC004869.2	0.0116094	6.31313	5.26661	5.56394e-07	8.40513e-06	4.09573	Stable
AC010982.2	0.0299277	6.3186	5.2474	6.06451e-07	8.71688e-06	4.09544	Stable
AC019118.4	0.0116567	6.31302	5.26684	5.55801e-07	8.40513e-06	4.09484	Stable
RP11-1094M14.14	0.0117101	6.31377	5.26381	5.63426e-07	8.47282e-06	4.09451	Stable
SGMS1-AS1	-0.118326	7.46694	-4.92864	2.46333e-06	2.01956e-05	4.09231	Stable
RP11-529E15.1	0.0147228	6.31466	5.2603	5.72368e-07	8.57259e-06	4.08675	Stable
DNAJC27-AS1	-0.198092	6.82649	-4.87357	3.1211e-06	2.47223e-05	4.08494	Stable
RP11-553K8.2	0.0154475	6.31651	5.25247	5.92808e-07	8.71688e-06	4.08213	Stable
RP11-654A16.1	0.0117004	6.31377	5.25935	5.74803e-07	8.59827e-06	4.07491	Stable
RP11-36D19.8	0.0115847	6.31318	5.26042	5.72057e-07	8.57259e-06	4.06966	Stable
RP11-344B5.2	-0.247589	6.93654	-4.87652	3.0819e-06	2.44931e-05	4.06862	Stable
RP11-69G7.1	0.186267	6.4293	4.97906	1.98051e-06	1.67194e-05	4.06412	Stable
RP11-563P16.1	0.148958	6.40676	4.98733	1.91063e-06	1.61639e-05	4.05875	Stable
GS1-115G20.1	-0.218247	6.66612	-4.86401	3.25151e-06	2.56363e-05	4.0539	Stable
RP11-981G7.6	-0.142433	6.99097	-4.87359	3.12092e-06	2.47223e-05	4.05087	Stable
RP4-564O4.1	0.0116881	6.31376	5.25366	5.89658e-07	8.71688e-06	4.04989	Stable
CTD-2331D11.3	0.0170789	6.3163	5.24693	6.07718e-07	8.71688e-06	4.04861	Stable
RP11-45I20.1	0.0151084	6.31489	5.24825	6.04141e-07	8.71688e-06	4.03695	Stable
C7orf66	0.0116794	6.31375	5.24965	6.00362e-07	8.71688e-06	4.03225	Stable
RP11-260M19.1	0.0111196	6.31498	5.24269	6.19359e-07	8.71688e-06	4.03154	Stable
RP11-274M17.3	0.0118053	6.31427	5.24696	6.07628e-07	8.71688e-06	4.02966	Stable
RP1-32I10.10	0.0768086	6.36027	5.03819	1.53085e-06	1.34663e-05	4.0249	Stable
RP11-1141N12.1	0.0116721	6.31374	5.24625	6.09574e-07	8.71688e-06	4.01733	Stable
RP11-95G17.2	-0.207359	6.49751	-4.86655	3.21639e-06	2.53761e-05	4.0043	Stable
LDLRAD4-AS1	-0.162695	6.41966	-4.89322	2.86896e-06	2.29999e-05	4.00113	Stable
RP11-460B17.2	0.0116627	6.31373	5.24191	6.21528e-07	8.71688e-06	3.99829	Stable
RP11-442O1.3	-0.125955	6.46622	-4.87035	3.16443e-06	2.50323e-05	3.99215	Stable
RP11-443C10.1	0.253547	6.48107	4.94399	2.30541e-06	1.90711e-05	3.99129	Up
AC009276.4	0.011657	6.31373	5.23927	6.28934e-07	8.71688e-06	3.98667	Stable
RP11-71E19.1	-0.199307	6.62674	-4.84779	3.48487e-06	2.73317e-05	3.98442	Stable
DRAIC	-0.173159	6.86491	-4.84984	3.45457e-06	2.71297e-05	3.98322	Stable
RP11-49L2.1	0.0116552	6.31373	5.23841	6.31348e-07	8.71688e-06	3.98292	Stable
RP11-525K10.2	0.0147683	6.31474	5.23618	6.37666e-07	8.71688e-06	3.98164	Stable
AP000345.2	0.0146705	6.31461	5.23593	6.38379e-07	8.71688e-06	3.97964	Stable
RAD21-AS1	-0.144171	6.73017	-4.84303	3.55643e-06	2.78199e-05	3.97551	Stable
NRG3-AS1	0.0112643	6.31465	5.22925	6.5774e-07	8.89178e-06	3.9672	Stable
CTC-551A13.2	0.0115701	6.3142	5.23287	6.47189e-07	8.76876e-06	3.96669	Stable
POU6F2-AS1	0.0116466	6.31372	5.23446	6.42612e-07	8.71688e-06	3.96558	Stable
RP11-328K22.1	0.0116466	6.31372	5.23446	6.42612e-07	8.71688e-06	3.96558	Stable
RP11-456H18.1	0.0116466	6.31372	5.23446	6.42612e-07	8.71688e-06	3.96558	Stable
RP11-168C9.1	0.0116466	6.31372	5.23446	6.42612e-07	8.71688e-06	3.96558	Stable
LINC00489	0.0116466	6.31372	5.23446	6.42612e-07	8.71688e-06	3.96558	Stable
RP11-61D3.1	0.0116466	6.31372	5.23446	6.42612e-07	8.71688e-06	3.96558	Stable
AC020595.1	0.0116466	6.31372	5.23446	6.42612e-07	8.71688e-06	3.96558	Stable
AC010145.4	0.0116466	6.31372	5.23446	6.42612e-07	8.71688e-06	3.96558	Stable
RP11-302I18.3	0.0116466	6.31372	5.23446	6.42612e-07	8.71688e-06	3.96558	Stable
RP1-135L22.1	0.0116466	6.31372	5.23446	6.42612e-07	8.71688e-06	3.96558	Stable
LINC00376	0.0116466	6.31372	5.23446	6.42612e-07	8.71688e-06	3.96558	Stable
RP11-216M21.5	0.0116466	6.31372	5.23446	6.42612e-07	8.71688e-06	3.96558	Stable
PCDH9-AS2	0.0116466	6.31372	5.23446	6.42612e-07	8.71688e-06	3.96558	Stable
AC096554.1	0.0116466	6.31372	5.23446	6.42612e-07	8.71688e-06	3.96558	Stable
AC008154.5	0.0116466	6.31372	5.23446	6.42612e-07	8.71688e-06	3.96558	Stable
LINC00459	0.0116466	6.31372	5.23446	6.42612e-07	8.71688e-06	3.96558	Stable
RP11-23D5.1	0.0116466	6.31372	5.23446	6.42612e-07	8.71688e-06	3.96558	Stable
RP11-349P19.1	0.0116466	6.31372	5.23446	6.42612e-07	8.71688e-06	3.96558	Stable
LINC01047	0.0116466	6.31372	5.23446	6.42612e-07	8.71688e-06	3.96558	Stable
LINC01628	0.0116466	6.31372	5.23446	6.42612e-07	8.71688e-06	3.96558	Stable
LINC00363	0.0116466	6.31372	5.23446	6.42612e-07	8.71688e-06	3.96558	Stable
RP11-364B14.1	0.0116466	6.31372	5.23446	6.42612e-07	8.71688e-06	3.96558	Stable
RP1-12G14.5	0.0116466	6.31372	5.23446	6.42612e-07	8.71688e-06	3.96558	Stable
RP11-62C3.6	0.0116466	6.31372	5.23446	6.42612e-07	8.71688e-06	3.96558	Stable
AC011998.1	0.0116466	6.31372	5.23446	6.42612e-07	8.71688e-06	3.96558	Stable
AC005703.2	0.0116466	6.31372	5.23446	6.42612e-07	8.71688e-06	3.96558	Stable
RP11-322I2.1	0.0116466	6.31372	5.23446	6.42612e-07	8.71688e-06	3.96558	Stable
LINC00903	0.0116466	6.31372	5.23446	6.42612e-07	8.71688e-06	3.96558	Stable
RP11-62N21.1	0.0116466	6.31372	5.23446	6.42612e-07	8.71688e-06	3.96558	Stable
RP11-362I1.1	0.0116466	6.31372	5.23446	6.42612e-07	8.71688e-06	3.96558	Stable
CTC-548H10.2	0.0116466	6.31372	5.23446	6.42612e-07	8.71688e-06	3.96558	Stable
RP11-725D20.1	0.0116466	6.31372	5.23446	6.42612e-07	8.71688e-06	3.96558	Stable
RP11-793B23.1	0.0116466	6.31372	5.23446	6.42612e-07	8.71688e-06	3.96558	Stable
AC004063.1	0.0116466	6.31372	5.23446	6.42612e-07	8.71688e-06	3.96558	Stable
RP11-97E7.1	0.0116466	6.31372	5.23446	6.42612e-07	8.71688e-06	3.96558	Stable
LINC01256	0.0116466	6.31372	5.23446	6.42612e-07	8.71688e-06	3.96558	Stable
CTD-2532K18.1	0.0116466	6.31372	5.23446	6.42612e-07	8.71688e-06	3.96558	Stable
CTD-2296D1.1	0.0116466	6.31372	5.23446	6.42612e-07	8.71688e-06	3.96558	Stable
RP11-619L12.3	0.0116466	6.31372	5.23446	6.42612e-07	8.71688e-06	3.96558	Stable
RP11-622O11.4	0.0116466	6.31372	5.23446	6.42612e-07	8.71688e-06	3.96558	Stable
RP11-313F23.3	0.0116466	6.31372	5.23446	6.42612e-07	8.71688e-06	3.96558	Stable
RP11-357K6.3	0.0116466	6.31372	5.23446	6.42612e-07	8.71688e-06	3.96558	Stable
RP11-1082A3.1	0.0116466	6.31372	5.23446	6.42612e-07	8.71688e-06	3.96558	Stable
RP11-594C13.2	0.0116466	6.31372	5.23446	6.42612e-07	8.71688e-06	3.96558	Stable
RP11-100M12.1	0.0116466	6.31372	5.23446	6.42612e-07	8.71688e-06	3.96558	Stable
RP11-552E10.1	0.0116466	6.31372	5.23446	6.42612e-07	8.71688e-06	3.96558	Stable
RP11-279O17.3	0.0116466	6.31372	5.23446	6.42612e-07	8.71688e-06	3.96558	Stable
CTD-2055G21.1	0.0116466	6.31372	5.23446	6.42612e-07	8.71688e-06	3.96558	Stable
RP11-157P23.2	0.0116466	6.31372	5.23446	6.42612e-07	8.71688e-06	3.96558	Stable
RP11-204E4.3	0.0116466	6.31372	5.23446	6.42612e-07	8.71688e-06	3.96558	Stable
RP11-451L19.1	0.0116466	6.31372	5.23446	6.42612e-07	8.71688e-06	3.96558	Stable
CTD-3162L10.4	0.0116466	6.31372	5.23446	6.42612e-07	8.71688e-06	3.96558	Stable
RP11-569D9.6	0.0116466	6.31372	5.23446	6.42612e-07	8.71688e-06	3.96558	Stable
RP11-384P7.7	-0.185884	6.80213	-4.84033	3.59755e-06	2.80697e-05	3.95419	Stable
RP11-104E19.1	0.183309	6.49569	4.88531	2.96797e-06	2.3681e-05	3.95299	Stable
RP11-329B9.4	-0.14826	6.91582	-4.84304	3.55633e-06	2.78199e-05	3.94596	Stable
ZNF436-AS1	-0.142915	7.25722	-4.87009	3.16804e-06	2.50443e-05	3.94131	Stable
LINC01127	0.217921	7.1466	4.8493	3.4625e-06	2.71742e-05	3.93308	Stable
RP11-138H8.3	0.0124298	6.3136	5.22782	6.61961e-07	8.92135e-06	3.93266	Stable
RMST	-0.199796	6.45228	-4.86069	3.29801e-06	2.59857e-05	3.93056	Stable
RP11-787D18.2	0.019516	6.31729	5.21379	7.0476e-07	9.3892e-06	3.92379	Stable
RP11-451G4.3	0.0117501	6.31423	5.22228	6.78557e-07	9.13183e-06	3.92142	Stable
RP11-770E5.2	0.0612794	6.34034	5.09894	1.17262e-06	1.06934e-05	3.91647	Stable
LINC00847	-0.0817798	7.52567	-4.89122	2.89371e-06	2.31672e-05	3.91316	Stable
LINC01122	-0.194606	6.62354	-4.82941	3.76894e-06	2.91763e-05	3.90975	Stable
SFTA1P	0.179626	6.65382	4.83012	3.75768e-06	2.91269e-05	3.89998	Stable
CTB-3M24.3	0.0167261	6.31827	5.20353	7.37781e-07	9.68855e-06	3.89968	Stable
RP11-164C1.2	0.0117475	6.31425	5.21707	6.94544e-07	9.31166e-06	3.89918	Stable
RP1-137D17.2	-0.130751	7.02522	-4.83871	3.62247e-06	2.82255e-05	3.89912	Stable
LINC00173	-0.172997	7.08817	-4.84304	3.55618e-06	2.78199e-05	3.89205	Stable
AC009955.8	0.0185552	6.31704	5.20711	7.26104e-07	9.60887e-06	3.89037	Stable
RP11-278H7.4	0.0116091	6.31369	5.21704	6.94637e-07	9.31166e-06	3.88928	Stable
RP4-697K14.3	0.0116078	6.31369	5.21645	6.96449e-07	9.31166e-06	3.88673	Stable
RP11-99H8.1	0.0116077	6.31369	5.2164	6.966e-07	9.31166e-06	3.88652	Stable
RP11-618M23.4	0.0116077	6.31369	5.2164	6.966e-07	9.31166e-06	3.88652	Stable
RP11-585P4.6	-0.136857	6.75972	-4.82126	3.9021e-06	3.01095e-05	3.88568	Stable
NR2F2-AS1	-0.17877	6.99935	-4.83435	3.69046e-06	2.86617e-05	3.88507	Stable
RP11-147L13.11	-0.0755013	7.81291	-4.92112	2.54444e-06	2.07324e-05	3.88357	Stable
THRB-AS1	-0.166245	6.71784	-4.81997	3.92357e-06	3.02338e-05	3.88051	Stable
RP5-1160K1.3	0.0150449	6.31414	5.21549	6.99451e-07	9.33931e-06	3.88028	Stable
RP11-231L11.1	0.0141015	6.31635	5.20645	7.28233e-07	9.60887e-06	3.87933	Stable
RP11-612B6.2	0.0141015	6.31635	5.20645	7.28233e-07	9.60887e-06	3.87933	Stable
RP11-161H23.9	-0.161867	6.49921	-4.83451	3.688e-06	2.86612e-05	3.87809	Stable
OLMALINC	-0.112107	7.38013	-4.86665	3.21501e-06	2.53761e-05	3.87715	Stable
RP11-627D16.1	0.0118676	6.31352	5.21453	7.02453e-07	9.36892e-06	3.87488	Stable
DPP10-AS1	-0.210516	6.6173	-4.8215	3.89798e-06	3.00972e-05	3.87476	Stable
RP11-351E7.1	0.0115992	6.31368	5.21244	7.09045e-07	9.4043e-06	3.86916	Stable
RP11-443N24.3	0.0115992	6.31368	5.21244	7.09045e-07	9.4043e-06	3.86916	Stable
LINC01583	0.212632	6.444	4.92561	2.49571e-06	2.0405e-05	3.86821	Stable
RP11-15I11.2	0.0408765	6.33439	5.11745	1.08076e-06	1.00286e-05	3.868	Stable
LINC01215	0.199099	6.86846	4.817	3.97333e-06	3.05407e-05	3.86538	Stable
RP11-35J10.5	-0.176056	6.48015	-4.83549	3.67254e-06	2.85597e-05	3.86443	Stable
RP1-32B1.4	0.0115963	6.31368	5.21106	7.13403e-07	9.45161e-06	3.86316	Stable
RP11-223P11.2	0.0116739	6.31336	5.21244	7.0903e-07	9.4043e-06	3.8627	Stable
RP11-313I2.11	0.0148427	6.31619	5.20248	7.41241e-07	9.71466e-06	3.86065	Stable
RP11-239H6.2	0.0212706	6.31926	5.19037	7.82301e-07	9.92567e-06	3.85928	Stable
RP13-516M14.10	0.182331	6.69443	4.81565	3.99616e-06	3.06372e-05	3.85349	Stable
RP11-548P2.2	-0.136103	6.49213	-4.82969	3.76447e-06	2.91606e-05	3.85292	Stable
LINC01343	0.210679	6.62781	4.82249	3.88159e-06	2.999e-05	3.84726	Stable
TTTY7B	0.0111796	6.31526	5.19859	7.54189e-07	9.77629e-06	3.84547	Stable
RP5-1164C1.2	0.0115862	6.31367	5.20637	7.28494e-07	9.60887e-06	3.84264	Stable
RP11-104J23.2	0.0115834	6.31367	5.20509	7.32673e-07	9.6438e-06	3.83704	Stable
CTD-3187F8.2	0.0146689	6.31636	5.19567	7.64049e-07	9.77629e-06	3.83539	Stable
CTD-2189E23.2	0.0115823	6.31367	5.20455	7.3442e-07	9.65503e-06	3.8347	Stable
NUTM2B-AS1	-0.0738873	7.80701	-4.90652	2.7095e-06	2.18536e-05	3.82659	Stable
RP11-297M9.2	0.0115773	6.31366	5.20225	7.41985e-07	9.71466e-06	3.82466	Stable
LINC01248	0.0115772	6.31366	5.20218	7.42211e-07	9.71466e-06	3.82436	Stable
RP1-155D22.1	0.0153792	6.31539	5.19762	7.57472e-07	9.77629e-06	3.82359	Stable
CTD-3193K9.11	-0.149266	6.45199	-4.83348	3.70414e-06	2.87492e-05	3.82282	Stable
RP1-92O14.3	-0.145034	6.77051	-4.80605	4.16262e-06	3.17909e-05	3.82239	Stable
RP11-498M15.1	0.23565	6.46474	4.90658	2.70882e-06	2.18536e-05	3.81779	Stable
RP11-285F7.2	-0.159314	6.81294	-4.80646	4.15539e-06	3.1756e-05	3.81748	Stable
RP11-21G20.3	0.011572	6.31366	5.19979	7.50186e-07	9.77629e-06	3.81389	Stable
LINC00380	0.0110754	6.31404	5.19631	7.61907e-07	9.77629e-06	3.81383	Stable
AC096559.2	0.011572	6.31366	5.19976	7.50269e-07	9.77629e-06	3.81378	Stable
AP000997.1	0.0143624	6.31475	5.19576	7.63753e-07	9.77629e-06	3.80701	Stable
FGF14-AS1	0.0119573	6.31389	5.19677	7.60336e-07	9.77629e-06	3.80435	Stable
RP11-18A15.1	0.0115664	6.31365	5.19715	7.59031e-07	9.77629e-06	3.80241	Stable
CTD-2201G16.1	0.0115664	6.31365	5.19715	7.59031e-07	9.77629e-06	3.80241	Stable
CTD-3007L5.1	0.0115664	6.31365	5.19715	7.59042e-07	9.77629e-06	3.80239	Stable
RP11-379I19.1	0.0115664	6.31365	5.19715	7.59042e-07	9.77629e-06	3.80239	Stable
RP11-175E9.1	0.0115664	6.31365	5.19715	7.59042e-07	9.77629e-06	3.80239	Stable
CTD-2553L13.10	-0.128369	6.88206	-4.80376	4.20323e-06	3.20475e-05	3.79609	Stable
RP11-102C16.3	0.0115632	6.31365	5.19565	7.64118e-07	9.77629e-06	3.79586	Stable
RP11-134J21.1	0.0115632	6.31365	5.19565	7.64118e-07	9.77629e-06	3.79586	Stable
AC010745.3	0.0115632	6.31365	5.19565	7.64118e-07	9.77629e-06	3.79586	Stable
RP11-162N7.1	0.0115389	6.31333	5.19656	7.61039e-07	9.77629e-06	3.79434	Stable
RP11-40H20.4	0.0115388	6.31333	5.19652	7.61189e-07	9.77629e-06	3.79415	Stable
RP11-476M19.3	0.0115383	6.31333	5.19623	7.62167e-07	9.77629e-06	3.79291	Stable
RP11-169N13.4	0.0115576	6.31364	5.19304	7.73067e-07	9.8802e-06	3.78445	Stable
CTD-2339F6.1	-0.136461	6.45716	-4.82101	3.90616e-06	3.01213e-05	3.77963	Stable
AC016292.1	0.0115532	6.31364	5.191	7.80128e-07	9.92567e-06	3.77555	Stable
C11orf40	0.0115532	6.31364	5.19097	7.80206e-07	9.92567e-06	3.77545	Stable
RP11-284H18.1	0.0115532	6.31364	5.19097	7.80206e-07	9.92567e-06	3.77545	Stable
RP5-1142A6.5	0.0115522	6.31364	5.19054	7.81719e-07	9.92567e-06	3.77355	Stable
WEE2-AS1	-0.137444	7.17474	-4.81983	3.92581e-06	3.02338e-05	3.7692	Stable
LINC01497	-0.234971	6.44463	-4.82807	3.79056e-06	2.93246e-05	3.76773	Stable
RP11-26E5.1	0.0115487	6.31364	5.18892	7.87385e-07	9.92567e-06	3.76647	Stable
RP11-822E23.7	0.0115482	6.31364	5.18865	7.88329e-07	9.92567e-06	3.7653	Stable
AP000662.4	-0.165534	6.87409	-4.79571	4.34921e-06	3.30258e-05	3.76213	Stable
SHANK2-AS2	0.0119576	6.31395	5.18671	7.95144e-07	9.92567e-06	3.76189	Stable
CTD-2659N19.4	0.011546	6.31363	5.18762	7.91924e-07	9.92567e-06	3.76084	Stable
AC106876.2	-0.265731	6.50561	-4.80693	4.14713e-06	3.17132e-05	3.75697	Down
RP11-449O16.2	0.0115425	6.31363	5.18598	7.9774e-07	9.92567e-06	3.75368	Stable
IGF2-AS	0.124924	6.51107	4.81672	3.9781e-06	3.05457e-05	3.75345	Stable
LINC01206	0.251014	6.83044	4.78785	4.49666e-06	3.3994e-05	3.74717	Up
GS1-24F4.3	0.0116302	6.31328	5.186	7.97672e-07	9.92567e-06	3.74669	Stable
RP1-163M9.7	0.015072	6.31534	5.17838	8.25144e-07	9.92567e-06	3.74178	Stable
LINC00893	-0.153391	7.22392	-4.81661	3.97999e-06	3.05457e-05	3.73506	Stable
AC112721.2	0.238158	6.46841	4.88542	2.96664e-06	2.3681e-05	3.73505	Stable
AC142472.6	-0.111618	7.10453	-4.8037	4.20427e-06	3.20475e-05	3.73198	Stable
AC012506.1	0.0115313	6.31362	5.18073	8.16572e-07	9.92567e-06	3.73082	Stable
AC073071.1	0.0115313	6.31362	5.18073	8.16572e-07	9.92567e-06	3.73082	Stable
AC016751.3	0.0115313	6.31362	5.18073	8.16572e-07	9.92567e-06	3.73082	Stable
RP11-401I19.1	0.0115313	6.31362	5.18073	8.16572e-07	9.92567e-06	3.73082	Stable
RP11-439H9.1	0.0147141	6.31483	5.17583	8.34556e-07	9.92567e-06	3.7183	Stable
RP11-216N14.8	0.0118296	6.3135	5.17709	8.2989e-07	9.92567e-06	3.71227	Stable
RP1-38C16.2	0.0931698	6.35935	4.95852	2.16499e-06	1.80345e-05	3.70476	Stable
RP11-445F6.2	-0.168185	6.58556	-4.78062	4.63644e-06	3.49181e-05	3.70466	Stable
RP11-88H12.2	-0.149733	6.54637	-4.78352	4.57972e-06	3.45511e-05	3.70163	Stable
RP11-108K3.2	0.161854	6.54534	4.79817	4.30414e-06	3.27043e-05	3.70017	Stable
RP11-46H11.12	-0.143385	6.53245	-4.78242	4.60122e-06	3.46747e-05	3.68987	Stable
FRMPD3-AS1	0.0119104	6.31415	5.16866	8.61578e-07	9.92567e-06	3.68739	Stable
RP11-92J19.3	0.0144396	6.3145	5.16915	8.59706e-07	9.92567e-06	3.68721	Stable
RP11-631F7.1	0.0114479	6.31398	5.16882	8.60972e-07	9.92567e-06	3.68532	Stable
AF015262.2	0.0927764	6.3568	4.9578	2.17174e-06	1.80656e-05	3.67815	Stable
LINC01332	0.0117946	6.31478	5.16286	8.84031e-07	9.92567e-06	3.6735	Stable
U47924.29	-0.166461	6.61834	-4.76996	4.85018e-06	3.62307e-05	3.67045	Stable
CTD-2358C21.3	0.0208058	6.31483	5.16672	8.68999e-07	9.92567e-06	3.67029	Stable
RP11-66B24.7	-0.19288	6.79202	-4.76832	4.8838e-06	3.64134e-05	3.66345	Stable
LINC00235	-0.127098	7.11133	-4.78653	4.52173e-06	3.41619e-05	3.65842	Stable
ZNF503-AS2	0.194507	7.27874	4.79307	4.39819e-06	3.33553e-05	3.65475	Stable
RP11-59C5.3	-0.129012	7.25221	-4.79878	4.29307e-06	3.26618e-05	3.65346	Stable
KCNIP4-IT1	-0.242805	6.55184	-4.77121	4.82457e-06	3.60619e-05	3.64663	Stable
RP11-146D12.2	-0.243055	6.89743	-4.76874	4.87529e-06	3.63954e-05	3.64061	Stable
RP11-359E8.3	0.0114294	6.31393	5.15832	9.0201e-07	9.92567e-06	3.63924	Stable
RP11-797M17.1	0.020834	6.32097	5.13054	1.02004e-06	9.92567e-06	3.63369	Stable
DSCAM-IT1	0.066087	6.34037	5.01694	1.67964e-06	1.45923e-05	3.62796	Stable
RP11-526P5.1	0.0147974	6.31461	5.15454	9.17245e-07	9.92567e-06	3.62639	Stable
AC092431.3	0.034807	6.33247	5.06868	1.33947e-06	1.19501e-05	3.61113	Stable
LINC01124	-0.181996	6.73345	-4.75179	5.23675e-06	3.87306e-05	3.60331	Stable
CTD-2293H3.1	-0.186513	6.62418	-4.75244	5.22248e-06	3.86489e-05	3.59958	Stable
LINC00598	-0.145154	7.02304	-4.76271	5.00106e-06	3.71024e-05	3.59034	Stable
RP5-1002M8.4	0.0146555	6.31453	5.14643	9.50823e-07	9.92567e-06	3.59022	Stable
AC099344.3	0.0190106	6.31258	5.15286	9.24098e-07	9.92567e-06	3.57847	Stable
RP11-124N3.3	0.0115843	6.31411	5.14316	9.64667e-07	9.92567e-06	3.57734	Stable
LA16c-4G1.3	0.0116284	6.31438	5.13955	9.80223e-07	9.92567e-06	3.5767	Stable
TTTY12	0.011568	6.31392	5.14052	9.76016e-07	9.92567e-06	3.56196	Stable
AP001626.2	-0.139185	6.46236	-4.76486	4.95578e-06	3.68351e-05	3.55847	Stable
RP11-77K12.9	-0.116628	6.94903	-4.7482	5.31661e-06	3.9224e-05	3.5562	Stable
RP11-354I13.1	0.0210509	6.31979	5.11654	1.08509e-06	1.00331e-05	3.55115	Stable
CTB-35F21.5	0.0115517	6.31405	5.13322	1.00804e-06	9.92567e-06	3.53352	Stable
LINC00676	0.0113789	6.31388	5.13347	1.0069e-06	9.92567e-06	3.53134	Stable
RP11-488C13.4	0.0108517	6.3147	5.12797	1.03169e-06	9.92567e-06	3.53054	Stable
AC007099.2	0.0115618	6.3141	5.13155	1.01551e-06	9.92567e-06	3.52725	Stable
RP11-80I3.1	0.10828	6.36968	4.90001	2.78644e-06	2.24135e-05	3.52284	Stable
RP11-10H3.1	-0.175686	6.41592	-4.77879	4.67242e-06	3.5164e-05	3.52237	Stable
RP11-379H8.1	0.0118102	6.31345	5.13316	1.00832e-06	9.92567e-06	3.52136	Stable
RP1-232P20.1	-0.17499	7.03709	-4.74661	5.35228e-06	3.93655e-05	3.51829	Stable
RP11-358D14.3	0.0118158	6.31407	5.1281	1.03112e-06	9.92567e-06	3.51135	Stable
CTD-2201E9.4	0.0115541	6.31411	5.12689	1.03663e-06	9.92567e-06	3.50727	Stable
AC008060.5	0.0118154	6.31407	5.12682	1.03696e-06	9.92567e-06	3.50588	Stable
RP5-921G16.1	-0.207177	6.43168	-4.76497	4.95349e-06	3.68351e-05	3.50549	Stable
LINC00428	0.0113624	6.31387	5.12611	1.0402e-06	9.92567e-06	3.49965	Stable
RP4-761J14.10	-0.130435	6.6723	-4.72352	5.8982e-06	4.30623e-05	3.49372	Stable
RP11-238I10.1	0.0112414	6.31318	5.12684	1.03687e-06	9.92567e-06	3.49118	Stable
RP11-69E9.1	0.0118177	6.31408	5.12205	1.05903e-06	9.92567e-06	3.48553	Stable
PCAT7	0.244886	6.89382	4.72317	5.90678e-06	4.30985e-05	3.48387	Stable
RP11-203E8.1	0.148454	6.44448	4.79555	4.35221e-06	3.30275e-05	3.47961	Stable
AC144831.1	-0.128539	7.41281	-4.77313	4.78563e-06	3.58607e-05	3.47842	Stable
RP5-1024N4.2	0.0459938	6.3292	5.05362	1.4309e-06	1.26617e-05	3.47641	Stable
RP11-540O11.7	0.0162897	6.31647	5.11209	1.10664e-06	1.01727e-05	3.47425	Stable
TTTY1B	0.0114032	6.31351	5.12021	1.06765e-06	9.92567e-06	3.46833	Stable
TTTY1	0.0114032	6.31351	5.12021	1.06765e-06	9.92567e-06	3.46833	Stable
TTTY8	0.0114032	6.31351	5.12021	1.06765e-06	9.92567e-06	3.46833	Stable
TTTY8B	0.0114032	6.31351	5.12021	1.06765e-06	9.92567e-06	3.46833	Stable
AC064874.1	0.0114032	6.31351	5.12021	1.06765e-06	9.92567e-06	3.46833	Stable
RP11-344J7.2	0.0114032	6.31351	5.12021	1.06765e-06	9.92567e-06	3.46833	Stable
FRMPD4-AS1	0.0114032	6.31351	5.12021	1.06765e-06	9.92567e-06	3.46833	Stable
AC010723.1	0.0114032	6.31351	5.12021	1.06765e-06	9.92567e-06	3.46833	Stable
RP11-321C24.1	0.0114032	6.31351	5.12021	1.06765e-06	9.92567e-06	3.46833	Stable
RP11-57C13.4	0.0114032	6.31351	5.12021	1.06765e-06	9.92567e-06	3.46833	Stable
RP11-85L21.6	0.0114032	6.31351	5.12021	1.06765e-06	9.92567e-06	3.46833	Stable
CDH23-AS1	0.0114032	6.31351	5.12021	1.06765e-06	9.92567e-06	3.46833	Stable
RP1-56J10.8	0.0114032	6.31351	5.12021	1.06765e-06	9.92567e-06	3.46833	Stable
AP000233.3	0.0114032	6.31351	5.12021	1.06765e-06	9.92567e-06	3.46833	Stable
RP11-533O20.2	0.0114032	6.31351	5.12021	1.06765e-06	9.92567e-06	3.46833	Stable
VWC2L-IT1	0.0114032	6.31351	5.12021	1.06765e-06	9.92567e-06	3.46833	Stable
RP11-149F8.5	0.0114032	6.31351	5.12021	1.06765e-06	9.92567e-06	3.46833	Stable
RP11-467I20.2	0.0114032	6.31351	5.12021	1.06765e-06	9.92567e-06	3.46833	Stable
RP1-177I10.1	0.0114032	6.31351	5.12021	1.06765e-06	9.92567e-06	3.46833	Stable
LINC01627	0.0114032	6.31351	5.12021	1.06765e-06	9.92567e-06	3.46833	Stable
RP11-49G10.3	0.0114032	6.31351	5.12021	1.06765e-06	9.92567e-06	3.46833	Stable
RP11-448G4.4	0.0114032	6.31351	5.12021	1.06765e-06	9.92567e-06	3.46833	Stable
FAM41AY1	0.0114032	6.31351	5.12021	1.06765e-06	9.92567e-06	3.46833	Stable
AC018643.4	0.0114032	6.31351	5.12021	1.06765e-06	9.92567e-06	3.46833	Stable
AC073325.1	0.0114032	6.31351	5.12021	1.06765e-06	9.92567e-06	3.46833	Stable
RP11-545I10.2	0.0114032	6.31351	5.12021	1.06765e-06	9.92567e-06	3.46833	Stable
RP11-547I7.1	0.0114032	6.31351	5.12021	1.06765e-06	9.92567e-06	3.46833	Stable
RP11-360A18.1	0.0114032	6.31351	5.12021	1.06765e-06	9.92567e-06	3.46833	Stable
RP3-526F5.2	0.0114032	6.31351	5.12021	1.06765e-06	9.92567e-06	3.46833	Stable
RP11-205K6.2	0.0114032	6.31351	5.12021	1.06765e-06	9.92567e-06	3.46833	Stable
AC013248.2	0.0114032	6.31351	5.12021	1.06765e-06	9.92567e-06	3.46833	Stable
RP11-167P22.3	0.0114032	6.31351	5.12021	1.06765e-06	9.92567e-06	3.46833	Stable
AL157359.3	0.0114032	6.31351	5.12021	1.06765e-06	9.92567e-06	3.46833	Stable
AC006150.1	0.0114032	6.31351	5.12021	1.06765e-06	9.92567e-06	3.46833	Stable
RP11-29B9.1	0.0114032	6.31351	5.12021	1.06765e-06	9.92567e-06	3.46833	Stable
AC013480.2	0.0114032	6.31351	5.12021	1.06765e-06	9.92567e-06	3.46833	Stable
AC006037.2	0.0114032	6.31351	5.12021	1.06765e-06	9.92567e-06	3.46833	Stable
AC007463.2	0.0114032	6.31351	5.12021	1.06765e-06	9.92567e-06	3.46833	Stable
RP11-550C4.6	0.0114032	6.31351	5.12021	1.06765e-06	9.92567e-06	3.46833	Stable
RP11-719J20.1	0.0114032	6.31351	5.12021	1.06765e-06	9.92567e-06	3.46833	Stable
RP11-122M14.3	0.0114032	6.31351	5.12021	1.06765e-06	9.92567e-06	3.46833	Stable
RP5-1068B5.5	0.0114032	6.31351	5.12021	1.06765e-06	9.92567e-06	3.46833	Stable
MAGI2-AS2	0.0114032	6.31351	5.12021	1.06765e-06	9.92567e-06	3.46833	Stable
RP11-570H19.2	0.0114032	6.31351	5.12021	1.06765e-06	9.92567e-06	3.46833	Stable
RP11-340I6.3	0.0114032	6.31351	5.12021	1.06765e-06	9.92567e-06	3.46833	Stable
RP11-810B23.1	0.0114032	6.31351	5.12021	1.06765e-06	9.92567e-06	3.46833	Stable
RP11-5P4.2	0.0114032	6.31351	5.12021	1.06765e-06	9.92567e-06	3.46833	Stable
AC018359.3	0.0114032	6.31351	5.12021	1.06765e-06	9.92567e-06	3.46833	Stable
RP11-243J18.2	0.0114032	6.31351	5.12021	1.06765e-06	9.92567e-06	3.46833	Stable
AC012668.3	0.0114032	6.31351	5.12021	1.06765e-06	9.92567e-06	3.46833	Stable
RP11-125K10.5	0.0114032	6.31351	5.12021	1.06765e-06	9.92567e-06	3.46833	Stable
RP11-219C24.10	0.0114032	6.31351	5.12021	1.06765e-06	9.92567e-06	3.46833	Stable
AC010891.2	0.0114032	6.31351	5.12021	1.06765e-06	9.92567e-06	3.46833	Stable
RP11-568A7.2	0.0114032	6.31351	5.12021	1.06765e-06	9.92567e-06	3.46833	Stable
RP11-791O21.5	0.0114032	6.31351	5.12021	1.06765e-06	9.92567e-06	3.46833	Stable
LINC01201	0.0114032	6.31351	5.12021	1.06765e-06	9.92567e-06	3.46833	Stable
TTTY21	0.0114032	6.31351	5.12021	1.06765e-06	9.92567e-06	3.46833	Stable
GS1-542M4.4	0.0114032	6.31351	5.12021	1.06765e-06	9.92567e-06	3.46833	Stable
RP11-5P4.3	0.0114032	6.31351	5.12021	1.06765e-06	9.92567e-06	3.46833	Stable
RP11-298A8.2	0.0114032	6.31351	5.12021	1.06765e-06	9.92567e-06	3.46833	Stable
RP5-905H7.8	0.0114032	6.31351	5.12021	1.06765e-06	9.92567e-06	3.46833	Stable
RP11-452B18.2	0.0114032	6.31351	5.12021	1.06765e-06	9.92567e-06	3.46833	Stable
LINC00362	0.0114032	6.31351	5.12021	1.06765e-06	9.92567e-06	3.46833	Stable
ALG13-AS1	0.0114032	6.31351	5.12021	1.06765e-06	9.92567e-06	3.46833	Stable
RP11-524K14.1	0.0114032	6.31351	5.12021	1.06765e-06	9.92567e-06	3.46833	Stable
LL22NC01-116C6.1	0.0114032	6.31351	5.12021	1.06765e-06	9.92567e-06	3.46833	Stable
RP11-344N17.8	0.0114032	6.31351	5.12021	1.06765e-06	9.92567e-06	3.46833	Stable
LINC01075	0.0114032	6.31351	5.12021	1.06765e-06	9.92567e-06	3.46833	Stable
ARMC2-AS1	0.0114032	6.31351	5.12021	1.06765e-06	9.92567e-06	3.46833	Stable
NAALADL2-AS3	0.0114032	6.31351	5.12021	1.06765e-06	9.92567e-06	3.46833	Stable
RP5-855F14.2	0.0114032	6.31351	5.12021	1.06765e-06	9.92567e-06	3.46833	Stable
AC012462.1	0.0114032	6.31351	5.12021	1.06765e-06	9.92567e-06	3.46833	Stable
AC097532.2	0.0114032	6.31351	5.12021	1.06765e-06	9.92567e-06	3.46833	Stable
RP11-379C10.1	0.0114032	6.31351	5.12021	1.06765e-06	9.92567e-06	3.46833	Stable
RP11-428F8.2	0.0114032	6.31351	5.12021	1.06765e-06	9.92567e-06	3.46833	Stable
RP11-91N2.3	0.0114032	6.31351	5.12021	1.06765e-06	9.92567e-06	3.46833	Stable
LINC00395	0.0114032	6.31351	5.12021	1.06765e-06	9.92567e-06	3.46833	Stable
RP11-560A15.4	0.0114032	6.31351	5.12021	1.06765e-06	9.92567e-06	3.46833	Stable
RP1-213J1P__B.2	0.0114032	6.31351	5.12021	1.06765e-06	9.92567e-06	3.46833	Stable
AC034228.2	0.0114032	6.31351	5.12021	1.06765e-06	9.92567e-06	3.46833	Stable
AC079896.1	0.0114032	6.31351	5.12021	1.06765e-06	9.92567e-06	3.46833	Stable
RP11-87N24.3	0.0114032	6.31351	5.12021	1.06765e-06	9.92567e-06	3.46833	Stable
RP11-143P4.2	0.0114032	6.31351	5.12021	1.06765e-06	9.92567e-06	3.46833	Stable
RP6-27P15.2	0.0114032	6.31351	5.12021	1.06765e-06	9.92567e-06	3.46833	Stable
RP4-705F19.1	0.0114032	6.31351	5.12021	1.06765e-06	9.92567e-06	3.46833	Stable
RP11-30L8.1	0.0114032	6.31351	5.12021	1.06765e-06	9.92567e-06	3.46833	Stable
TTTY19	0.0114032	6.31351	5.12021	1.06765e-06	9.92567e-06	3.46833	Stable
RP11-4M23.3	0.0114032	6.31351	5.12021	1.06765e-06	9.92567e-06	3.46833	Stable
RP11-128I7.1	0.0114032	6.31351	5.12021	1.06765e-06	9.92567e-06	3.46833	Stable
RP11-73B2.4	0.0114032	6.31351	5.12021	1.06765e-06	9.92567e-06	3.46833	Stable
RP11-442O18.1	0.0114032	6.31351	5.12021	1.06765e-06	9.92567e-06	3.46833	Stable
RP11-89N17.3	0.0114032	6.31351	5.12021	1.06765e-06	9.92567e-06	3.46833	Stable
RP13-221M14.2	0.0114032	6.31351	5.12021	1.06765e-06	9.92567e-06	3.46833	Stable
RP11-25C19.3	0.0114032	6.31351	5.12021	1.06765e-06	9.92567e-06	3.46833	Stable
FANK1-AS1	0.0114032	6.31351	5.12021	1.06765e-06	9.92567e-06	3.46833	Stable
RP11-524K22.1	0.0114032	6.31351	5.12021	1.06765e-06	9.92567e-06	3.46833	Stable
RP11-123O1.1	0.0114032	6.31351	5.12021	1.06765e-06	9.92567e-06	3.46833	Stable
RP11-153N17.1	0.0114032	6.31351	5.12021	1.06765e-06	9.92567e-06	3.46833	Stable
RP11-77G23.2	0.0114032	6.31351	5.12021	1.06765e-06	9.92567e-06	3.46833	Stable
AC006026.13	0.0114032	6.31351	5.12021	1.06765e-06	9.92567e-06	3.46833	Stable
AC010971.1	0.0114032	6.31351	5.12021	1.06765e-06	9.92567e-06	3.46833	Stable
AC108448.3	0.0114032	6.31351	5.12021	1.06765e-06	9.92567e-06	3.46833	Stable
AC092660.1	0.0114032	6.31351	5.12021	1.06765e-06	9.92567e-06	3.46833	Stable
AC007395.3	0.0114032	6.31351	5.12021	1.06765e-06	9.92567e-06	3.46833	Stable
CTA-109P11.1	0.0114032	6.31351	5.12021	1.06765e-06	9.92567e-06	3.46833	Stable
AC064865.1	0.0114032	6.31351	5.12021	1.06765e-06	9.92567e-06	3.46833	Stable
GYG2-AS1	0.0114032	6.31351	5.12021	1.06765e-06	9.92567e-06	3.46833	Stable
AC020743.4	0.0114032	6.31351	5.12021	1.06765e-06	9.92567e-06	3.46833	Stable
RP11-203P2.2	0.0114032	6.31351	5.12021	1.06765e-06	9.92567e-06	3.46833	Stable
RP11-457D2.3	0.0114032	6.31351	5.12021	1.06765e-06	9.92567e-06	3.46833	Stable
RP4-672N11.1	0.0114032	6.31351	5.12021	1.06765e-06	9.92567e-06	3.46833	Stable
RP11-121P10.1	0.0114032	6.31351	5.12021	1.06765e-06	9.92567e-06	3.46833	Stable
AC013727.2	0.0114032	6.31351	5.12021	1.06765e-06	9.92567e-06	3.46833	Stable
AP006216.5	0.0114032	6.31351	5.12021	1.06765e-06	9.92567e-06	3.46833	Stable
DMD-AS3	0.0114032	6.31351	5.12021	1.06765e-06	9.92567e-06	3.46833	Stable
PCYT1B-AS1	0.0114032	6.31351	5.12021	1.06765e-06	9.92567e-06	3.46833	Stable
RP11-3P22.1	0.0114032	6.31351	5.12021	1.06765e-06	9.92567e-06	3.46833	Stable
RP11-44H4.1	0.0114032	6.31351	5.12021	1.06765e-06	9.92567e-06	3.46833	Stable
RP1-66N13.1	0.0114032	6.31351	5.12021	1.06765e-06	9.92567e-06	3.46833	Stable
KB-1183D5.14	0.0114032	6.31351	5.12021	1.06765e-06	9.92567e-06	3.46833	Stable
AF241725.6	0.0114032	6.31351	5.12021	1.06765e-06	9.92567e-06	3.46833	Stable
AC012451.1	0.0114032	6.31351	5.12021	1.06765e-06	9.92567e-06	3.46833	Stable
TTTY21B	0.0114032	6.31351	5.12021	1.06765e-06	9.92567e-06	3.46833	Stable
LINC00686	0.0114032	6.31351	5.12021	1.06765e-06	9.92567e-06	3.46833	Stable
RP5-974N19.1	0.0114032	6.31351	5.12021	1.06765e-06	9.92567e-06	3.46833	Stable
RP3-393K13.1	0.0114032	6.31351	5.12021	1.06765e-06	9.92567e-06	3.46833	Stable
RP11-14O19.2	0.0114032	6.31351	5.12021	1.06765e-06	9.92567e-06	3.46833	Stable
RP11-732M18.2	0.0114032	6.31351	5.12021	1.06765e-06	9.92567e-06	3.46833	Stable
RP11-667F9.2	0.0114032	6.31351	5.12021	1.06765e-06	9.92567e-06	3.46833	Stable
RP11-252M21.6	0.0114032	6.31351	5.12021	1.06765e-06	9.92567e-06	3.46833	Stable
TTTY23	0.0114032	6.31351	5.12021	1.06765e-06	9.92567e-06	3.46833	Stable
AC004869.3	0.0114032	6.31351	5.12021	1.06765e-06	9.92567e-06	3.46833	Stable
RP11-62G11.2	0.0114032	6.31351	5.12021	1.06765e-06	9.92567e-06	3.46833	Stable
RP11-342M3.1	0.0114032	6.31351	5.12021	1.06765e-06	9.92567e-06	3.46833	Stable
CADM2-AS2	0.0114032	6.31351	5.12021	1.06765e-06	9.92567e-06	3.46833	Stable
LINC01327	0.0114032	6.31351	5.12021	1.06765e-06	9.92567e-06	3.46833	Stable
RP11-738B7.1	0.0114032	6.31351	5.12021	1.06765e-06	9.92567e-06	3.46833	Stable
RP11-142L1.1	0.0114032	6.31351	5.12021	1.06765e-06	9.92567e-06	3.46833	Stable
CCDC39-AS1	0.0114032	6.31351	5.12021	1.06765e-06	9.92567e-06	3.46833	Stable
RP11-656A15.1	0.0114032	6.31351	5.12021	1.06765e-06	9.92567e-06	3.46833	Stable
PEX5L-AS2	0.0114032	6.31351	5.12021	1.06765e-06	9.92567e-06	3.46833	Stable
RP5-905H7.3	0.0114032	6.31351	5.12021	1.06765e-06	9.92567e-06	3.46833	Stable
RP11-158J3.2	0.0114032	6.31351	5.12021	1.06765e-06	9.92567e-06	3.46833	Stable
RP11-802H3.2	0.0114032	6.31351	5.12021	1.06765e-06	9.92567e-06	3.46833	Stable
CTD-2001E22.1	0.0114032	6.31351	5.12021	1.06765e-06	9.92567e-06	3.46833	Stable
RP11-545L5.1	0.0114032	6.31351	5.12021	1.06765e-06	9.92567e-06	3.46833	Stable
RP11-428L21.1	0.0114032	6.31351	5.12021	1.06765e-06	9.92567e-06	3.46833	Stable
CTB-1H10.1	0.0114032	6.31351	5.12021	1.06765e-06	9.92567e-06	3.46833	Stable
RP11-395F4.1	0.0114032	6.31351	5.12021	1.06765e-06	9.92567e-06	3.46833	Stable
CTD-2012I17.1	0.0114032	6.31351	5.12021	1.06765e-06	9.92567e-06	3.46833	Stable
RP11-354O24.1	0.0114032	6.31351	5.12021	1.06765e-06	9.92567e-06	3.46833	Stable
WSPAR	0.0114032	6.31351	5.12021	1.06765e-06	9.92567e-06	3.46833	Stable
RP11-351N6.1	0.0114032	6.31351	5.12021	1.06765e-06	9.92567e-06	3.46833	Stable
RP11-1C1.6	0.0114032	6.31351	5.12021	1.06765e-06	9.92567e-06	3.46833	Stable
RP11-241G9.3	0.0114032	6.31351	5.12021	1.06765e-06	9.92567e-06	3.46833	Stable
CTC-281M20.4	0.0114032	6.31351	5.12021	1.06765e-06	9.92567e-06	3.46833	Stable
RP11-94H6.1	0.0114032	6.31351	5.12021	1.06765e-06	9.92567e-06	3.46833	Stable
RP11-171N4.3	0.0114032	6.31351	5.12021	1.06765e-06	9.92567e-06	3.46833	Stable
CTD-2296D1.3	0.0114032	6.31351	5.12021	1.06765e-06	9.92567e-06	3.46833	Stable
RP11-619J20.1	0.0114032	6.31351	5.12021	1.06765e-06	9.92567e-06	3.46833	Stable
RP11-503L23.1	0.0114032	6.31351	5.12021	1.06765e-06	9.92567e-06	3.46833	Stable
CTD-2296D1.4	0.0114032	6.31351	5.12021	1.06765e-06	9.92567e-06	3.46833	Stable
RP11-460H9.1	0.0114032	6.31351	5.12021	1.06765e-06	9.92567e-06	3.46833	Stable
RP11-27G13.1	0.0114032	6.31351	5.12021	1.06765e-06	9.92567e-06	3.46833	Stable
RP11-436A7.1	0.0114032	6.31351	5.12021	1.06765e-06	9.92567e-06	3.46833	Stable
RP11-647P12.1	0.0114032	6.31351	5.12021	1.06765e-06	9.92567e-06	3.46833	Stable
RP11-340A13.3	0.0114032	6.31351	5.12021	1.06765e-06	9.92567e-06	3.46833	Stable
CTC-467M3.2	0.0114032	6.31351	5.12021	1.06765e-06	9.92567e-06	3.46833	Stable
RP11-423J7.1	0.0114032	6.31351	5.12021	1.06765e-06	9.92567e-06	3.46833	Stable
LINC01365	0.0114032	6.31351	5.12021	1.06765e-06	9.92567e-06	3.46833	Stable
CTD-2232E5.2	0.0114032	6.31351	5.12021	1.06765e-06	9.92567e-06	3.46833	Stable
RP11-94C24.11	0.0114032	6.31351	5.12021	1.06765e-06	9.92567e-06	3.46833	Stable
RP11-68L1.1	0.0114032	6.31351	5.12021	1.06765e-06	9.92567e-06	3.46833	Stable
LINC01386	0.0114032	6.31351	5.12021	1.06765e-06	9.92567e-06	3.46833	Stable
CTD-2318H23.1	0.0114032	6.31351	5.12021	1.06765e-06	9.92567e-06	3.46833	Stable
RP11-375B1.2	0.0114032	6.31351	5.12021	1.06765e-06	9.92567e-06	3.46833	Stable
RP11-501C14.6	0.0114032	6.31351	5.12021	1.06765e-06	9.92567e-06	3.46833	Stable
CTD-2247C11.2	0.0114032	6.31351	5.12021	1.06765e-06	9.92567e-06	3.46833	Stable
RP11-317O24.2	0.0114032	6.31351	5.12021	1.06765e-06	9.92567e-06	3.46833	Stable
RP11-192H6.2	0.0114032	6.31351	5.12021	1.06765e-06	9.92567e-06	3.46833	Stable
RP11-279L11.1	0.0114032	6.31351	5.12021	1.06765e-06	9.92567e-06	3.46833	Stable
RP11-566H8.1	0.0114032	6.31351	5.12021	1.06765e-06	9.92567e-06	3.46833	Stable
RP11-738G5.1	0.0114032	6.31351	5.12021	1.06765e-06	9.92567e-06	3.46833	Stable
RP11-359E19.1	0.0114032	6.31351	5.12021	1.06765e-06	9.92567e-06	3.46833	Stable
RP11-775B15.2	0.0114032	6.31351	5.12021	1.06765e-06	9.92567e-06	3.46833	Stable
RP11-348M17.2	0.0114032	6.31351	5.12021	1.06765e-06	9.92567e-06	3.46833	Stable
RP11-114O8.1	0.0114032	6.31351	5.12021	1.06765e-06	9.92567e-06	3.46833	Stable
RP11-77B22.2	0.0114032	6.31351	5.12021	1.06765e-06	9.92567e-06	3.46833	Stable
RP11-115I9.1	0.0114032	6.31351	5.12021	1.06765e-06	9.92567e-06	3.46833	Stable
CTC-264O10.2	0.0114032	6.31351	5.12021	1.06765e-06	9.92567e-06	3.46833	Stable
KB-1083B1.1	0.0114032	6.31351	5.12021	1.06765e-06	9.92567e-06	3.46833	Stable
RP1-149L1.1	0.0114032	6.31351	5.12021	1.06765e-06	9.92567e-06	3.46833	Stable
RP11-245A18.1	0.0114032	6.31351	5.12021	1.06765e-06	9.92567e-06	3.46833	Stable
RP11-431M3.2	0.0114032	6.31351	5.12021	1.06765e-06	9.92567e-06	3.46833	Stable
RP11-618M23.2	0.0114032	6.31351	5.12021	1.06765e-06	9.92567e-06	3.46833	Stable
CTB-120L21.1	0.0114032	6.31351	5.12021	1.06765e-06	9.92567e-06	3.46833	Stable
RP11-465K16.1	0.0114032	6.31351	5.12021	1.06765e-06	9.92567e-06	3.46833	Stable
RP11-876F14.1	0.0114032	6.31351	5.12021	1.06765e-06	9.92567e-06	3.46833	Stable
CTD-2140G10.4	0.0114032	6.31351	5.12021	1.06765e-06	9.92567e-06	3.46833	Stable
RP1-17K7.1	0.0114032	6.31351	5.12021	1.06765e-06	9.92567e-06	3.46833	Stable
RP11-99C10.1	0.0114032	6.31351	5.12021	1.06765e-06	9.92567e-06	3.46833	Stable
CTD-3096P4.1	0.0114032	6.31351	5.12021	1.06765e-06	9.92567e-06	3.46833	Stable
RP11-831H9.3	0.0114032	6.31351	5.12021	1.06765e-06	9.92567e-06	3.46833	Stable
RP11-890B15.3	0.0114032	6.31351	5.12021	1.06765e-06	9.92567e-06	3.46833	Stable
CTD-2517M22.9	0.0114032	6.31351	5.12021	1.06765e-06	9.92567e-06	3.46833	Stable
RP1-296L11.1	0.0114032	6.31351	5.12021	1.06765e-06	9.92567e-06	3.46833	Stable
RP11-456I15.2	0.0114032	6.31351	5.12021	1.06765e-06	9.92567e-06	3.46833	Stable
RP11-407A16.4	0.0114032	6.31351	5.12021	1.06765e-06	9.92567e-06	3.46833	Stable
RP11-180M15.4	0.0114032	6.31351	5.12021	1.06765e-06	9.92567e-06	3.46833	Stable
RP1-166H1.2	0.0114032	6.31351	5.12021	1.06765e-06	9.92567e-06	3.46833	Stable
RP11-267D19.1	0.0114032	6.31351	5.12021	1.06765e-06	9.92567e-06	3.46833	Stable
RP11-310I24.1	0.0114032	6.31351	5.12021	1.06765e-06	9.92567e-06	3.46833	Stable
RP11-711C17.1	0.0114032	6.31351	5.12021	1.06765e-06	9.92567e-06	3.46833	Stable
RP11-650K20.2	0.0114032	6.31351	5.12021	1.06765e-06	9.92567e-06	3.46833	Stable
RP11-110L15.1	0.0114032	6.31351	5.12021	1.06765e-06	9.92567e-06	3.46833	Stable
RP11-263K4.4	0.0114032	6.31351	5.12021	1.06765e-06	9.92567e-06	3.46833	Stable
RP11-100F15.2	0.0114032	6.31351	5.12021	1.06765e-06	9.92567e-06	3.46833	Stable
RP11-1041F24.1	0.0114032	6.31351	5.12021	1.06765e-06	9.92567e-06	3.46833	Stable
RP11-115F18.1	0.0114032	6.31351	5.12021	1.06765e-06	9.92567e-06	3.46833	Stable
CTD-2200A16.1	0.0114032	6.31351	5.12021	1.06765e-06	9.92567e-06	3.46833	Stable
RP11-30G8.2	0.0114032	6.31351	5.12021	1.06765e-06	9.92567e-06	3.46833	Stable
RP11-588P7.2	0.0114032	6.31351	5.12021	1.06765e-06	9.92567e-06	3.46833	Stable
RP11-218E20.2	0.0114032	6.31351	5.12021	1.06765e-06	9.92567e-06	3.46833	Stable
RP11-589M4.3	0.0114032	6.31351	5.12021	1.06765e-06	9.92567e-06	3.46833	Stable
RP11-232C2.2	0.0114032	6.31351	5.12021	1.06765e-06	9.92567e-06	3.46833	Stable
RP11-133L19.2	0.0114032	6.31351	5.12021	1.06765e-06	9.92567e-06	3.46833	Stable
RP11-568A19.1	0.0114032	6.31351	5.12021	1.06765e-06	9.92567e-06	3.46833	Stable
CTC-471C19.2	0.0114032	6.31351	5.12021	1.06765e-06	9.92567e-06	3.46833	Stable
AF096876.1	0.0114032	6.31351	5.12021	1.06765e-06	9.92567e-06	3.46833	Stable
RP11-279O17.2	0.0114032	6.31351	5.12021	1.06765e-06	9.92567e-06	3.46833	Stable
RP11-140H17.1	0.0114032	6.31351	5.12021	1.06765e-06	9.92567e-06	3.46833	Stable
RP11-643C9.1	0.0114032	6.31351	5.12021	1.06765e-06	9.92567e-06	3.46833	Stable
RP11-463O9.6	0.0114032	6.31351	5.12021	1.06765e-06	9.92567e-06	3.46833	Stable
RP11-297L17.3	0.0114032	6.31351	5.12021	1.06765e-06	9.92567e-06	3.46833	Stable
LA16c-429E7.1	0.0114032	6.31351	5.12021	1.06765e-06	9.92567e-06	3.46833	Stable
RP11-801I18.1	0.0114032	6.31351	5.12021	1.06765e-06	9.92567e-06	3.46833	Stable
RP11-717I24.1	0.0114032	6.31351	5.12021	1.06765e-06	9.92567e-06	3.46833	Stable
CTC-391G2.1	0.0114032	6.31351	5.12021	1.06765e-06	9.92567e-06	3.46833	Stable
LINC01195	0.0114032	6.31351	5.12021	1.06765e-06	9.92567e-06	3.46833	Stable
RP11-462G12.4	0.0114032	6.31351	5.12021	1.06765e-06	9.92567e-06	3.46833	Stable
RP11-389J22.3	0.0114032	6.31351	5.12021	1.06765e-06	9.92567e-06	3.46833	Stable
AC007948.1	0.0114032	6.31351	5.12021	1.06765e-06	9.92567e-06	3.46833	Stable
RP11-627G18.2	0.0114032	6.31351	5.12021	1.06765e-06	9.92567e-06	3.46833	Stable
RP11-357H3.1	0.0114032	6.31351	5.12021	1.06765e-06	9.92567e-06	3.46833	Stable
AC007631.1	0.0114032	6.31351	5.12021	1.06765e-06	9.92567e-06	3.46833	Stable
RP11-285M22.3	0.0114032	6.31351	5.12021	1.06765e-06	9.92567e-06	3.46833	Stable
RP11-434D2.12	0.0114032	6.31351	5.12021	1.06765e-06	9.92567e-06	3.46833	Stable
RP11-277J6.2	0.0114032	6.31351	5.12021	1.06765e-06	9.92567e-06	3.46833	Stable
RP11-384E22.1	0.0114032	6.31351	5.12021	1.06765e-06	9.92567e-06	3.46833	Stable
RP11-751H17.1	0.0114032	6.31351	5.12021	1.06765e-06	9.92567e-06	3.46833	Stable
RP11-715C4.1	0.0114032	6.31351	5.12021	1.06765e-06	9.92567e-06	3.46833	Stable
RP11-173L6.1	0.0114032	6.31351	5.12021	1.06765e-06	9.92567e-06	3.46833	Stable
CTD-2382H12.2	0.0114032	6.31351	5.12021	1.06765e-06	9.92567e-06	3.46833	Stable
RP11-797E24.3	0.0114032	6.31351	5.12021	1.06765e-06	9.92567e-06	3.46833	Stable
CTC-525D6.5	0.0114032	6.31351	5.12021	1.06765e-06	9.92567e-06	3.46833	Stable
CTD-2050I18.2	0.0114032	6.31351	5.12021	1.06765e-06	9.92567e-06	3.46833	Stable
CTD-2526M8.3	0.0114032	6.31351	5.12021	1.06765e-06	9.92567e-06	3.46833	Stable
RP11-157B13.8	0.0114032	6.31351	5.12021	1.06765e-06	9.92567e-06	3.46833	Stable
RP11-298J23.9	0.0114032	6.31351	5.12021	1.06765e-06	9.92567e-06	3.46833	Stable
CTC-457E21.6	0.0114032	6.31351	5.12021	1.06765e-06	9.92567e-06	3.46833	Stable
AC067969.1	0.0114032	6.31351	5.12021	1.06765e-06	9.92567e-06	3.46833	Stable
AC011516.1	0.0114032	6.31351	5.12021	1.06765e-06	9.92567e-06	3.46833	Stable
CTD-3032J10.4	0.0114032	6.31351	5.12021	1.06765e-06	9.92567e-06	3.46833	Stable
RP11-383H17.4	0.0114032	6.31351	5.12021	1.06765e-06	9.92567e-06	3.46833	Stable
hsa-mir-1253	0.0114032	6.31351	5.12021	1.06765e-06	9.92567e-06	3.46833	Stable
CTA-714B7.7	0.0114032	6.31351	5.12021	1.06765e-06	9.92567e-06	3.46833	Stable
RP11-717A5.2	0.0114032	6.31351	5.12021	1.06765e-06	9.92567e-06	3.46833	Stable
XXbac-BPG300A18.13	0.0114032	6.31351	5.12021	1.06765e-06	9.92567e-06	3.46833	Stable
RP11-210G22.1	0.0114032	6.31351	5.12021	1.06765e-06	9.92567e-06	3.46833	Stable
RP11-398A8.4	0.0114032	6.31351	5.12021	1.06765e-06	9.92567e-06	3.46833	Stable
RP11-187C18.5	0.0114032	6.31351	5.12021	1.06765e-06	9.92567e-06	3.46833	Stable
RP11-189B4.7	0.0114032	6.31351	5.12021	1.06765e-06	9.92567e-06	3.46833	Stable
RP11-326L9.1	0.0114032	6.31351	5.12021	1.06765e-06	9.92567e-06	3.46833	Stable
RP11-477N12.4	0.0114032	6.31351	5.12021	1.06765e-06	9.92567e-06	3.46833	Stable
bP-2171C21.3	0.0114032	6.31351	5.12021	1.06765e-06	9.92567e-06	3.46833	Stable
CH17-140K24.1	0.0114032	6.31351	5.12021	1.06765e-06	9.92567e-06	3.46833	Stable
RP11-252M24.1	0.0114032	6.31351	5.12021	1.06765e-06	9.92567e-06	3.46833	Stable
RP11-294C11.6	0.0114032	6.31351	5.12021	1.06765e-06	9.92567e-06	3.46833	Stable
RP11-285E18.2	0.0114032	6.31351	5.12021	1.06765e-06	9.92567e-06	3.46833	Stable
RP5-1128N12.3	0.0114032	6.31351	5.12021	1.06765e-06	9.92567e-06	3.46833	Stable
CH17-31A6.1	0.0114032	6.31351	5.12021	1.06765e-06	9.92567e-06	3.46833	Stable
RP11-71N10.1	-0.144832	6.41073	-4.76817	4.88698e-06	3.64144e-05	3.46731	Stable
RP4-553F4.2	0.0143961	6.31436	5.11682	1.08377e-06	1.00286e-05	3.46052	Stable
RP5-827L5.2	0.0143961	6.31436	5.11682	1.08377e-06	1.00286e-05	3.46052	Stable
RP11-9B6.1	0.0143961	6.31436	5.11682	1.08377e-06	1.00286e-05	3.46052	Stable
CTD-2297D10.1	0.0115211	6.31406	5.11429	1.09594e-06	1.01099e-05	3.45243	Stable
LINC01358	0.172124	6.83704	4.713	6.16442e-06	4.48961e-05	3.45036	Stable
RP11-358M3.1	0.0113398	6.31385	5.11468	1.09405e-06	1.01044e-05	3.45009	Stable
RP11-622J8.1	0.0154197	6.31517	5.11173	1.10836e-06	1.01727e-05	3.44846	Stable
PABPC5-AS1	-0.167211	6.4382	-4.74665	5.35148e-06	3.93655e-05	3.44603	Stable
RP11-361H10.3	0.122647	6.46282	4.76341	4.98622e-06	3.70153e-05	3.44452	Stable
RP11-164N3.3	0.0141293	6.31456	5.11166	1.10871e-06	1.01727e-05	3.44127	Stable
RP11-725M22.1	0.0141293	6.31456	5.11166	1.10871e-06	1.01727e-05	3.44127	Stable
RP1-138A5.3	0.0141293	6.31456	5.11166	1.10871e-06	1.01727e-05	3.44127	Stable
RP11-320G24.1	0.126746	6.45032	4.77222	4.804e-06	3.59532e-05	3.43897	Stable
RP11-117D22.1	0.0144607	6.3155	5.10677	1.1329e-06	1.03627e-05	3.43658	Stable
AC093390.1	-0.147589	6.43645	-4.74443	5.40158e-06	3.97036e-05	3.43559	Stable
ABHD15-AS1	0.0112644	6.31301	5.11459	1.0945e-06	1.01044e-05	3.43551	Stable
RP11-700H6.1	-0.164877	6.67978	-4.70876	6.27509e-06	4.55354e-05	3.43291	Stable
LINC01618	0.180228	6.69891	4.70982	6.24718e-06	4.53881e-05	3.42921	Stable
FAM41C	-0.208538	6.82834	-4.70922	6.26282e-06	4.5474e-05	3.41939	Stable
RP11-775H9.1	0.011632	6.31332	5.10934	1.1201e-06	1.02614e-05	3.41776	Stable
RP1-206D15.6	-0.109834	7.43109	-4.75868	5.0868e-06	3.76916e-05	3.41336	Stable
RP11-731D1.4	-0.168321	6.73987	-4.70367	6.41023e-06	4.6347e-05	3.41166	Stable
HOXC-AS1	-0.150144	6.68765	-4.70119	6.47726e-06	4.67037e-05	3.40414	Stable
SLCO4A1-AS1	-0.213863	7.07644	-4.72231	5.9282e-06	4.32284e-05	3.40368	Stable
RP11-763F8.1	0.0176322	6.3177	5.09053	1.21687e-06	1.10462e-05	3.4014	Stable
RP4-695O20.1	-0.185207	6.7951	-4.7028	6.43363e-06	4.6488e-05	3.40112	Stable
RP11-480C16.1	-0.215142	6.91227	-4.70857	6.28012e-06	4.55442e-05	3.39819	Stable
RP11-70F11.7	0.123257	6.46227	4.74964	5.28438e-06	3.90103e-05	3.38829	Stable
AL162151.4	0.0118361	6.31367	5.10081	1.16302e-06	1.06139e-05	3.38729	Stable
MYO16-AS1	0.13829	6.42174	4.81651	3.98166e-06	3.05457e-05	3.38497	Stable
AC118345.1	0.0345646	6.32103	5.06908	1.33712e-06	1.1938e-05	3.3763	Stable
RP11-598F7.3	0.127499	6.4458	4.76352	4.98386e-06	3.70153e-05	3.37513	Stable
CTD-2001C12.1	-0.167138	6.68592	-4.69401	6.67465e-06	4.78939e-05	3.37425	Stable
RP11-80H8.3	0.0262908	6.31799	5.08179	1.26455e-06	1.14183e-05	3.36169	Stable
AP001604.3	-0.160188	6.47605	-4.71142	6.20531e-06	4.51388e-05	3.35937	Stable
RP11-109M19.1	0.0316948	6.32438	5.04979	1.45509e-06	1.28663e-05	3.3565	Stable
RP11-440L14.1	-0.108438	7.43235	-4.74151	5.46844e-06	4.00963e-05	3.34346	Stable
CTC-293G12.1	0.0145846	6.3158	5.0841	1.25177e-06	1.13114e-05	3.34345	Stable
CTD-2515H24.3	0.0118194	6.31411	5.08844	1.2281e-06	1.11312e-05	3.34213	Stable
RP11-118F19.1	-0.133527	6.41359	-4.73493	5.62202e-06	4.11466e-05	3.34149	Stable
RP11-357P18.3	0.0110799	6.31411	5.08551	1.24401e-06	1.12498e-05	3.33886	Stable
RP11-124N19.3	0.0107707	6.31506	5.08111	1.2683e-06	1.14435e-05	3.33558	Stable
RP11-616M22.7	0.011577	6.31529	5.07747	1.28875e-06	1.15842e-05	3.31534	Stable
RP11-545P7.4	0.0114797	6.31413	5.0804	1.27228e-06	1.14621e-05	3.30867	Stable
RP11-1O10.1	0.0113684	6.31427	5.07817	1.2848e-06	1.15574e-05	3.30142	Stable
LINC01410	0.16283	7.08991	4.68912	6.81277e-06	4.8814e-05	3.30012	Stable
RP11-86A5.1	0.011426	6.31395	5.07509	1.30232e-06	1.16942e-05	3.28288	Stable
B4GALT1-AS1	-0.130952	7.0137	-4.6845	6.94559e-06	4.96173e-05	3.28102	Stable
CTD-2281E23.3	0.0112507	6.31382	5.07387	1.30929e-06	1.17247e-05	3.27509	Stable
U91319.1	-0.144073	6.44109	-4.70229	6.4475e-06	4.65601e-05	3.27481	Stable
LINC01341	-0.161943	6.95982	-4.67917	7.10169e-06	5.05805e-05	3.27312	Stable
RP11-51M24.1	0.0146098	6.31448	5.07185	1.32098e-06	1.18033e-05	3.26902	Stable
RP11-483K5.3	0.0146098	6.31448	5.07185	1.32098e-06	1.18033e-05	3.26902	Stable
AC093639.1	0.0113197	6.31335	5.07414	1.30775e-06	1.17197e-05	3.26879	Stable
LINC00167	-0.136248	6.61577	-4.66633	7.49243e-06	5.29841e-05	3.25753	Stable
CTB-118P15.2	0.0180947	6.31806	5.0551	1.4216e-06	1.25981e-05	3.25527	Stable
RP6-114E22.1	0.235591	6.46016	4.76853	4.87947e-06	3.64039e-05	3.25158	Stable
AC016710.1	0.0197218	6.31615	5.06344	1.3706e-06	1.22096e-05	3.25145	Stable
LINC01323	0.0147416	6.31591	5.06068	1.38728e-06	1.23398e-05	3.24524	Stable
RP11-395I6.3	-0.14086	7.06113	-4.67945	7.09353e-06	5.05805e-05	3.2445	Stable
HAGLR	0.141285	7.2465	4.68867	6.82557e-06	4.8847e-05	3.24096	Stable
TMPO-AS1	0.157642	7.15054	4.67931	7.09779e-06	5.05805e-05	3.2405	Stable
RP11-546J1.1	-0.140219	6.78645	-4.66109	7.65776e-06	5.39296e-05	3.24045	Stable
RP4-798A10.7	-0.146684	6.86719	-4.66278	7.60404e-06	5.3678e-05	3.23281	Stable
C5orf66	0.161466	7.18517	4.6776	7.14838e-06	5.08826e-05	3.22177	Stable
RP4-561L24.3	-0.126578	6.74136	-4.65395	7.88886e-06	5.5292e-05	3.21746	Stable
AC011523.2	0.0115405	6.31453	5.05585	1.41694e-06	1.25751e-05	3.21093	Stable
NPSR1-AS1	0.149767	6.42565	4.75834	5.09408e-06	3.77221e-05	3.20578	Stable
LINC01191	0.156343	6.81104	4.6482	8.07969e-06	5.64349e-05	3.19508	Stable
AC002064.4	0.0118414	6.31253	5.05954	1.39425e-06	1.23925e-05	3.1899	Stable
RP11-501C14.5	0.0168399	6.31404	5.05569	1.41795e-06	1.25751e-05	3.185	Stable
CTA-992D9.11	-0.167227	6.43899	-4.67952	7.09144e-06	5.05805e-05	3.17948	Stable
RP11-736N17.10	-0.156252	6.63986	-4.64567	8.16512e-06	5.69983e-05	3.17903	Stable
RP11-169E6.4	0.0114341	6.31417	5.04875	1.46174e-06	1.29059e-05	3.1745	Stable
AP001062.7	-0.128985	7.26029	-4.67684	7.1711e-06	5.09835e-05	3.15887	Stable
RP11-643C9.2	0.0378211	6.33184	4.96465	2.10827e-06	1.76092e-05	3.1578	Stable
AC012065.4	0.0262904	6.32242	5.01203	1.71598e-06	1.48111e-05	3.15705	Stable
CTD-2207P18.2	0.119183	6.46996	4.68684	6.87799e-06	4.91927e-05	3.1566	Stable
KCND3-IT1	-0.155344	6.4643	-4.65635	7.81041e-06	5.48106e-05	3.12622	Stable
RP11-729I10.2	0.0113455	6.31388	5.03801	1.53206e-06	1.3467e-05	3.12393	Stable
AC141930.2	0.139144	6.52345	4.65701	7.78914e-06	5.47579e-05	3.12001	Stable
RP11-893F2.5	0.12308	6.45435	4.68974	6.7949e-06	4.87151e-05	3.11981	Stable
RP11-364C11.2	0.0111881	6.31365	5.03777	1.53366e-06	1.34712e-05	3.11872	Stable
RP11-20J15.3	-0.152564	6.64002	-4.62909	8.74685e-06	6.06336e-05	3.11381	Stable
RP11-959I15.4	0.0118498	6.3125	5.04011	1.51804e-06	1.33634e-05	3.10668	Stable
RP11-375D13.4	0.0113453	6.31391	5.03334	1.56362e-06	1.37089e-05	3.1047	Stable
RP11-517B11.7	-0.113588	7.31797	-4.66809	7.43778e-06	5.266e-05	3.1006	Stable
RP11-87E22.2	-0.153701	6.43788	-4.66051	7.67646e-06	5.39976e-05	3.10033	Stable
RP11-314D7.1	0.0282475	6.32731	4.97481	2.01742e-06	1.6995e-05	3.09748	Stable
RP11-554D20.2	-0.220368	6.76249	-4.62602	8.85882e-06	6.13648e-05	3.09702	Stable
RP11-543F8.2	0.0112764	6.31335	5.03326	1.56418e-06	1.37089e-05	3.09494	Stable
RP11-1437A8.3	0.0111745	6.31364	5.03126	1.57791e-06	1.37989e-05	3.09096	Stable
RP11-56L13.7	0.0111745	6.31364	5.03126	1.57791e-06	1.37989e-05	3.09096	Stable
RP11-586K12.8	0.0111745	6.31364	5.03126	1.57791e-06	1.37989e-05	3.09096	Stable
CCDC18-AS1	-0.115393	7.5933	-4.69843	6.55235e-06	4.71746e-05	3.08888	Stable
RP11-232C2.3	0.0111616	6.31374	5.03016	1.58552e-06	1.38553e-05	3.08783	Stable
ROPN1L-AS1	0.0113137	6.31381	5.02862	1.59616e-06	1.39279e-05	3.08298	Stable
GS1-278J22.1	0.0106518	6.31457	5.0232	1.6344e-06	1.42303e-05	3.08181	Stable
RP11-113O24.3	0.0152652	6.31734	5.01516	1.69269e-06	1.4663e-05	3.07461	Stable
RP11-288L9.4	0.144246	6.49545	4.6564	7.80889e-06	5.48106e-05	3.06536	Stable
CTA-520D8.2	0.133013	6.41589	4.73511	5.61781e-06	4.1141e-05	3.06253	Stable
CTD-2287N17.1	0.0144195	6.31495	5.02045	1.6541e-06	1.43914e-05	3.06039	Stable
SMIM2-IT1	0.0283887	6.32	4.99911	1.81526e-06	1.54998e-05	3.05165	Stable
CKMT2-AS1	-0.0955303	7.48205	-4.67402	7.25615e-06	5.15181e-05	3.04979	Stable
RP1-228H13.5	0.125125	7.15453	4.63208	8.63896e-06	6.00252e-05	3.0485	Stable
RP3-508I15.9	-0.104924	7.25966	-4.64838	8.07352e-06	5.64349e-05	3.04829	Stable
RP11-326K13.4	-0.147881	7.18594	-4.64176	8.29894e-06	5.78309e-05	3.04775	Stable
FSIP2-AS1	-0.16333	6.64771	-4.61119	9.41993e-06	6.48051e-05	3.04372	Stable
IL21-AS1	0.146853	6.53044	4.6349	8.53867e-06	5.93629e-05	3.03421	Stable
RP11-355I22.5	0.011297	6.31384	5.01575	1.68837e-06	1.46469e-05	3.02888	Stable
RP11-383D22.1	0.0115895	6.31389	5.01486	1.69496e-06	1.46703e-05	3.02549	Stable
RP11-138A23.2	0.0112489	6.31409	5.01389	1.70213e-06	1.47128e-05	3.0252	Stable
RP11-313C4.1	0.0115897	6.31389	5.01472	1.69599e-06	1.46703e-05	3.02491	Stable
AC005754.8	-0.157754	6.73135	-4.60348	9.72482e-06	6.66008e-05	3.01663	Stable
SOX2-OT	-0.174835	6.91063	-4.61106	9.42462e-06	6.48051e-05	3.01572	Stable
RP11-152K4.2	0.0112846	6.31383	5.00907	1.73828e-06	1.49711e-05	3.00054	Stable
RP11-380M21.4	0.0122501	6.31276	5.01372	1.70341e-06	1.47132e-05	2.99916	Stable
RP11-449G16.1	-0.207612	6.71255	-4.59907	9.90366e-06	6.76703e-05	2.99522	Stable
RP11-78O7.3	0.0155581	6.31623	5.0008	1.802e-06	1.54197e-05	2.99509	Stable
GS1-72M22.1	0.206956	6.65226	4.6049	9.66785e-06	6.62867e-05	2.99147	Stable
RP11-77I22.2	-0.130224	6.56183	-4.60301	9.74385e-06	6.66546e-05	2.98998	Stable
RP11-20J1.1	0.0145305	6.31574	5.00053	1.80412e-06	1.54232e-05	2.98714	Stable
PLCB2-AS1	0.036264	6.33092	4.92782	2.47204e-06	2.02451e-05	2.98369	Stable
RP11-80H5.2	-0.138272	6.47413	-4.61554	9.25167e-06	6.37628e-05	2.97613	Stable
MIAT	0.155432	7.64639	4.66422	7.5585e-06	5.33881e-05	2.96171	Stable
RP11-899L11.3	0.0117397	6.31519	4.99406	1.85557e-06	1.57875e-05	2.95962	Stable
AC010132.10	0.0113512	6.31357	5.00042	1.805e-06	1.54232e-05	2.95859	Stable
LINC00502	0.0112884	6.31392	4.99868	1.81869e-06	1.5518e-05	2.95826	Stable
CTD-2184D3.3	0.137187	6.56284	4.60518	9.65672e-06	6.62485e-05	2.95698	Stable
EML2-AS1	0.15048	6.7206	4.58551	1.04731e-05	7.11945e-05	2.94563	Stable
RP11-75C9.2	0.0163679	6.3192	4.97418	2.02289e-06	1.70171e-05	2.93763	Stable
RP1-261G23.5	0.0198316	6.32105	4.96476	2.10723e-06	1.76092e-05	2.93415	Stable
AC007879.1	0.0110633	6.31396	4.99288	1.86513e-06	1.58576e-05	2.93386	Stable
AC009110.1	0.0105459	6.3144	4.98735	1.91048e-06	1.61639e-05	2.92721	Stable
RP11-706C16.5	0.0105459	6.3144	4.98735	1.91048e-06	1.61639e-05	2.92721	Stable
GS1-39E22.1	0.0105459	6.3144	4.98735	1.91048e-06	1.61639e-05	2.92721	Stable
RP11-341G23.3	0.0112485	6.31383	4.98851	1.9009e-06	1.61273e-05	2.91372	Stable
RP11-386M24.3	-0.179614	6.46621	-4.59968	9.87856e-06	6.75374e-05	2.90384	Stable
BACE1-AS	-0.102189	7.50532	-4.63997	8.36091e-06	5.82288e-05	2.90159	Stable
RP11-160E2.17	0.101846	6.36606	4.75106	5.25283e-06	3.88254e-05	2.89293	Stable
KB-1980E6.3	0.135653	6.49702	4.60822	9.53602e-06	6.55101e-05	2.88857	Stable
LINC01102	-0.130561	6.51786	-4.58275	1.05931e-05	7.19693e-05	2.88584	Stable
RP11-1151B14.4	0.19848	6.61566	4.5819	1.06302e-05	7.21802e-05	2.88276	Stable
RP11-483A20.3	0.0112458	6.31388	4.97979	1.97422e-06	1.66782e-05	2.87791	Stable
RP11-865I6.2	0.0751474	6.35507	4.77784	4.69131e-06	3.52424e-05	2.87644	Stable
LINC00423	0.0137243	6.31505	4.97457	2.01946e-06	1.70002e-05	2.8678	Stable
RP3-380E11.2	0.0111677	6.31409	4.97649	2.00275e-06	1.68833e-05	2.86736	Stable
AC005518.2	0.021428	6.3168	4.96952	2.06418e-06	1.73522e-05	2.86335	Stable
RP11-501J20.5	-0.132001	6.52292	-4.57187	1.10783e-05	7.50094e-05	2.84661	Stable
LINC01561	0.146389	6.67492	4.56221	1.15267e-05	7.77808e-05	2.84604	Stable
RP1-127H14.3	0.019742	6.31824	4.9564	2.18494e-06	1.81552e-05	2.83825	Stable
RP11-81A1.6	-0.0981551	7.37747	-4.60817	9.53812e-06	6.55101e-05	2.83734	Stable
RP11-744I24.3	0.0167929	6.31643	4.9625	2.12796e-06	1.77508e-05	2.83578	Stable
CTC-261N6.3	0.0115247	6.31456	4.96473	2.10748e-06	1.76092e-05	2.83512	Stable
LINC01162	0.0147808	6.31525	4.96563	2.09929e-06	1.75731e-05	2.83368	Stable
RP13-57D9.3	0.0112181	6.31385	4.96812	2.07677e-06	1.74457e-05	2.82823	Stable
DIAPH3-AS2	0.0244905	6.31746	4.95808	2.16907e-06	1.80559e-05	2.82713	Stable
RP11-91I8.1	0.011246	6.31397	4.96709	2.08603e-06	1.74989e-05	2.82608	Stable
RP11-388K12.2	-0.201685	6.43017	-4.59871	9.91807e-06	6.773e-05	2.82462	Stable
HCG11	-0.0857021	7.63554	-4.63658	8.47908e-06	5.8983e-05	2.82298	Stable
LINC01219	-0.132221	6.39689	-4.61477	9.28142e-06	6.39309e-05	2.81682	Stable
RP11-360P21.2	0.0110413	6.31353	4.96567	2.09891e-06	1.75731e-05	2.81218	Stable
CTD-2139B15.5	0.0464848	6.32741	4.90359	2.74392e-06	2.21014e-05	2.80388	Stable
RP11-137H2.4	0.13829	6.54085	4.56965	1.11797e-05	7.56528e-05	2.7947	Stable
LINC01198	-0.165753	6.60385	-4.54969	1.21346e-05	8.14686e-05	2.79427	Stable
AC017006.3	0.0388605	6.32027	4.93169	2.43114e-06	2.00004e-05	2.78089	Stable
AC092675.4	0.0116303	6.31302	4.96005	2.15068e-06	1.79278e-05	2.77785	Stable
RP11-958J22.3	0.0138808	6.31498	4.95353	2.21225e-06	1.83513e-05	2.77546	Stable
RP11-817I4.1	0.16014	6.94514	4.54132	1.25577e-05	8.41402e-05	2.75701	Stable
DPP10-AS3	0.0140639	6.31458	4.94917	2.25436e-06	1.86747e-05	2.75379	Stable
LINC00342	-0.144288	7.67556	-4.61962	9.09701e-06	6.2842e-05	2.72582	Stable
RP11-63E5.6	0.0111694	6.31385	4.93914	2.35416e-06	1.94475e-05	2.70675	Stable
KCNH1-IT1	0.0799422	6.38076	4.67392	7.25923e-06	5.15181e-05	2.70368	Stable
AC145123.2	0.0268771	6.31964	4.91811	2.57773e-06	2.09465e-05	2.70335	Stable
RP11-10A14.9	-0.133362	6.43214	-4.56092	1.15878e-05	7.81492e-05	2.69712	Stable
LINC00587	0.0109804	6.31353	4.93821	2.36361e-06	1.95121e-05	2.69702	Stable
AC092155.4	-0.180082	6.50943	-4.53453	1.29117e-05	8.61527e-05	2.68982	Stable
ZIM2-AS1	0.0111221	6.31348	4.93645	2.38167e-06	1.96204e-05	2.68949	Stable
BX322559.3	0.0108068	6.31321	4.93665	2.37966e-06	1.96174e-05	2.68509	Stable
CTD-2291D10.4	-0.180695	6.61852	-4.51993	1.37056e-05	9.06952e-05	2.68094	Stable
RP11-482G13.1	0.233323	6.85181	4.51738	1.3849e-05	9.14859e-05	2.67756	Stable
CTD-2376I4.1	0.129133	6.53689	4.53952	1.26509e-05	8.46488e-05	2.67682	Stable
RP11-211G23.2	-0.164084	6.51578	-4.52928	1.31919e-05	8.77766e-05	2.67475	Stable
RP11-347L18.1	0.0111194	6.31369	4.93133	2.43495e-06	2.00179e-05	2.67128	Stable
RP11-116N8.2	0.0111184	6.31369	4.93065	2.44205e-06	2.00487e-05	2.66847	Stable
RP11-147L13.8	-0.170235	6.90118	-4.51991	1.37065e-05	9.06952e-05	2.6623	Stable
BSN-AS1	0.0112774	6.31439	4.92616	2.48975e-06	2.03702e-05	2.66159	Stable
RP11-738G5.2	0.0109609	6.31353	4.92937	2.45559e-06	2.0146e-05	2.66002	Stable
RP11-150D5.2	0.0196504	6.31669	4.91866	2.57165e-06	2.09256e-05	2.65062	Stable
RP11-80H5.9	-0.143391	6.60322	-4.51225	1.41421e-05	9.33483e-05	2.6502	Stable
RP11-503C24.3	0.014218	6.31486	4.9229	2.52503e-06	2.06306e-05	2.6486	Stable
RP11-167N5.5	-0.121232	6.61378	-4.51081	1.42254e-05	9.3766e-05	2.64833	Stable
AC013472.4	0.0111808	6.31285	4.92775	2.47276e-06	2.02451e-05	2.64129	Stable
AC004540.5	-0.138601	6.99597	-4.51975	1.37154e-05	9.07039e-05	2.63771	Stable
RP11-140I16.3	-0.132149	6.59043	-4.50911	1.43242e-05	9.43122e-05	2.63466	Stable
RP11-145M4.1	0.011147	6.31389	4.92152	2.54013e-06	2.07255e-05	2.63364	Stable
LINC01425	0.0162702	6.31518	4.91919	2.56571e-06	2.08914e-05	2.63306	Stable
TEX41	-0.165482	7.29961	-4.54901	1.21681e-05	8.16473e-05	2.6324	Stable
RP11-1094H24.3	0.020281	6.31708	4.9126	2.63959e-06	2.13909e-05	2.63197	Stable
AC013269.3	0.0111041	6.3137	4.92114	2.54428e-06	2.07324e-05	2.62888	Stable
CTD-2210P24.6	0.0110998	6.3137	4.91823	2.57633e-06	2.09465e-05	2.6168	Stable
RP11-660L16.2	-0.219952	7.11886	-4.52518	1.34146e-05	8.90107e-05	2.60831	Stable
RP11-153M7.5	0.0590263	6.32934	4.83127	3.73932e-06	2.90034e-05	2.60431	Stable
RP11-932O9.7	-0.139804	7.01745	-4.51217	1.41465e-05	9.33483e-05	2.60134	Stable
RP11-1006G14.1	-0.163773	6.72766	-4.49688	1.50554e-05	9.85829e-05	2.60128	Stable
THRB-IT1	-0.27516	6.88374	-4.50578	1.45198e-05	9.53368e-05	2.60114	Down
RP11-402F9.3	0.0109297	6.31353	4.91506	2.61173e-06	2.11939e-05	2.60027	Stable
RP11-499P1.2	0.030321	6.31841	4.89872	2.80196e-06	2.25081e-05	2.59826	Stable
RP13-16H11.7	0.0240123	6.32107	4.88444	2.97904e-06	2.37388e-05	2.59469	Stable
CTD-2562J17.9	0.0111752	6.31408	4.91066	2.66173e-06	2.15557e-05	2.5917	Stable
TTTY17B	0.010992	6.31417	4.91034	2.66534e-06	2.15557e-05	2.59151	Stable
TTTY17A	0.010992	6.31417	4.91034	2.66534e-06	2.15557e-05	2.59151	Stable
LINC00667	-0.0724619	7.84868	-4.60689	9.58886e-06	6.58207e-05	2.58496	Stable
LINC01133	-0.155753	7.44188	-4.55279	1.1981e-05	8.05276e-05	2.58208	Stable
LINC01522	0.136024	6.47474	4.54157	1.25449e-05	8.41282e-05	2.57895	Stable
STARD4-AS1	0.192232	7.12546	4.5058	1.45187e-05	9.53368e-05	2.57007	Stable
RP5-1126H10.2	-0.111479	7.18441	-4.51801	1.38135e-05	9.13022e-05	2.56591	Stable
RP11-63G10.4	-0.166961	6.8719	-4.49263	1.53183e-05	0.00010014	2.564	Stable
INTS6-AS1	-0.107363	7.22536	-4.52033	1.36833e-05	9.06424e-05	2.55864	Stable
UNQ6494	0.124777	6.4778	4.53255	1.30165e-05	8.6755e-05	2.55693	Stable
RP11-378A12.1	-0.150267	6.43638	-4.52222	1.35781e-05	8.99953e-05	2.55436	Stable
RP11-293E1.2	0.0110755	6.31372	4.90202	2.7625e-06	2.2236e-05	2.54946	Stable
RP11-60L3.2	0.0109219	6.31453	4.89369	2.8631e-06	2.29683e-05	2.53634	Stable
RP11-96C23.14	-0.19301	6.8299	-4.48275	1.59455e-05	0.000103841	2.53197	Stable
AC114814.4	0.0120448	6.31296	4.89896	2.79905e-06	2.24998e-05	2.52054	Stable
RP11-804N13.1	-0.192117	6.58938	-4.48031	1.61043e-05	0.000104647	2.51906	Stable
RP11-155I9.1	0.0160375	6.31847	4.87627	3.08527e-06	2.45035e-05	2.51734	Stable
AC106870.2	0.0109937	6.31404	4.8918	2.88649e-06	2.31248e-05	2.51211	Stable
RP11-114G22.1	-0.145874	6.44516	-4.50624	1.44927e-05	9.52641e-05	2.5082	Stable
RP11-261C10.4	0.0110588	6.31373	4.89085	2.89822e-06	2.31877e-05	2.50317	Stable
RP11-343P9.1	0.0110579	6.31373	4.89024	2.90581e-06	2.32175e-05	2.50065	Stable
AC074286.1	-0.139404	7.49899	-4.53872	1.26922e-05	8.48777e-05	2.50052	Stable
HAND2-AS1	-0.262712	6.87052	-4.47851	1.62223e-05	0.000105299	2.5002	Down
RP11-367H1.1	-0.148614	6.63609	-4.4702	1.67783e-05	0.000108333	2.49484	Stable
CIRBP-AS1	0.166005	6.93362	4.47241	1.66286e-05	0.000107619	2.4931	Stable
RP11-313P18.1	0.0251818	6.31737	4.87746	3.06956e-06	2.44113e-05	2.48847	Stable
RP11-150O12.2	0.0110503	6.31373	4.88517	2.96979e-06	2.3681e-05	2.47964	Stable
JRKL-AS1	0.0144698	6.31526	4.88075	3.02659e-06	2.41017e-05	2.47539	Stable
AA06	0.0117672	6.31463	4.87765	3.06704e-06	2.44075e-05	2.4751	Stable
RP11-392O17.2	-0.180942	6.88567	-4.47065	1.67481e-05	0.0001083	2.47472	Stable
KB-1562D12.1	-0.167678	6.93749	-4.47234	1.66337e-05	0.000107619	2.46895	Stable
AP000223.42	-0.161659	6.68037	-4.46193	1.735e-05	0.000111348	2.46691	Stable
AC005104.3	0.145322	6.5188	4.49344	1.52676e-05	9.98626e-05	2.4651	Stable
CCAT2	-0.16034	6.62925	-4.46278	1.72905e-05	0.000111086	2.46428	Stable
RP3-405J10.4	0.0209443	6.31641	4.8749	3.10341e-06	2.46313e-05	2.46209	Stable
CTD-3012A18.1	0.0509645	6.3319	4.79076	4.44159e-06	3.36417e-05	2.46166	Stable
RP11-488I20.8	0.209661	6.62462	4.47236	1.66324e-05	0.000107619	2.45855	Stable
RP11-284F21.7	0.172051	6.59815	4.47243	1.6627e-05	0.000107619	2.45414	Stable
RP11-95M15.1	0.161711	6.56116	4.47713	1.63132e-05	0.000105832	2.44472	Stable
CTD-2329C7.2	0.0216354	6.32025	4.85078	3.4407e-06	2.70564e-05	2.44113	Stable
CTD-2021H9.2	0.0201973	6.31535	4.87232	3.1379e-06	2.48389e-05	2.43175	Stable
MZF1-AS1	-0.0936084	7.19349	-4.48134	1.60372e-05	0.000104382	2.4218	Stable
RP11-259O18.4	0.0113708	6.31391	4.86812	3.1949e-06	2.524e-05	2.41133	Stable
RP11-292E2.1	0.142852	6.47962	4.49696	1.50508e-05	9.85829e-05	2.41049	Stable
LINC01558	-0.129554	6.76173	-4.44508	1.8573e-05	0.000118559	2.4026	Stable
RP11-803D5.4	0.196129	6.57475	4.46664	1.70224e-05	0.000109776	2.40126	Stable
CTD-2195M15.3	0.0472647	6.33075	4.7836	4.57833e-06	3.45511e-05	2.38494	Stable
TNR-IT1	0.0194124	6.31662	4.85379	3.3968e-06	2.67288e-05	2.3793	Stable
LINC00900	-0.145126	7.3225	-4.48519	1.57885e-05	0.000102875	2.37577	Stable
RP11-111M22.3	-0.101517	7.14398	-4.46306	1.72708e-05	0.000111018	2.37003	Stable
LINC01011	-0.125101	7.15756	-4.46465	1.71602e-05	0.000110486	2.36841	Stable
RP11-534L6.2	0.0111253	6.31387	4.85719	3.34768e-06	2.63597e-05	2.36494	Stable
CTC-378H22.2	0.129297	6.62965	4.44024	1.89393e-05	0.000120704	2.36217	Stable
AC004920.3	0.0242689	6.32278	4.81762	3.96283e-06	3.04796e-05	2.35183	Stable
RP11-473E2.3	0.0266464	6.31678	4.84574	3.51553e-06	2.75541e-05	2.34642	Stable
AC079584.2	0.0151001	6.31746	4.84032	3.59777e-06	2.80697e-05	2.34496	Stable
RP11-255P5.2	-0.188834	6.58821	-4.43291	1.95078e-05	0.000123798	2.33731	Stable
RP11-506O24.2	-0.230911	6.62699	-4.43127	1.96373e-05	0.000124422	2.33647	Stable
AC009365.4	0.0136175	6.31592	4.84076	3.59099e-06	2.80534e-05	2.3345	Stable
AC005519.4	-0.130873	7.00597	-4.44137	1.88537e-05	0.000120287	2.33274	Stable
CTD-2538G9.6	0.0159749	6.31432	4.85008	3.45103e-06	2.71198e-05	2.33043	Stable
RP11-6O2.3	-0.15786	6.93294	-4.43506	1.93392e-05	0.000122924	2.32796	Stable
U73166.2	-0.142621	6.88771	-4.42977	1.97562e-05	0.000125028	2.32101	Stable
LINC00520	0.212162	6.92369	4.42515	2.0127e-05	0.000127052	2.31495	Stable
TH2LCRR	0.114338	6.47977	4.46438	1.71784e-05	0.000110543	2.30762	Stable
RP11-74C3.1	0.0109337	6.31407	4.84143	3.58073e-06	2.79916e-05	2.30408	Stable
RP11-553A21.3	-0.130107	6.92606	-4.42681	1.99935e-05	0.000126276	2.30091	Stable
RP11-510M2.5	0.0140984	6.31493	4.83905	3.61726e-06	2.82033e-05	2.30039	Stable
RP11-535A19.1	-0.206276	6.51538	-4.43164	1.96077e-05	0.0001243	2.29391	Stable
AC009965.2	0.0141227	6.315	4.83602	3.66425e-06	2.85217e-05	2.28621	Stable
RP11-402L1.11	0.0109767	6.31378	4.83596	3.66526e-06	2.85217e-05	2.2767	Stable
RP11-69C13.1	-0.16444	6.47457	-4.43519	1.93297e-05	0.000122924	2.27453	Stable
AC133106.2	0.0345118	6.3235	4.79277	4.40384e-06	3.33769e-05	2.26958	Stable
CTD-2576F9.2	0.0140788	6.31529	4.82774	3.79585e-06	2.93466e-05	2.26156	Stable
RBMS3-AS3	-0.155566	6.63137	-4.4094	2.14437e-05	0.00013437	2.26084	Stable
KB-208E9.1	-0.124896	6.62331	-4.40742	2.16143e-05	0.000135296	2.25361	Stable
CH17-262A2.1	-0.166117	6.66413	-4.40526	2.18028e-05	0.000136405	2.24891	Stable
RP5-1057I20.4	-0.126806	6.97976	-4.41601	2.08812e-05	0.00013112	2.24431	Stable
RP11-304F15.4	-0.148902	6.63822	-4.40403	2.19107e-05	0.000136864	2.24215	Stable
TTTY9B	-0.231918	6.4727	-4.42811	1.98889e-05	0.000125749	2.23247	Stable
RP11-144G16.1	0.0111126	6.31447	4.81821	3.95293e-06	3.0423e-05	2.21531	Stable
RP13-329D4.3	0.0114048	6.31506	4.81484	4.01011e-06	3.07244e-05	2.21061	Stable
CTD-2547L16.1	-0.12784	6.93288	-4.40284	2.20152e-05	0.000137445	2.20779	Stable
SPATA17-AS1	0.0203957	6.3175	4.80818	4.12512e-06	3.15651e-05	2.20756	Stable
RP11-343B18.2	0.054021	6.35084	4.63029	8.70338e-06	6.03674e-05	2.20352	Stable
AC005042.5	-0.127025	6.4303	-4.43434	1.93954e-05	0.000123216	2.20183	Stable
RP11-545A16.4	-0.126498	6.42053	-4.43849	1.90735e-05	0.000121494	2.19402	Stable
LINC00648	-0.200038	6.63573	-4.39168	2.30235e-05	0.000143216	2.19056	Stable
RP11-159F24.3	-0.153298	6.9681	-4.40119	2.21619e-05	0.000138217	2.18895	Stable
RP11-1030E3.1	0.0143742	6.31648	4.80458	4.18859e-06	3.19688e-05	2.18363	Stable
LINCR-0001	-0.167017	6.8429	-4.39034	2.3147e-05	0.00014391	2.17856	Stable
RP4-777L9.2	0.0940238	6.40981	4.48919	1.55336e-05	0.000101355	2.17795	Stable
RP1-144F13.3	0.0214377	6.31517	4.81179	4.06226e-06	3.11041e-05	2.17769	Stable
XXbac-BPGBPG55C20.3	-0.131582	6.42007	-4.43172	1.96013e-05	0.0001243	2.16667	Stable
RP11-775G23.1	0.0189334	6.31615	4.8022	4.23121e-06	3.22323e-05	2.16415	Stable
RP11-2E11.5	-0.134913	6.44262	-4.4177	2.07397e-05	0.000130437	2.1624	Stable
RP13-582L3.4	0.0206575	6.31613	4.8017	4.24017e-06	3.22799e-05	2.15606	Stable
RP11-74C1.4	-0.15864	6.666	-4.37885	2.42361e-05	0.000149744	2.14941	Stable
CRNDE	-0.0634513	7.79713	-4.48782	1.56206e-05	0.000101837	2.14889	Stable
AC004471.10	-0.143279	6.73971	-4.37747	2.43702e-05	0.000150339	2.14588	Stable
CTD-3064C13.1	0.0241272	6.31792	4.79034	4.44934e-06	3.3679e-05	2.14227	Stable
RP5-965G21.3	-0.117926	6.84632	-4.37781	2.43376e-05	0.000150216	2.13471	Stable
RP11-290M5.2	0.0109861	6.3141	4.79821	4.30339e-06	3.27043e-05	2.12682	Stable
RP11-6N13.4	0.0149157	6.31699	4.78804	4.49304e-06	3.39882e-05	2.12426	Stable
LINC01173	0.0305438	6.31998	4.7745	4.75802e-06	3.5713e-05	2.11877	Stable
CTC-261N6.2	0.0534422	6.32831	4.71265	6.1736e-06	4.49355e-05	2.11635	Stable
RP11-434H6.6	0.124784	6.55091	4.3896	2.32158e-05	0.000144262	2.1162	Stable
DBH-AS1	0.192109	6.85166	4.36938	2.51707e-05	0.000154718	2.11278	Stable
TRG-AS1	0.174513	7.16664	4.38774	2.33898e-05	0.000145041	2.10059	Stable
RP11-480O10.1	0.0105532	6.31503	4.78341	4.58192e-06	3.45511e-05	2.09267	Stable
LINC00582	0.137524	6.43061	4.47599	1.63892e-05	0.000106267	2.08435	Stable
LHX5-AS1	0.0352934	6.32345	4.74764	5.32917e-06	3.92923e-05	2.08208	Stable
HOXB-AS4	0.0484986	6.33502	4.68184	7.02292e-06	5.01391e-05	2.07304	Stable
RP11-128D14.1	0.0153067	6.31789	4.76738	4.90325e-06	3.65129e-05	2.05407	Stable
RP11-439M11.1	0.143651	6.41703	4.48094	1.60631e-05	0.000104494	2.05095	Stable
TTTY3	0.0108908	6.31384	4.77851	4.67793e-06	3.5164e-05	2.0416	Stable
TTTY3B	0.0108908	6.31384	4.77851	4.67793e-06	3.5164e-05	2.0416	Stable
RP11-185P18.2	0.0102248	6.31464	4.77267	4.79495e-06	3.5908e-05	2.04076	Stable
RP11-81F13.1	0.0110536	6.31454	4.7744	4.75993e-06	3.5713e-05	2.03667	Stable
LOH12CR2	-0.12529	6.82702	-4.35052	2.71366e-05	0.000165693	2.0347	Stable
AC015933.2	-0.146315	6.43263	-4.38919	2.32542e-05	0.000144425	2.03075	Stable
CTD-3032H12.1	-0.117114	6.40755	-4.40489	2.18348e-05	0.000136533	2.02642	Stable
LINC01159	-0.142908	6.3983	-4.41348	2.10943e-05	0.000132388	2.02507	Stable
RP11-355E10.1	0.0186821	6.31705	4.76204	5.01518e-06	3.7184e-05	2.02292	Stable
RP11-310I9.1	0.0108836	6.31384	4.77365	4.77503e-06	3.58038e-05	2.02181	Stable
AC010880.1	0.0107602	6.31389	4.77161	4.81652e-06	3.60243e-05	2.014	Stable
RP1-97G4.1	-0.150562	6.45083	-4.37369	2.47413e-05	0.000152314	2.00806	Stable
RP11-157J24.2	-0.166516	6.72417	-4.34067	2.82205e-05	0.000171697	2.00575	Stable
RP11-323I15.5	-0.220321	6.7147	-4.34112	2.8171e-05	0.00017157	2.00221	Stable
XXYLT1-AS2	0.135647	6.5046	4.37469	2.46431e-05	0.000151788	1.99379	Stable
RP4-740C4.7	-0.159203	6.63113	-4.33776	2.8549e-05	0.000173253	1.9897	Stable
RP11-554D13.1	0.010719	6.31386	4.76577	4.93676e-06	3.67395e-05	1.98957	Stable
RP11-285J16.1	-0.181651	6.67317	-4.33516	2.88453e-05	0.000174849	1.98336	Stable
LA16c-313D11.12	-0.108469	7.28162	-4.37613	2.45007e-05	0.000150989	1.97919	Stable
CTD-2340E1.2	0.0675004	6.35525	4.55116	1.20616e-05	8.10237e-05	1.97755	Stable
RP11-483P21.2	0.196073	7.26731	4.36432	2.56846e-05	0.000157552	1.97534	Stable
RP11-135A1.3	0.0372065	6.32839	4.69584	6.62376e-06	4.75739e-05	1.9733	Stable
RP11-324P9.1	0.0133582	6.31706	4.74733	5.33613e-06	3.92951e-05	1.9652	Stable
AC005008.2	0.0203306	6.31849	4.74223	5.45191e-06	3.99997e-05	1.959	Stable
LBX2-AS1	0.14372	7.06614	4.34004	2.82918e-05	0.000172028	1.95194	Stable
CPEB1-AS1	-0.159375	6.55902	-4.3322	2.91867e-05	0.000176764	1.94604	Stable
FLG-AS1	-0.215741	7.49083	-4.39414	2.27972e-05	0.000141883	1.93602	Stable
RP11-109M17.2	0.112127	6.34879	4.53119	1.30894e-05	8.71922e-05	1.93589	Stable
AC092755.4	0.0109503	6.31429	4.75053	5.26457e-06	3.88881e-05	1.93509	Stable
LINC01621	-0.19193	6.7929	-4.32394	3.01595e-05	0.000182009	1.93401	Stable
RP11-644L4.1	0.0511795	6.32775	4.68449	6.94568e-06	4.96173e-05	1.9291	Stable
RP11-632B21.1	0.0137608	6.31527	4.74734	5.33577e-06	3.92951e-05	1.92755	Stable
AC100802.3	0.0846206	6.34225	4.60466	9.67764e-06	6.63157e-05	1.91516	Stable
LINC01480	0.164682	6.83985	4.31533	3.12057e-05	0.000187564	1.9112	Stable
TTTY5	0.0117778	6.31477	4.74262	5.44303e-06	3.9959e-05	1.90938	Stable
RP11-121A14.2	0.0425392	6.33769	4.62592	8.86261e-06	6.13648e-05	1.9065	Stable
RP11-114L10.2	0.0136201	6.31508	4.74116	5.47663e-06	4.01317e-05	1.89856	Stable
LINC01066	0.0106745	6.3137	4.74321	5.42941e-06	3.98836e-05	1.89504	Stable
AC114765.2	0.0781436	6.36235	4.51067	1.42334e-05	9.3766e-05	1.88082	Stable
C1RL-AS1	0.115986	7.55855	4.37708	2.44083e-05	0.000150497	1.87909	Stable
RP11-130F10.1	-0.160781	6.90471	-4.31446	3.13137e-05	0.000188118	1.87853	Stable
RP4-630A11.3	0.128074	6.50903	4.34068	2.82201e-05	0.000171697	1.87728	Stable
CTD-2298J14.2	-0.198393	6.64679	-4.30728	3.2216e-05	0.000192926	1.87443	Stable
LINC01432	0.0103487	6.31509	4.72858	5.77426e-06	4.2209e-05	1.8681	Stable
AC022486.1	0.0106704	6.31582	4.72467	5.86971e-06	4.28805e-05	1.86387	Stable
AC108051.2	0.0110549	6.31485	4.72896	5.76503e-06	4.21674e-05	1.85655	Stable
C1orf229	-0.121093	6.63715	-4.30095	3.30321e-05	0.000196758	1.85499	Stable
BX255923.3	0.166703	6.58114	4.31682	3.10224e-05	0.000186556	1.85236	Stable
RP11-319G9.5	-0.146905	6.54281	-4.30719	3.2227e-05	0.000192926	1.84449	Stable
PCBP1-AS1	-0.0747384	7.84966	-4.41784	2.07279e-05	0.000130432	1.8444	Stable
RP11-673E1.1	-0.159803	6.85623	-4.29758	3.34751e-05	0.000198901	1.82718	Stable
RP11-53O19.3	-0.103005	7.45267	-4.35468	2.66903e-05	0.000163219	1.81791	Stable
RP11-142A5.1	0.011519	6.31395	4.72099	5.96119e-06	4.34424e-05	1.80715	Stable
RP11-23P13.6	-0.186945	6.99605	-4.30243	3.28393e-05	0.000195903	1.80411	Stable
KB-1205A7.2	0.0162679	6.31756	4.70752	6.30765e-06	4.57161e-05	1.80198	Stable
CTD-2589M5.5	0.113959	6.40049	4.43534	1.93176e-05	0.000122924	1.79996	Stable
CTD-2555O16.4	-0.10617	7.12224	-4.31042	3.18184e-05	0.000190954	1.79716	Stable
CTD-2542L18.1	-0.184848	6.74458	-4.28555	3.51025e-05	0.000207641	1.79649	Stable
SNHG3	0.0898973	7.89278	4.40425	2.18912e-05	0.000136814	1.79228	Stable
RP11-125O18.1	0.142704	6.56071	4.30225	3.28637e-05	0.000195951	1.78924	Stable
RP11-503N18.4	0.0199823	6.31609	4.71018	6.23776e-06	4.53472e-05	1.78286	Stable
AC107057.1	0.0115007	6.31581	4.70618	6.34314e-06	4.59454e-05	1.77946	Stable
RP6-91H8.2	0.0405471	6.33366	4.61685	9.20177e-06	6.34922e-05	1.77118	Stable
CTD-2066L21.3	0.222905	7.02669	4.28673	3.4939e-05	0.000206776	1.76938	Stable
RP11-54O15.3	0.103214	6.43154	4.3543	2.67312e-05	0.000163385	1.76709	Stable
RP11-366L5.1	-0.156003	6.98331	-4.28848	3.4699e-05	0.000205457	1.75901	Stable
FAM225B	0.213301	7.04198	4.28495	3.51855e-05	0.000207925	1.7579	Stable
NKILA	0.154474	6.96515	4.27932	3.59746e-05	0.000212484	1.75418	Stable
RP11-543H12.1	0.0210314	6.31586	4.70406	6.3999e-06	4.63003e-05	1.75162	Stable
RP5-828H9.4	0.0165857	6.31502	4.70565	6.35745e-06	4.60211e-05	1.74768	Stable
DGCR12	-0.150948	6.91164	-4.27868	3.60646e-05	0.00021291	1.74389	Stable
TTTY7	0.0134113	6.31575	4.69663	6.60189e-06	4.74454e-05	1.73831	Stable
RP11-550H2.1	0.0265317	6.32287	4.66638	7.49081e-06	5.29841e-05	1.73744	Stable
CTD-2013M15.1	0.0644049	6.36548	4.46628	1.70468e-05	0.000109815	1.7349	Stable
CTD-3064H18.4	-0.164065	6.60441	-4.27062	3.72266e-05	0.000218688	1.73223	Stable
RP11-424I19.2	0.0930098	6.43159	4.34325	2.79329e-05	0.000170207	1.72997	Stable
RP11-93N20.1	0.0158131	6.31484	4.70112	6.47913e-06	4.67037e-05	1.72987	Stable
RP11-734K21.4	0.0158131	6.31484	4.70112	6.47913e-06	4.67037e-05	1.72987	Stable
RP11-71E19.2	-0.129538	6.44161	-4.30402	3.26344e-05	0.000195045	1.72942	Stable
TTTY6	0.013897	6.31602	4.69395	6.67634e-06	4.78939e-05	1.72798	Stable
AC105760.2	-0.0969516	7.16466	-4.29511	3.38035e-05	0.000200653	1.72403	Stable
CTD-2081C10.7	-0.159863	6.73934	-4.26474	3.80973e-05	0.000223363	1.72189	Stable
CYP4A22-AS1	0.122027	6.58745	4.27646	3.63813e-05	0.000214355	1.72181	Stable
RP11-75C23.1	0.0164539	6.31527	4.69781	6.56957e-06	4.72442e-05	1.72141	Stable
AP000235.3	0.0107725	6.31391	4.69932	6.52802e-06	4.70278e-05	1.72079	Stable
CTD-2006C1.12	-0.146444	6.68001	-4.26369	3.8255e-05	0.000224068	1.71967	Stable
RP11-625H11.2	0.0714348	6.36531	4.45856	1.75881e-05	0.000112573	1.71922	Stable
AC091705.1	0.0107702	6.31391	4.69779	6.56994e-06	4.72442e-05	1.71463	Stable
RP4-745E8.2	0.0141265	6.31665	4.68867	6.8255e-06	4.8847e-05	1.7132	Stable
RP3-434P1.6	0.0317796	6.32075	4.67101	7.34772e-06	5.20842e-05	1.71153	Stable
RP11-443C10.2	0.0344244	6.32954	4.6239	8.93713e-06	6.17733e-05	1.70848	Stable
CTD-3010D24.3	0.12975	6.51992	4.28928	3.45896e-05	0.000204911	1.6989	Stable
AE000661.37	0.159079	6.7834	4.25523	3.95463e-05	0.000230838	1.69031	Stable
AC003986.7	-0.137798	6.48336	-4.27752	3.62297e-05	0.000213779	1.68783	Stable
AC003988.1	0.0343123	6.32112	4.66194	7.63072e-06	5.38026e-05	1.68367	Stable
AC009305.1	0.0105225	6.31592	4.67545	7.21281e-06	5.12496e-05	1.66663	Stable
SCARNA9	-0.227753	7.37116	-4.30704	3.22466e-05	0.000192946	1.66324	Stable
RP11-349F21.2	-0.180848	6.49894	-4.26485	3.80817e-05	0.000223363	1.65402	Stable
LINC00456	-0.186649	6.60393	-4.25012	4.0347e-05	0.000234823	1.65384	Stable
RP11-268G12.1	0.176348	6.50971	4.28953	3.45558e-05	0.000204812	1.65155	Stable
RP11-573G6.6	-0.121967	6.495	-4.26405	3.82015e-05	0.000223864	1.6488	Stable
RP11-675M1.2	0.0110518	6.31467	4.67739	7.15475e-06	5.08976e-05	1.6445	Stable
CTD-2325P2.4	-0.148585	6.56997	-4.24902	4.05211e-05	0.000235722	1.64096	Stable
RP11-542K23.10	0.0141717	6.31838	4.66112	7.65676e-06	5.39296e-05	1.63608	Stable
RP11-867G2.5	0.0109233	6.31526	4.67215	7.31296e-06	5.18686e-05	1.63366	Stable
AC009133.17	0.129145	6.52144	4.27079	3.72026e-05	0.000218654	1.63288	Stable
AC116035.2	0.0250319	6.31843	4.66062	7.67277e-06	5.39976e-05	1.62878	Stable
AC011747.6	0.0267507	6.31831	4.66196	7.63014e-06	5.38026e-05	1.62498	Stable
HEXA-AS1	-0.114991	7.03246	-4.25556	3.94963e-05	0.000230659	1.62402	Stable
CTB-32P11.1	0.0102233	6.31484	4.66875	7.41741e-06	5.2547e-05	1.6223	Stable
AC016751.2	0.0108782	6.31489	4.66483	7.53962e-06	5.32862e-05	1.6083	Stable
RP11-281J9.2	0.0286803	6.31921	4.65238	7.94048e-06	5.55927e-05	1.60491	Stable
RP11-260A9.6	0.0488921	6.32753	4.59126	1.02277e-05	6.96849e-05	1.60277	Stable
TMEM147-AS1	-0.0791368	7.56641	-4.30671	3.2289e-05	0.000193103	1.5812	Stable
CTA-929C8.5	0.0214634	6.32063	4.63823	8.42121e-06	5.86145e-05	1.57955	Stable
RP11-115D19.1	-0.1856	6.95131	-4.23793	4.23208e-05	0.000245354	1.57797	Stable
LINC00393	-0.173768	6.76577	-4.22401	4.46857e-05	0.000257443	1.56763	Stable
RP1-283E3.8	-0.0877868	7.52833	-4.29806	3.34116e-05	0.000198623	1.56744	Stable
RP11-190J1.3	0.185739	6.40279	4.36688	2.54228e-05	0.000156107	1.55812	Stable
RP11-1391J7.1	-0.144045	6.8452	-4.22401	4.46863e-05	0.000257443	1.55792	Stable
AC012506.4	0.0108503	6.31452	4.65641	7.80844e-06	5.48106e-05	1.55757	Stable
RP11-173D14.3	-0.14311	6.43694	-4.25972	3.8857e-05	0.000227148	1.55469	Stable
AC063980.3	0.0113251	6.31493	4.65383	7.89291e-06	5.5292e-05	1.5532	Stable
RP11-533E19.2	0.0129606	6.3163	4.64827	8.07727e-06	5.64349e-05	1.55183	Stable
CTD-2373J6.1	-0.132545	6.54903	-4.22728	4.41202e-05	0.000254672	1.55106	Stable
LL22NC03-102D1.18	0.0161943	6.31999	4.63114	8.67284e-06	6.01905e-05	1.54472	Stable
LINC00391	-0.0883845	6.3884	-4.29876	3.332e-05	0.000198177	1.5442	Stable
KDM5C-IT1	-0.135554	6.57639	-4.22089	4.52343e-05	0.000260348	1.54014	Stable
RP11-264E18.1	0.0107048	6.31396	4.65403	7.88605e-06	5.5292e-05	1.53904	Stable
ZNF528-AS1	-0.129051	7.16599	-4.24578	4.10396e-05	0.000238505	1.53601	Stable
RP11-316M1.3	0.0378637	6.32756	4.59074	1.025e-05	6.97968e-05	1.53154	Stable
CTA-407F11.9	0.0144076	6.31653	4.64294	8.25833e-06	5.75816e-05	1.52828	Stable
RP4-742N3.1	0.0106967	6.31396	4.64863	8.06518e-06	5.64326e-05	1.51745	Stable
RP11-503C24.6	-0.121998	6.38766	-4.29079	3.43839e-05	0.000203895	1.51636	Stable
LINC01231	-0.134799	6.4197	-4.25948	3.88931e-05	0.000227248	1.51339	Stable
FAM99B	0.0111517	6.31415	4.64324	8.24783e-06	5.7542e-05	1.51138	Stable
RP11-196G11.2	-0.125057	6.62201	-4.20807	4.75511e-05	0.000271717	1.50764	Stable
LINC01126	-0.105524	6.94435	-4.21588	4.61269e-05	0.000265145	1.50612	Stable
NUCB1-AS1	0.0447796	6.33704	4.52609	1.33648e-05	8.87417e-05	1.50514	Stable
KB-1958F4.1	-0.170896	6.581	-4.21109	4.69962e-05	0.000268933	1.50378	Stable
AC016716.2	0.0158264	6.31894	4.62486	8.90137e-06	6.15975e-05	1.50357	Stable
FAM230B	-0.212172	6.40083	-4.27111	3.71558e-05	0.000218593	1.49998	Stable
RP11-67L3.2	0.0307324	6.33671	4.53081	1.31096e-05	8.72779e-05	1.49934	Stable
RP11-151A6.6	-0.131528	6.63402	-4.20389	4.83324e-05	0.000275654	1.49439	Stable
RP11-722P11.4	0.0397337	6.3296	4.56747	1.12802e-05	7.62899e-05	1.49075	Stable
AC009133.12	0.143351	7.21781	4.23119	4.34503e-05	0.000251292	1.49025	Stable
FAM27E3	-0.145334	7.03824	-4.21867	4.56275e-05	0.000262485	1.48254	Stable
RRS1-AS1	-0.183942	6.75372	-4.1982	4.94134e-05	0.000281416	1.47292	Stable
RP4-813D12.3	-0.133748	6.5499	-4.20512	4.81005e-05	0.000274462	1.46983	Stable
RP1-7G5.6	-0.125871	6.50263	-4.21236	4.67636e-05	0.000267987	1.46429	Stable
RP1-117P20.3	0.0109694	6.31482	4.63176	8.65069e-06	6.00717e-05	1.46375	Stable
RP11-502N13.2	0.140757	6.56764	4.21197	4.68351e-05	0.000268268	1.46027	Stable
MIR194-2HG	-0.158445	6.70835	-4.19288	5.04449e-05	0.00028647	1.45813	Stable
RP11-136F16.1	0.0138925	6.31807	4.61644	9.21724e-06	6.35622e-05	1.45125	Stable
LINC00649	0.084708	7.56562	4.26544	3.79929e-05	0.00022297	1.4492	Stable
RP11-525G13.2	0.178448	6.73688	4.18928	5.11562e-05	0.000289958	1.4426	Stable
RP11-479O16.1	0.0569297	6.335	4.51072	1.42306e-05	9.3766e-05	1.43194	Stable
RP11-758M4.4	0.228968	6.53093	4.23197	4.33174e-05	0.000250766	1.42845	Stable
RP11-680F8.1	0.142558	6.52431	4.21412	4.64441e-05	0.0002665	1.42003	Stable
SEMA6A-AS1	-0.143223	6.94264	-4.19291	5.04402e-05	0.00028647	1.41861	Stable
AC116609.3	0.0104204	6.31372	4.62469	8.90769e-06	6.16055e-05	1.41698	Stable
RP13-126P21.2	0.089805	6.39603	4.30155	3.29535e-05	0.000196388	1.40969	Stable
LINC01144	-0.141417	6.89055	-4.18227	5.25649e-05	0.000297237	1.39426	Stable
RP11-1216L17.1	0.162142	6.4105	4.31072	3.17806e-05	0.000190828	1.39402	Stable
RP5-963E22.6	0.0981481	6.45111	4.23807	4.22978e-05	0.00024534	1.39219	Stable
RP11-383M4.2	0.0111387	6.3135	4.61844	9.14148e-06	6.31127e-05	1.38781	Stable
RP11-242D8.1	-0.0998186	7.53464	-4.251	4.02085e-05	0.00023436	1.38616	Stable
RP11-8L2.1	0.205494	6.54542	4.20729	4.7696e-05	0.000272415	1.3824	Stable
RP11-156E8.1	-0.118808	6.85143	-4.17438	5.41975e-05	0.000305168	1.37665	Stable
RP11-139H15.6	-0.136369	6.62181	-4.17084	5.49462e-05	0.000308801	1.3706	Stable
RP11-290L1.3	0.191575	6.56036	4.19708	4.96295e-05	0.000282512	1.36955	Stable
RP11-11C20.3	-0.13187	6.63467	-4.16971	5.51875e-05	0.000309719	1.36935	Stable
RP11-1096G20.5	-0.133508	6.52204	-4.1814	5.27428e-05	0.000297961	1.36577	Stable
LINC01060	0.202837	6.77714	4.16797	5.55587e-05	0.000311303	1.36563	Stable
AP001172.3	0.0116209	6.31274	4.61455	9.28954e-06	6.395e-05	1.35594	Stable
RP11-9G1.3	-0.14863	6.42121	-4.21403	4.64595e-05	0.0002665	1.34736	Stable
RP11-778D12.2	0.0150695	6.31655	4.5972	9.98039e-06	6.81166e-05	1.34667	Stable
RP11-696F12.1	-0.124961	6.49219	-4.18189	5.26425e-05	0.000297535	1.34273	Stable
LINC00387	0.010507	6.31389	4.60308	9.74091e-06	6.66546e-05	1.33396	Stable
RP11-557C18.4	0.0426839	6.32924	4.52903	1.32054e-05	8.7818e-05	1.33369	Stable
RBM26-AS1	-0.100907	7.28449	-4.20367	4.83733e-05	0.000275756	1.33219	Stable
RP11-15E1.5	-0.156884	6.5733	-4.16408	5.64016e-05	0.000315242	1.32956	Stable
TMEM105	0.176075	6.75812	4.15767	5.78159e-05	0.000321448	1.32954	Stable
LINC01600	-0.143289	6.60431	-4.15685	5.79991e-05	0.000322316	1.3148	Stable
HAS2-AS1	-0.137691	6.81526	-4.15468	5.84869e-05	0.000324574	1.31008	Stable
AC078851.1	0.016963	6.31497	4.59537	1.0056e-05	6.85931e-05	1.30881	Stable
RP11-407G23.7	-0.179214	6.615	-4.15475	5.8471e-05	0.000324574	1.30734	Stable
RP13-577H12.2	0.0109852	6.31488	4.59178	1.02059e-05	6.95761e-05	1.30496	Stable
RP11-457M11.5	-0.157707	7.02845	-4.1679	5.5574e-05	0.000311303	1.29819	Stable
FOXD1-AS1	0.160467	6.50335	4.19262	5.04965e-05	0.000286582	1.29049	Stable
RP11-547D13.1	-0.129563	7.01043	-4.16253	5.67401e-05	0.000316557	1.28741	Stable
RP11-26J3.3	-0.126346	7.088	-4.16974	5.51805e-05	0.000309719	1.28643	Stable
RP11-435J9.2	-0.147707	6.57774	-4.15126	5.92645e-05	0.000328431	1.28515	Stable
RP5-1047A19.4	0.0336823	6.32657	4.53286	1.30004e-05	8.66957e-05	1.28467	Stable
RP11-525J21.1	0.0165018	6.31475	4.58956	1.02997e-05	7.00953e-05	1.28251	Stable
AP001056.1	0.125451	6.55636	4.16248	5.67505e-05	0.000316557	1.27439	Stable
RP3-448I9.1	0.0119057	6.31531	4.57812	1.07969e-05	7.32291e-05	1.27035	Stable
RP4-800F24.1	0.0103439	6.31373	4.58644	1.04332e-05	7.09637e-05	1.26462	Stable
AF127936.9	0.111862	7.20456	4.16843	5.54597e-05	0.000310954	1.26102	Stable
RP11-121P12.1	0.109614	6.43173	4.22471	4.45638e-05	0.000256984	1.2552	Stable
CTC-261N6.1	0.0162857	6.31555	4.5797	1.07271e-05	7.27964e-05	1.25315	Stable
CTD-2651B20.3	-0.140804	6.74587	-4.13516	6.30575e-05	0.000346395	1.24767	Stable
RP11-359B12.2	-0.095895	7.14283	-4.16404	5.64093e-05	0.000315242	1.24747	Stable
LINC01349	0.010657	6.31432	4.57621	1.08822e-05	7.37652e-05	1.23455	Stable
FAM13A-AS1	-0.114518	7.66045	-4.22846	4.39173e-05	0.000253747	1.23224	Stable
RP11-330O11.3	-0.133693	6.7476	-4.13062	6.41674e-05	0.000351651	1.23172	Stable
RP11-393I23.4	0.0107437	6.3147	4.57236	1.1056e-05	7.49006e-05	1.22553	Stable
RP11-163F15.1	0.0264616	6.31867	4.55928	1.16663e-05	7.86339e-05	1.22473	Stable
RP11-88I18.2	-0.118164	7.1005	-4.15181	5.91401e-05	0.000327894	1.21695	Stable
RP11-167N24.5	0.0106967	6.31478	4.56727	1.12896e-05	7.63104e-05	1.21497	Stable
LINC01239	-0.184609	6.80368	-4.12916	6.45288e-05	0.000353177	1.21481	Stable
MIR9-3HG	0.150065	6.95897	4.13133	6.39938e-05	0.000351216	1.21151	Stable
LINC01232	0.141525	7.14868	4.14775	6.00734e-05	0.000332143	1.20998	Stable
RP4-781K5.7	0.0953467	6.41356	4.22495	4.45221e-05	0.000256868	1.20972	Stable
AF131215.9	-0.114973	7.27526	-4.16893	5.53531e-05	0.000310503	1.20689	Stable
RP13-314C10.5	0.113884	6.41331	4.24854	4.05981e-05	0.000236054	1.20311	Stable
RP11-567M16.2	-0.162942	6.71586	-4.12198	6.63344e-05	0.000362395	1.19942	Stable
RP11-769N19.2	-0.133385	6.43733	-4.16274	5.66947e-05	0.000316557	1.19706	Stable
PCF11-AS1	-0.170282	6.67555	-4.12131	6.65048e-05	0.000362994	1.19576	Stable
SNHG10	-0.091578	7.43823	-4.1856	5.18921e-05	0.000293711	1.19366	Stable
LIMS1-AS1	0.0403244	6.34108	4.42682	1.99926e-05	0.000126276	1.18973	Stable
TRMT2B-AS1	0.0139213	6.31496	4.56424	1.1431e-05	7.71784e-05	1.18865	Stable
RP11-56B16.5	0.0902421	6.43595	4.19254	5.05126e-05	0.000286582	1.18843	Stable
PPEF1-AS1	0.0165804	6.31476	4.56543	1.13752e-05	7.68452e-05	1.18672	Stable
LINC00397	0.0514696	6.33618	4.44559	1.85349e-05	0.00011838	1.18088	Stable
RP11-753D20.3	0.0270014	6.31735	4.55495	1.18755e-05	7.99987e-05	1.17927	Stable
RP11-68I3.10	0.135504	6.56029	4.13619	6.28092e-05	0.000345191	1.17787	Stable
RP11-338N10.1	-0.143576	6.49033	-4.13659	6.27109e-05	0.000344968	1.1756	Stable
[truncated: 9,938 more rows]

## Sheet: Bulk cscc SCC_vs_AK.RNA.genes
Gene	logFC	AveExpr	t	P.Value	adj.P.Val	B	expression
RP11-136K7.3	0.0585406	6.32503	8.81444	1.46861e-14	1.75308e-10	22.1666	Stable
CTD-2571L23.8	0.0389936	6.33798	8.6225	4.07675e-14	2.43321e-10	21.2617	Stable
RP11-855C21.1	0.0597857	6.32776	8.32636	1.9529e-13	7.77059e-10	19.6191	Stable
RP11-522B15.7	0.0392762	6.32632	8.16214	4.63135e-13	1.38211e-09	18.6532	Stable
AF001550.7	0.0207825	6.32378	7.37646	2.70474e-11	6.45728e-08	14.5162	Stable
RP5-1180E21.4	0.0336885	6.33356	7.17239	7.61806e-11	1.51561e-07	13.7171	Stable
RP11-550H2.1	0.033576	6.33083	7.09682	1.11501e-10	1.90141e-07	13.2964	Stable
RP11-314D7.1	0.0386536	6.33461	6.6028	1.2957e-09	1.93334e-06	10.9639	Stable
RP11-11K13.1	0.0477805	6.33356	6.49228	2.22124e-09	2.86025e-06	10.4967	Stable
RP11-260A9.6	0.0629591	6.3354	6.44562	2.78557e-09	2.86025e-06	10.3645	Stable
RP13-16H11.7	0.0324123	6.32929	6.43907	2.87535e-09	2.86025e-06	10.0336	Stable
LINC01072	0.0163031	6.32403	6.45502	2.6615e-09	2.86025e-06	9.97758	Stable
RP11-398J5.1	0.0225312	6.32793	6.33294	4.79844e-09	4.40608e-06	9.48691	Stable
AC023137.2	0.0593566	6.34001	6.18359	9.8022e-09	8.35777e-06	9.1315	Stable
AC008154.4	0.0472515	6.33695	6.1262	1.2872e-08	1.02435e-05	8.78167	Stable
RP11-365O16.6	-0.314002	7.20078	-5.98033	2.55875e-08	1.57916e-05	8.45763	Down
RP11-300M6.1	0.038184	6.33577	6.03724	1.95889e-08	1.37149e-05	8.31453	Stable
RP11-520A21.1	0.0360072	6.33683	6.0257	2.0681e-08	1.37149e-05	8.29204	Stable
RP11-1144P22.1	0.0222489	6.32643	6.07523	1.63792e-08	1.22199e-05	8.25062	Stable
CTD-2540B15.10	0.022792	6.32663	5.97318	2.64583e-08	1.57916e-05	7.785	Stable
RP11-256I9.3	0.0195797	6.32809	5.90707	3.60245e-08	2.04774e-05	7.50134	Stable
CTD-2591A6.2	0.046773	6.34695	5.73038	8.15072e-08	4.05397e-05	7.25506	Stable
NDFIP2-AS1	0.0269589	6.33448	5.78216	6.42435e-08	3.33424e-05	7.09455	Stable
AC024619.2	0.0223484	6.33042	5.78678	6.28902e-08	3.33424e-05	7.01233	Stable
RP3-462D8.2	0.0352744	6.33018	5.68027	1.02514e-07	4.89482e-05	6.56209	Stable
RP11-118H15.1	0.0400479	6.33196	5.66669	1.09071e-07	5.00761e-05	6.52355	Stable
CTD-3247F14.2	-0.255045	7.24101	-5.47382	2.60795e-07	0.000107349	6.40975	Down
RP11-246K15.1	0.0588186	6.36403	5.42496	3.24425e-07	0.000121021	6.1926	Stable
AC011243.1	0.0131466	6.32402	5.59543	1.5079e-07	6.66658e-05	6.01478	Stable
RP11-29B9.2	0.0262243	6.32787	5.57043	1.68855e-07	7.19863e-05	5.98969	Stable
RP3-495K2.1	0.0880005	6.34446	5.37968	3.96792e-07	0.000139309	5.55811	Stable
CTD-2007H18.1	0.0264362	6.3332	5.43564	3.09336e-07	0.000121021	5.52877	Stable
CTC-360G5.6	0.0432042	6.33995	5.38285	3.91246e-07	0.000139309	5.4995	Stable
LINC01592	0.139824	6.46994	5.17326	9.82148e-07	0.000293097	5.38392	Stable
RP11-615J4.3	0.0173137	6.32749	5.43058	3.16385e-07	0.000121021	5.36375	Stable
RP11-461F16.3	0.0646473	6.34295	5.32943	4.95644e-07	0.000169043	5.3371	Stable
RP11-718I15.1	0.0320852	6.33022	5.26302	6.63842e-07	0.000220119	4.74753	Stable
RP11-252E2.2	0.0299472	6.33364	5.24429	7.20596e-07	0.00023248	4.71666	Stable
RP11-326K13.4	-0.178913	7.18968	-4.99938	2.07488e-06	0.000562905	4.53928	Stable
RP5-1186N24.3	0.145479	6.48799	4.95805	2.47321e-06	0.000628144	4.52004	Stable
CTB-3M24.3	0.0188483	6.32796	5.23019	7.66435e-07	0.000240761	4.51006	Stable
MIR4435-2HG	0.138642	7.81956	4.92237	2.87616e-06	0.00067319	4.3882	Stable
RP11-219J21.2	0.0172581	6.32606	5.19647	8.87864e-07	0.000271755	4.32666	Stable
RP11-419I17.1	-0.158658	7.66049	-4.90362	3.1127e-06	0.00068808	4.31217	Stable
RP11-195F19.30	-0.207654	6.93655	-4.96225	2.42959e-06	0.000628144	4.299	Stable
RP11-1149M10.1	0.0319623	6.32596	5.14732	1.09909e-06	0.000319997	4.14252	Stable
LINC01169	0.0490823	6.35094	4.99078	2.15226e-06	0.000570924	4.10716	Stable
RP5-991C6.4	0.0793805	6.3564	4.91196	3.00531e-06	0.000676874	4.00472	Stable
RP11-343H19.2	0.0135475	6.32575	5.10125	1.34107e-06	0.000375986	3.91778	Stable
RP11-1084E5.1	0.143452	6.43465	4.79446	4.91468e-06	0.000992713	3.86543	Stable
RP1-146A15.1	0.0115463	6.32323	5.09896	1.35439e-06	0.000375986	3.85865	Stable
FOXG1-AS1	0.0970204	6.4087	4.79081	4.98976e-06	0.000992713	3.8238	Stable
RP11-654G14.1	0.0599672	6.33953	4.92663	2.82487e-06	0.00067319	3.67122	Stable
AC112721.2	0.156792	6.52288	4.73493	6.28842e-06	0.00115459	3.63908	Stable
RP11-485M7.3	-0.287398	6.8918	-4.72764	6.48049e-06	0.00115459	3.45657	Down
CTD-2135D7.3	0.0242036	6.32959	4.9245	2.85046e-06	0.00067319	3.29392	Stable
RP11-865I6.2	0.0643502	6.37077	4.69066	7.5444e-06	0.00125941	3.2364	Stable
AC079790.2	0.0225149	6.32873	4.91514	2.96519e-06	0.000676874	3.21223	Stable
RP11-916L7.1	0.0182646	6.32495	4.92979	2.78741e-06	0.00067319	3.19041	Stable
AC074019.1	0.0122189	6.32444	4.8903	3.29218e-06	0.000714522	3.02369	Stable
RP11-402C9.1	0.0551889	6.34447	4.7371	6.2325e-06	0.00115459	3.00022	Stable
HLTF-AS1	0.0107155	6.32457	4.87843	3.46065e-06	0.000737675	2.97537	Stable
RP11-854K16.3	0.0490574	6.34749	4.68563	7.70182e-06	0.00125941	2.82	Stable
RP11-521D12.5	-0.194023	7.17289	-4.51217	1.55555e-05	0.00226446	2.77175	Stable
RP11-95P13.2	0.0151882	6.32584	4.81427	4.52581e-06	0.0009478	2.73844	Stable
RP11-732A19.9	0.110476	6.45639	4.47459	1.80755e-05	0.00256865	2.71445	Stable
AC004485.3	0.0108753	6.32455	4.80116	4.77977e-06	0.000983726	2.66087	Stable
EFCAB6-AS1	-0.167148	6.5352	-4.49232	1.6841e-05	0.00242206	2.64396	Stable
RP4-559A3.6	0.0246488	6.33109	4.7291	6.44156e-06	0.00115459	2.52226	Stable
AC083867.4	0.0110774	6.32442	4.75224	5.85461e-06	0.00114568	2.46776	Stable
AC005019.3	0.0172037	6.32676	4.73913	6.18038e-06	0.00115459	2.45681	Stable
RP11-460I19.2	0.0205224	6.3258	4.73596	6.26191e-06	0.00115459	2.43185	Stable
RP11-843B15.4	0.18624	6.6678	4.41283	2.30935e-05	0.00308137	2.38331	Stable
RP11-93B14.6	-0.191047	6.9216	-4.41663	2.27502e-05	0.00308137	2.3733	Stable
RP11-797H7.5	-0.209523	6.72823	-4.4107	2.32892e-05	0.00308137	2.32439	Stable
RP11-232D9.3	0.0156705	6.3253	4.71127	6.93226e-06	0.00121692	2.31399	Stable
RP11-90K17.2	0.0668739	6.34238	4.59654	1.10732e-05	0.00171663	2.3109	Stable
RP11-75C9.2	0.0178556	6.32899	4.68603	7.68923e-06	0.00125941	2.30061	Stable
CTD-3064C13.1	0.0230435	6.32821	4.69016	7.56015e-06	0.00125941	2.29693	Stable
RP11-332H14.1	0.108037	6.48979	4.35282	2.92417e-05	0.00352016	2.27127	Stable
RP11-167B3.1	0.0135546	6.32544	4.69352	7.45662e-06	0.00125941	2.24681	Stable
RP11-356O9.2	0.0313721	6.34676	4.55389	1.31555e-05	0.00198782	2.23123	Stable
RP11-475C16.2	0.0284294	6.32684	4.66339	8.43578e-06	0.00136078	2.18474	Stable
RP11-281J9.2	0.0283836	6.32926	4.62377	9.91473e-06	0.00155727	2.0828	Stable
OVOL1-AS1	-0.190284	6.7634	-4.33134	3.18038e-05	0.00368584	2.06036	Stable
DSCR8	0.0417267	6.33636	4.56253	1.27048e-05	0.00194433	2.04647	Stable
RP5-1011O1.3	0.10331	6.39714	4.33303	3.15948e-05	0.00368584	2.02518	Stable
RP5-936J12.1	0.0108586	6.32429	4.63972	9.29147e-06	0.00147883	2.01872	Stable
RP11-60A8.1	-0.221815	6.80913	-4.29135	3.71606e-05	0.0041681	1.93706	Stable
RP11-5N11.7	0.0520892	6.33213	4.53223	1.43528e-05	0.00214162	1.87219	Stable
AC139099.5	-0.186286	6.88213	-4.26404	4.13066e-05	0.00440247	1.85535	Stable
RP11-70J12.1	0.148749	6.44945	4.23824	4.56295e-05	0.00471011	1.84899	Stable
RP11-357H14.17	0.212136	6.58909	4.22713	4.76203e-05	0.00473703	1.8167	Stable
RP11-141A19.1	0.0453396	6.33813	4.46739	1.86011e-05	0.00261225	1.73873	Stable
AC000124.1	0.0335424	6.33274	4.51287	1.55121e-05	0.00226446	1.73802	Stable
RP11-863P13.6	-0.205665	6.81864	-4.22794	4.74728e-05	0.00473703	1.72863	Stable
AC019118.3	0.0606855	6.37429	4.27138	4.01503e-05	0.00433732	1.70494	Stable
RNU12	0.208498	6.85643	4.2144	5.00063e-05	0.00489283	1.67616	Stable
CTB-12A17.3	0.0515409	6.34864	4.38125	2.61549e-05	0.00332346	1.67393	Stable
RP11-384L8.1	-0.202917	7.17032	-4.1697	5.93268e-05	0.0054898	1.60549	Stable
AC006262.4	-0.23167	6.90867	-4.18448	5.60728e-05	0.0052704	1.60529	Stable
ARHGEF7-IT1	0.0903135	6.39294	4.1953	5.38031e-05	0.00513798	1.55362	Stable
RP11-78C3.1	0.150761	6.49724	4.11999	7.16418e-05	0.00611082	1.47264	Stable
KB-1184D12.1	-0.16164	6.5316	-4.13089	6.87477e-05	0.00597351	1.44073	Stable
LINC00996	0.152551	6.81455	4.13676	6.72375e-05	0.00597351	1.4239	Stable
RP11-145A3.1	0.179873	7.02854	4.13234	6.83724e-05	0.00597351	1.42383	Stable
RP11-863P13.3	0.180608	7.02968	4.11801	7.21811e-05	0.00611082	1.37798	Stable
RP11-160E2.21	0.0388418	6.32851	4.43656	2.10239e-05	0.00288463	1.37291	Stable
RP5-1154L15.2	0.0427908	6.35712	4.24544	4.4381e-05	0.00464715	1.36261	Stable
RP11-31I22.3	0.0472201	6.35558	4.25295	4.31134e-05	0.00455438	1.35255	Stable
CTD-2527I21.15	-0.176294	6.72163	-4.10779	7.50198e-05	0.00626232	1.33173	Stable
LINC01038	0.0576186	6.34802	4.28996	3.73617e-05	0.0041681	1.30749	Stable
RP1-69D17.4	0.153567	6.94175	4.099	7.75481e-05	0.00638408	1.30629	Stable
CTC-218H9.1	0.0105555	6.32432	4.45436	1.95901e-05	0.00271915	1.30141	Stable
RP3-395P12.2	0.0794919	6.38235	4.15213	6.3427e-05	0.00582406	1.29236	Stable
CTD-2532K18.2	0.0563065	6.3836	4.11813	7.21477e-05	0.00611082	1.28146	Stable
RP11-324J3.1	0.0350831	6.32953	4.40852	2.34904e-05	0.00308137	1.27238	Stable
DLGAP1-AS2	0.121685	7.14482	4.07518	8.48167e-05	0.00684093	1.26605	Stable
CTD-2329C7.2	0.0172324	6.32932	4.39678	2.46035e-05	0.00319231	1.18457	Stable
CTA-929C8.5	0.0202542	6.33153	4.38109	2.61712e-05	0.00332346	1.18379	Stable
AC009487.4	0.0332328	6.33129	4.3728	2.70379e-05	0.003362	1.14312	Stable
RP11-1055B8.3	-0.192571	6.85003	-4.0358	9.8281e-05	0.0078212	1.11501	Stable
RP11-103C3.1	0.0202448	6.33108	4.34675	2.99449e-05	0.00353913	1.08355	Stable
RP11-798K23.1	0.0540909	6.36483	4.13052	6.88456e-05	0.00597351	1.08042	Stable
AL133247.2	0.0446328	6.33134	4.32617	3.24514e-05	0.00372474	1.05896	Stable
RP11-763F8.1	0.0147171	6.32808	4.36592	2.77776e-05	0.00341837	1.04266	Stable
AC010987.5	0.0133556	6.32578	4.37473	2.68336e-05	0.003362	1.01862	Stable
RP11-22D3.2	0.0788089	6.39902	4.03357	9.90988e-05	0.00783406	0.965522	Stable
RP11-37C7.2	0.0870629	6.39536	4.02076	0.000103945	0.00805708	0.962805	Stable
RP11-438B23.2	0.196247	6.46555	4.00141	0.000111689	0.00838511	0.955514	Stable
RP11-553K8.2	0.0136993	6.32674	4.35067	2.94894e-05	0.00352016	0.955104	Stable
RP11-459E5.1	-0.276257	7.25598	-3.96411	0.000128205	0.00921921	0.948266	Down
LINC00944	0.209577	6.81869	3.9783	0.000121662	0.00890972	0.928386	Stable
RP11-672A2.3	0.0200735	6.33131	4.31506	3.38884e-05	0.00385263	0.927553	Stable
RP11-59C5.3	-0.127194	7.24822	-3.95349	0.000133316	0.00941656	0.907907	Stable
RP11-6N13.1	0.11938	6.41358	4.0029	0.000111074	0.00838511	0.886766	Stable
RP13-820C6.4	0.00930038	6.32271	4.35302	2.92194e-05	0.00352016	0.879833	Stable
RP11-98D18.1	0.0316041	6.33337	4.28642	3.78783e-05	0.0041866	0.873922	Stable
RP3-466P17.2	0.0457541	6.35849	4.09094	7.99391e-05	0.00653584	0.832949	Stable
PCDH9-AS1	-0.0284529	6.33014	-4.1798	5.70856e-05	0.00532367	0.782647	Stable
LINC01315	-0.180975	7.12929	-3.90733	0.000157888	0.0105883	0.750696	Stable
RP11-43A14.1	0.0868429	6.40426	3.94916	0.000135455	0.00951134	0.737664	Stable
RP1-17K7.2	0.0221982	6.3294	4.27021	4.03319e-05	0.00433732	0.709857	Stable
RP4-764O22.1	0.0180558	6.32561	4.2767	3.93312e-05	0.00430731	0.654662	Stable
RP11-106E15.1	0.0329793	6.34511	4.1297	6.90579e-05	0.00597351	0.633517	Stable
AC108868.5	0.0359583	6.33361	4.20834	5.11823e-05	0.00496088	0.593353	Stable
RP11-345P4.9	-0.101153	7.49413	-3.85024	0.000194279	0.0122465	0.587044	Stable
RP11-120E13.1	0.0116171	6.32857	4.22844	4.7381e-05	0.00473703	0.548363	Stable
CTD-2308B18.3	0.0164258	6.32695	4.2352	4.6166e-05	0.00471011	0.535815	Stable
LINC00352	-0.0133888	6.32783	-4.13836	6.68297e-05	0.00597351	0.527478	Stable
RP11-787D18.2	0.0165086	6.32782	4.22198	4.85732e-05	0.00479189	0.497775	Stable
HCP5B	0.10824	6.55221	3.81837	0.000217934	0.0128152	0.479669	Stable
LINC01495	0.00982477	6.32417	4.23563	4.60889e-05	0.00471011	0.477751	Stable
LINC00906	-0.195613	6.71315	-3.83175	0.000207685	0.0127181	0.475158	Stable
AP000695.6	0.147903	6.77803	3.82882	0.000209891	0.0127181	0.467574	Stable
RP11-120K24.3	-0.159906	6.56702	-3.81892	0.000217498	0.0128152	0.450557	Stable
RP11-61G23.2	0.0205292	6.32761	4.20656	5.1533e-05	0.00496088	0.433638	Stable
MIR503HG	0.186965	7.10238	3.79904	0.000233585	0.0136681	0.392579	Stable
RP11-211N8.2	-0.180443	6.89788	-3.79231	0.00023928	0.0138655	0.367537	Stable
RP11-150D5.2	0.0140244	6.32745	4.18558	5.5839e-05	0.0052704	0.353215	Stable
AC016629.3	-0.203706	6.706	-3.78422	0.000246308	0.0141355	0.332298	Stable
SOX21-AS1	-0.176596	7.38556	-3.76839	0.000260613	0.014399	0.329823	Stable
MCF2L-AS1	-0.150961	6.64896	-3.7801	0.00024996	0.0142084	0.321046	Stable
CTB-49A3.2	-0.173563	6.57211	-3.77589	0.000253742	0.0142089	0.318982	Stable
RP11-432J24.2	0.0560639	6.36076	3.92115	0.000150115	0.0102984	0.304419	Stable
RP11-134N1.2	0.0762984	6.43022	3.77482	0.000254707	0.0142089	0.300932	Stable
RP11-182M20.2	0.0630481	6.37066	3.87206	0.000179517	0.0117098	0.300536	Stable
UST-AS1	0.0418271	6.33305	4.10961	7.45074e-05	0.00626232	0.29963	Stable
SMIM2-IT1	0.0242637	6.3313	4.14447	6.52989e-05	0.0059051	0.298023	Stable
LINC00488	-0.0628838	6.34179	-3.98156	0.000120209	0.00885759	0.296143	Stable
CITF22-62D4.1	0.0513221	6.34679	4.01608	0.000105767	0.00806774	0.235269	Stable
RP11-278A23.2	0.0610573	6.36247	3.89753	0.000163636	0.0108518	0.226001	Stable
RP11-87C7.3	0.0193217	6.33366	4.10128	7.68869e-05	0.0063736	0.218217	Stable
RP11-22D3.1	0.0492654	6.3441	4.02477	0.000102402	0.00798938	0.215904	Stable
RP11-960L18.1	0.107038	6.54527	3.72777	0.000301047	0.0159009	0.201471	Stable
RP11-95M15.3	0.158481	6.64815	3.73136	0.000297246	0.0158399	0.19711	Stable
RP11-296E23.2	0.0328673	6.32446	4.14791	6.44516e-05	0.00587297	0.190773	Stable
FAM155A-IT1	0.169984	6.42196	3.78143	0.000248769	0.0142084	0.182105	Stable
RP11-114M1.1	0.0708558	6.39404	3.77349	0.000255919	0.0142089	0.129909	Stable
LINC01358	0.145596	6.86633	3.71653	0.000313243	0.0163833	0.128204	Stable
LINC00355	0.151445	6.48361	3.71568	0.000314183	0.0163833	0.126076	Stable
RP11-429D19.1	0.110892	6.52524	3.69527	0.000337601	0.017076	0.103976	Stable
RP11-121P12.1	0.0912488	6.45553	3.70143	0.00033036	0.0168526	0.0996618	Stable
TXNDC12-AS1	0.0164476	6.33058	4.08777	8.0897e-05	0.00656916	0.086006	Stable
RP11-861L17.4	0.143635	6.54211	3.68432	0.000350844	0.0173672	0.0705023	Stable
LINC01050	0.168639	6.64086	3.68089	0.00035508	0.0174207	0.0484957	Stable
ERVK-28	0.0603819	6.3519	3.91231	0.000155042	0.0104562	0.0385464	Stable
LINC01322	0.317091	7.14095	3.67856	0.000357995	0.0174324	0.0305675	Up
EPB41L4A-AS1	-0.0704492	7.6862	-3.67367	0.000364188	0.0174324	0.0136366	Stable
AC016738.4	-0.129055	6.8079	-3.6769	0.000360091	0.0174324	0.0134987	Stable
RP13-631K18.5	0.0787265	6.41447	3.70319	0.000328318	0.0168203	0.0114621	Stable
RP11-354I13.2	0.0554952	6.35885	3.851	0.000193748	0.0122465	0.00300326	Stable
RP11-476K15.1	0.120366	6.44381	3.67619	0.000360979	0.0174324	-0.0529925	Stable
RP11-426C22.4	0.13975	7.15514	3.64522	0.000402235	0.0188293	-0.0607807	Stable
SMCR2	0.063822	6.40399	3.6853	0.000349638	0.0173672	-0.0831447	Stable
RP11-530C5.4	0.168589	6.71702	3.62769	0.000427517	0.0197801	-0.121995	Stable
RP11-1216L17.1	0.155405	6.43157	3.67388	0.000363915	0.0174324	-0.122034	Stable
RP11-367F23.2	-0.250785	7.13254	-3.62127	0.000437147	0.0198837	-0.122558	Down
RP11-332M2.1	0.0743265	7.43309	3.61907	0.0004405	0.0198837	-0.127613	Stable
RP11-383C5.3	-0.166862	6.51312	-3.62122	0.000437232	0.0198837	-0.13103	Stable
RP11-142A23.1	0.110829	6.49572	3.61381	0.000448608	0.0199815	-0.15	Stable
RP11-573N10.1	0.147805	6.55125	3.60962	0.000455153	0.0201976	-0.155429	Stable
RP11-255G12.2	-0.116866	6.53081	-3.60654	0.000460036	0.0202637	-0.175471	Stable
MIR155HG	0.146654	7.03971	3.60668	0.000459806	0.0202637	-0.183621	Stable
RP11-439A17.10	0.0132627	6.32886	4.01853	0.000104808	0.00806774	-0.20077	Stable
AF127936.3	0.137351	6.72873	3.59881	0.000472485	0.0205121	-0.209706	Stable
CTD-2525I3.3	0.0470623	6.35032	3.85487	0.00019105	0.0121955	-0.222387	Stable
RP11-120A1.1	0.0133632	6.32703	4.02689	0.000101597	0.00797875	-0.226572	Stable
RP11-716O23.2	0.0259753	6.33159	3.98273	0.00011969	0.00885759	-0.229772	Stable
RRN3P2	0.161786	7.06215	3.57925	0.000505432	0.0213192	-0.261917	Stable
RP11-973H7.5	0.0113085	6.32287	4.04036	9.66205e-05	0.00774067	-0.265167	Stable
PRKAG2-AS1	-0.13237	6.81314	-3.58014	0.000503886	0.0213192	-0.267182	Stable
CACNA1C-IT3	0.101594	6.40998	3.61797	0.000442189	0.0198837	-0.29883	Stable
RP11-737O24.5	0.107941	6.58038	3.56172	0.000536812	0.0220077	-0.300232	Stable
RP11-685F15.1	0.0113889	6.32522	4.01521	0.00010611	0.00806774	-0.309682	Stable
AP003774.1	0.0990903	6.46447	3.56714	0.000526924	0.021916	-0.313072	Stable
RP11-418H16.1	0.0972246	6.43083	3.61419	0.000448005	0.0199815	-0.314406	Stable
LINC01554	-0.202877	7.26623	-3.55608	0.000547282	0.0220766	-0.314904	Stable
LINC01467	-0.035782	6.33046	-3.84932	0.000194926	0.0122465	-0.315196	Stable
LINC00382	0.034701	6.34613	3.84333	0.000199192	0.012449	-0.31598	Stable
LINC01222	0.0544677	6.34072	3.88605	0.000170622	0.0111907	-0.332461	Stable
LINC01485	-0.181511	6.71418	-3.55327	0.000552582	0.0222093	-0.344938	Stable
RP11-63P12.7	-0.131551	6.52701	-3.54437	0.000569651	0.0226464	-0.356328	Stable
AC067959.1	-0.155629	6.55219	-3.54454	0.000569329	0.0226464	-0.35949	Stable
RP11-202K23.1	-0.0504562	6.33632	-3.77655	0.000253144	0.0142089	-0.375769	Stable
RP11-239H6.2	0.0190734	6.33031	3.95825	0.000131001	0.00933903	-0.38007	Stable
RP11-257A22.1	-0.0401161	6.33043	-3.82966	0.000209253	0.0127181	-0.380182	Stable
AC011247.3	0.0350312	6.33076	3.94289	0.000138613	0.00961988	-0.408233	Stable
RP11-272D12.1	0.0102959	6.32307	3.99577	0.000114048	0.00850869	-0.419328	Stable
AC002044.4	0.00956168	6.3255	3.96922	0.00012581	0.00915725	-0.453505	Stable
RP11-355N15.2	0.0238999	6.32999	3.93967	0.000140263	0.00967811	-0.456341	Stable
RP11-201E8.1	-0.106539	6.35482	-3.67296	0.000365092	0.0174324	-0.466651	Stable
RP11-598F7.3	0.104051	6.47143	3.50939	0.000641734	0.0248714	-0.484582	Stable
CASC15	0.128694	7.46799	3.49542	0.000672853	0.0256608	-0.495952	Stable
RP11-817I4.1	0.140714	6.97134	3.49885	0.000665079	0.0255275	-0.497137	Stable
RP11-1094H24.3	0.0161325	6.32777	3.94612	0.000136981	0.00956221	-0.497603	Stable
RP11-669M16.1	0.0304354	6.34905	3.77477	0.000254759	0.0142089	-0.498874	Stable
RP11-39M21.1	0.0170478	6.32405	3.96662	0.000127024	0.00918962	-0.503715	Stable
GRK5-IT1	0.119155	6.43874	3.51924	0.000620612	0.0242893	-0.519132	Stable
RP11-219B17.3	-0.141872	6.61897	-3.48832	0.000689197	0.0257951	-0.526106	Stable
RP11-408H20.3	-0.209433	7.11995	-3.48173	0.00070471	0.0261246	-0.53202	Stable
RP11-820I16.1	0.0471298	6.35509	3.71434	0.000315671	0.0163833	-0.546296	Stable
RP11-728E14.3	-0.172268	6.38342	-3.48892	0.000687795	0.0257951	-0.549899	Stable
CPB2-AS1	-0.160687	7.21544	-3.47294	0.00072591	0.0266841	-0.557222	Stable
LINC00501	0.0666805	6.38999	3.57935	0.000505268	0.0213192	-0.557436	Stable
RP11-388K2.1	0.0147298	6.3212	3.95735	0.000131437	0.00933903	-0.583434	Stable
RP11-326C3.10	0.0568442	6.37491	3.56487	0.000531042	0.0220077	-0.588305	Stable
LINC01583	0.120248	6.49282	3.46477	0.00074616	0.0273218	-0.602621	Stable
CTD-3076O17.2	-0.1048	6.50822	-3.4559	0.000768748	0.0278323	-0.607469	Stable
AC009784.3	0.132631	6.61052	3.45483	0.00077152	0.0278323	-0.61031	Stable
RP11-930O11.2	0.0132772	6.32592	3.91576	0.000153104	0.0104273	-0.641567	Stable
RP11-380P13.1	0.0345482	6.33214	3.86375	0.00018501	0.0118786	-0.647513	Stable
ARHGEF7-AS1	0.0242346	6.3242	3.91462	0.000153741	0.0104273	-0.647967	Stable
STX17-AS1	-0.103309	7.12466	-3.44095	0.000808265	0.0286495	-0.649424	Stable
RP6-65G23.3	-0.136643	7.44028	-3.44075	0.000808819	0.0286495	-0.662882	Stable
CTD-3032H12.1	-0.103875	6.40324	-3.44335	0.000801794	0.0285702	-0.664317	Stable
RP11-96D1.11	-0.0680652	7.75773	-3.45394	0.000773825	0.0278323	-0.670611	Stable
RP3-518E13.2	0.016072	6.32686	3.90038	0.000161942	0.0107994	-0.675213	Stable
AF127936.9	0.105447	7.22309	3.43043	0.000837218	0.0293845	-0.679186	Stable
RP11-87G24.6	0.0300972	6.33393	3.84158	0.000200453	0.0124626	-0.69476	Stable
LINC00858	0.0936897	6.40567	3.50525	0.000650808	0.0250603	-0.695833	Stable
CTC-293G12.1	0.0112525	6.32624	3.89101	0.00016757	0.0110513	-0.712183	Stable
AC112721.1	0.0871963	6.4502	3.43632	0.000820883	0.0289174	-0.714094	Stable
AL078471.5	0.0663888	6.34997	3.65628	0.000387011	0.018188	-0.716914	Stable
RP11-470L19.6	-0.0196722	6.32759	-3.79472	0.000237226	0.0138135	-0.739596	Stable
DIP2A-IT1	0.0928115	6.40504	3.48533	0.000696207	0.0258898	-0.758506	Stable
RP11-31K23.2	0.0273009	6.33294	3.82252	0.000214698	0.0128152	-0.766918	Stable
CTD-2547H18.1	0.0581804	6.37025	3.56088	0.000538347	0.0220077	-0.772018	Stable
RP11-875O11.3	0.130086	6.62054	3.39301	0.000948261	0.0321023	-0.785509	Stable
RP11-230C9.3	0.0114221	6.32701	3.86363	0.000185091	0.0118786	-0.793906	Stable
RP11-596D21.1	-0.134063	6.64432	-3.39182	0.000952014	0.0321023	-0.796863	Stable
RP11-439H13.2	-0.154574	6.54277	-3.38389	0.000977361	0.0323179	-0.813061	Stable
TMEM26-AS1	0.0739104	6.43467	3.40893	0.000899445	0.0308525	-0.816934	Stable
RP1-144F13.3	0.0151913	6.32601	3.8642	0.000184703	0.0118786	-0.821209	Stable
RBMS3-AS1	0.0426812	6.329	3.82117	0.000215748	0.0128152	-0.825516	Stable
RP11-439C15.4	-0.134419	6.53963	-3.37215	0.00101605	0.0333204	-0.845289	Stable
LINC01429	0.131928	6.58696	3.37017	0.00102269	0.0334462	-0.849176	Stable
CTD-2319I12.4	0.0983813	6.86525	3.36616	0.00103631	0.0336947	-0.869282	Stable
TRPC7-AS1	0.039246	6.35737	3.59788	0.000474004	0.0205121	-0.869974	Stable
RP1-309H15.2	0.0182422	6.3303	3.82022	0.000216482	0.0128152	-0.870152	Stable
SLCO4A1-AS1	-0.178848	7.05598	-3.36254	0.00104878	0.0337316	-0.870496	Stable
RP13-192B19.2	0.15421	6.53082	3.36716	0.00103291	0.0336882	-0.87266	Stable
RP11-458J1.1	-0.0697285	7.37617	-3.36463	0.00104158	0.0336947	-0.873773	Stable
CTD-2314B22.1	0.0700402	6.33859	3.68008	0.000356091	0.0174207	-0.876258	Stable
RP11-107I14.2	0.0189262	6.32958	3.81992	0.00021672	0.0128152	-0.890382	Stable
AC006947.1	0.0489933	6.35916	3.56386	0.000532882	0.0220077	-0.893449	Stable
STARD13-IT1	0.213852	6.4327	3.4362	0.000821227	0.0289174	-0.89738	Stable
CTD-2331D11.4	0.0307241	6.33199	3.76717	0.000261756	0.014399	-0.908553	Stable
FOXP1-AS1	0.0210292	6.33686	3.74208	0.000286164	0.0154568	-0.910859	Stable
RP11-310J24.3	0.146387	6.5713	3.34755	0.00110178	0.0350719	-0.914525	Stable
RP11-545D19.1	0.0274468	6.34467	3.69179	0.000341757	0.017141	-0.91609	Stable
LINC01323	0.0120345	6.32631	3.83011	0.000208915	0.0127181	-0.922343	Stable
RP3-471M13.2	0.0789279	6.33542	3.7364	0.000291988	0.0156299	-0.928503	Stable
AC010105.1	0.00777581	6.3249	3.83016	0.000208876	0.0127181	-0.93644	Stable
RP11-467L13.7	-0.110763	7.4261	-3.34426	0.00111374	0.0353583	-0.938362	Stable
NKX2-2-AS1	-0.0321482	6.33281	-3.55979	0.000540379	0.0220154	-0.939659	Stable
GAS1RR	-0.0993073	7.10253	-3.33698	0.00114067	0.0359267	-0.94137	Stable
LINC00536	0.118846	6.52949	3.33503	0.001148	0.0360622	-0.955733	Stable
CTD-2252P21.1	0.093617	6.42102	3.39226	0.00095064	0.0321023	-0.957714	Stable
LHX5-AS1	0.0283706	6.33663	3.74069	0.000287578	0.0154632	-0.969924	Stable
RP11-177H2.2	-0.0885405	6.44033	-3.32708	0.00117825	0.0366099	-0.978008	Stable
CTB-35F21.1	0.035103	6.34079	3.70498	0.000326262	0.016787	-0.981415	Stable
RP11-348B17.1	-0.155912	6.57791	-3.31128	0.00124063	0.0378401	-1.01441	Stable
WWC2-AS1	0.0408029	6.33614	3.71495	0.000314988	0.0163833	-1.02095	Stable
RP11-552O4.1	-0.0199216	6.32903	-3.68331	0.000352087	0.0173672	-1.02694	Stable
SIGLEC5	0.14429	6.46794	3.33932	0.00113194	0.035746	-1.03261	Stable
RP11-107F6.3	0.0190836	6.32756	3.78606	0.000244687	0.0141103	-1.05219	Stable
CTA-398F10.2	-0.15189	6.59879	-3.29637	0.00130237	0.0386058	-1.05567	Stable
ID2-AS1	-0.114664	7.08326	-3.28869	0.00133521	0.039006	-1.07417	Stable
RP11-368I23.3	0.0612796	6.35597	3.54366	0.000571045	0.0226464	-1.07679	Stable
RP1-69D17.3	0.0891028	6.41144	3.36184	0.0010512	0.0337316	-1.08548	Stable
CTD-2066L21.2	0.112483	6.5212	3.28798	0.00133833	0.039006	-1.09073	Stable
DSCAS	-0.16978	6.91908	-3.28296	0.00136028	0.0394119	-1.09092	Stable
RP11-434D9.1	-0.148934	6.59596	-3.28044	0.00137141	0.0395007	-1.09852	Stable
RP11-139H15.5	0.110534	6.63632	3.27888	0.00137836	0.0395031	-1.101	Stable
CTC-526N19.1	-0.0908221	7.603	-3.29613	0.00130335	0.0386058	-1.10106	Stable
CTD-2288O8.1	0.114678	6.60129	3.27747	0.0013847	0.0395031	-1.105	Stable
RP11-256L6.3	-0.189251	6.87053	-3.27616	0.00139054	0.0395212	-1.10996	Stable
RP11-556I13.2	0.100755	6.56699	3.27381	0.00140117	0.0397287	-1.11677	Stable
LINC00397	0.0425559	6.34914	3.58685	0.00049238	0.0210665	-1.12013	Stable
LINC00640	-0.092868	7.1342	-3.26861	0.00142495	0.0402118	-1.12958	Stable
RP11-443C10.1	0.103843	6.55698	3.26449	0.00144403	0.0405584	-1.14391	Stable
EML2-AS1	0.123145	6.74838	3.26277	0.00145207	0.0406885	-1.14729	Stable
RP11-163F15.1	0.024416	6.32975	3.74251	0.000285734	0.0154568	-1.14819	Stable
RP11-332E19.2	0.0211783	6.3283	3.74898	0.000279247	0.0152209	-1.1559	Stable
RP11-443G13.2	0.0136581	6.32663	3.75729	0.000271117	0.0148455	-1.16165	Stable
RP11-863P13.4	-0.195791	6.88405	-3.25217	0.00150254	0.0416658	-1.1741	Stable
RP5-1096D14.3	0.0373012	6.34183	3.61738	0.000443081	0.0198837	-1.18213	Stable
RP3-462C17.1	0.0254656	6.34286	3.61989	0.000439242	0.0198837	-1.18661	Stable
RP11-397A16.1	0.168868	6.64724	3.24405	0.00154228	0.0424523	-1.19532	Stable
RP11-115D19.3	0.0708037	6.37953	3.39783	0.000933224	0.0318283	-1.19841	Stable
FAM182A	-0.155925	7.28847	-3.24227	0.00155112	0.0425649	-1.21175	Stable
RP11-109D20.1	0.0423885	6.33922	3.63637	0.000414814	0.0193423	-1.21489	Stable
LINC00885	-0.155164	7.01507	-3.23511	0.00158722	0.043093	-1.21914	Stable
CTD-2311B13.2	0.0181112	6.32849	3.7301	0.000298566	0.0158399	-1.22145	Stable
LINC01524	0.15814	6.6924	3.23336	0.00159614	0.0432043	-1.224	Stable
RP11-715F3.2	0.0959966	6.65309	3.23052	0.00161075	0.0435012	-1.23157	Stable
RP11-720N19.2	0.106411	6.46985	3.24758	0.00152489	0.0421356	-1.24206	Stable
RP11-567M16.2	-0.147942	6.70518	-3.22332	0.00164828	0.0443142	-1.25291	Stable
CSE1L-AS1	0.0694507	6.3951	3.3273	0.00117741	0.0366099	-1.25833	Stable
RP11-941H19.3	-0.147943	6.37792	-3.25682	0.00148016	0.0412588	-1.26604	Stable
RP1-149A16.12	0.0711007	6.40609	3.29413	0.00131185	0.0386655	-1.26607	Stable
LINC01375	0.0217476	6.33013	3.69396	0.00033916	0.0170825	-1.26905	Stable
RP11-304L19.11	-0.142235	6.81133	-3.21468	0.00169447	0.0453518	-1.27529	Stable
AC002480.3	0.106765	6.6727	3.20457	0.00175	0.0463699	-1.30074	Stable
RP11-344B5.2	-0.193934	6.90787	-3.20409	0.00175266	0.0463699	-1.30195	Stable
AE000661.37	0.135818	6.81059	3.20353	0.00175582	0.0463699	-1.30507	Stable
RP11-351A20.2	0.0180892	6.32788	3.70701	0.000323935	0.0167395	-1.30976	Stable
AC008940.1	0.0270171	6.34256	3.58175	0.000501117	0.0213192	-1.31991	Stable
AC009501.4	-0.134227	6.96195	-3.19506	0.00180376	0.0471523	-1.32581	Stable
KB-1466C5.1	0.0422317	6.3562	3.46327	0.000749941	0.0273763	-1.32736	Stable
LINC00973	0.0881808	6.40254	3.32643	0.00118077	0.0366099	-1.33534	Stable
RP11-582E3.2	0.0258012	6.33601	3.62995	0.000424177	0.019702	-1.34848	Stable
RP5-1029F21.2	-0.0920387	6.40912	-3.19275	0.00181704	0.0471523	-1.3712	Stable
RP11-6N13.4	0.0115294	6.32737	3.68626	0.000348455	0.0173672	-1.37251	Stable
CYP1B1-AS1	-0.123193	6.97443	-3.17391	0.00192894	0.0495179	-1.38168	Stable
C1orf229	-0.102688	6.62909	-3.16894	0.00195955	0.0498509	-1.39499	Stable
RP11-700H6.1	-0.144769	6.66768	-3.16906	0.00195879	0.0498509	-1.39509	Stable
RP11-644L4.1	0.0389314	6.3426	3.55634	0.000546793	0.0220766	-1.39814	Stable
RP1-142L7.9	0.168891	6.65166	3.16774	0.00196697	0.0498509	-1.39906	Stable
RP11-21J18.1	0.186827	6.6364	3.16409	0.00198977	0.0501095	-1.41082	Stable
RP11-90C4.1	-0.119715	6.67616	-3.15833	0.00202631	0.0508153	-1.4231	Stable
LINC00400	-0.022433	6.32707	-3.59124	0.000484995	0.0208251	-1.42454	Stable
AC104389.16	-0.011159	6.32655	-3.59772	0.000474267	0.0205121	-1.42918	Stable
RP11-737F9.2	0.0155591	6.32359	3.69759	0.00033486	0.0170095	-1.43411	Stable
RP4-753M9.1	0.0935904	6.38799	3.30046	0.00128515	0.0385024	-1.43549	Stable
RP11-1036E20.9	0.0921466	6.46276	3.17925	0.00189662	0.048793	-1.4376	Stable
AC016716.2	0.0113243	6.32795	3.66488	0.000375559	0.0177195	-1.44316	Stable
RP13-238F13.3	-0.13078	6.37033	-3.19292	0.00181609	0.0471523	-1.44654	Stable
AC064834.1	0.0538423	6.34839	3.49192	0.000680857	0.0257196	-1.45366	Stable
RP11-503L19.1	0.0440901	6.3241	3.66868	0.000370598	0.0176248	-1.45459	Stable
NRIR	0.138883	6.70339	3.14085	0.00214095	0.0528027	-1.46807	Stable
RP11-20J1.1	0.0115226	6.32618	3.66634	0.000373655	0.0176997	-1.47459	Stable
RP11-252C15.1	-0.155465	6.49863	-3.13174	0.00220303	0.0538852	-1.49495	Stable
RP4-541C22.5	-0.136256	6.75752	-3.12626	0.0022412	0.0542661	-1.50618	Stable
LNX1-AS2	0.0580381	6.38965	3.2369	0.00157808	0.0430082	-1.51811	Stable
CTA-363E6.6	-0.0878681	6.41834	-3.13418	0.00218621	0.0538077	-1.52299	Stable
CTC-296K1.4	0.0898008	6.50099	3.1298	0.00221644	0.0538852	-1.52777	Stable
RP11-8P13.5	0.0799363	6.4201	3.18093	0.00188651	0.0487431	-1.52986	Stable
RP11-370K11.1	0.0331323	6.3426	3.45384	0.00077409	0.0278323	-1.53283	Stable
SMAD5-AS1	-0.135125	6.88488	-3.11564	0.00231685	0.0554234	-1.53332	Stable
RP11-379I19.3	-0.0398314	6.33338	-3.42965	0.000839416	0.0293845	-1.55917	Stable
RP11-99L13.2	0.0338326	6.33532	3.56998	0.000521808	0.0217791	-1.5634	Stable
RP11-655C2.3	0.110642	6.41475	3.23828	0.00157111	0.0429161	-1.56379	Stable
LINC01514	-0.165873	6.68239	-3.10368	0.00240497	0.0566236	-1.56413	Stable
RP11-661C8.2	0.0451287	6.36455	3.3326	0.00115717	0.036255	-1.56593	Stable
RP11-157I4.4	0.0714486	6.34102	3.51066	0.000638961	0.0248446	-1.56834	Stable
KB-1410C5.3	-0.111208	6.42011	-3.1142	0.00232733	0.0555628	-1.57174	Stable
RP11-366M4.13	0.0192955	6.33187	3.5936	0.000481057	0.0207306	-1.57225	Stable
RP4-697P8.3	-0.113447	6.38813	-3.13228	0.00219927	0.0538852	-1.57473	Stable
LIN28B-AS1	-0.065879	6.35228	-3.39909	0.000929339	0.0317866	-1.57779	Stable
CTD-3162L10.3	0.0173432	6.32972	3.6049	0.000462648	0.0203038	-1.57876	Stable
RP11-624L4.1	0.120233	7.00203	3.09545	0.00246739	0.0571907	-1.58532	Stable
RP5-965G21.5	0.0255154	6.33919	3.52092	0.000617081	0.0242306	-1.58662	Stable
CTD-2396E7.11	-0.119622	7.37432	-3.10697	0.00238045	0.0563308	-1.58687	Stable
TCF7L1-IT1	0.099704	6.42554	3.16544	0.00198134	0.0500376	-1.58933	Stable
LINC00670	0.085778	6.46945	3.11845	0.00229662	0.0551605	-1.58964	Stable
RP11-384C4.7	0.034449	6.3387	3.53025	0.000597771	0.0235976	-1.59424	Stable
FGF12-AS1	0.0184288	6.32793	3.61983	0.000439339	0.0198837	-1.59939	Stable
AC096574.4	-0.128563	6.52068	-3.08921	0.00251568	0.0575641	-1.60449	Stable
RP11-225H22.7	-0.143327	6.64208	-3.08706	0.00253256	0.0576931	-1.60664	Stable
RP1-34M23.5	-0.141116	6.43202	-3.09643	0.00245984	0.0571907	-1.60674	Stable
AC115522.3	-0.129993	7.07132	-3.0876	0.00252827	0.0576931	-1.60975	Stable
ANKRD62P1-PARP4P3	0.0620031	6.3456	3.47316	0.000725391	0.0266841	-1.61474	Stable
AC079612.2	-0.0280002	6.33475	-3.29211	0.0013205	0.0388246	-1.61485	Stable
MAST4-IT1	0.155022	6.62879	3.07812	0.00260372	0.058579	-1.63496	Stable
AC004490.1	-0.122081	6.83361	-3.07569	0.00262335	0.0586635	-1.63559	Stable
UNC5B-AS1	-0.216411	7.04551	-3.07786	0.0026058	0.058579	-1.63566	Stable
RP11-567O16.1	0.0172072	6.33212	3.57135	0.000519347	0.0217525	-1.63849	Stable
RP11-759A9.1	0.0151198	6.3264	3.61823	0.000441785	0.0198837	-1.6388	Stable
RP11-109P6.2	0.0195721	6.33424	3.556	0.000547429	0.0220766	-1.63957	Stable
TMEM254-AS1	-0.0920682	7.28128	-3.08108	0.00257998	0.0584387	-1.64201	Stable
CCDC144NL-AS1	0.181523	6.83661	3.07261	0.00264851	0.0589838	-1.64341	Stable
PLBD1-AS1	-0.0851165	7.58308	-3.09655	0.00245891	0.0571907	-1.65026	Stable
AC104076.3	0.036898	6.33641	3.52966	0.000598984	0.0235976	-1.65824	Stable
RP11-608O21.1	0.196136	6.52723	3.09878	0.00244194	0.0570438	-1.66479	Stable
RP11-439L18.1	0.110816	6.87126	3.06359	0.00272335	0.059362	-1.66625	Stable
RP1-239B22.5	-0.103319	7.0468	-3.06408	0.00271923	0.059362	-1.6689	Stable
FNDC1-IT1	0.0878798	6.44443	3.10661	0.0023831	0.0563308	-1.67359	Stable
RP5-945I17.2	0.0224009	6.33239	3.56133	0.000537521	0.0220077	-1.67452	Stable
AC019064.1	-0.135271	6.44778	-3.06656	0.00269849	0.059362	-1.67833	Stable
RP11-6E9.4	-0.0994921	6.43062	-3.06423	0.00271799	0.059362	-1.69822	Stable
RP11-346D19.1	0.108476	6.57331	3.05566	0.00279084	0.0600068	-1.69841	Stable
AC073641.2	0.0464836	6.33789	3.50565	0.000649919	0.0250603	-1.69914	Stable
RP11-681L8.1	0.0799067	6.41404	3.13032	0.00221281	0.0538852	-1.70219	Stable
LINC01614	0.175198	6.71448	3.04485	0.00288522	0.0613918	-1.71508	Stable
KB-1471A8.1	-0.104424	6.51499	-3.04508	0.00288321	0.0613918	-1.71944	Stable
RP11-57H14.4	-0.0533684	7.5004	-3.06267	0.00273109	0.0593826	-1.72138	Stable
HOXC13-AS	-0.099056	7.40127	-3.05615	0.00278657	0.0600068	-1.72454	Stable
WDR86-AS1	0.084017	6.57849	3.03899	0.00293762	0.0621745	-1.73741	Stable
CTB-1I21.1	-0.10494	6.47005	-3.03957	0.0029324	0.0621741	-1.74297	Stable
RP11-73G16.1	-0.11854	6.44474	-3.04078	0.00292155	0.0620544	-1.74892	Stable
RP11-424I19.1	0.0155906	6.32715	3.57453	0.000513708	0.021592	-1.75995	Stable
RP11-514F3.5	0.010017	6.32969	3.54859	0.000561489	0.0224916	-1.76012	Stable
RP1-102E24.8	0.131416	7.04473	3.0266	0.00305132	0.0636556	-1.76114	Stable
AC005256.1	0.107206	6.50247	3.04527	0.0028815	0.0613918	-1.76138	Stable
RP11-203L2.4	0.0096361	6.3228	3.60108	0.000468796	0.0204982	-1.76468	Stable
LINC01561	0.11517	6.70338	3.02458	0.00307032	0.0637399	-1.76554	Stable
RP11-180I4.2	0.0290549	6.33766	3.48826	0.000689339	0.0257951	-1.76585	Stable
LINC00900	-0.106215	7.3069	-3.0339	0.00298387	0.0628191	-1.76935	Stable
AC005550.5	-0.00934749	6.32652	-3.49551	0.000672645	0.0256608	-1.77084	Stable
AC008592.8	-0.182908	6.80627	-3.02137	0.00310059	0.0640802	-1.77301	Stable
RP11-77G23.5	0.0292923	6.33423	3.51218	0.000635675	0.0247976	-1.78439	Stable
AC078883.4	0.0675946	6.43268	3.06772	0.0026889	0.059362	-1.79233	Stable
RP11-1070N10.5	0.0923876	6.4244	3.08498	0.00254893	0.0579554	-1.81454	Stable
RP1-213J1P__B.1	-0.045227	6.34368	-3.29767	0.00129686	0.0386052	-1.81566	Stable
RP11-173E2.2	0.0443933	6.33468	3.49447	0.000675011	0.0256611	-1.81843	Stable
AC139100.3	-0.0958715	6.83844	-3.00105	0.00329885	0.0669936	-1.82359	Stable
CTD-2336O2.1	-0.0860235	7.51562	-3.02615	0.00305559	0.0636556	-1.82385	Stable
AC093673.5	0.112822	7.10228	3.00036	0.00330571	0.0669954	-1.82944	Stable
RP11-482H16.1	-0.164094	6.78988	-2.99763	0.00333331	0.067326	-1.83213	Stable
RP11-20G13.2	0.0647693	6.3858	3.16242	0.00200028	0.050268	-1.83729	Stable
RP11-379F12.4	-0.108784	6.39536	-3.02797	0.00303857	0.0635808	-1.83963	Stable
KB-1562D12.1	-0.135029	6.92154	-2.98833	0.00342881	0.0681028	-1.85714	Stable
RP11-863P13.2	0.0402552	6.36873	3.19281	0.00181671	0.0471523	-1.86452	Stable
RP11-618G20.1	0.175994	6.9299	2.9833	0.00348146	0.0688049	-1.86764	Stable
RP1-15D23.2	0.069444	6.34611	3.38773	0.000965022	0.0321216	-1.86979	Stable
RP4-604G5.1	-0.0743074	6.39602	-3.01733	0.00313907	0.0647169	-1.87035	Stable
LINC01159	-0.101508	6.38625	-3.02828	0.00303568	0.0635808	-1.87223	Stable
FOXCUT	-0.179264	6.89952	-2.97785	0.00353947	0.0693319	-1.88336	Stable
RP11-161I6.2	0.16651	6.84065	2.97656	0.00355327	0.0693319	-1.88419	Stable
RP11-455F5.3	-0.0801466	6.99785	-2.9776	0.00354206	0.0693319	-1.88565	Stable
CTD-2015A6.1	0.0280982	6.33257	3.48598	0.000694679	0.0258898	-1.89838	Stable
MIR202HG	-0.080748	6.41754	-2.9888	0.00342389	0.0681028	-1.91159	Stable
MYCNOS	-0.109641	6.45248	-2.97644	0.00355459	0.0693319	-1.9119	Stable
RP11-126H7.4	-0.145509	6.60994	-2.96526	0.00367663	0.0710162	-1.91342	Stable
CTC-420A11.2	0.0676612	6.40517	3.07558	0.0026243	0.0586635	-1.91771	Stable
BISPR	0.122512	7.24305	2.96781	0.00364843	0.0707002	-1.92034	Stable
RP11-1112J20.2	-0.162668	6.85005	-2.95918	0.00374463	0.071749	-1.92821	Stable
RP11-365O16.3	-0.132848	6.68623	-2.95832	0.00375444	0.0717527	-1.92919	Stable
RP11-123O22.1	0.060335	6.35749	3.22718	0.00162806	0.0438693	-1.93683	Stable
RP11-283G6.6	0.0586188	6.37997	3.14259	0.00212927	0.0526234	-1.9374	Stable
RP4-791M13.4	-0.0862802	6.39737	-2.98898	0.00342208	0.0681028	-1.94257	Stable
HPN-AS1	-0.0990512	6.4526	-2.96336	0.0036978	0.0713096	-1.94675	Stable
HOXB-AS4	0.0335776	6.35036	3.31079	0.00124263	0.0378401	-1.952	Stable
LINC01018	-0.144557	6.9159	-2.94952	0.00385511	0.0729293	-1.95352	Stable
RP11-738E22.3	-0.105121	6.61869	-2.94872	0.0038644	0.0729894	-1.95417	Stable
RNU11	0.139661	6.76564	2.94382	0.00392177	0.0736089	-1.96534	Stable
RP11-118F19.1	-0.0904544	6.39801	-2.9766	0.00355289	0.0693319	-1.9697	Stable
AL589986.2	0.0456685	6.34433	3.32192	0.00119831	0.0370576	-1.97593	Stable
RP4-550H1.7	0.0391585	6.35573	3.24381	0.00154346	0.0424523	-1.98201	Stable
RP11-104L21.2	0.0596824	6.387	3.09456	0.00247421	0.0572377	-1.98263	Stable
MIR600HG	-0.0711179	7.46128	-2.96007	0.00373461	0.071749	-1.98377	Stable
RP11-310P5.2	-0.0698742	6.38009	-2.99449	0.00336529	0.0676288	-1.98623	Stable
RP11-305F18.1	0.110896	6.45028	2.99469	0.00336327	0.0676288	-2.00086	Stable
XXbac-B476C20.14	0.0977936	6.42635	3.01421	0.00316911	0.0652236	-2.00831	Stable
AC007879.5	0.0996326	6.61838	2.9295	0.00409371	0.0757623	-2.00836	Stable
EHMT2-AS1	-0.112096	6.66307	-2.92595	0.00413736	0.0760549	-2.00879	Stable
CTB-25B13.5	-0.0845509	6.82778	-2.92495	0.00414972	0.0760549	-2.01101	Stable
NDUFV2-AS1	-0.0801531	6.98095	-2.92507	0.00414821	0.0760549	-2.0151	Stable
RP11-325K19.1	0.0700614	6.38612	3.0841	0.00255586	0.0580025	-2.01545	Stable
AP000695.4	0.112968	6.64718	2.92482	0.00415137	0.0760549	-2.01726	Stable
SLC9A9-AS2	0.0544086	6.35154	3.28002	0.00137327	0.0395007	-2.01991	Stable
RP11-863K10.7	-0.104838	6.6892	-2.92088	0.0042005	0.0764351	-2.02076	Stable
CTD-2012K14.4	0.0185176	6.33206	3.44999	0.000784145	0.0281091	-2.02302	Stable
RP11-1081L13.4	-0.152511	6.99531	-2.92267	0.00417809	0.0761434	-2.02352	Stable
RP5-1057J7.7	-0.119717	6.54512	-2.91618	0.00425974	0.0766251	-2.03902	Stable
MNX1-AS2	0.0325012	6.33494	3.42184	0.000861563	0.0299839	-2.04799	Stable
RP11-407N8.6	0.0740095	6.4302	2.9735	0.00358632	0.0698367	-2.0488	Stable
RP11-344B2.2	-0.176211	6.66478	-2.90887	0.00435362	0.0773344	-2.05042	Stable
AC011752.1	-0.146142	6.47807	-2.91598	0.00426234	0.0766251	-2.05105	Stable
LINC00856	-0.163422	6.84514	-2.90785	0.00436677	0.0773385	-2.05392	Stable
AC140481.8	-0.0213034	6.33129	-3.31537	0.00122422	0.0375669	-2.05409	Stable
RP11-90B22.1	0.0581048	6.3479	3.26724	0.00143123	0.0402939	-2.05722	Stable
RP11-307C19.2	-0.126666	6.53408	-2.90644	0.00438511	0.0775483	-2.06409	Stable
LINC01431	-0.104156	6.5987	-2.90215	0.0044415	0.0777908	-2.06916	Stable
CTC-806A22.1	0.0546146	6.3349	3.38881	0.000961583	0.0321216	-2.08423	Stable
CTD-2626G11.2	-0.189322	7.06549	-2.90022	0.00446694	0.0778421	-2.08524	Stable
ATP2B2-IT1	0.00785259	6.3236	3.49233	0.000679926	0.0257196	-2.09066	Stable
LINC01281	0.119985	6.61418	2.89643	0.00451751	0.0782664	-2.09259	Stable
LINC00351	-0.0280857	6.33139	-3.20647	0.0017394	0.0463465	-2.09706	Stable
RP11-401O9.3	0.0529103	6.40002	3.00761	0.00323357	0.0660944	-2.09817	Stable
WDFY3-AS2	-0.0757303	7.13162	-2.8948	0.00453941	0.0785317	-2.09996	Stable
RP11-1094M14.5	0.118671	6.76441	2.88827	0.00462816	0.0793769	-2.10022	Stable
RP11-13J10.1	-0.0803328	6.41479	-2.91607	0.00426123	0.0766251	-2.10113	Stable
LINC00311	0.0834608	6.49503	2.90837	0.00436006	0.0773344	-2.10875	Stable
RP11-752G15.8	-0.120118	6.48336	-2.88907	0.00461717	0.0793023	-2.11766	Stable
RP11-318K12.2	0.0227066	6.33265	3.41872	0.000870595	0.0302102	-2.12224	Stable
RP11-361H10.3	0.0838413	6.49115	2.90441	0.00441175	0.0776741	-2.12361	Stable
AC007743.1	-0.117588	6.98106	-2.88061	0.00473421	0.0801593	-2.12468	Stable
RP11-112L6.2	0.0675388	6.35452	3.14594	0.00210694	0.0521794	-2.12568	Stable
BVES-AS1	0.11991	6.70164	2.87633	0.00479444	0.0809494	-2.1314	Stable
LINC00381	0.103118	6.55659	2.88374	0.00469063	0.0797607	-2.13798	Stable
RP13-582L3.4	0.0141563	6.32715	3.45593	0.000768664	0.0278323	-2.1391	Stable
TNK2-AS1	-0.0973441	6.95086	-2.87223	0.00485287	0.0814749	-2.14285	Stable
AC011380.9	0.0750467	6.39617	3.02767	0.00304135	0.0635808	-2.14357	Stable
LINC00491	0.1951	7.14883	2.87306	0.00484099	0.0814465	-2.14515	Stable
FAM230B	-0.144734	6.36828	-2.96254	0.00370697	0.0713712	-2.14637	Stable
RP11-181E10.3	0.146137	6.76621	2.86881	0.00490198	0.081839	-2.14752	Stable
RP11-187E13.2	0.00948335	6.32683	3.44747	0.000790818	0.0282635	-2.15153	Stable
AC016722.3	0.0462898	6.35694	3.18188	0.00188088	0.048703	-2.15419	Stable
RP11-389J22.1	-0.0130643	6.32779	-3.3182	0.00121294	0.0374131	-2.15594	Stable
CTC-308K20.2	0.0386014	6.3347	3.38276	0.000981014	0.0323491	-2.15732	Stable
RP11-93B14.9	-0.116031	7.32835	-2.88238	0.0047095	0.0799677	-2.15971	Stable
RP11-556G22.2	-0.0117026	6.3266	-3.36504	0.00104017	0.0336947	-2.16472	Stable
RP11-134L10.1	0.102551	7.03556	2.86077	0.00501944	0.0830982	-2.17034	Stable
RP11-214N1.1	0.0407361	6.34933	3.25869	0.00147128	0.0411304	-2.17396	Stable
RP5-933B4.1	0.00928616	6.32288	3.4727	0.000726508	0.0266841	-2.17597	Stable
CARMN	0.123334	7.64833	2.89316	0.00456154	0.0786576	-2.17784	Stable
CTD-2135J3.3	-0.100506	6.89171	-2.85243	0.00514407	0.0844631	-2.18799	Stable
KB-1107E3.1	0.0537925	6.34597	3.23979	0.00156355	0.0428075	-2.19015	Stable
RP11-488I20.9	-0.127725	6.50366	-2.856	0.00509038	0.0840441	-2.19287	Stable
RP11-379B18.6	0.0231892	6.33549	3.35537	0.00107383	0.0343189	-2.19656	Stable
LINC01443	-0.138441	6.67222	-2.8473	0.00522193	0.085156	-2.19825	Stable
LINC00837	-0.0482795	6.34586	-3.23487	0.00158841	0.043093	-2.19868	Stable
RP3-400B16.4	0.0608702	6.35587	3.17157	0.00194332	0.0497799	-2.1992	Stable
MSC-AS1	0.117346	7.45792	2.86557	0.00494902	0.0821648	-2.20669	Stable
RP11-431J24.2	0.0626195	6.37873	3.04675	0.00286844	0.0613631	-2.22597	Stable
RP11-314A20.2	-0.0939495	6.50964	-2.8401	0.00533333	0.0861959	-2.23219	Stable
RP1-65J11.5	-0.047527	6.33089	-3.12634	0.00224061	0.0542661	-2.23415	Stable
LINC01623	-0.130665	6.37395	-2.91548	0.00426872	0.0766251	-2.23454	Stable
RP11-529G21.2	0.0532007	6.36353	3.07624	0.00261891	0.0586635	-2.23575	Stable
MIAT	0.117686	7.6771	2.87282	0.00484435	0.0814465	-2.23743	Stable
RP5-1073O3.2	0.0529111	6.36635	3.09888	0.00244117	0.0570438	-2.23807	Stable
RP11-387H17.6	0.0404041	6.36542	3.09008	0.00250893	0.0575641	-2.2381	Stable
RP4-655J12.5	0.0374226	6.33086	3.38741	0.000966044	0.0321216	-2.24918	Stable
RP11-790J24.1	0.00840486	6.32663	3.41374	0.000885137	0.0304492	-2.25784	Stable
RP11-775G23.1	0.0124468	6.32703	3.41431	0.000883469	0.0304492	-2.25935	Stable
RP11-26L20.4	-0.122152	6.46701	-2.83298	0.00544557	0.0873013	-2.26117	Stable
KLF7-IT1	0.150865	6.87587	2.81862	0.00567832	0.0884884	-2.26578	Stable
RP11-23E10.2	-0.0158985	6.32842	-3.26974	0.00141975	0.04016	-2.26912	Stable
RP11-835E18.5	0.0376613	6.34449	3.25178	0.00150439	0.0416658	-2.27135	Stable
RP11-254F19.2	0.0881321	6.42597	2.90175	0.00444679	0.0777908	-2.27222	Stable
RP11-605F22.1	0.0442639	6.33946	3.29977	0.00128803	0.0385024	-2.2724	Stable
RP11-159D12.11	0.010479	6.32652	3.41543	0.000880172	0.0304492	-2.27326	Stable
RP11-680H20.2	0.104276	6.93897	2.81553	0.00572969	0.0890564	-2.27434	Stable
PXN-AS1	-0.0702632	7.38685	-2.83822	0.00536272	0.0863897	-2.27662	Stable
RP11-16L9.2	0.0260698	6.33205	3.36256	0.00104869	0.0337316	-2.28032	Stable
LINC01168	-0.108474	6.40345	-2.85116	0.0051632	0.0845448	-2.28044	Stable
IL21-AS1	0.0966512	6.56486	2.82371	0.00559478	0.0883054	-2.28058	Stable
FAM201A	-0.124112	6.8786	-2.81351	0.00576343	0.0893496	-2.28062	Stable
AC008278.3	0.0149159	6.32999	3.3892	0.000960336	0.0321216	-2.28147	Stable
HTR3E-AS1	0.00795131	6.3245	3.42255	0.000859534	0.0299839	-2.2817	Stable
CTD-2374C24.1	0.0636897	6.35146	3.14891	0.00208734	0.0519862	-2.28285	Stable
LDLRAD4-AS1	-0.105651	6.39876	-2.85248	0.00514332	0.0844631	-2.28319	Stable
LINC00880	0.0956783	6.56449	2.82238	0.00561651	0.0883054	-2.2833	Stable
RP11-390N6.1	0.0521352	6.3558	3.14844	0.00209042	0.0519862	-2.28422	Stable
RP11-568J23.5	-0.0906653	6.55397	-2.8135	0.00576352	0.0893496	-2.2874	Stable
RP4-734G22.3	-0.138655	7.14889	-2.81978	0.00565918	0.0883054	-2.28816	Stable
KIRREL3-AS2	-0.0220473	6.32767	-3.2869	0.001343	0.039006	-2.28867	Stable
RP11-285B24.1	-0.0115295	6.32749	-3.33998	0.00112952	0.035746	-2.29513	Stable
AC092635.1	-0.0287626	6.33397	-3.15006	0.00207976	0.0519374	-2.30397	Stable
RP11-18H21.2	0.0237715	6.33619	3.32781	0.00117543	0.0366099	-2.30764	Stable
RP11-155I9.1	0.0110578	6.32822	3.38752	0.000965678	0.0321216	-2.31707	Stable
CH507-236L23.1	0.0521418	6.37837	2.9808	0.00350798	0.0692144	-2.31935	Stable
AC004156.3	-0.0931052	6.58428	-2.79786	0.00603112	0.0917282	-2.3207	Stable
MIR181A1HG	0.195232	6.91069	2.79404	0.00609817	0.0921441	-2.32411	Stable
CTD-2213F21.3	0.0140733	6.32984	3.37738	0.000998649	0.0328399	-2.32477	Stable
LINC01412	-0.08011	6.41097	-2.82822	0.00552176	0.0880846	-2.32692	Stable
TPRG1-AS2	-0.114524	6.54736	-2.79267	0.00612235	0.0922702	-2.33703	Stable
RP11-308D13.3	-0.120921	6.75176	-2.78806	0.00620458	0.0930034	-2.33745	Stable
CTD-3010D24.3	0.0974915	6.54721	2.80125	0.00597212	0.0914535	-2.34318	Stable
TESC-AS1	0.0425722	6.34781	3.16952	0.00195593	0.0498509	-2.34514	Stable
RP11-58A18.2	0.015741	6.32749	3.38603	0.000970463	0.0321789	-2.34998	Stable
RP1-142L7.8	0.0908482	6.4722	2.82174	0.00562708	0.0883054	-2.35672	Stable
RP11-96B2.1	0.0486826	6.35422	3.06058	0.00274883	0.0596596	-2.35999	Stable
LINC01076	0.00877088	6.32508	3.39637	0.000937757	0.0318917	-2.36274	Stable
PCED1B-AS1	0.128712	7.347	2.79226	0.0061297	0.0922702	-2.3663	Stable
AP000679.2	-0.103547	6.78511	-2.77506	0.00644144	0.0952806	-2.36786	Stable
RP11-498E2.9	-0.122923	6.77403	-2.77327	0.00647487	0.0956565	-2.37218	Stable
AC004775.5	0.0376023	6.34103	3.25627	0.00148279	0.0412588	-2.38026	Stable
RP11-261N11.8	-0.0932683	6.38691	-2.82789	0.00552696	0.0880846	-2.38036	Stable
RP3-527G5.1	-0.139264	6.93381	-2.77228	0.00649335	0.0956928	-2.38109	Stable
RP11-140H17.2	0.15463	6.76237	2.76973	0.00654101	0.0961018	-2.38238	Stable
RORB-AS1	-0.0722652	6.35668	-2.89892	0.00448423	0.0779559	-2.38594	Stable
RP11-397A16.3	0.0932794	6.43059	2.85537	0.00509973	0.0840822	-2.38938	Stable
AGBL5-AS1	-0.0688968	6.36473	-2.8662	0.00493988	0.0821273	-2.39296	Stable
RP11-431K24.4	0.0243992	6.32969	3.35497	0.00107525	0.0343189	-2.39695	Stable
RP11-115J16.2	0.0270357	6.33728	3.28722	0.00134163	0.039006	-2.39767	Stable
RP11-513I15.6	-0.101195	7.50344	-2.79908	0.00600989	0.0916221	-2.40194	Stable
C1RL-AS1	0.0930247	7.58189	2.79721	0.00604246	0.0917282	-2.40515	Stable
CTD-2376I20.1	0.0401273	6.34501	3.12407	0.00225663	0.0545291	-2.41144	Stable
RP5-991G20.6	0.0682434	6.40362	2.89875	0.00448653	0.0779559	-2.42364	Stable
CTB-178M22.2	-0.0883774	6.48421	-2.7614	0.00669936	0.0978828	-2.43025	Stable
RP11-431M7.2	0.0173733	6.33386	3.30609	0.0012618	0.038326	-2.43398	Stable
ABCA9-AS1	0.072089	6.42007	2.84355	0.00527973	0.085864	-2.44415	Stable
RP11-124N2.1	-0.0923073	6.99475	-2.74481	0.00702519	0.100504	-2.44809	Stable
HTR2A-AS1	0.0283017	6.33352	3.30107	0.0012826	0.0385024	-2.45279	Stable
LINC01394	0.0177809	6.33121	3.31589	0.00122214	0.0375669	-2.46079	Stable
RP11-640N11.2	-0.119947	6.4819	-2.7455	0.00701143	0.100504	-2.46525	Stable
RP11-495O11.1	0.040273	6.35925	3.05634	0.00278501	0.0600068	-2.46785	Stable
RP11-138I18.2	0.0819477	6.4648	2.78129	0.00632685	0.0941691	-2.4706	Stable
LINC00992	-0.116566	6.6206	-2.73144	0.00729831	0.101881	-2.47219	Stable
AC004231.2	-0.108838	6.51279	-2.73745	0.00717451	0.101592	-2.47477	Stable
RP11-255C15.3	0.0986982	6.67118	2.73162	0.00729464	0.101881	-2.47512	Stable
RP11-411G2.2	-0.114861	6.35944	-2.90096	0.00445721	0.0777908	-2.47556	Stable
RP11-349I1.2	-0.0792796	6.39763	-2.7769	0.00640741	0.0948949	-2.47741	Stable
RP11-424M21.1	-0.134439	6.7299	-2.72742	0.00738234	0.10235	-2.47803	Stable
RP11-412B14.1	0.0214156	6.33254	3.30407	0.00127015	0.0384817	-2.47853	Stable
RP11-108O10.2	0.0903275	6.39373	2.91787	0.00423837	0.0766251	-2.48216	Stable
AC002480.4	0.0997379	6.58308	2.73539	0.00721671	0.101715	-2.48524	Stable
RP1-97G4.1	0.0934885	6.38065	2.95962	0.00373967	0.071749	-2.49766	Stable
RP6-91H8.3	0.125404	6.65002	2.72253	0.0074855	0.103181	-2.50147	Stable
RP11-196B3.3	-0.0654115	6.38227	-2.78817	0.00620261	0.0930034	-2.50156	Stable
RP11-114B7.6	0.0809976	6.52115	2.73772	0.00716884	0.101592	-2.50639	Stable
AP000997.2	-0.181475	6.36756	-2.82443	0.00558303	0.0883054	-2.51252	Stable
AC012370.3	-0.145528	6.36765	-2.82822	0.00552177	0.0880846	-2.51263	Stable
GATA2-AS1	0.0906809	7.05665	2.71553	0.00763574	0.103447	-2.51452	Stable
DUXAP8	0.153362	7.505	2.74005	0.00712144	0.10108	-2.52003	Stable
AC003090.1	-0.17354	6.71304	-2.70925	0.00777276	0.104722	-2.52019	Stable
RP11-661A12.12	-0.0810418	6.50767	-2.71892	0.00756265	0.103385	-2.52214	Stable
C15orf56	-0.105294	6.676	-2.70484	0.00787044	0.105277	-2.53036	Stable
CTB-129O4.1	0.0834788	6.5286	2.72522	0.00742858	0.102752	-2.53168	Stable
AC144831.1	-0.100489	7.40142	-2.73516	0.00722143	0.101715	-2.5334	Stable
CTD-2529P6.4	-0.0999765	6.36648	-2.82309	0.00560493	0.0883054	-2.53747	Stable
RP11-338N10.3	0.0718273	6.42173	2.80301	0.00594172	0.0912823	-2.53853	Stable
RP11-566K11.7	0.0873933	6.73529	2.69946	0.00799095	0.10607	-2.54343	Stable
AC004538.3	0.130407	6.78127	2.69527	0.00808595	0.106772	-2.55236	Stable
RP11-111M22.3	-0.073412	7.1348	-2.70589	0.00784705	0.105277	-2.55263	Stable
LINC00702	0.125922	7.14495	2.69957	0.00798845	0.10607	-2.55829	Stable
CHRM3-AS2	0.126473	6.97094	2.6932	0.00813319	0.106923	-2.55912	Stable
RP11-469H8.6	-0.12075	6.53958	-2.69572	0.00807573	0.106755	-2.56446	Stable
C7orf77	0.0113031	6.32875	3.30185	0.00127934	0.0385024	-2.56741	Stable
RP11-678G14.4	-0.153764	6.45851	-2.70465	0.00787453	0.105277	-2.56829	Stable
RP1-261D10.2	-0.0825324	6.62947	-2.68777	0.00825854	0.107761	-2.57207	Stable
RP11-308B16.2	0.0171094	6.33186	3.27704	0.0013866	0.0395031	-2.5737	Stable
AC005523.3	-0.0828715	6.45518	-2.70781	0.00780457	0.104914	-2.57393	Stable
RP11-102N12.2	0.0186388	6.32986	3.29084	0.00132595	0.0388891	-2.57506	Stable
RP11-486L19.2	-0.116046	7.19016	-2.70037	0.00797047	0.10607	-2.57638	Stable
BX255923.3	0.11745	6.6157	2.69194	0.00816213	0.107085	-2.57911	Stable
AC007278.3	0.123391	6.60105	2.69329	0.00813113	0.106923	-2.58168	Stable
RP11-208N14.4	-0.0979937	6.39335	-2.74251	0.00707167	0.100854	-2.58229	Stable
RP1-27K12.4	-0.144806	6.81027	-2.68109	0.00841514	0.108968	-2.58508	Stable
SCARNA10	0.190261	7.57956	2.71779	0.00758704	0.103385	-2.58664	Stable
RP11-490B18.5	-0.121648	6.6134	-2.68103	0.00841655	0.108968	-2.58804	Stable
ARHGEF26-AS1	-0.118595	6.72037	-2.67861	0.00847397	0.109244	-2.58897	Stable
RP11-315F22.1	-0.092314	6.4116	-2.71739	0.00759557	0.103385	-2.59109	Stable
RP11-474O21.5	-0.0957473	6.54608	-2.68232	0.00838624	0.10893	-2.59512	Stable
RP11-675P14.1	0.0217822	6.32909	3.29439	0.00131077	0.0386655	-2.59615	Stable
KCNMB2-AS1	0.161635	6.78106	2.67488	0.00856311	0.109558	-2.59964	Stable
LINC01070	-0.105615	6.38522	-2.7364	0.00719598	0.101715	-2.60067	Stable
RP11-542A14.1	0.0600615	6.41767	2.77119	0.00651373	0.0958747	-2.60189	Stable
CTA-407F11.9	0.0103452	6.32703	3.30048	0.00128505	0.0385024	-2.60346	Stable
RP1-74B13.2	-0.0741018	6.41231	-2.71481	0.00765141	0.103447	-2.60467	Stable
RP11-214K3.24	0.0793607	6.54086	2.68895	0.00823132	0.10762	-2.60736	Stable
RP13-884E18.4	0.0923941	6.47743	2.71776	0.00758754	0.103385	-2.60962	Stable
FAM83C-AS1	-0.102187	6.50588	-2.67968	0.00844853	0.109244	-2.61129	Stable
RP11-445F12.2	0.0311179	6.33829	3.20028	0.00177406	0.0467482	-2.61287	Stable
RP11-416I2.1	-0.104401	6.69543	-2.66508	0.00880145	0.111214	-2.61978	Stable
RP11-703I16.1	-0.111122	6.79805	-2.66497	0.0088043	0.111214	-2.62032	Stable
RP1-142L7.5	-0.0926229	6.47124	-2.68144	0.00840688	0.108968	-2.62387	Stable
RP5-1022P6.7	-0.0704042	6.35428	-2.88405	0.00468639	0.0797607	-2.62786	Stable
RP11-648L3.2	0.0165584	6.32716	3.29926	0.00129019	0.0385024	-2.6284	Stable
RP11-160E2.6	0.154784	7.06292	2.66414	0.00882464	0.111235	-2.63038	Stable
CYP4F26P	-0.138924	6.91171	-2.66273	0.00885962	0.111539	-2.63192	Stable
RP1-140A9.1	-0.0796995	6.56023	-2.66457	0.00881422	0.111221	-2.63372	Stable
RP4-529N6.2	-0.16115	7.06576	-2.66737	0.00874543	0.11094	-2.6377	Stable
RP11-643G5.6	-0.0156342	6.32684	-3.21882	0.00167221	0.0448566	-2.6423	Stable
RP11-1263C18.2	-0.164937	6.95914	-2.65924	0.00894637	0.111942	-2.64482	Stable
CTD-2071N1.1	-0.0134941	6.32849	-3.14658	0.00210271	0.0521794	-2.6496	Stable
RP11-320G24.1	0.0754184	6.4824	2.69188	0.0081635	0.107085	-2.65064	Stable
RERG-AS1	0.00878962	6.32388	3.31179	0.00123858	0.0378401	-2.65315	Stable
NR2F1-AS1	0.0956075	7.32642	2.66936	0.00869681	0.11044	-2.65617	Stable
RP3-508I15.9	-0.0698086	7.24827	-2.66567	0.00878695	0.111214	-2.66359	Stable
AC090616.2	-0.126683	6.75541	-2.64255	0.00937236	0.116032	-2.67012	Stable
RP4-796I8.1	-0.147618	6.37691	-2.73535	0.00721743	0.101715	-2.6711	Stable
RP11-96C23.10	-0.0717441	6.40773	-2.69116	0.00818022	0.107187	-2.67145	Stable
LAMA5-AS1	-0.0745098	6.44463	-2.67029	0.00867404	0.110386	-2.67268	Stable
LINC00111	0.0438064	6.36432	2.93496	0.00402735	0.0749991	-2.67461	Stable
AC016710.1	0.0124028	6.32737	3.28011	0.00137291	0.0395007	-2.6754	Stable
AC005162.5	-0.112202	6.65229	-2.63985	0.00944305	0.116032	-2.67811	Stable
LIFR-AS1	-0.0907441	6.91871	-2.64158	0.00939769	0.116032	-2.67821	Stable
RP11-470P21.2	0.0545223	6.36314	2.91356	0.00429312	0.076832	-2.68066	Stable
SAMSN1-AS1	0.0474361	6.38311	2.85255	0.00514225	0.0844631	-2.68075	Stable
RP11-44I10.6	-0.0417609	6.33809	-2.92691	0.00412549	0.0760549	-2.68303	Stable
LINC00570	-0.0878646	6.36649	-2.7479	0.00696344	0.10039	-2.68412	Stable
RP11-843B15.2	0.0193541	6.335	3.2119	0.00170955	0.045653	-2.68514	Stable
RP11-804N13.1	-0.133008	6.56381	-2.64012	0.00943595	0.116032	-2.68625	Stable
CTD-2270P14.5	-0.0778795	6.99789	-2.64079	0.00941828	0.116032	-2.68626	Stable
CTC-261N6.1	0.0101074	6.32644	3.27844	0.00138033	0.0395031	-2.69517	Stable
GS1-393G12.14	-0.0864288	6.60368	-2.63289	0.00962719	0.117313	-2.69831	Stable
RP5-872K7.8	-0.0998066	6.3682	-2.74488	0.00702387	0.100504	-2.70063	Stable
RP11-35O15.2	0.123197	6.60684	2.64002	0.00943863	0.116032	-2.70167	Stable
RP11-569G13.3	-0.113188	6.38548	-2.70034	0.00797118	0.10607	-2.70618	Stable
RP11-817I4.2	0.138076	6.8472	2.62473	0.00984742	0.118856	-2.70967	Stable
AC007182.6	-0.145621	6.95825	-2.62827	0.00975137	0.118536	-2.71369	Stable
NTM-AS1	-0.104739	6.36492	-2.75489	0.00682568	0.0992425	-2.72035	Stable
RP11-429B14.4	0.0699998	6.39736	2.78142	0.00632465	0.0941691	-2.72145	Stable
PLCE1-AS2	-0.0899248	6.35619	-2.79478	0.00608506	0.0921441	-2.72224	Stable
MACROD2-IT1	0.0370648	6.34527	3.11024	0.00235629	0.0561417	-2.72258	Stable
LSAMP-AS1	0.0521425	6.36752	2.90184	0.00444552	0.0777908	-2.72743	Stable
MIR7515HG	-0.155413	6.36751	-2.74375	0.00704657	0.100616	-2.73624	Stable
CTD-2233C11.2	0.0349955	6.34166	3.10875	0.00236724	0.0562904	-2.73797	Stable
RP11-242O24.3	0.0454697	6.34672	3.00093	0.00330001	0.0669936	-2.73981	Stable
IGF2-AS	0.0782796	6.54143	2.63121	0.00967209	0.117692	-2.74057	Stable
RP11-749H17.1	0.0539294	6.37482	2.83963	0.00534062	0.0861959	-2.74305	Stable
RP11-12K11.2	0.0233106	6.33547	3.17943	0.00189551	0.048793	-2.74671	Stable
ZNF341-AS1	-0.109907	6.5919	-2.60973	0.010264	0.122277	-2.75079	Stable
RP11-686D22.4	0.093177	6.74569	2.6064	0.0103586	0.122696	-2.75184	Stable
CTD-2541J13.1	0.107755	6.76752	2.60596	0.0103712	0.122696	-2.75227	Stable
SATB1-AS1	0.10979	6.89417	2.60389	0.0104303	0.123115	-2.75622	Stable
AC133785.1	-0.107307	6.9156	-2.60604	0.0103689	0.122696	-2.7579	Stable
RP11-295M18.6	-0.0886108	6.46553	-2.62476	0.00984672	0.118856	-2.75834	Stable
RP11-98F14.11	0.0419505	6.34951	3.03449	0.00297851	0.0628191	-2.76493	Stable
AP003900.6	0.161877	6.46105	2.72392	0.00745598	0.103012	-2.76539	Stable
RP11-764E7.1	0.0679366	6.3759	2.87007	0.00488383	0.0817648	-2.76552	Stable
RP11-109E24.1	0.0714657	6.45344	2.66181	0.00888252	0.111539	-2.76613	Stable
KB-1991G8.1	-0.113383	6.61073	-2.60026	0.0105351	0.123582	-2.76947	Stable
CTD-3222D19.11	0.0549143	6.35572	2.9581	0.00375684	0.0717527	-2.77062	Stable
RP11-549B18.1	-0.0976817	6.8527	-2.59778	0.0106072	0.123892	-2.77168	Stable
TMEM78	-0.10907	6.36798	-2.72922	0.0073445	0.102062	-2.77464	Stable
LINC01489	0.0477649	6.36011	2.93693	0.00400363	0.0748994	-2.78168	Stable
AC112715.2	-0.0660396	6.412	-2.63856	0.00947687	0.116032	-2.78979	Stable
LINC01427	-0.148648	6.36549	-2.71953	0.00754967	0.103385	-2.79006	Stable
RP11-6N17.2	-0.0984349	6.5366	-2.59703	0.0106289	0.124025	-2.79006	Stable
RP11-38J22.3	0.0374903	6.34994	3.02151	0.00309928	0.0640802	-2.79099	Stable
AL163953.2	0.0528761	6.35269	2.99079	0.00340329	0.0679349	-2.79268	Stable
AP000569.9	0.0450507	6.37465	2.84118	0.0053164	0.0861959	-2.79709	Stable
RP11-945F5.1	-0.0890592	6.35115	-2.82084	0.00564181	0.0883054	-2.79869	Stable
RP11-108P20.3	0.0526718	6.34565	3.06867	0.00268094	0.059362	-2.81452	Stable
AC005863.1	0.111626	6.65223	2.58267	0.0110557	0.127122	-2.81622	Stable
RP11-753B14.1	0.04304	6.33892	3.132	0.00220123	0.0538852	-2.81814	Stable
RP11-670E13.5	0.0480517	6.34597	3.07009	0.00266923	0.0593345	-2.81905	Stable
RP11-546K22.1	-0.166986	6.4907	-2.58752	0.0109101	0.126375	-2.8206	Stable
RP11-861L17.3	0.0330343	6.3432	3.08992	0.00251014	0.0575641	-2.82081	Stable
LINC00327	-0.0891622	6.89069	-2.57584	0.0112643	0.128117	-2.82192	Stable
RP11-118E18.2	0.0307914	6.32927	3.19924	0.00177993	0.0467995	-2.82323	Stable
RP11-351I24.1	0.0918716	6.62735	2.58063	0.0111178	0.127296	-2.82385	Stable
RP11-218E20.5	-0.0917435	6.55992	-2.57709	0.0112258	0.127864	-2.82914	Stable
AC092614.2	0.0783349	6.68959	2.57027	0.0114368	0.128915	-2.83493	Stable
AC007326.10	-0.206718	6.36991	-2.67881	0.00846928	0.109244	-2.83644	Stable
LINC01103	-0.0156864	6.32966	-3.03279	0.002994	0.0629215	-2.84028	Stable
RP11-467K18.2	-0.108269	6.55893	-2.57177	0.01139	0.128752	-2.84028	Stable
LINC01143	0.0456353	6.36029	2.88773	0.00463555	0.0793896	-2.84857	Stable
RP11-526I2.1	-0.0771127	6.45928	-2.58645	0.0109419	0.126563	-2.85325	Stable
MIR3142HG	0.102274	7.17686	2.5713	0.0114045	0.128794	-2.85374	Stable
CTB-118P15.2	0.0112602	6.32961	3.19394	0.00181022	0.0471523	-2.85619	Stable
CTB-50L17.16	-0.0801865	6.46347	-2.58287	0.0110496	0.127122	-2.85658	Stable
RP11-44N11.1	0.131999	6.54916	2.58551	0.0109701	0.126644	-2.85672	Stable
CTD-2540B15.11	-0.21749	6.99207	-2.56634	0.0115597	0.129688	-2.85893	Stable
LINC00299	0.113163	7.02034	2.55997	0.0117619	0.130242	-2.85997	Stable
LINC01144	-0.0984836	6.87402	-2.55734	0.0118464	0.130572	-2.8615	Stable
AC005083.1	-0.103473	6.83812	-2.55612	0.0118858	0.130886	-2.86226	Stable
LINC00158	0.100696	6.63625	2.55963	0.0117727	0.130242	-2.86917	Stable
LSINCT5	-0.109618	6.45535	-2.57567	0.0112694	0.128117	-2.87384	Stable
RP11-214K3.20	0.13154	6.71501	2.55241	0.012006	0.131602	-2.8746	Stable
LINC01304	-0.0805611	6.35701	-2.74999	0.00692212	0.100157	-2.87531	Stable
RP1-140J1.1	-0.125181	6.63949	-2.55014	0.0120801	0.132294	-2.87637	Stable
RP11-437L7.1	0.0373314	6.3471	2.99529	0.00335715	0.0676288	-2.87871	Stable
PVT1	0.0756189	7.70271	2.6151	0.010113	0.12084	-2.87913	Stable
ELOVL2-AS1	-0.0977468	6.37072	-2.67534	0.00855218	0.109558	-2.88027	Stable
RP11-389G6.3	-0.12368	6.36618	-2.69348	0.00812688	0.106923	-2.88364	Stable
RP11-47A8.5	-0.125696	6.99907	-2.55305	0.0119853	0.131602	-2.88375	Stable
RP1-16A9.1	0.0809919	6.50786	2.57964	0.0111478	0.127341	-2.88442	Stable
RP11-529K1.4	0.0622654	6.39312	2.72537	0.00742546	0.102752	-2.89589	Stable
RP11-426C22.8	0.0816829	6.5458	2.55969	0.0117709	0.130242	-2.90012	Stable
RP11-691H4.4	0.0459184	6.34756	2.99333	0.00337717	0.0677533	-2.90125	Stable
RP11-323C15.2	0.0699155	6.40942	2.6877	0.00826015	0.107761	-2.90167	Stable
RP5-875H18.9	0.105807	6.67681	2.54072	0.0123924	0.134944	-2.90314	Stable
AC128709.3	-0.0838696	6.43946	-2.57045	0.0114312	0.128915	-2.90336	Stable
RP11-323H21.3	-0.0387092	6.33445	-2.93625	0.00401177	0.0748994	-2.90342	Stable
LINC00485	-0.126574	6.36363	-2.70277	0.00791654	0.105704	-2.90442	Stable
RP5-963E22.5	-0.115976	6.35852	-2.7046	0.00787573	0.105277	-2.90849	Stable
RP11-680F20.10	0.0802976	6.48419	2.58108	0.011104	0.127296	-2.90853	Stable
RP11-33A14.1	0.0791357	6.46003	2.6008	0.0105195	0.123582	-2.90923	Stable
NHEG1	-0.0807429	6.42896	-2.57382	0.0113265	0.128278	-2.91005	Stable
AC006129.2	0.1128	6.85071	2.53219	0.0126814	0.136993	-2.91147	Stable
RP11-677M24.1	0.0539065	6.37692	2.79767	0.00603449	0.0917282	-2.91167	Stable
RP11-567M16.1	-0.162626	6.96508	-2.53904	0.0124489	0.135262	-2.91253	Stable
RP5-1173A5.1	0.0337528	6.34051	3.06478	0.00271338	0.059362	-2.92129	Stable
CH17-174L20.1	-0.0760373	6.39007	-2.60179	0.0104909	0.12338	-2.92435	Stable
AC009264.1	0.10685	6.40316	2.74865	0.00694867	0.100299	-2.92449	Stable
RP11-395D3.1	0.0241929	6.34087	3.07431	0.00263464	0.0587846	-2.92512	Stable
RP11-461L13.4	0.0551362	6.38564	2.73041	0.00731969	0.101914	-2.92562	Stable
CTC-453G23.4	0.0121053	6.32614	3.20382	0.00175415	0.0463699	-2.92842	Stable
RP11-93H12.4	-0.0804149	6.43955	-2.55993	0.0117632	0.130242	-2.93043	Stable
AC004941.3	-0.0763468	6.36347	-2.66595	0.00878023	0.111214	-2.93393	Stable
LINC-PINT	0.114972	7.50362	2.56409	0.011631	0.130013	-2.93468	Stable
RP11-454E5.4	-0.0605815	6.89564	-2.52349	0.0129821	0.138859	-2.93485	Stable
RP11-412P11.1	0.105645	6.50309	2.56443	0.01162	0.130013	-2.93946	Stable
RP11-384C4.2	0.0703771	6.53706	2.54116	0.0123776	0.134933	-2.94312	Stable
SNHG23	0.154678	7.15196	2.52637	0.0128818	0.138283	-2.94599	Stable
RP11-139E19.3	0.0693528	6.43981	2.59564	0.0106695	0.124256	-2.94885	Stable
CTD-3224I3.3	0.0468363	6.36057	2.8734	0.0048362	0.0814465	-2.94889	Stable
WDR11-AS1	0.090886	6.55332	2.53642	0.0125372	0.136019	-2.95076	Stable
RP11-661D19.3	-0.0329021	6.33535	-2.95473	0.00379525	0.0720816	-2.95113	Stable
RP11-383M4.6	-0.139268	6.37369	-2.63497	0.00957195	0.11707	-2.95132	Stable
LINC01152	-0.148769	6.72131	-2.51274	0.0133625	0.141532	-2.95396	Stable
LINC00624	-0.125887	6.77036	-2.51242	0.0133742	0.141532	-2.95456	Stable
RP11-289F5.1	0.0331069	6.33709	3.10045	0.00242926	0.0570438	-2.95477	Stable
RP11-506F3.1	-0.130864	6.59336	-2.51585	0.0132517	0.140751	-2.95537	Stable
AC010907.2	0.0065634	6.32453	3.19747	0.00179002	0.0469614	-2.95916	Stable
RP11-368L12.1	-0.144153	6.73134	-2.50863	0.0135107	0.142597	-2.96262	Stable
RP11-217C7.1	0.0235302	6.32962	3.16522	0.00198272	0.0500376	-2.96865	Stable
LINC00863	-0.0554116	7.53134	-2.56135	0.0117179	0.130242	-2.96883	Stable
RP11-16E12.2	0.125766	6.70103	2.50769	0.013545	0.142706	-2.97257	Stable
LINC00578	0.0793061	6.82038	2.49924	0.0138547	0.143718	-2.98144	Stable
CH17-270A2.1	-0.0199079	6.33288	-2.85124	0.00516197	0.0845448	-2.98172	Stable
AC011518.2	-0.083464	6.36892	-2.61832	0.0100234	0.120071	-2.98401	Stable
KB-7G2.8	0.017942	6.33207	3.13108	0.00220755	0.0538852	-2.98499	Stable
RP11-753D20.4	-0.154353	6.36434	-2.67232	0.00862492	0.110108	-2.98975	Stable
RP11-758M4.4	0.161648	6.57511	2.52394	0.0129663	0.138815	-2.98994	Stable
RP11-405A12.2	0.0892463	6.53773	2.52284	0.0130049	0.138979	-2.99016	Stable
RP11-108K14.12	-0.0883334	6.69496	-2.49571	0.0139858	0.14417	-2.99017	Stable
RP11-474P2.6	0.152449	6.92246	2.49615	0.0139696	0.14417	-2.99028	Stable
RP11-162D9.3	-0.0286036	6.34194	-2.84613	0.00524002	0.0853344	-2.99159	Stable
RP11-433J8.1	-0.107563	6.63271	-2.49622	0.013967	0.14417	-2.99313	Stable
CTC-543D15.3	-0.0615557	6.35599	-2.68315	0.00836672	0.108913	-2.99628	Stable
RP11-60L3.2	-0.0165077	6.32764	-3.06528	0.00270924	0.059362	-2.99741	Stable
RP3-500L14.2	-0.0883283	6.56558	-2.49916	0.0138577	0.143718	-2.99776	Stable
RP1-178F10.1	-0.0759521	6.56271	-2.49928	0.0138534	0.143718	-2.99896	Stable
NCAM1-AS1	-0.0919398	6.47641	-2.51364	0.0133303	0.141318	-3.00017	Stable
RP11-449L23.2	-0.0908812	6.52803	-2.50072	0.0137998	0.143718	-3.00458	Stable
CTD-3149D2.3	0.0201408	6.33298	3.11725	0.00230528	0.0552572	-3.00738	Stable
RP11-259O18.5	0.0553293	6.36879	2.78431	0.006272	0.0935861	-3.00839	Stable
RP11-535A19.1	-0.135207	6.48511	-2.5007	0.0138008	0.143718	-3.01663	Stable
LAMP5-AS1	0.0524437	6.40712	2.62556	0.00982488	0.118824	-3.02114	Stable
PRKCQ-AS1	0.088486	7.39191	2.51444	0.0133017	0.14114	-3.02159	Stable
RP11-72L22.1	0.0407359	6.3448	2.98448	0.00346909	0.0687882	-3.02283	Stable
LINC01388	0.0459497	6.38863	2.68272	0.00837666	0.108924	-3.02412	Stable
RP11-536C10.4	-0.00631956	6.32495	-3.12182	0.00227254	0.0546922	-3.02461	Stable
CADM3-AS1	-0.125182	7.03749	-2.4901	0.0141969	0.145217	-3.02532	Stable
RP11-156E8.1	-0.0712831	6.83547	-2.4793	0.0146113	0.147096	-3.02569	Stable
LINC01179	0.0820116	6.45317	2.55772	0.011834	0.130557	-3.02606	Stable
SMYD3-IT1	0.05706	6.39686	2.6467	0.00926489	0.114964	-3.02628	Stable
GATA6-AS1	-0.0974196	6.53106	-2.48897	0.0142399	0.145532	-3.02823	Stable
RP11-357D18.1	-0.0817925	6.51535	-2.49092	0.0141661	0.145116	-3.03133	Stable
CTD-2058B24.2	0.0380231	6.34683	2.93057	0.00408058	0.0756364	-3.03216	Stable
RP11-176N18.2	0.0893328	6.39449	2.71949	0.00755039	0.103385	-3.03367	Stable
LINC00661	-0.056732	6.36527	-2.60776	0.0103199	0.122696	-3.0403	Stable
CTD-2014B16.3	-0.0802848	6.36443	-2.59844	0.0105879	0.123788	-3.0408	Stable
RP11-845M18.7	0.0245447	6.34282	3.00132	0.00329612	0.0669936	-3.04215	Stable
RP11-799B12.2	-0.119794	6.55181	-2.47857	0.0146393	0.147096	-3.0433	Stable
AC001226.7	0.0744477	6.4873	2.51629	0.0132359	0.140751	-3.04604	Stable
PCAT6	-0.123332	7.11141	-2.4848	0.014399	0.146157	-3.0481	Stable
RP5-1028K7.2	0.105431	6.91402	2.4684	0.0150398	0.14933	-3.04897	Stable
AC012370.2	0.0968042	6.37492	2.76865	0.00656136	0.0961018	-3.04983	Stable
GAS8-AS1	-0.0903529	6.54662	-2.47657	0.0147176	0.14751	-3.05073	Stable
TOB1-AS1	-0.118743	7.31826	-2.50269	0.0137275	0.143569	-3.05131	Stable
MIR137HG	0.151962	6.69372	2.47177	0.0149064	0.148405	-3.05317	Stable
RP11-342K6.4	-0.0886199	6.4539	-2.49456	0.0140291	0.144254	-3.05867	Stable
SFTA1P	0.103098	6.69777	2.46357	0.0152337	0.149749	-3.06493	Stable
RP11-475O23.2	0.0276934	6.33328	3.09888	0.0024412	0.0570438	-3.06514	Stable
RP11-420K14.8	0.0370433	6.33287	3.01161	0.00319441	0.0655182	-3.066	Stable
RP11-678G14.3	-0.145808	6.59197	-2.46338	0.0152412	0.149749	-3.06702	Stable
CERS3-AS1	-0.0968878	6.77757	-2.45885	0.015425	0.150431	-3.0673	Stable
AP001505.10	-0.0791097	6.96851	-2.46336	0.0152421	0.149749	-3.07081	Stable
AC006041.1	0.0155775	6.32471	3.16778	0.00196671	0.0498509	-3.0717	Stable
MZF1-AS1	-0.0571463	7.18257	-2.47445	0.0148005	0.14785	-3.07796	Stable
RP11-472G21.2	0.0516767	6.4119	2.58039	0.0111249	0.127296	-3.0784	Stable
OSTM1-AS1	-0.0767233	6.3957	-2.52851	0.0128076	0.137983	-3.07894	Stable
FAM66E	0.0744239	6.45131	2.5317	0.0126979	0.137047	-3.07977	Stable
RP11-485F13.1	0.12974	6.37272	2.73181	0.00729067	0.101881	-3.08237	Stable
NEGR1-IT1	0.0341889	6.34432	2.9556	0.0037853	0.0720655	-3.0824	Stable
CTC-459F4.5	0.0171105	6.32587	3.15635	0.00203897	0.0510257	-3.08342	Stable
RP11-281P23.1	0.104211	6.5488	2.47903	0.0146217	0.147096	-3.08368	Stable
IDI2-AS1	-0.0969221	7.08156	-2.46463	0.0151909	0.149749	-3.08456	Stable
ADIRF-AS1	-0.0644757	7.72744	-2.53891	0.0124531	0.135262	-3.08489	Stable
LINC01167	-0.0688451	6.42377	-2.50091	0.0137931	0.143718	-3.085	Stable
RP11-1070N10.7	0.0641325	6.39304	2.67196	0.00863371	0.110108	-3.08655	Stable
OGFR-AS1	0.040585	6.36579	2.75869	0.00675178	0.0984078	-3.08766	Stable
RP11-303E16.2	0.160387	6.69332	2.45568	0.0155545	0.151201	-3.08847	Stable
RP11-567M16.6	-0.0651801	7.32787	-2.48375	0.0144392	0.146316	-3.08982	Stable
LA16c-OS12.2	-0.0808297	6.61671	-2.45036	0.0157745	0.152484	-3.09265	Stable
AC012354.6	-0.0972678	6.35897	-2.61445	0.0101312	0.120936	-3.09781	Stable
AC093159.1	-0.0825935	6.46709	-2.4725	0.0148772	0.148362	-3.09816	Stable
AC016747.3	0.0605481	7.40158	2.48136	0.0145313	0.147001	-3.09965	Stable
RP11-856M7.2	0.0186261	6.33895	3.02555	0.00306121	0.0636615	-3.10005	Stable
AP000254.8	-0.0866261	6.87753	-2.4454	0.0159821	0.153978	-3.1001	Stable
CTD-2653B5.1	0.101345	6.43998	2.54646	0.0122012	0.133498	-3.10222	Stable
LINC00533	0.0144069	6.32923	3.12251	0.00226767	0.0546852	-3.10432	Stable
RP11-274H2.5	0.0926473	6.73896	2.44146	0.0161484	0.154458	-3.10639	Stable
XXbac-BPG55C20.7	0.0963931	6.69034	2.44262	0.0160993	0.154402	-3.10944	Stable
ZFPM2-AS1	0.138942	7.03336	2.44191	0.0161296	0.154402	-3.11292	Stable
CTD-2600O9.1	-0.113389	6.84129	-2.43766	0.0163107	0.155016	-3.11479	Stable
RP11-114G11.5	0.109149	6.45679	2.53381	0.0126258	0.13664	-3.11513	Stable
RP11-124N19.4	-0.0732259	6.41868	-2.49068	0.0141748	0.145116	-3.11585	Stable
RP11-93B14.10	-0.113364	6.81872	-2.43642	0.0163638	0.155089	-3.11608	Stable
LINC00957	-0.122385	7.32012	-2.4731	0.0148536	0.148251	-3.11703	Stable
MIR31HG	0.133413	7.44351	2.47444	0.0148011	0.14785	-3.11707	Stable
RP11-563N6.6	0.0430337	6.34969	2.86032	0.00502613	0.0830982	-3.1237	Stable
IPO9-AS1	-0.0754966	6.65656	-2.43341	0.0164939	0.155671	-3.12375	Stable
RP11-445N20.3	0.0356582	6.34355	2.96892	0.00363629	0.0705795	-3.12439	Stable
CH17-351M24.1	-0.0478206	6.34995	-2.79692	0.00604759	0.0917282	-3.12511	Stable
LINC01060	0.13102	6.82173	2.43054	0.0166182	0.156075	-3.12667	Stable
LINC01135	-0.0971492	6.96245	-2.43597	0.0163833	0.155089	-3.12878	Stable
MIR194-2HG	-0.106168	6.68753	-2.42951	0.0166631	0.156251	-3.12936	Stable
RNF217-AS1	0.0829857	7.29842	2.45499	0.0155831	0.151355	-3.13095	Stable
RP5-1061H20.5	0.0158921	6.32855	3.10795	0.00237318	0.0563195	-3.13447	Stable
CTD-2085J24.3	0.01925	6.3343	3.05953	0.00275774	0.0597404	-3.13659	Stable
RP11-62C7.2	0.111376	6.5805	2.44506	0.0159963	0.15399	-3.13923	Stable
EGOT	0.092259	6.60792	2.43713	0.0163333	0.155089	-3.13986	Stable
IL21R-AS1	0.0842595	6.61486	2.43454	0.0164447	0.155424	-3.14163	Stable
USP30-AS1	0.107489	6.76695	2.42281	0.016958	0.158023	-3.14397	Stable
TMEM99	-0.0700547	7.55619	-2.48737	0.0143008	0.145667	-3.14509	Stable
AC129492.6	-0.135921	7.1246	-2.43813	0.0162904	0.155016	-3.15135	Stable
RP11-152P17.3	-0.030675	6.33209	-2.95637	0.0037765	0.072013	-3.15818	Stable
BDNF-AS	-0.079344	7.28388	-2.44806	0.0158707	0.153276	-3.15838	Stable
RP11-316A16.1	-0.0527375	6.35243	-2.73014	0.00732532	0.101914	-3.15889	Stable
RP13-297E16.4	0.0844271	6.54442	2.4381	0.0162919	0.155016	-3.16714	Stable
AP006216.10	-0.0359874	6.33429	-2.91615	0.00426018	0.0766251	-3.16731	Stable
RP3-508I15.20	0.0597508	6.40102	2.59884	0.0105764	0.123775	-3.1685	Stable
RP11-473E2.3	0.0185205	6.32886	3.09572	0.00246528	0.0571907	-3.16952	Stable
RP11-300A12.2	-0.0908084	6.36042	-2.60657	0.0103537	0.122696	-3.16973	Stable
ATP11AUN	-0.0537306	6.34634	-2.81048	0.00581442	0.0897888	-3.16977	Stable
RP11-122C21.1	0.0193808	6.32988	3.08901	0.00251725	0.0575641	-3.1781	Stable
RP11-362L22.1	0.10189	6.53613	2.4363	0.0163691	0.155089	-3.18341	Stable
RP11-214K3.21	0.133354	6.72284	2.40617	0.0177107	0.161165	-3.18384	Stable
AP001062.7	-0.0867502	7.24484	-2.43194	0.0165575	0.155849	-3.18473	Stable
RP11-90L1.8	-0.0807458	7.32198	-2.43965	0.0162254	0.154947	-3.1857	Stable
RP4-536B24.3	0.0526258	6.36642	2.74517	0.00701796	0.100504	-3.18637	Stable
RP11-459F6.3	-0.0890406	7.42382	-2.45107	0.015745	0.152432	-3.18859	Stable
RP11-138A9.1	0.216811	6.96657	2.4017	0.0179177	0.162242	-3.18948	Stable
HCP5	0.0504174	7.96891	2.52544	0.0129142	0.138381	-3.19212	Stable
NUCB1-AS1	0.0259056	6.35447	2.82247	0.005615	0.0883054	-3.19458	Stable
RP11-831A10.1	-0.0920677	6.56149	-2.40621	0.017709	0.161165	-3.19477	Stable
RP11-512N4.2	-0.0372041	6.33777	-2.70811	0.0077979	0.104914	-3.19708	Stable
AP000892.4	0.0307115	6.35673	2.80385	0.00592742	0.0911798	-3.19811	Stable
RP11-118G23.1	0.00897958	6.32742	3.09322	0.00248452	0.0573651	-3.20257	Stable
RP1-283K11.3	0.0106211	6.3304	3.06584	0.00270449	0.059362	-3.2028	Stable
CTC-558O2.2	-0.117962	6.68727	-2.39306	0.0183244	0.163849	-3.20446	Stable
LINC00592	-0.125193	7.04561	-2.4059	0.0177231	0.161165	-3.2048	Stable
RP11-85B7.5	0.0437937	6.37932	2.6223	0.00991378	0.119295	-3.20481	Stable
RP11-285E23.2	0.052402	6.34015	2.9835	0.00347935	0.0688049	-3.20641	Stable
XXbac-B476C20.13	0.138449	6.66397	2.39987	0.0180032	0.162437	-3.20862	Stable
HS1BP3-IT1	0.0814289	6.56676	2.40829	0.0176131	0.161165	-3.2162	Stable
RP1-35C21.2	0.0637756	6.38809	2.65744	0.00899155	0.112069	-3.21819	Stable
AC073934.6	-0.0690877	6.35352	-2.56676	0.0115466	0.129663	-3.21879	Stable
RP11-22A3.2	0.110492	6.56329	2.4105	0.0175122	0.160803	-3.22207	Stable
RP1-223B1.1	0.0918462	6.76913	2.38298	0.0188087	0.165779	-3.22496	Stable
CTD-2363C16.1	0.0571243	6.34574	2.88455	0.00467934	0.0797607	-3.2258	Stable
KIAA1614-AS1	0.0961991	6.97372	2.38509	0.0187067	0.165286	-3.22632	Stable
RP11-114F10.2	0.0763081	6.40063	2.60364	0.0104375	0.123115	-3.22704	Stable
RP11-762H8.4	0.0887802	6.38584	2.62363	0.00987739	0.118977	-3.22772	Stable
AP006621.5	-0.0585884	7.21593	-2.40596	0.0177203	0.161165	-3.23087	Stable
RP11-58A18.1	0.0106236	6.32944	3.06473	0.00271384	0.059362	-3.23337	Stable
KB-1552D7.2	0.0711878	6.40599	2.55405	0.0119526	0.13138	-3.23337	Stable
RP11-4O1.2	0.0581091	7.33447	2.41188	0.0174492	0.160471	-3.23367	Stable
NTM-IT	0.0334114	6.33603	3.00967	0.00321331	0.065793	-3.23781	Stable
RP11-25H12.1	0.0854055	6.41513	2.56791	0.0115104	0.129378	-3.24192	Stable
RP11-57H14.3	0.0331634	6.36311	2.71691	0.00760603	0.103393	-3.24225	Stable
RP11-503D12.1	0.00697298	6.32412	3.10521	0.00239351	0.0564651	-3.24237	Stable
CTD-2377O17.1	-0.0762161	6.54518	-2.38283	0.0188161	0.165779	-3.24917	Stable
RP11-51B23.3	-0.0619049	6.41619	-2.43334	0.0164969	0.155671	-3.24987	Stable
U47924.31	-0.0992542	7.08943	-2.38527	0.0186978	0.165286	-3.25306	Stable
LINC01346	-0.0672095	6.37786	-2.49435	0.0140369	0.144254	-3.25498	Stable
RP11-262A16.1	0.0711708	6.57589	2.3859	0.0186675	0.165286	-3.2559	Stable
RP11-360I2.1	0.0725732	6.44142	2.46394	0.0152189	0.149749	-3.25742	Stable
CTB-193M12.3	0.0854087	6.55599	2.38894	0.0185209	0.16462	-3.26416	Stable
RP11-517B11.4	-0.104231	6.68105	-2.36337	0.0197843	0.169781	-3.26522	Stable
RP11-640A1.3	0.00875677	6.32549	3.09022	0.00250778	0.0575641	-3.26595	Stable
RP11-546B8.6	-0.0883664	6.35714	-2.58012	0.0111332	0.127296	-3.2666	Stable
DCUN1D2-AS	-0.0696152	6.41513	-2.42331	0.0169359	0.157941	-3.26855	Stable
LINC00294	0.055048	7.59683	2.42793	0.0167322	0.15653	-3.27181	Stable
AC006262.10	-0.0799965	6.46753	-2.38952	0.0184932	0.164496	-3.27519	Stable
RP11-489E7.4	-0.104534	6.73099	-2.35755	0.0200819	0.170455	-3.27534	Stable
AC004901.1	-0.036147	6.33325	-2.86365	0.0049771	0.0825163	-3.27743	Stable
B4GALT1-AS1	-0.0891764	6.99821	-2.36525	0.0196887	0.169448	-3.27928	Stable
AC009228.1	0.121546	6.74781	2.35739	0.0200902	0.170455	-3.27995	Stable
RGMB-AS1	-0.0877484	6.77723	-2.35441	0.0202445	0.171268	-3.28165	Stable
MINCR	-0.0839937	7.07789	-2.36861	0.0195193	0.168764	-3.28437	Stable
JAZF1-AS1	-0.0789969	6.45474	-2.39052	0.0184452	0.164275	-3.28548	Stable
RP11-769N22.1	-0.0558231	6.35358	-2.69055	0.00819433	0.107254	-3.286	Stable
HEXA-AS1	-0.0790474	7.01998	-2.36169	0.0198696	0.170199	-3.28905	Stable
AP000697.6	-0.017316	6.32762	-2.93977	0.0039697	0.0743898	-3.28954	Stable
RP11-127I20.7	0.0321567	6.34753	2.8695	0.00489213	0.081789	-3.29023	Stable
RP11-770J1.3	-0.102989	6.77088	-2.34842	0.0205573	0.172793	-3.29396	Stable
RP11-1060J15.9	0.0731498	6.56283	2.36998	0.0194503	0.16849	-3.29615	Stable
RP11-123I22.1	0.0068019	6.3247	3.07922	0.00259489	0.058579	-3.29811	Stable
RP11-328P23.4	0.0182963	6.34542	2.87921	0.00475382	0.0803773	-3.29964	Stable
LINC01069	-0.0509149	6.35079	-2.74113	0.00709957	0.10108	-3.30106	Stable
RP3-390M24.1	0.0368923	6.34468	2.89664	0.00451473	0.0782664	-3.30229	Stable
RP11-666A8.7	-0.0614244	6.48351	-2.37249	0.0193249	0.167647	-3.30372	Stable
AP000477.2	-0.0225915	6.33211	-2.90503	0.00440353	0.077644	-3.30609	Stable
CTD-2509G16.5	0.057518	6.38725	2.57265	0.0113628	0.128566	-3.30617	Stable
RP11-71E19.1	-0.107315	6.59115	-2.34819	0.0205696	0.172793	-3.30635	Stable
RP11-104E19.1	0.0985518	6.54407	2.3747	0.0192154	0.167257	-3.30728	Stable
KRT73-AS1	-0.154287	6.61078	-2.34475	0.0207512	0.173663	-3.309	Stable
RP11-659E9.2	-0.0768348	6.37178	-2.46799	0.0150562	0.14933	-3.31113	Stable
RP11-863P13.5	-0.107521	6.60016	-2.34337	0.0208248	0.17408	-3.31446	Stable
LINC01496	-0.102926	6.36014	-2.5158	0.0132533	0.140751	-3.3148	Stable
AC007278.2	0.0943915	6.54349	2.37017	0.0194411	0.16849	-3.31489	Stable
RP11-963H4.3	-0.075578	6.44025	-2.38239	0.0188373	0.165811	-3.31732	Stable
RP11-583F24.8	0.0134294	6.32762	3.05518	0.00279499	0.0600068	-3.31743	Stable
AP000855.4	-0.0164145	6.32802	-2.97862	0.00353116	0.0693319	-3.31953	Stable
ZBTB46-AS1	0.0340929	6.3463	2.84217	0.00530103	0.0860931	-3.32075	Stable
RP11-120K24.5	-0.0795491	6.50708	-2.35531	0.0201976	0.171113	-3.32119	Stable
CBR3-AS1	-0.0540932	7.48324	-2.39548	0.0182096	0.163189	-3.32162	Stable
AP003068.12	-0.00861896	6.32757	-2.95447	0.00379822	0.0720816	-3.32422	Stable
NREP-AS1	0.00699322	6.32395	3.07808	0.002604	0.058579	-3.32565	Stable
RPPH1	0.228538	7.46141	2.37367	0.0192666	0.167384	-3.3267	Stable
RP13-487K5.1	-0.105209	6.37371	-2.47603	0.0147386	0.147597	-3.32786	Stable
RP5-968P14.2	-0.0749575	6.9846	-2.33836	0.0210927	0.175274	-3.33114	Stable
LINC00506	0.0819168	6.86812	2.32923	0.0215892	0.1781	-3.33246	Stable
SPATA13-AS1	0.0395513	6.34213	2.92022	0.0042087	0.0764677	-3.33301	Stable
RP11-650P15.1	-0.0777726	6.42149	-2.38611	0.0186571	0.165286	-3.33401	Stable
RP11-438F14.3	-0.0885029	6.3932	-2.41771	0.0171858	0.159152	-3.33658	Stable
RP11-561I11.3	-0.156692	6.47384	-2.3508	0.0204323	0.17249	-3.33745	Stable
RP11-386E5.1	-0.109192	6.42348	-2.37641	0.0191306	0.166931	-3.3399	Stable
RP4-585I14.3	0.0813308	6.45463	2.41448	0.0173313	0.159879	-3.34031	Stable
ARHGEF38-IT1	0.0232407	6.32599	3.06338	0.00272517	0.059362	-3.34137	Stable
GS1-124K5.4	-0.0899879	6.93846	-2.33063	0.0215122	0.177587	-3.34166	Stable
AP001628.6	0.0294491	6.34106	2.91234	0.00430879	0.0769971	-3.34194	Stable
RP11-155L15.1	-0.0778171	6.49003	-2.34979	0.0204852	0.172507	-3.34304	Stable
RP11-572C21.1	-0.0729909	6.36156	-2.54148	0.0123669	0.134933	-3.34322	Stable
AC093627.8	-0.115853	6.65377	-2.3253	0.0218061	0.179023	-3.34364	Stable
RP11-802E16.3	0.0892526	7.05457	2.33185	0.0214458	0.177285	-3.34413	Stable
LA16c-2F2.8	-0.0295001	6.33879	-2.9027	0.00443421	0.0777908	-3.34446	Stable
RP11-303E16.7	-0.0553335	6.4058	-2.40035	0.0179809	0.162437	-3.3458	Stable
RP11-344N10.2	0.01523	6.32656	3.05896	0.00276256	0.0597404	-3.34867	Stable
RP11-507J18.2	0.0265181	6.33091	3.02113	0.00310282	0.0640802	-3.34972	Stable
RP4-794I6.4	-0.0750935	7.12554	-2.34045	0.0209806	0.174812	-3.34997	Stable
AC007292.3	-0.0902256	7.00245	-2.32657	0.0217357	0.178568	-3.35849	Stable
KB-7G2.9	0.0751572	6.39942	2.49154	0.0141427	0.145035	-3.36056	Stable
RP11-350F16.1	-0.188535	6.51469	-2.3283	0.0216403	0.178398	-3.36296	Stable
RP11-73G16.2	-0.0801585	6.47222	-2.34484	0.0207463	0.173663	-3.36461	Stable
LINC00685	-0.0651574	6.54078	-2.32757	0.0216806	0.178412	-3.36496	Stable
RP11-402D21.2	-0.068586	6.48234	-2.34035	0.0209856	0.174812	-3.36966	Stable
AC005301.9	-0.142563	7.11401	-2.33248	0.0214112	0.177121	-3.36992	Stable
RP1-29C18.8	0.130145	6.76473	2.30965	0.0226888	0.182381	-3.37466	Stable
RP11-290L1.5	0.0126223	6.33378	2.96902	0.0036352	0.0705795	-3.37674	Stable
TCEAL3-AS1	0.0516744	6.37585	2.58051	0.0111212	0.127296	-3.37733	Stable
LL21NC02-1C16.1	-0.0810803	6.57867	-2.31482	0.0223934	0.181458	-3.37757	Stable
C7orf65	-0.0708697	6.39091	-2.40552	0.0177409	0.161166	-3.38135	Stable
LINC00163	-0.104655	6.56235	-2.31375	0.0224542	0.181719	-3.38231	Stable
RP11-305A4.3	-0.0502753	6.36072	-2.60819	0.0103075	0.122673	-3.38292	Stable
RP11-7I15.3	-0.0993158	6.38348	-2.4096	0.0175532	0.160932	-3.38424	Stable
RP11-493L12.4	0.0643082	6.4723	2.36815	0.0195426	0.168764	-3.38623	Stable
RP11-501C14.5	0.00984306	6.32518	3.05357	0.00280883	0.0601957	-3.38634	Stable
CTA-305I2.1	-0.0786947	6.39943	-2.38353	0.018782	0.165779	-3.38716	Stable
RP11-223P11.3	-0.0943338	6.58793	-2.30853	0.0227527	0.182772	-3.38732	Stable
RP11-386M24.9	0.0108904	6.32903	3.00652	0.00324435	0.0662014	-3.38836	Stable
CTD-2619J13.23	-0.0853665	6.50145	-2.32045	0.0220763	0.179886	-3.39475	Stable
CTD-2334D19.1	0.0769608	6.55885	2.32334	0.021915	0.179177	-3.39559	Stable
RP11-473C18.3	0.0578322	6.41122	2.44425	0.0160307	0.154197	-3.39943	Stable
ANKRD10-IT1	0.0844299	7.20006	2.31597	0.0223284	0.181279	-3.40077	Stable
LINC00608	-0.0657107	6.3505	-2.60283	0.0104608	0.123146	-3.40082	Stable
RP11-202G11.2	-0.045706	6.34372	-2.71656	0.00761351	0.103393	-3.40151	Stable
LL22NC03-27C5.1	-0.166958	6.36884	-2.4705	0.0149563	0.148654	-3.40186	Stable
LINC01133	-0.0967427	7.41958	-2.35122	0.0204104	0.172427	-3.40208	Stable
RP4-621F18.2	0.114112	6.88549	2.29417	0.0235922	0.186503	-3.40247	Stable
RP11-440I14.3	-0.122736	6.7359	-2.29379	0.0236149	0.186559	-3.40275	Stable
RP11-109N23.4	-0.0662049	6.68152	-2.29466	0.0235631	0.186397	-3.40286	Stable
CTD-2313J23.1	-0.114954	6.35888	-2.49626	0.0139655	0.14417	-3.40574	Stable
FGF10-AS1	0.0712	6.44789	2.38801	0.0185657	0.164895	-3.40676	Stable
RP5-1024N4.2	0.0337832	6.34316	2.85027	0.00517673	0.0846502	-3.41177	Stable
RP11-45K10.2	-0.0753843	6.3558	-2.54318	0.0123101	0.134565	-3.4118	Stable
RP11-333E1.2	-0.0736959	6.46869	-2.32454	0.021848	0.17912	-3.41217	Stable
RP11-363E7.4	-0.0693193	7.35907	-2.3364	0.0211985	0.175849	-3.41256	Stable
BEAN1-AS1	-0.0781407	6.53256	-2.30462	0.022979	0.18409	-3.41294	Stable
AC063980.3	-0.0186338	6.33044	-2.82589	0.00555933	0.0883054	-3.41739	Stable
RP4-633O19__A.1	0.0571115	6.4053	2.47141	0.0149206	0.148423	-3.41818	Stable
RP3-448I9.2	0.0251431	6.33743	2.93426	0.00403571	0.0750378	-3.4183	Stable
RP11-184D12.1	-0.0284326	6.33487	-2.71832	0.00757565	0.103385	-3.41981	Stable
RP11-562L8.1	-0.14692	6.36623	-2.47867	0.0146356	0.147096	-3.42265	Stable
RP11-71L14.4	-0.0930134	6.53808	-2.29638	0.0234613	0.18588	-3.42564	Stable
AJ011932.1	-0.0653246	6.45737	-2.32376	0.0218912	0.179177	-3.42579	Stable
RP4-758J18.7	-0.0681009	6.53909	-2.29722	0.0234117	0.18588	-3.42632	Stable
GATM-AS1	-0.10776	6.49897	-2.30265	0.0230934	0.184718	-3.42844	Stable
RP11-686D22.8	0.0889488	7.03089	2.28688	0.0240289	0.188377	-3.43066	Stable
RP1-30E17.2	0.107466	6.55767	2.31174	0.0225689	0.18196	-3.43068	Stable
RP11-196O2.1	-0.069728	6.35448	-2.48646	0.0143354	0.145667	-3.4316	Stable
RP11-563P16.1	0.0661972	6.44296	2.38057	0.0189262	0.166213	-3.43327	Stable
RP11-94M14.2	0.0792472	6.46436	2.35979	0.0199667	0.170347	-3.43564	Stable
MKRN3-AS1	0.0427931	6.36789	2.60641	0.0103583	0.122696	-3.43706	Stable
LINC01559	0.155298	6.81447	2.2764	0.0246685	0.190711	-3.4385	Stable
RP11-121A8.1	0.0670746	6.77869	2.27523	0.024741	0.190784	-3.4387	Stable
CTD-2382E5.6	0.0821696	6.66675	2.28114	0.0243775	0.18982	-3.44025	Stable
AC092667.2	-0.0772302	6.41956	-2.33823	0.0210998	0.175274	-3.44093	Stable
RP11-379H8.1	-0.0225896	6.3274	-2.91912	0.00422261	0.0765652	-3.44308	Stable
RP11-84A14.5	0.028126	6.33295	2.96553	0.00367367	0.0710162	-3.44534	Stable
LINC00460	0.124635	6.74943	2.27431	0.0247984	0.190857	-3.44535	Stable
MIR497HG	-0.0759507	7.17845	-2.29716	0.0234153	0.18588	-3.44883	Stable
RP11-350J20.12	-0.149311	7.02602	-2.28355	0.0242303	0.189075	-3.45262	Stable
LINC00112	-0.0751725	6.41433	-2.33717	0.0211569	0.175626	-3.45435	Stable
RP11-462G2.1	-0.150685	6.9342	-2.27543	0.024729	0.190784	-3.45493	Stable
LINC01270	0.0729047	7.0607	2.27566	0.0247144	0.190784	-3.45808	Stable
RP11-5L12.1	0.110189	6.46444	2.361	0.019905	0.170205	-3.45911	Stable
RP11-753D20.3	0.0215882	6.32946	2.99101	0.003401	0.0679349	-3.45942	Stable
LINC00989	-0.105297	6.87013	-2.26782	0.0252037	0.192677	-3.45955	Stable
RP11-660L16.2	-0.129835	7.08212	-2.28335	0.024243	0.189075	-3.46162	Stable
MEIS1-AS2	0.0829086	6.45448	2.36156	0.0198765	0.170199	-3.46317	Stable
LINC00313	0.104066	6.76812	2.2635	0.0254767	0.193951	-3.46363	Stable
AC007319.1	-0.117372	6.76778	-2.26246	0.0255428	0.19433	-3.46429	Stable
AP000998.2	0.010123	6.32386	3.03426	0.00298059	0.0628191	-3.47092	Stable
RP11-356M20.3	0.092577	6.52748	2.30029	0.0232314	0.185122	-3.47188	Stable
RP11-503P10.1	-0.0904837	6.70051	-2.25752	0.0258591	0.194866	-3.47398	Stable
RP11-170M17.1	-0.0617244	6.36529	-2.43927	0.0162417	0.154978	-3.47419	Stable
LINC01480	0.0906405	6.88197	2.25658	0.0259201	0.194866	-3.47593	Stable
RHOXF1-AS1	-0.131299	6.72557	-2.25627	0.0259397	0.194866	-3.47629	Stable
RP11-386M24.3	-0.0938387	6.43547	-2.30517	0.0229471	0.183962	-3.48071	Stable
RP3-508I15.22	0.0693534	6.49004	2.31048	0.0226412	0.182121	-3.48182	Stable
RP11-120J1.1	-0.0853644	6.53302	-2.2691	0.0251233	0.192498	-3.48253	Stable
RP11-546M21.6	-0.025133	6.32823	-2.8928	0.00456645	0.0786576	-3.48316	Stable
RP11-22L13.1	0.0552512	6.44769	2.33941	0.0210365	0.175113	-3.48589	Stable
RP11-210M15.1	-0.101621	6.38252	-2.3621	0.0198488	0.170199	-3.48827	Stable
RP11-396B14.2	0.0679279	6.46448	2.32677	0.0217247	0.178568	-3.49134	Stable
LINC00937	0.0870337	6.85229	2.24739	0.026519	0.197725	-3.49264	Stable
RP11-319G6.3	0.0439843	6.3435	2.83945	0.00534346	0.0861959	-3.49411	Stable
LINC00463	-0.0495193	6.34832	-2.71354	0.00767891	0.103574	-3.49539	Stable
LINC01362	0.0585436	6.34989	2.73453	0.00723431	0.101715	-3.49569	Stable
FREM2-AS1	-0.00576402	6.32606	-2.94381	0.00392186	0.0736089	-3.49571	Stable
RP11-135A1.3	0.0219337	6.34136	2.84961	0.0051868	0.0846989	-3.49597	Stable
RP11-443B7.3	0.0790792	6.54024	2.27944	0.0244813	0.190009	-3.49799	Stable
LINC00525	0.0914664	6.52995	2.28561	0.0241057	0.188437	-3.50053	Stable
DNM1P35	-0.0822069	6.6326	-2.24688	0.0265525	0.197851	-3.50118	Stable
RP11-474C8.8	-0.0578192	6.40823	-2.32485	0.0218309	0.179103	-3.50126	Stable
RP11-436H11.5	0.0804067	6.45091	2.34234	0.0208797	0.174294	-3.50206	Stable
RP11-122G18.10	0.0578295	6.35227	2.74076	0.007107	0.10108	-3.50223	Stable
DISC1-IT1	0.0826101	6.45454	2.3387	0.0210746	0.175274	-3.50338	Stable
RP11-404F10.2	0.0886511	6.75355	2.24267	0.0268312	0.199305	-3.50427	Stable
LINC01547	-0.0788549	7.2773	-2.28037	0.0244245	0.189914	-3.50673	Stable
RP11-96H19.1	0.0882731	7.0678	2.25081	0.0262944	0.196511	-3.50697	Stable
RP11-705C15.3	0.100836	7.34376	2.27616	0.0246836	0.190711	-3.5122	Stable
RP11-736G13.1	0.0208778	6.33354	2.93592	0.00401572	0.0748994	-3.51725	Stable
CACNA1G-AS1	-0.0670406	6.55714	-2.24764	0.0265026	0.197725	-3.51781	Stable
LINC01581	-0.0860025	6.36187	-2.46426	0.0152058	0.149749	-3.51976	Stable
RP11-167B3.2	-0.0718956	6.4115	-2.30615	0.0228902	0.183752	-3.52004	Stable
RP11-154F14.2	0.00698874	6.32365	3.01256	0.00318518	0.0654415	-3.52087	Stable
RP11-310H4.3	0.0251584	6.34757	2.78843	0.00619788	0.0930034	-3.52087	Stable
CTD-3193O13.14	0.0770139	6.34372	2.8008	0.00597992	0.0914535	-3.52165	Stable
POT1-AS1	0.0941518	6.68488	2.23823	0.0271278	0.200139	-3.52192	Stable
RP11-404O13.5	0.0806126	6.50634	2.28323	0.0242501	0.189075	-3.52381	Stable
RP4-686C3.7	0.0532904	6.40311	2.40581	0.0177272	0.161165	-3.52604	Stable
RP11-182J1.18	-0.0650961	6.88653	-2.23232	0.0275269	0.201341	-3.52793	Stable
RP11-218E20.3	0.0995948	7.01789	2.23517	0.0273337	0.20072	-3.52952	Stable
KRBOX1-AS1	-0.0487492	6.36519	-2.42209	0.0169902	0.1582	-3.53383	Stable
HEIH	-0.0542944	7.64392	-2.32044	0.022077	0.179886	-3.53397	Stable
NR2F2-AS1	0.0966011	6.9138	2.22512	0.02802	0.201978	-3.53839	Stable
RP1-161P9.5	0.0624752	6.45108	2.31551	0.0223543	0.181279	-3.54008	Stable
BRWD1-AS2	-0.0728568	6.81229	-2.22247	0.0282038	0.202447	-3.54158	Stable
MYCBP2-AS1	-0.0970449	6.92329	-2.22627	0.0279409	0.201651	-3.54566	Stable
CTD-2162K18.4	-0.0772533	6.55988	-2.23035	0.0276609	0.201643	-3.54963	Stable
C20orf197	0.106733	6.94682	2.22031	0.0283544	0.202937	-3.55003	Stable
RP11-281P23.2	0.0655617	6.44564	2.32186	0.0219973	0.179604	-3.55022	Stable
RP11-165D7.5	0.0784059	6.69779	2.22152	0.02827	0.202678	-3.55043	Stable
RP11-274J7.2	0.0806846	6.46617	2.30248	0.0231033	0.184718	-3.55106	Stable
RP5-940J5.8	-0.072999	6.3578	-2.39884	0.0180515	0.162532	-3.5523	Stable
RP1-60N8.1	0.120245	6.65055	2.22882	0.0277659	0.201643	-3.55241	Stable
TNKS2-AS1	-0.0879265	6.69225	-2.21699	0.0285865	0.203602	-3.55249	Stable
RP11-444D13.1	0.00707669	6.32375	2.99963	0.00331309	0.0670312	-3.55391	Stable
RP5-1098D14.1	-0.0797664	6.5234	-2.23406	0.0274084	0.20072	-3.55639	Stable
AC002472.11	0.0573931	6.40578	2.39388	0.0182855	0.163624	-3.55764	Stable
RP11-707P20.1	-0.0085507	6.32592	-2.91458	0.00428022	0.0767161	-3.55776	Stable
RP11-339B21.13	-0.0720847	6.66353	-2.21306	0.0288641	0.204846	-3.56269	Stable
RP11-283G6.4	0.0716773	6.44743	2.31648	0.0222996	0.181279	-3.56271	Stable
OPCML-IT1	-0.0908356	6.35465	-2.43023	0.016632	0.156082	-3.56465	Stable
RP11-687M24.7	0.044264	6.34752	2.73486	0.00722757	0.101715	-3.56523	Stable
RP11-398G24.2	0.0250687	6.34299	2.80589	0.00589235	0.0908746	-3.56627	Stable
RP11-512C24.3	-0.114885	6.35296	-2.46083	0.0153445	0.150137	-3.5684	Stable
RP11-501J20.5	-0.0687082	6.50118	-2.23452	0.0273778	0.20072	-3.56957	Stable
PLCL2-AS1	0.00681052	6.32388	2.99181	0.00339274	0.0679349	-3.5706	Stable
CTD-2540B15.13	-0.120556	7.13861	-2.23362	0.0274382	0.200816	-3.57089	Stable
RP11-115D19.2	0.0619844	6.38966	2.44543	0.0159809	0.153978	-3.57223	Stable
CTC-525D6.2	0.00970484	6.32642	2.97901	0.00352701	0.0693319	-3.57367	Stable
RP11-214O1.1	-0.0497687	6.35817	-2.52198	0.0130349	0.139175	-3.57448	Stable
KB-1836B5.1	0.0793808	6.69117	2.20924	0.0291356	0.205829	-3.57505	Stable
TGFA-IT1	0.0501337	6.41544	2.34098	0.0209521	0.174777	-3.57513	Stable
RP11-326E22.1	0.0569845	6.38057	2.50632	0.0135945	0.143094	-3.57597	Stable
ITCH-IT1	0.0166572	6.34112	2.81104	0.00580486	0.0897573	-3.57599	Stable
AC006000.5	-0.0437354	6.34258	-2.62636	0.0098032	0.118803	-3.57653	Stable
LHFPL3-AS1	-0.140401	6.83196	-2.20384	0.0295239	0.20731	-3.58148	Stable
LINC00895	-0.040684	6.35024	-2.67108	0.00865491	0.11026	-3.58168	Stable
RP11-588H23.3	0.129766	6.96229	2.20348	0.0295494	0.207355	-3.58293	Stable
CTD-2026K11.2	0.0486522	6.38515	2.45944	0.0154009	0.15032	-3.58523	Stable
RP11-378A12.1	-0.0743609	6.41116	-2.27742	0.0246059	0.190604	-3.58636	Stable
RP11-744N12.3	0.0695085	6.49178	2.25849	0.0257973	0.194531	-3.58756	Stable
CTD-2227I18.1	0.031415	6.34558	2.75106	0.00690083	0.100083	-3.59183	Stable
RP11-557N21.1	-0.0803606	6.6518	-2.19796	0.0299514	0.209449	-3.59253	Stable
RP3-377H17.2	0.0338027	6.3311	2.92675	0.00412745	0.0760549	-3.59286	Stable
RP11-479O16.1	0.0587073	6.34964	2.73131	0.0073011	0.101881	-3.59331	Stable
RP11-358N2.2	0.076937	6.57746	2.21738	0.028559	0.203602	-3.59563	Stable
RP11-513M16.7	-0.0798529	6.77197	-2.19328	0.0302959	0.210267	-3.59587	Stable
AP000654.4	0.116078	6.73846	2.19628	0.0300743	0.209913	-3.5962	Stable
RP13-270P17.3	-0.0833775	6.99946	-2.20405	0.0295088	0.20731	-3.59852	Stable
[truncated: 10,732 more rows]
