# Supplementary material for: The landscape of long noncoding RNA during cutaneous squamous cell carcinoma progression
Source: Br J Dermatol. 2025 Mar 27;193(3):490–501. doi: 10.1093/bjd/ljaf108 (PMC12360040; doi:10.1093/bjd/ljaf108)
Supplement: ljaf108_Supplementary_Data [file ljaf108_supplementary_data.zip › Supp table 9 - Genes significantly correlated with LINC00941 expression.xlsx]

## Sheet: Supplementary table 9
Gene	cor	p	Z	t
TSPAN6	0.00673083	0.944362	0.0699499	0.0699505
DPM1	0.500142	2.64767e-08	5.71052	6.00227
SCYL3	-0.52895	2.84468e-09	-6.1178	6.47733
C1orf112	0.391258	2.37421e-05	4.29499	4.4183
FGR	0.245579	0.00971097	2.60537	2.63275
CFH	-0.233578	0.0140544	-2.47306	2.49647
FUCA2	0.522395	4.81359e-09	6.02367	6.36667
GCLC	-0.0302008	0.754127	-0.313952	0.314
NFYA	0.40555	1.10647e-05	4.47153	4.61079
STPG1	0.42819	3.06557e-06	4.75633	4.92413
NIPAL3	-0.0967698	0.31456	-1.00882	1.0104
LAS1L	0.134802	0.160296	1.40948	1.4138
ENPP4	-0.385686	3.16748e-05	-4.22678	4.34429
SEMA3F	-0.128977	0.17931	-1.34787	1.35166
CFTR	-0.409917	8.70011e-06	-4.52597	4.67041
ANKIB1	0.18533	0.0525767	1.94852	1.95996
CYP51A1	-0.00264635	0.97811	-0.0275017	0.0275018
KRIT1	-0.0486667	0.613637	-0.506159	0.506359
RAD52	-0.143277	0.135371	-1.49929	1.5045
MYH16	0.482417	9.46144e-08	5.46769	5.72346
BAD	0.0473232	0.623472	0.492165	0.492349
LAP3	0.373343	5.89e-05	4.07692	4.1823
CD99	-0.0121227	0.899972	-0.125989	0.125992
HS3ST1	0.68425	1.71832e-16	8.69902	9.75107
AOC1	-0.12253	0.202225	-1.2798	1.28304
WNT16	-0.428398	3.02842e-06	-4.75897	4.92705
HECW1	0.00255618	0.978856	0.0265647	0.0265647
MAD1L1	0.0157564	0.870222	0.163759	0.163765
LASP1	0.644848	2.90091e-14	7.96496	8.76798
SNX11	0.411428	7.99942e-06	4.54486	4.69113
TMEM176A	0.00075288	0.993772	0.00782416	0.00782416
M6PR	0.567288	1.0357e-10	6.6876	7.15882
KLHL13	0.31478	0.000810168	3.38626	3.4465
CYP26B1	0.0313009	0.745472	0.325394	0.325448
ICA1	-0.600947	3.89652e-12	-7.21878	7.81347
DBNDD1	-0.146992	0.125426	-1.53873	1.54436
ALS2	-0.231215	0.015085	-2.44711	2.46978
CASP10	0.41847	5.37989e-06	4.63327	4.78829
CFLAR	-0.0285779	0.766952	-0.297071	0.297111
TFPI	-0.310714	0.000954048	-3.33942	3.39718
NDUFAF7	0.0636431	0.508908	0.662294	0.662742
RBM5	-0.410455	8.44459e-06	-4.53269	4.67777
MTMR7	-0.28136	0.00290499	-3.00502	3.04707
SLC7A2	-0.580236	3.06499e-11	-6.88821	7.40377
ARF5	-0.0848049	0.378389	-0.88344	0.884505
SARM1	-0.658707	5.21177e-15	-8.21538	9.09819
POLDIP2	0.342245	0.000252562	3.70624	3.7853
PLXND1	-0.175268	0.0670367	-1.84044	1.85007
AK2	0.278922	0.00317023	2.97752	3.01843
CD38	0.302428	0.00132182	3.24437	3.29733
FKBP4	0.165674	0.0836785	1.73775	1.74586
KDM1A	0.348691	0.000189058	3.78231	3.86637
RBM6	-0.403936	1.20824e-05	-4.45147	4.58885
CAMKK1	-0.564078	1.38936e-10	-6.63855	7.09933
RECQL	0.493109	4.4266e-08	5.61351	5.8905
VPS50	-0.0228614	0.812607	-0.237624	0.237645
HSPB6	-0.444182	1.16894e-06	-4.96158	5.15223
ARHGAP33	-0.393035	2.16338e-05	-4.3168	4.44201
NDUFAB1	0.301436	0.00137357	3.23303	3.28543
PDK4	-0.407416	9.98849e-06	-4.49477	4.63622
ABCB5	-0.402322	1.31877e-05	-4.43145	4.56697
SLC25A13	0.268814	0.00451697	2.86396	2.90035
ST7	0.0682055	0.478946	0.709914	0.710467
CDC27	0.595095	7.08354e-12	7.12411	7.69535
HCCS	0.62778	2.13746e-13	7.66686	8.3815
DVL2	-0.239745	0.0116476	-2.54095	2.56635
PRSS22	0.355093	0.000140929	3.85825	3.94749
UPF1	-0.0374411	0.697767	-0.389281	0.389372
SKAP2	0.304141	0.00123661	3.26398	3.3179
SLC25A5	0.00859725	0.92897	0.0893475	0.0893486
MCUB	0.6441	3.17476e-14	7.95166	8.75058
HOXA11	-0.0934024	0.331775	-0.973503	0.974928
POLR2J	0.094128	0.328016	0.981111	0.982569
DHX33	0.266353	0.00491405	2.83641	2.87176
MEOX1	-0.403927	1.20884e-05	-4.45136	4.58873
THSD7A	-0.274846	0.00366242	-2.93165	2.97069
LIG3	-0.419038	5.20842e-06	-4.64042	4.79617
RPAP3	0.238023	0.0122804	2.52197	2.5468
ACSM3	-0.536686	1.50696e-09	-6.23007	6.61001
AC004381.6	-0.128824	0.179831	-1.34625	1.35002
CIAPIN1	0.338259	0.000301142	3.6594	3.73549
SPPL2B	-0.304177	0.00123487	-3.26439	3.31834
FAM214B	0.279454	0.00311057	2.98352	3.02467
COPZ2	0.116913	0.223848	1.22057	1.22338
PRKAR2B	-0.433167	2.28282e-06	-4.81984	4.9945
MSL3	0.164664	0.0856071	1.72696	1.73492
CREBBP	-0.3476	0.000198642	-3.76941	3.85261
TSPOAP1	-0.377968	4.68198e-05	-4.13288	4.24269
GCFC2	-0.0886369	0.357141	-0.923566	0.924782
WDR54	0.464175	3.26165e-07	5.22338	5.4461
CROT	-0.119978	0.211854	-1.25289	1.25592
ABCB4	-0.485553	7.59187e-08	-5.51026	5.77211
KMT2E	-0.431905	2.46115e-06	-4.8037	4.9766
RHBDD2	0.0467912	0.627385	0.486624	0.486802
SOX8	-0.506742	1.61721e-08	-5.8024	6.10861
IBTK	0.241972	0.0108717	2.56552	2.59166
ZNF195	0.113658	0.237098	1.18629	1.18887
MYCBP2	-0.583554	2.22409e-11	-6.94034	7.46787
FBXL3	-0.237905	0.0123245	-2.52068	2.54547
ITGAL	0.17066	0.074659	1.79108	1.79996
PDK2	-0.230584	0.0153712	-2.44018	2.46266
ITGA3	0.74788	6.16247e-21	10.0611	11.708
ZFX	-0.0640579	0.506144	-0.666622	0.667079
LAMP2	0.333228	0.000374781	3.60047	3.67293
ITGA2B	0.138192	0.149944	1.44538	1.45004
GDE1	-0.397227	1.73334e-05	-4.36843	4.49822
C19orf60	-0.142691	0.136994	-1.49308	1.49822
CRLF1	-0.309966	0.00098294	-3.33081	3.38813
OSBPL7	0.191263	0.0453292	2.01245	2.02505
TMEM98	-0.452895	6.76889e-07	-5.07495	5.27907
YBX2	-0.537582	1.39862e-09	-6.24316	6.62552
KRT33A	-0.110956	0.248505	-1.15785	1.16025
MAP3K14	-0.27224	0.00401199	-2.90238	2.94026
TMEM132A	0.595167	7.03206e-12	7.12527	7.69679
AP2B1	0.459532	4.41925e-07	5.16204	5.37694
ZNF263	-0.266199	0.00493978	-2.8347	2.86998
CX3CL1	-0.177314	0.0638597	-1.86239	1.87237
SPATA20	-0.119996	0.211785	-1.25308	1.25612
CACNA1G	-0.521394	5.21101e-09	-6.00937	6.34992
TNFRSF12A	0.689065	8.68456e-17	8.79369	9.88131
DLX6	-0.494998	3.86028e-08	-5.63947	5.92036
MAP3K9	-0.0149449	0.876852	-0.155323	0.155329
RALA	0.635083	9.23312e-14	7.79308	8.54429
BAIAP2L1	0.358583	0.000119758	3.8998	3.99197
KDM7A	0.0718932	0.45544	0.748428	0.749075
ETV1	-0.0983748	0.306563	-1.02566	1.02732
AGK	0.420986	4.65887e-06	4.665	4.82325
ALDH3B1	-0.237112	0.012627	-2.51194	2.53647
TTC22	-0.0196335	0.838678	-0.204063	0.204076
PHTF2	0.458657	4.6771e-07	5.15052	5.36398
FARP2	-0.322931	0.000579755	-3.48055	3.54599
GGCT	-0.212831	0.0255933	-2.24613	2.26366
DBF4	0.503244	2.10288e-08	5.7536	6.05207
TBXA2R	0.000184839	0.998471	0.0019209	0.0019209
IFRD1	0.0921894	0.338119	0.960789	0.962158
COX10	0.29645	0.0016627	3.17612	3.2258
GTF2IRD1	0.00548655	0.954636	0.0570185	0.0570188
PAF1	0.407254	1.0078e-05	4.49274	4.634
VPS41	-0.127038	0.18599	-1.32739	1.331
ARHGAP44	-0.464094	3.27914e-07	-5.2223	5.44489
ELAC2	0.195636	0.040536	2.05966	2.07317
SCIN	-0.502613	2.20421e-08	-5.74482	6.04191
ARSD	-0.144071	0.133198	-1.50771	1.51301
PNPLA4	-0.201957	0.0343622	-2.12805	2.14295
ADIPOR2	0.0420486	0.662718	0.437239	0.437368
PRSS21	0.0358363	0.710131	0.372581	0.372661
MARK4	-0.334617	0.000352954	-3.61671	3.69016
PROM1	-0.274765	0.00367288	-2.93074	2.96974
CCDC124	0.228231	0.0164803	2.41436	2.43614
CEACAM21	0.172067	0.0722614	1.80614	1.81524
PAFAH1B1	0.0349165	0.717252	0.36301	0.363084
NOS2	0.107527	0.26352	1.12179	1.12397
DNAH9	-0.384433	3.37725e-05	-4.21149	4.32772
KIAA0100	-0.0247549	0.797407	-0.257313	0.257339
SLC13A2	-0.329962	0.000431108	-3.56234	3.63251
GAS7	-0.662376	3.25811e-15	-8.28304	9.18831
TRAPPC6A	-0.75595	1.35004e-21	-10.254	12.0008
MATK	0.036296	0.706581	0.377365	0.377448
CEACAM7	-0.1811	0.0583076	-1.90303	1.91369
CD79B	-0.122746	0.201424	-1.28208	1.28534
ST7L	-0.24492	0.00991429	-2.59809	2.62524
TKTL1	-0.431833	2.47173e-06	-4.80278	4.97558
PAX6	0.0246351	0.798366	0.256067	0.256093
RPUSD1	0.287253	0.00234454	3.07165	3.11657
RHBDF1	-0.0579898	0.547333	-0.603324	0.603663
LUC7L	-0.144359	0.132415	-1.51078	1.5161
CACNA2D2	-0.593508	8.31275e-12	-7.09862	7.66365
BAIAP3	-0.394072	2.04857e-05	-4.32955	4.45588
TSR3	0.43763	1.74548e-06	4.87707	5.05807
PIGQ	-0.105381	0.273223	-1.09923	1.10128
CRAMP1	-0.390456	2.47564e-05	-4.28514	4.40761
TEAD3	-0.223091	0.0191459	-2.35809	2.37837
SELE	0.00371932	0.969239	0.0386524	0.0386525
DNAJC11	0.2914	0.00201073	3.11869	3.16571
FMO3	-0.188702	0.0483484	-1.98484	1.99693
MYLIP	-0.48623	7.23787e-08	-5.51946	5.78263
E2F2	-0.282122	0.00282626	-3.01363	3.05604
PSMB1	0.460082	4.26408e-07	5.16929	5.3851
JARID2	-0.0370444	0.700817	-0.385153	0.385241
CDKL5	0.458603	4.69351e-07	5.14981	5.36318
CDK11A	-0.0256024	0.790627	-0.266126	0.266155
NADK	-0.124919	0.193498	-1.30502	1.30845
TFAP2B	-0.633547	1.10369e-13	-7.76637	8.50972
DLEC1	-0.388535	2.73515e-05	-4.26161	4.38206
CYTH3	-0.386985	2.96308e-05	-4.24264	4.36148
ADAM22	-0.637337	7.09364e-14	-7.83244	8.5953
SYPL1	0.47559	1.51623e-07	5.37562	5.61858
CYB561	-0.230142	0.0155744	-2.43533	2.45768
SPAG9	0.202615	0.0337675	2.13518	2.15023
CELSR3	0.136749	0.154286	1.4301	1.43462
AASS	-0.188612	0.0484577	-1.98387	1.99594
PLEKHG6	-0.472903	1.82038e-07	-5.3396	5.57766
SS18L2	-0.0258278	0.788826	-0.26847	0.2685
MPND	-0.389536	2.59689e-05	-4.27387	4.39537
MGST1	-0.2694	0.00442676	-2.87053	2.90717
CRY1	-0.362676	9.8702e-05	-3.9487	4.0444
NFIX	-0.647102	2.20738e-14	-8.00516	8.82064
ST3GAL1	0.28865	0.00222685	3.08749	3.13311
MMP25	0.39143	2.35306e-05	4.29709	4.42059
IL32	0.267119	0.00478721	2.84499	2.88065
PKD1	-0.583698	2.19311e-11	-6.94262	7.47067
MAPK8IP2	-0.250745	0.00823829	-2.66259	2.69181
MED24	0.267128	0.00478573	2.84509	2.88076
RHOBTB2	0.0942723	0.327271	0.982624	0.984089
HEATR5B	-0.530834	2.44038e-09	-6.14503	6.50944
SEC62	0.0806393	0.402337	0.839851	0.840766
RPS20	-0.309244	0.00101154	-3.32252	3.37941
CSDE1	-0.0607759	0.528221	-0.632381	0.632771
UBE3C	0.477664	1.31528e-07	5.40351	5.6503
REV3L	-0.430354	2.6983e-06	-4.7839	4.95466
TENM1	-0.580759	2.91462e-11	-6.8964	7.41383
IYD	-0.330924	0.000413763	-3.57356	3.6444
FAM76A	-0.328837	0.000452257	-3.54922	3.61862
TRAF3IP3	0.152582	0.111532	1.59816	1.60447
POMT2	0.143052	0.135993	1.4969	1.50208
VTA1	0.277488	0.00333614	2.96138	3.00162
MLXIPL	-0.561345	1.77987e-10	-6.59698	7.04905
BAZ1B	0.429912	2.76973e-06	4.77827	4.94842
RANBP9	-0.238059	0.0122668	-2.52237	2.54721
ETV7	-0.133025	0.165928	-1.39068	1.39484
SPRTN	0.0175507	0.855595	0.182411	0.18242
METTL13	0.41783	5.57951e-06	4.6252	4.77941
DYRK4	-0.0180556	0.851488	-0.18766	0.18767
ZNF207	0.31185	0.000911666	3.35249	3.41094
UQCRC1	0.0147375	0.878547	0.153168	0.153173
STARD3NL	0.533909	1.89651e-09	6.18962	6.56211
CD9	-0.0616324	0.522413	-0.641316	0.641723
NCAPD2	0.478493	1.24224e-07	5.41469	5.66302
IFFO1	-0.116931	0.223776	-1.22076	1.22357
GIPR	-0.00908415	0.924959	-0.0944078	0.0944091
PHF7	-0.207907	0.0292932	-2.1926	2.20891
SEMA3G	-0.525974	3.61682e-09	-6.07496	6.42691
NISCH	-0.561797	1.70867e-10	-6.60384	7.05734
STAB1	-0.105327	0.273471	-1.09866	1.10071
FUZ	-0.410896	8.2398e-06	-4.53821	4.68383
IDS	-0.0489823	0.611336	-0.509446	0.50965
PRSS3	-0.0422199	0.661428	-0.439023	0.439153
ZNF200	0.619404	5.4499e-13	7.52441	8.19928
CD4	0.0152785	0.874125	0.158791	0.158797
LRRC23	-0.196339	0.0398061	-2.06726	2.08092
BTK	-0.0974461	0.311175	-1.01591	1.01753
HFE	0.126606	0.187507	1.32282	1.3264
SCMH1	-0.0309492	0.748235	-0.321736	0.321788
FYN	-0.317927	0.00071277	-3.4226	3.4848
HIVEP2	0.186078	0.051613	1.95658	1.96816
FMO1	-0.326601	0.00049714	-3.52319	3.59106
TCEB3	0.15123	0.114778	1.58377	1.58991
LYPLA2	0.44781	9.3281e-07	5.00865	5.20482
CLCN6	-0.183491	0.0550086	-1.92874	1.93983
MRC2	-0.244433	0.0100671	-2.59271	2.61969
TSPAN9	0.00170863	0.985866	0.0177566	0.0177566
BTBD7	-7.66404e-05	0.999366	-0.000796471	0.000796471
APBA3	-0.097401	0.3114	-1.01544	1.01706
MKS1	-0.208746	0.0286327	-2.20171	2.21822
ABHD5	-0.430868	2.61741e-06	-4.79046	4.96192
ANOS1	-0.0572414	0.552524	-0.595521	0.595847
AKAP8L	-0.214417	0.0244891	-2.26341	2.28135
MBTD1	-0.57195	6.72197e-11	-6.75932	7.24608
UTP18	0.14655	0.126579	1.53404	1.53962
RNF216	-0.375939	5.18009e-05	-4.10831	4.21616
TTC19	-0.427361	3.2185e-06	-4.74578	4.91246
PTBP1	0.35769	0.000124873	3.88916	3.98058
DPF1	0.454013	6.30367e-07	5.08957	5.29548
SYT7	0.321164	0.000623878	3.46006	3.52434
LARS2	0.250862	0.0082073	2.66389	2.69316
PIK3C2A	0.13335	0.164888	1.39412	1.3983
PLAUR	0.69764	2.49174e-17	8.96532	10.1195
ANLN	0.549003	5.29839e-10	6.41156	6.82611
WIZ	0.115353	0.230131	1.20414	1.20684
RABGAP1	-0.26537	0.0050811	-2.82542	2.86036
DCN	-0.505858	1.7286e-08	-5.79005	6.09429
QPCTL	0.0560242	0.561017	0.58283	0.583136
PPP5C	0.0278836	0.772458	0.28985	0.289888
CEP68	-0.649167	1.71519e-14	-8.04217	8.86923
MAP4K3	-0.406668	1.04076e-05	-4.48544	4.62601
ZBTB32	0.503208	2.10848e-08	5.7531	6.05149
TYROBP	0.204157	0.0324082	2.15189	2.16731
TMEM159	-0.281554	0.00288473	-3.00722	3.04936
GABRA3	0.0276943	0.773961	0.287881	0.287918
BRCA1	0.429597	2.82183e-06	4.77425	4.94396
ERCC1	-0.310299	0.000969963	-3.33465	3.39216
CD22	0.377941	4.68832e-05	4.13256	4.24233
SEMA3B	-0.0852287	0.376002	-0.887876	0.888957
MBTPS2	0.167324	0.0806021	1.75539	1.76375
PRICKLE3	0.230773	0.0152849	2.44226	2.4648
LTF	-0.179884	0.0600456	-1.88998	1.90041
EXTL3	0.466961	2.71238e-07	5.26035	5.48787
ELOVL5	-0.0506774	0.599045	-0.527106	0.527332
ALOX5	0.139211	0.146934	1.45617	1.46094
KDM5D	-0.0520934	0.588862	-0.541861	0.542107
CALCOCO1	-0.618457	6.04747e-13	-7.50846	8.17897
UBR7	-0.0474945	0.622214	-0.493949	0.494135
MAP4K5	-0.175601	0.0665103	-1.84401	1.85371
EHD3	0.171968	0.0724284	1.80508	1.81417
PSMC4	0.218276	0.0219722	2.30549	2.32445
MAN2B2	-0.103722	0.280888	-1.0818	1.08375
CLDN11	-0.598747	4.88521e-12	-7.18307	7.76883
SLC25A39	0.36447	9.0606e-05	3.97019	4.06747
MVP	0.594635	7.4204e-12	7.11672	7.68615
NUB1	0.264017	0.00531925	2.81031	2.84468
PGM3	0.340964	0.000267316	3.69117	3.76927
RWDD2A	-0.18799	0.0492173	-1.97716	1.98911
CLK1	-0.230305	0.0154995	-2.43711	2.45951
POLR3B	-0.165431	0.0841403	-1.73515	1.74322
ANGEL1	0.183536	0.0549479	1.92922	1.94032
RNF14	0.0208958	0.82846	0.217187	0.217203
DNASE1L1	0.474544	1.62836e-07	5.36159	5.60262
DDX11	0.161608	0.0916612	1.69433	1.70185
HEBP1	-0.311174	0.000936681	-3.34471	3.40275
GPRC5A	0.619755	5.24285e-13	7.53034	8.20684
MAMLD1	-0.212308	0.0259664	-2.24044	2.25784
CD6	0.00869644	0.928153	0.0903783	0.0903794
TACC3	0.613092	1.08337e-12	7.41866	8.06499
UFL1	-0.013349	0.889915	-0.138735	0.138739
POLA2	0.29654	0.00165701	3.17715	3.22688
ZC3H3	0.169912	0.0759605	1.78307	1.79183
CAPN1	0.514839	8.70642e-09	5.91625	6.24104
ACPP	-0.488556	6.13661e-08	-5.55117	5.81895
MDH1	0.042319	0.660682	0.440055	0.440187
SLC30A9	0.209918	0.0277306	2.21445	2.23125
MTMR11	-0.409679	8.81566e-06	-4.523	4.66715
COX15	-0.105299	0.273595	-1.09838	1.10042
CCDC88C	0.125533	0.191304	1.31149	1.31497
YAF2	0.00411604	0.965959	0.0427754	0.0427755
ZMYND11	-0.338124	0.000302933	-3.65781	3.7338
WAS	0.183725	0.0546936	1.93126	1.94239
DPEP1	-0.207879	0.0293161	-2.19229	2.20859
BID	0.432825	2.32997e-06	4.81545	4.98963
MATR3	0.0203548	0.832836	0.211563	0.211577
XYLT2	0.0633275	0.511015	0.659001	0.659443
NUDCD3	-0.137515	0.151968	-1.43821	1.44281
ISL1	-0.214117	0.0246947	-2.26015	2.278
CHDH	-0.569867	8.16097e-11	-6.7272	7.20696
IL20RA	-0.647652	2.0643e-14	-8.015	8.83355
CLCA4	-0.0407682	0.672389	-0.423911	0.424028
GLT8D1	-0.0191195	0.842846	-0.19872	0.198732
ATP2C1	0.260321	0.00602167	2.76905	2.80193
IGF1	-0.346203	0.000211576	-3.7529	3.835
SLC38A5	0.297856	0.001576	3.19216	3.24259
RALBP1	-0.0509929	0.596768	-0.530394	0.530625
RUFY3	-0.439984	1.51282e-06	-4.90736	5.09178
CNTN1	-0.186647	0.0508912	-1.96269	1.97438
SLC11A1	0.56764	1.00271e-10	6.69299	7.16537
WWTR1	-0.0707752	0.462498	-0.736749	0.737367
AGPS	0.560417	1.9349e-10	6.58292	7.03207
CXorf56	0.128436	0.181156	1.34216	1.34589
ATP1A2	-0.54426	7.96382e-10	-6.34127	6.74216
TTC27	0.14618	0.127549	1.53011	1.53565
ZNF582	-0.576395	4.42299e-11	-6.82823	7.33025
VSIG2	0.015017	0.876262	0.156073	0.156079
PHLDB1	-0.103929	0.279923	-1.08398	1.08594
MARCO	-0.211866	0.0262853	-2.23563	2.25292
CYP24A1	0.548813	5.38595e-10	6.40874	6.82274
PRDM11	0.122151	0.203634	1.2758	1.27901
SYT13	-0.243649	0.0103176	-2.58404	2.61075
SNAI2	0.575989	4.59644e-11	6.82192	7.32253
CD74	0.153258	0.109935	1.60536	1.61175
HGF	-0.00654149	0.945925	-0.0679821	0.0679826
ZRANB1	-0.400789	1.4325e-05	-4.41245	4.54623
NCDN	0.275991	0.00351764	2.94453	2.98409
ADGRA2	-0.48623	7.23787e-08	-5.51946	5.78263
ZFP64	0.0819377	0.394778	0.853434	0.854394
MNAT1	0.586971	1.59243e-11	6.99436	7.53449
SAMD4A	-0.222208	0.0196397	-2.34842	2.36846
RUNX3	0.0409305	0.67116	0.4256	0.425719
MRE11A	-0.180101	0.0597331	-1.8923	1.90277
PLEKHB1	-0.382314	3.76175e-05	-4.18568	4.29977
SERPINB1	0.677804	4.19883e-16	8.57406	9.58043
SPAST	-0.066826	0.487904	-0.695512	0.696032
NRXN3	-0.467664	2.58835e-07	-5.2697	5.49845
OSBPL5	-0.563654	1.44397e-10	-6.63209	7.09152
AQR	0.202489	0.0338809	2.13381	2.14884
CPS1	-0.283213	0.00271693	-3.02595	3.06889
FHL1	-0.396073	1.84293e-05	-4.3542	4.48272
RTFDC1	0.174853	0.0676959	1.83599	1.84556
NLRP2	0.0314181	0.744551	0.326614	0.326668
SLC45A4	-0.406415	1.05527e-05	-4.4823	4.62257
RNF10	0.119636	0.213171	1.24927	1.25229
ZNF839	-0.461578	3.86763e-07	-5.18903	5.40736
ZDHHC6	0.400122	1.48483e-05	4.40419	4.53722
GRAMD1B	0.286685	0.00239396	3.06522	3.10985
RNH1	-0.0442035	0.646566	-0.459676	0.459826
NDUFS1	-0.470766	2.10293e-07	-5.31103	5.54525
RB1CC1	-0.0815139	0.397236	-0.849001	0.849945
ERP44	0.561085	1.8221e-10	6.59303	7.04428
ALAS1	0.0577644	0.548894	0.600974	0.601309
BIRC3	0.134143	0.162366	1.40251	1.40677
AKAP11	-0.264694	0.00519896	-2.81786	2.85252
GLRX2	0.096292	0.316967	1.00381	1.00537
SNAPC1	0.441282	1.39736e-06	4.9241	5.11043
DERA	0.418876	5.25687e-06	4.63838	4.79392
STRAP	0.576305	4.46098e-11	6.82683	7.32853
ABCC2	-0.00935464	0.922731	-0.0972191	0.0972205
DEF6	0.0634898	0.509931	0.660695	0.66114
PLEKHO1	0.0921804	0.338167	0.960694	0.962063
GCLM	0.168109	0.0791717	1.76378	1.77226
UBR2	0.0879246	0.361034	0.916105	0.917292
EHD2	0.334481	0.000355027	3.61513	3.68848
DEPDC1	0.491784	4.87054e-08	5.59532	5.8696
CCDC28A	-0.111557	0.245935	-1.16418	1.16662
RRAGD	-0.513225	9.86293e-09	-5.89346	6.21447
HSF2	-0.200406	0.0357985	-2.11125	2.1258
PHF20	-0.0599103	0.534122	-0.623352	0.623726
HSD17B6	0.335284	0.000342888	3.62452	3.69845
NR1H3	-0.239925	0.011583	-2.54294	2.56839
TYMP	0.560129	1.98574e-10	6.57855	7.02679
NCAPH2	-0.110818	0.249099	-1.1564	1.15879
TOMM34	0.460857	4.0541e-07	5.17951	5.39663
SEC63	0.240683	0.0113152	2.5513	2.577
KPNA6	0.213696	0.0249859	2.25556	2.27331
VIM	-0.355851	0.000136059	-3.86726	3.95713
RTEL1-TNFRSF6B	0.0044767	0.962979	0.0465236	0.0465237
FAS	0.157054	0.101303	1.64578	1.65267
RNASET2	-0.189469	0.0474278	-1.9931	2.00534
CD44	0.257183	0.0066813	2.7341	2.76575
KCNG1	0.351135	0.000169127	3.81125	3.89726
AGPAT4	0.460009	4.28413e-07	5.16834	5.38403
SLAMF7	0.416198	6.12052e-06	4.60467	4.75683
BTN3A1	0.188423	0.0486879	1.98183	1.99386
MIPEP	-0.607844	1.89611e-12	-7.33172	7.95524
PRKCH	-0.089746	0.351133	-0.935184	0.936446
IFNGR1	0.39519	1.93119e-05	4.34331	4.47086
B4GALT7	0.234326	0.013741	2.48129	2.50493
SH2D2A	0.5746	5.24106e-11	6.80035	7.29616
VRK2	0.555359	3.03781e-10	6.5066	6.9401
TNFRSF1B	0.204003	0.0325413	2.15023	2.16561
VEZT	0.511665	1.11196e-08	5.87147	6.18887
POU2F2	0.19936	0.0367954	2.09993	2.11425
BRD9	0.11776	0.220485	1.22951	1.23238
SNX1	-0.516471	7.66973e-09	-5.93936	6.26801
TBPL1	0.221081	0.0202856	2.33611	2.35583
ARNTL2	0.62411	3.23209e-13	7.60415	8.30109
BCLAF1	-0.175565	0.0665671	-1.84363	1.85331
SLC39A9	0.384244	3.41005e-05	4.20918	4.32522
ANK1	0.251926	0.00793068	2.67569	2.70535
TFB1M	-0.0982936	0.306965	-1.02481	1.02647
RABEP1	0.222496	0.0194773	2.35158	2.3717
HMGB3	0.52005	5.79422e-09	5.99022	6.32748
NUP160	0.429471	2.84293e-06	4.77264	4.94218
BAK1	0.607258	2.01714e-12	7.32207	7.94308
IKZF2	-0.11565	0.228923	-1.20728	1.20999
GRN	0.481667	9.9692e-08	5.45755	5.71188
FAM13B	0.0731195	0.447769	0.761239	0.76192
ARHGAP31	-0.4512	7.53691e-07	-5.05281	5.25425
CENPQ	0.40133	1.39135e-05	4.41915	4.55354
SARS	-0.0607578	0.528343	-0.632193	0.632583
RANBP3	0.129464	0.177659	1.35302	1.35685
ARID4A	-0.362216	0.000100883	-3.9432	4.0385
TSSC1	0.548813	5.38595e-10	6.40874	6.82274
PNPLA6	0.173185	0.0704003	1.81811	1.8274
IFT88	-0.211226	0.0267531	-2.22867	2.24579
ALG1	0.521394	5.21101e-09	6.00937	6.34992
ZCCHC8	-0.0300476	0.755336	-0.312357	0.312404
ABCF2	0.46065	4.10927e-07	5.17678	5.39354
CHPF2	0.454338	6.1744e-07	5.09382	5.30025
FUT8	0.0780876	0.417439	0.813166	0.813996
UBA6	0.756058	1.32231e-21	10.2567	12.0048
GAB2	-0.500385	2.60044e-08	-5.7139	6.00617
ATP6V0A1	-0.333643	0.000368134	-3.60532	3.67807
PIAS1	-0.358889	0.000118047	-3.90346	3.99589
SLC4A7	0.318468	0.000697149	3.42885	3.4914
APBA2	0.109979	0.25272	1.14758	1.14991
MAP2K3	0.00885873	0.926816	0.0920651	0.0920663
EFCAB1	-0.323887	0.000557104	-3.49164	3.55771
TMSB10	0.688461	9.46772e-17	8.78175	9.86483
ASTE1	-0.183725	0.0546936	-1.93126	1.94239
RNF19A	-0.290679	0.0020655	-3.1105	3.15715
PEX3	-0.262106	0.00567278	-2.78896	2.82256
GABARAPL2	-0.347375	0.000200677	-3.76675	3.84977
SH3YL1	-0.365165	8.76428e-05	-3.97851	4.07641
FAM136A	0.499015	2.87722e-08	5.69492	5.98425
VCL	0.502622	2.20273e-08	5.74495	6.04206
DEPDC1B	0.604671	2.64687e-12	7.27957	7.88966
DAPK2	-0.402502	1.30597e-05	-4.43368	4.56941
NSMAF	-0.146397	0.126981	-1.53241	1.53797
ADSS	0.261646	0.00576088	2.78383	2.81725
TIMP2	-0.400545	1.45139e-05	-4.40944	4.54294
RFC1	-0.0309492	0.748235	-0.321736	0.321788
TBC1D23	0.238032	0.012277	2.52207	2.5469
CUL3	-0.313951	0.000837797	-3.37669	3.43642
MYOM2	-0.413106	7.28416e-06	-4.56586	4.71417
CYP46A1	-0.238185	0.0122195	-2.52376	2.54864
ZZZ3	0.0338796	0.725308	0.352222	0.352289
USP2	-0.282258	0.00281249	-3.01516	3.05764
TUBG2	0.0556184	0.563862	0.578601	0.5789
RPL26L1	0.509086	1.35401e-08	5.83524	6.14673
FLT4	-0.0177941	0.853614	-0.184941	0.184951
NSUN2	0.467674	2.58679e-07	5.26982	5.49858
FBXO42	-0.599865	4.35581e-12	-7.2012	7.79148
MFAP3	0.382612	3.70539e-05	4.1893	4.30369
MRI1	-0.281185	0.00292337	-3.00304	3.04501
METTL1	0.303654	0.0012603	3.2584	3.31205
HOXC8	-0.159714	0.0955785	-1.67413	1.68138
AGA	-0.191344	0.0452362	-2.01332	2.02594
PI4K2B	0.418227	5.45499e-06	4.6302	4.78491
BOD1L1	-0.0353944	0.713549	-0.367983	0.36806
MAT2B	0.430697	2.64412e-06	4.78827	4.9595
TLL1	-0.0637874	0.507946	-0.663799	0.664251
EDC4	-0.312102	0.000902485	-3.3554	3.414
TRIO	0.437459	1.76368e-06	4.87487	5.05562
VCAN	-0.144792	0.131246	-1.51537	1.52075
CLEC16A	-0.319325	0.000673056	-3.43876	3.50186
MSR1	0.280572	0.00298848	2.99613	3.03781
CDH1	0.272926	0.00391728	2.91008	2.94826
SKIV2L2	0.157577	0.100157	1.65135	1.65831
DNAH5	0.46954	2.28344e-07	5.29467	5.52672
ZFYVE16	0.0973018	0.311895	1.0144	1.01601
FAM65A	0.167072	0.0810669	1.75269	1.76101
C6	-0.355143	0.000140604	-3.85884	3.94812
RAI14	-0.154845	0.106259	-1.62225	1.62885
PNKP	0.242711	0.0106243	2.57369	2.60008
PHLPP2	-0.199161	0.0369871	-2.09778	2.11206
SPDL1	0.530284	2.5523e-09	6.13708	6.50005
STAU2	-0.209648	0.0279366	-2.21151	2.22824
PQLC2	-0.15444	0.10719	-1.61793	1.62447
CTNS	0.113243	0.238825	1.18193	1.18448
RTN4R	-0.206285	0.0306084	-2.17498	2.19089
PHF23	0.465176	3.05316e-07	5.23664	5.46108
INPP4A	0.0566373	0.556732	0.589223	0.589538
RAB27B	-0.134666	0.16072	-1.40805	1.41236
PSMA4	0.492505	4.62392e-08	5.60522	5.88097
MYO16	-0.180623	0.0589834	-1.89792	1.90848
LSG1	0.182688	0.0560982	1.92011	1.93105
PARP3	0.315448	0.000788553	3.39396	3.45461
TNC	0.586475	1.67194e-11	6.9865	7.52479
THAP3	-0.074463	0.439447	-0.775277	0.775996
FAM65C	-0.168983	0.0776009	-1.77313	1.78175
TDP1	0.379654	4.30246e-05	4.15334	4.26479
AIFM2	-0.0634177	0.510413	-0.659942	0.660386
SPATA7	-0.311156	0.000937357	-3.3445	3.40253
MED17	0.131583	0.170609	1.37542	1.37944
RETSAT	-0.421347	4.5633e-06	-4.66956	4.82828
CAPG	0.354733	0.000143305	3.85396	3.9429
AP2S1	0.207511	0.0296102	2.18829	2.2045
TG	-0.514406	9.0031e-09	-5.91014	6.23391
ADAM28	0.0241868	0.801959	0.251406	0.25143
BARX2	-0.340153	0.000277076	-3.68163	3.75913
DCUN1D1	0.214354	0.0245322	2.26273	2.28065
JADE2	0.0890156	0.355082	0.927533	0.928764
ZIC2	0.0911886	0.343412	0.9503	0.951625
LCP2	0.395334	1.91651e-05	4.34509	4.4728
TRIT1	0.104867	0.275583	1.09383	1.09585
ADRB1	-0.389483	2.60407e-05	-4.27322	4.39466
CUL7	-0.0075874	0.937296	-0.0788521	0.0788529
CTNNA1	0.276658	0.00343566	2.95204	2.9919
PHKA2	-0.471668	1.97896e-07	-5.32308	5.55891
CNTLN	-0.117246	0.22252	-1.22409	1.22692
EPHA3	-0.224552	0.0183529	-2.37407	2.39477
HSPA5	0.557343	2.54758e-10	6.53645	6.97603
DSG2	0.537768	1.37706e-09	6.24588	6.62875
GEMIN8	-0.246498	0.00943302	-2.61555	2.64325
OFD1	-0.166431	0.082255	-1.74585	1.75407
GPM6B	-0.127327	0.184985	-1.33044	1.33408
PREX2	-0.399373	1.54566e-05	-4.39494	4.52712
WDR37	-0.00366522	0.969686	-0.0380902	0.0380903
YTHDC2	0.0656268	0.495763	0.682995	0.683487
CTPS2	-0.426684	3.34849e-06	-4.73719	4.90295
ATP6V1H	0.117102	0.223093	1.22257	1.22539
POLR2B	0.351342	0.000167529	3.81371	3.89989
FAM214A	-0.0610915	0.526077	-0.635673	0.636069
ARAP2	-0.101612	0.290843	-1.05964	1.06147
TPR	-0.1824	0.0564943	-1.91701	1.9279
CP	-0.541943	9.69604e-10	-6.30711	6.70149
KIAA0556	-0.454041	6.2928e-07	-5.08993	5.29588
DTNBP1	-0.105408	0.2731	-1.09951	1.10157
XK	-0.364741	8.94406e-05	-3.97343	4.07095
ANO2	-0.438108	1.69565e-06	-4.88321	5.0649
C12orf4	0.509348	1.32734e-08	5.8389	6.15099
SCML1	-0.1471	0.125145	-1.53988	1.54552
WWC3	-0.426748	3.33615e-06	-4.73799	4.90384
ARHGAP6	-0.580028	3.12667e-11	-6.88496	7.39978
FAM184B	-0.535992	1.59643e-09	-6.21995	6.598
MAP4	0.133179	0.165436	1.3923	1.39647
GOPC	0.0222122	0.817835	0.230874	0.230893
ROS1	-0.0376034	0.696521	-0.39097	0.391063
USP28	0.344508	0.000228309	3.7329	3.81369
HDAC9	0.260699	0.00594611	2.77327	2.80631
TSPAN17	0.554755	3.20434e-10	6.49752	6.92919
NOP16	0.161472	0.0919367	1.69289	1.70038
CC2D2A	-0.265965	0.00497936	-2.83207	2.86726
RRM2B	0.20119	0.0350659	2.11975	2.13448
ZNF800	-0.258499	0.00639714	-2.74876	2.78092
TNFRSF17	0.153172	0.110138	1.60444	1.61082
SNX29	-0.126344	0.188427	-1.32006	1.32361
LMO3	-0.409862	8.72672e-06	-4.52528	4.66965
MRPS10	0.659392	4.77644e-15	8.22797	9.11493
RSF1	-0.057016	0.554092	-0.593171	0.593493
VPS13D	-0.537146	1.45037e-09	-6.23679	6.61796
CELF2	-0.369375	7.15195e-05	-4.02909	4.13079
FAM120A	0.581787	2.63953e-11	6.91254	7.43366
R3HDM1	0.386705	3.00601e-05	4.23923	4.35778
COL9A2	-0.113568	0.237473	-1.18534	1.18791
KITLG	0.113568	0.237473	1.18534	1.18791
ERCC8	-0.0535717	0.578317	-0.557267	0.557534
ADAMTS6	0.314988	0.000803393	3.38865	3.44902
H6PD	-0.632261	1.28044e-13	-7.74408	8.48094
VAMP3	0.409688	8.81126e-06	4.52311	4.66727
PER3	-0.440822	1.43726e-06	-4.91817	5.10382
TNFRSF9	0.423943	3.92796e-06	4.70241	4.86453
EPN3	-0.0800081	0.406042	-0.83325	0.834143
LTBP1	0.68563	1.41506e-16	8.72602	9.78813
RCN1	0.306539	0.0011257	3.29146	3.34677
ELN	-0.601515	3.6745e-12	-7.22803	7.82504
RFC2	0.13784	0.150994	1.44165	1.44628
ARID1B	-0.608097	1.84617e-12	-7.33589	7.96048
CLPTM1L	0.433672	2.21497e-06	4.8263	5.00166
NEDD4L	0.407831	9.7631e-06	4.49994	4.64188
FOXP3	0.216816	0.0228974	2.28955	2.30812
PPP1R3F	-0.405793	1.09184e-05	-4.47456	4.6141
HEXB	0.428307	3.04452e-06	4.75783	4.92578
PTCD2	0.183355	0.055191	1.92728	1.93835
KIAA2022	-0.72762	2.19054e-19	-9.59886	11.0231
JKAMP	0.440011	1.51032e-06	4.90771	5.09217
DKK3	0.0381354	0.692443	0.396507	0.396603
ARHGEF5	-0.211379	0.0266404	-2.23034	2.2475
NFE2L3	-0.463246	3.46717e-07	-5.21108	5.43222
MCUR1	-0.581877	2.61664e-11	-6.91395	7.4354
LIMA1	0.716484	1.36475e-18	9.35706	10.6736
LETMD1	-0.416433	6.03987e-06	-4.60762	4.76007
SLC4A8	0.525154	3.86287e-09	6.06318	6.41306
LAMC3	-0.484751	8.03341e-08	-5.49936	5.75964
PTGER3	-0.571192	7.21439e-11	-6.74763	7.23183
TNIP3	0.496409	3.48305e-08	5.65892	5.94275
MAPK9	0.110772	0.249293	1.15593	1.15831
COL23A1	-0.485517	7.61121e-08	-5.50977	5.77155
BCAR1	0.516047	7.92693e-09	5.93335	6.261
FAM160A2	-0.57488	5.10467e-11	-6.80469	7.30146
HERPUD1	-0.246345	0.00947885	-2.61385	2.6415
HOMER3	0.546216	6.73665e-10	6.3702	6.77668
RAD51	0.545207	7.34536e-10	6.35526	6.75885
POLQ	0.521322	5.24084e-09	6.00834	6.34871
PIK3CB	-0.257949	0.00651453	-2.74263	2.77458
CYBA	0.234858	0.0135219	2.48714	2.51095
THOC3	0.229421	0.015911	2.42742	2.44955
HEBP2	-0.230773	0.0152849	-2.44226	2.4648
MPHOSPH9	0.42269	4.22338e-06	4.68654	4.84701
PLEKHA5	0.0791606	0.411049	0.824386	0.82525
PRSS8	-0.0623357	0.517668	-0.648653	0.649074
SIKE1	-0.0320943	0.739249	-0.333648	0.333706
RRP12	0.283664	0.00267288	3.03105	3.0742
FNIP2	-0.230647	0.0153424	-2.44087	2.46337
MSMO1	-0.0520569	0.589123	-0.541481	0.541726
TTC17	-0.159687	0.0956354	-1.67384	1.68109
ALX4	-0.521777	5.05518e-09	-6.01485	6.35633
FSTL4	-0.396353	1.8158e-05	-4.35764	4.48647
FOXN3	-0.697306	2.61791e-17	-8.95856	10.1101
METTL24	-0.541979	9.6665e-10	-6.30764	6.70212
AKR7A2	-0.35521	0.000140165	-3.85964	3.94898
MRTO4	0.448522	8.92113e-07	5.01791	5.21518
NNAT	-0.456974	5.21403e-07	-5.12839	5.33909
USE1	-0.159218	0.096626	-1.66884	1.67603
MCF2L2	0.0500823	0.603347	0.520906	0.521124
NRIP2	-0.441472	1.38116e-06	-4.92656	5.11317
LAMA3	0.634759	9.58862e-14	7.78743	8.53697
AP5M1	-0.026459	0.783791	-0.275034	0.275066
ANAPC4	0.0840926	0.382421	0.875985	0.877022
KCNQ1	-0.081045	0.399965	-0.844096	0.845024
TRAPPC3	0.427613	3.17121e-06	4.74899	4.91601
THRAP3	0.112909	0.24022	1.17841	1.18094
PHPT1	-0.179704	0.060307	-1.88804	1.89844
ENTPD2	-0.414025	6.91796e-06	-4.57739	4.72684
LY75	-0.232793	0.0143896	-2.46444	2.4876
ARID4B	-0.0752203	0.434795	-0.783192	0.783934
OPN3	0.29498	0.00175789	3.15939	3.20828
SDCCAG8	0.0822442	0.393006	0.856642	0.857612
PTPRN	0.400113	1.48554e-05	4.40408	4.5371
HHAT	-0.572085	6.63752e-11	-6.76141	7.24862
KIF1B	-0.271898	0.00406011	-2.89854	2.93626
FOXC1	-0.144034	0.133296	-1.50733	1.51262
TBC1D22A	-0.187115	0.0503018	-1.96774	1.97952
SYNE2	-0.300688	0.00141382	-3.22448	3.27646
PLEKHH1	-0.524631	4.02799e-09	-6.05568	6.40424
ATP9A	0.0318689	0.741015	0.331304	0.33136
CHRDL2	-0.027406	0.776252	-0.284883	0.284918
FAM168A	-0.20303	0.0333972	-2.13968	2.15482
RELT	0.647715	2.04847e-14	8.01613	8.83503
GALC	-0.163312	0.0882454	-1.71252	1.72028
NOP58	0.343786	0.000235795	3.7244	3.80463
SZRD1	0.416189	6.12364e-06	4.60456	4.7567
KCNH2	-0.0512634	0.594821	-0.533213	0.533447
CUL1	0.37172	6.37878e-05	4.05733	4.16119
FAM114A2	0.15379	0.108692	1.61102	1.61748
CYFIP2	-0.16003	0.0949166	-1.6775	1.68479
TAB2	0.307756	0.00107295	3.30543	3.36145
GINM1	-0.0332484	0.730226	-0.345655	0.345719
EIF2AK2	0.560156	1.98092e-10	6.57896	7.02728
USP36	-0.238446	0.012122	-2.52664	2.55161
KMT2C	-0.506436	1.65505e-08	-5.79812	6.10364
MCOLN3	-0.302139	0.00133669	-3.24107	3.29387
CCDC85A	-0.637743	6.76336e-14	-7.83954	8.60452
PUM2	-0.467403	2.63382e-07	-5.26622	5.49451
MRPL43	-0.133936	0.163022	-1.40032	1.40456
HPF1	-0.00570295	0.952848	-0.0592674	0.0592678
ZFR	0.469495	2.29035e-07	5.29407	5.52604
ZNF280C	0.0740482	0.442007	0.770943	0.77165
TRAF1	0.124856	0.193725	1.30435	1.30778
RC3H2	0.444573	1.14098e-06	4.96665	5.15789
IL17RB	-0.395857	1.86418e-05	-4.35153	4.47981
TRAF3IP2	0.465293	3.02959e-07	5.2382	5.46284
GYG2	-0.447098	9.75264e-07	-4.9994	5.19447
DCBLD2	0.355715	0.000136917	3.86565	3.95541
SERPINB3	0.288236	0.00226121	3.08278	3.1282
SOAT1	0.0429773	0.655737	0.446908	0.447046
PKP2	0.407596	9.8899e-06	4.49701	4.63868
GDI2	0.340991	0.000266996	3.69149	3.76961
PRDM1	-0.050497	0.600347	-0.525227	0.525451
ATG5	0.431265	2.55655e-06	4.79552	4.96753
TMCC3	0.408606	9.35452e-06	4.50961	4.65247
PITHD1	-0.315069	0.000800755	-3.38959	3.45
MTA3	-0.429885	2.77416e-06	-4.77792	4.94803
USP13	-0.378599	4.53639e-05	-4.14054	4.25096
ATP11B	0.045015	0.640525	0.468126	0.468284
LAMC2	0.695305	3.51608e-17	8.91818	10.0538
CDK14	-0.0312197	0.746109	-0.32455	0.324603
SEC61A1	0.546992	6.30248e-10	6.38169	6.79041
PPP1R12A	0.0709645	0.461299	0.738727	0.739349
RASGRF1	0.419787	4.99038e-06	4.64986	4.80657
CAMK2B	-0.552835	3.79416e-10	-6.46874	6.89462
CROCC	-0.304303	0.0012288	-3.26583	3.31985
POLR3E	-0.418452	5.38542e-06	-4.63304	4.78804
ATP2B4	-0.350729	0.000172296	-3.80644	3.89212
ZC3H11A	-0.0621284	0.519065	-0.646489	0.646906
RIOK2	0.18937	0.0475461	1.99203	2.00425
YIPF1	0.588675	1.34608e-11	7.02142	7.56794
NDC1	0.443527	1.21718e-06	4.95311	5.14278
DGKG	-0.25088	0.00820254	-2.66409	2.69336
FLYWCH1	0.0682416	0.478713	0.710291	0.710844
UNKL	-0.419363	5.11276e-06	-4.64452	4.80068
TBXAS1	0.34174	0.000258288	3.70029	3.77898
PARP12	0.574727	5.17904e-11	6.80231	7.29855
ALDH18A1	-0.0406961	0.672935	-0.42316	0.423277
TARBP1	-0.336546	0.000324566	-3.63931	3.71415
GATB	-0.13161	0.17052	-1.37571	1.37973
MXD1	0.559696	2.06441e-10	6.572	7.01888
CDK17	0.320623	0.000637989	3.45379	3.51772
DNAJC25	0.158668	0.0977983	1.66298	1.67009
SLC2A3	0.302329	0.00132692	3.24323	3.29614
PSD	-0.212281	0.0259859	-2.24015	2.25754
CTDP1	-0.234524	0.0136589	-2.48347	2.50717
YBX3	-0.23401	0.0138724	-2.47782	2.50136
STYK1	0.254775	0.00723002	2.70733	2.73806
WNK1	-0.260501	0.00598559	-2.77106	2.80402
CCAR1	0.335933	0.000333349	3.63212	3.70652
OGFR	0.308965	0.00102283	3.31931	3.37603
GNA15	0.468196	2.49813e-07	5.27678	5.50646
PIGV	-0.213822	0.0248983	-2.25693	2.27472
PTPRU	0.0413813	0.667751	0.430293	0.430416
SNRNP40	0.389897	2.54869e-05	4.27829	4.40016
RIMBP2	-0.182535	0.0563083	-1.91846	1.92937
COL11A1	0.187972	0.0492395	1.97697	1.98892
QSER1	-0.0171539	0.858825	-0.178286	0.178295
MPC1	-0.48907	5.91589e-08	-5.55819	5.82699
ACAA1	-0.0309943	0.747881	-0.322205	0.322257
BCAT1	0.162095	0.0906747	1.69953	1.70711
HDAC7	-0.0854	0.37504	-0.88967	0.890757
LZTS1	-0.423709	3.98169e-06	-4.69944	4.86125
PRDM6	-0.385416	3.2117e-05	-4.22348	4.34071
SPAG4	0.34284	0.000245964	3.71324	3.79276
NCKAP1	0.269193	0.0044585	2.86821	2.90476
MRPS35	0.419183	5.1657e-06	4.64224	4.79818
GUCY1B3	0.00895792	0.925999	0.0930959	0.0930971
SFSWAP	-0.303861	0.00125016	-3.26078	3.31454
TNK2	-0.0617316	0.521742	-0.642351	0.64276
MON2	-0.335437	0.000340614	-3.62631	3.70035
CDH3	0.718594	9.7152e-19	9.40225	10.7385
ARSF	-0.402821	1.28359e-05	-4.43764	4.57373
GPBP1	0.0430223	0.655399	0.447377	0.447516
DGAT2	-0.546009	6.85755e-10	-6.36713	6.77302
ZNF112	-0.258445	0.0064086	-2.74816	2.7803
CS	-0.177882	0.063	-1.86849	1.87857
LTK	-0.340892	0.000268171	-3.69032	3.76837
MRPS24	0.0955256	0.320852	0.995767	0.997291
ELMO2	-0.446061	1.04036e-06	-4.98594	5.17943
WAPL	-0.296071	0.00168677	-3.17181	3.22128
VMP1	0.639646	5.40334e-14	7.87294	8.64792
APPBP2	-0.0287582	0.765524	-0.298946	0.298988
POLD1	0.205671	0.0311181	2.16833	2.18409
EIF4B	-0.517508	7.07371e-09	-5.95406	6.28519
SLC6A16	-0.32065	0.000637276	-3.45411	3.51805
GLTSCR1	-0.209585	0.0279849	-2.21083	2.22754
SPHK2	0.208899	0.0285134	2.20338	2.21992
RPL18	-0.467683	2.58524e-07	-5.26994	5.49872
CA11	-0.526119	3.57514e-09	-6.07703	6.42934
ISOC2	-0.0596939	0.535603	-0.621096	0.621465
U2AF2	0.441408	1.3866e-06	4.92573	5.11225
EPN1	0.252332	0.00782737	2.68019	2.71
MED29	0.0465388	0.629246	0.483995	0.48417
AHRR	-0.482785	9.22087e-08	-5.47269	5.72916
ZNF275	0.167802	0.0797283	1.7605	1.76893
MTMR1	-0.233009	0.0142965	-2.46682	2.49005
GPC1	-0.0659694	0.493511	-0.686571	0.687071
ADCK1	-0.479684	1.14417e-07	-5.43074	5.68131
HAGH	-0.327485	0.000478936	-3.53347	3.60194
RNF4	0.537218	1.44168e-09	6.23784	6.61921
CASP8	0.588017	1.43652e-11	7.01096	7.555
LIMCH1	-0.483867	8.54794e-08	-5.48736	5.74592
ASUN	0.532214	2.18003e-09	6.16501	6.53303
TM7SF3	-0.22301	0.0191908	-2.3572	2.37746
DLX3	-0.416424	6.04295e-06	-4.60751	4.75994
SPA17	0.328558	0.000457656	3.54596	3.61517
TSPAN32	-0.150048	0.117673	-1.57121	1.57721
WISP2	-0.54307	8.81258e-10	-6.32371	6.72124
ST3GAL6	-0.134378	0.161626	-1.40499	1.40928
ATP2C2	-0.358078	0.000122627	-3.89378	3.98553
NGFR	-0.0232581	0.809416	-0.241749	0.241771
CDON	-0.714825	1.77902e-18	-9.32172	10.623
TAF2	0.494885	3.89197e-08	5.63793	5.91858
HIPK2	0.224768	0.0182379	2.37644	2.3972
TNPO3	0.488953	5.96555e-08	5.55659	5.82516
RFXANK	0.163357	0.0881564	1.713	1.72077
TMEM161A	-0.0234926	0.807532	-0.244187	0.244209
LPAR2	-0.0314992	0.743915	-0.327458	0.327512
CTSA	-0.101819	0.289854	-1.06181	1.06366
SUGP2	0.0938845	0.329274	0.978559	0.980005
SLC12A2	-0.283195	0.00271871	-3.02575	3.06868
SNX24	-0.0232311	0.809634	-0.241468	0.24149
EYA2	-0.404296	1.18477e-05	-4.45595	4.59375
CNN2	0.532061	2.20758e-09	6.16279	6.5304
ABCA7	-0.230629	0.0153506	-2.44067	2.46317
SNCAIP	-0.345554	0.000217845	-3.74524	3.82684
DDX20	0.405568	1.10538e-05	4.47176	4.61103
BTBD1	0.307702	0.00107524	3.30481	3.36079
FAR2	-0.367374	7.8804e-05	-4.00502	4.1049
BCAS1	-0.17956	0.0605168	-1.88649	1.89687
CHI3L2	-0.112368	0.242495	-1.17272	1.17521
SBNO2	0.393026	2.1644e-05	4.31669	4.44189
PMS1	-0.00549557	0.954561	-0.0571122	0.0571125
HMG20B	-0.205969	0.0308699	-2.17156	2.18739
CALCRL	0.219854	0.0210089	2.32271	2.3421
TAF11	0.21852	0.0218211	2.30814	2.32717
ANKS1A	-0.0794671	0.409233	-0.827592	0.828467
AP3D1	0.416829	5.90567e-06	4.61261	4.76556
ZNF76	-0.0692153	0.472445	-0.720459	0.721036
SLC9A3R2	-0.0614972	0.523328	-0.639905	0.64031
NTHL1	0.0793319	0.410034	0.826177	0.827048
UHRF1BP1	-0.00801118	0.933801	-0.0832564	0.0832573
GNAI3	0.21925	0.0213733	2.31612	2.33534
IPO5	0.406776	1.0346e-05	4.48679	4.62749
OAT	-0.320668	0.000636802	-3.45432	3.51828
WDR3	0.354201	0.000146878	3.84763	3.93614
PKN2	0.26509	0.00512952	2.8223	2.85712
WDR18	0.0873836	0.364007	0.910439	0.911604
TRAM2	0.19762	0.0385057	2.0811	2.09504
NTN1	-0.248879	0.00874585	-2.6419	2.67045
MCM10	0.585159	1.90203e-11	6.96567	7.49909
DGKA	0.207231	0.0298353	2.18526	2.2014
ERBB3	-0.545216	7.3397e-10	-6.35539	6.75901
ANKRD44	-0.170588	0.0747836	-1.79031	1.79918
KARS	0.535568	1.65352e-09	6.21377	6.59069
ADAT1	0.196339	0.0398061	2.06726	2.08092
PDIA5	0.245579	0.00971097	2.60537	2.63275
TBC1D22B	-0.319839	0.000658969	-3.44471	3.50814
NDUFB4	0.161662	0.0915511	1.69491	1.70243
SPEN	-0.283818	0.00265805	-3.03278	3.07601
MYLK	-0.211235	0.0267465	-2.22877	2.24589
ZC3H15	0.255515	0.0070574	2.71555	2.74656
MAP2K4	0.20009	0.0360969	2.10783	2.12232
TMEM206	0.563429	1.47385e-10	6.62866	7.08736
SLK	0.429525	2.83387e-06	4.77333	4.94294
CYB5R4	0.422402	4.2943e-06	4.68289	4.84299
COL17A1	0.151536	0.114036	1.58703	1.59321
GSTO2	-0.509736	1.28871e-08	-5.84435	6.15731
SEC61A2	-0.0500282	0.603739	-0.520342	0.52056
PRKCQ	0.594509	7.51554e-12	7.11469	7.68362
TLE2	-0.588441	1.37764e-11	-7.01769	7.56333
ASB1	-0.113288	0.238637	-1.1824	1.18495
FAM107B	-0.173636	0.0696609	-1.82294	1.83231
ME1	-0.284232	0.00261829	-3.03747	3.0809
TBC1D1	0.349097	0.000185604	3.78712	3.87149
CDK13	-0.0630841	0.512644	-0.656461	0.656898
MTHFD2	0.487618	6.55976e-08	5.53838	5.80429
SLC9A7	0.179496	0.0606088	1.88581	1.89618
FOXJ2	-0.369619	7.06777e-05	-4.03202	4.13394
YBX1	0.400149	1.48268e-05	4.40453	4.53758
PDE4A	-0.0465568	0.629113	-0.484183	0.484358
PPP2R5A	-0.100052	0.29835	-1.04326	1.04501
ELAVL1	0.442373	1.30686e-06	4.93819	5.12613
TIE1	-0.0320673	0.739461	-0.333367	0.333424
DIP2B	0.0372608	0.699153	0.387405	0.387494
SMARCD1	0.524018	4.2302e-09	6.04689	6.39392
KDM4A	-0.346843	0.000205557	-3.76046	3.84306
NFYC	-0.394522	2.00046e-05	-4.3351	4.46192
SLC9A3	-0.225688	0.0177559	-2.3865	2.40753
NGEF	-0.441904	1.34505e-06	-4.93213	5.11938
ASPM	0.515975	7.97153e-09	5.93233	6.2598
CD84	0.0540315	0.575054	0.562059	0.562333
ELOVL1	-0.206853	0.0301425	-2.18115	2.1972
SPI1	0.123333	0.199264	1.28827	1.29157
ZNRD1	0.251935	0.00792837	2.67579	2.70545
MPPED2	-0.420427	4.81073e-06	-4.65794	4.81547
ZBTB11	0.148903	0.120533	1.55904	1.5649
ATXN3	-0.496454	3.47161e-08	-5.65954	5.94347
GOLGA5	0.229655	0.0158009	2.42999	2.45219
FGFR2	-0.539337	1.20764e-09	-6.26885	6.656
LRRC40	0.3983	1.63698e-05	4.38168	4.51266
ISOC1	-0.470054	2.20606e-07	-5.30153	5.53448
EML1	-0.0976895	0.309961	-1.01847	1.0201
TRMT11	-0.0606496	0.529079	-0.631064	0.631452
THUMPD1	0.00537836	0.955529	0.0558941	0.0558943
MSANTD3	0.602525	3.30963e-12	7.24449	7.84566
KIF26A	-0.394982	1.95247e-05	-4.34076	4.46808
ATG2B	-0.563492	1.46542e-10	-6.62962	7.08852
ARFGEF1	-0.0865631	0.368546	-0.901847	0.90298
ZFAT	0.0362149	0.707208	0.376521	0.376603
MTFR1	0.310597	0.000958521	3.33807	3.39576
STAG3	-0.0394788	0.682182	-0.41049	0.410596
FECH	-0.151148	0.114975	-1.58291	1.58904
MYO9A	-0.370872	6.64883e-05	-4.04712	4.15019
DDX3Y	0.330211	0.000426569	3.56523	3.63558
PFKP	0.353795	0.000149658	3.84281	3.93099
IDI1	0.0413002	0.668364	0.429448	0.429571
SP100	0.435304	2.0085e-06	4.8472	5.02488
KLF6	0.227419	0.0168785	2.40547	2.42701
PLPP1	-0.444285	1.16154e-06	-4.96291	5.15372
NEO1	-0.693501	4.57694e-17	-8.88199	10.0035
TRAM1	0.331272	0.000407653	3.57761	3.6487
PHKA1	0.193779	0.0425174	2.0396	2.05271
TNFRSF1A	0.460686	4.09963e-07	5.17725	5.39408
CACNB1	-0.524712	4.00193e-09	-6.05684	6.40561
EVI5	-0.187431	0.0499082	-1.97114	1.98298
STOML1	0.349142	0.000185224	3.78765	3.87206
PKM	0.70662	6.42352e-18	9.1494	10.378
DHX29	0.226418	0.0173811	2.3945	2.41575
DNTTIP2	0.327205	0.000484627	3.53021	3.5985
METTL22	3.15578e-05	0.999739	0.000327959	0.000327959
TP53BP1	-0.0979059	0.308886	-1.02074	1.02238
TRO	-0.39051	2.46868e-05	-4.28581	4.40833
RRP15	0.350053	0.000177699	3.79843	3.88357
RHOA	0.21577	0.0235803	2.27815	2.29644
DHX8	0.102135	0.288354	1.06513	1.06699
PMS2P4	-0.307369	0.0010895	-3.30098	3.35677
PRKCZ	-0.174068	0.068957	-1.82758	1.83702
ZFY	0.258875	0.00631811	2.75294	2.78525
IARS2	0.0849492	0.377575	0.88495	0.88602
SYT1	-0.181201	0.0581651	-1.90412	1.91479
NAV3	0.229214	0.016009	2.42514	2.44721
IDH3G	-0.121547	0.205896	-1.26943	1.27259
ROGDI	0.40032	1.46909e-05	4.40665	4.5399
PDZD4	-0.551112	4.41083e-10	-6.443	6.86375
ROCK1	0.331758	0.000399233	3.5833	3.65472
CBFB	0.493659	4.25398e-08	5.62106	5.89918
PDK3	-0.372955	6.00348e-05	-4.07224	4.17725
HYAL2	-0.0820008	0.394413	-0.854095	0.855057
HDAC4	-0.247625	0.00910195	-2.62802	2.65612
RASSF1	-0.183328	0.0552276	-1.92699	1.93805
FGFR3	-0.299155	0.00149964	-3.20697	3.25811
IFI35	0.572364	6.46622e-11	6.76572	7.25389
HEATR6	0.00848906	0.929862	0.088223	0.088224
COASY	0.150391	0.116827	1.57486	1.58089
PLEKHH3	-0.150112	0.117517	-1.57188	1.57788
MEF2A	-0.208421	0.0288869	-2.19819	2.21461
OTUD5	-0.137488	0.152049	-1.43793	1.44252
TFE3	0.394216	2.03305e-05	4.33132	4.45782
TBC1D25	-0.000608615	0.994965	-0.00632492	0.00632492
ACSL4	0.568027	9.67504e-11	6.69894	7.17259
INPP5A	-0.464184	3.25971e-07	-5.2235	5.44624
GPKOW	-0.127733	0.183577	-1.33473	1.3384
GRIPAP1	-0.166891	0.0814002	-1.75076	1.75906
FTSJ1	0.567441	1.02119e-10	6.68995	7.16168
PRR11	0.648987	1.75353e-14	8.03893	8.86497
REEP1	-0.21504	0.0240674	-2.27019	2.28829
ATP11A	-0.255055	0.00716433	-2.71044	2.74127
POLR1A	0.259166	0.00625725	2.75619	2.78862
LAPTM4A	-0.0113202	0.906563	-0.117648	0.117651
TTC7A	0.0362149	0.707208	0.376521	0.376603
IP6K2	-0.656479	6.90916e-15	-8.1746	9.04407
SRBD1	0.123242	0.199595	1.28732	1.29061
KIF2A	0.307098	0.00110118	3.29788	3.35351
RASGRP2	-0.0729121	0.449061	-0.759072	0.759747
PSME4	0.584068	2.11562e-11	6.94845	7.47785
IFT80	-0.110268	0.25147	-1.15061	1.15297
SIRT2	-0.267597	0.0047096	-2.85033	2.88621
ERLEC1	-0.0213647	0.824672	-0.222062	0.222079
PPP2R5B	0.251313	0.00808907	2.66889	2.69832
PYGM	-0.494317	4.05584e-08	-5.63011	5.90959
PITX1	0.536379	1.54585e-09	6.2256	6.6047
MAST4	0.0757343	0.431654	0.788564	0.789321
ADGRF5	-0.0130785	0.892132	-0.135923	0.135927
SDK2	0.427703	3.15448e-06	4.75014	4.91728
NUP133	-0.130528	0.174093	-1.36427	1.36819
NUCKS1	-0.0405969	0.673687	-0.422127	0.422243
VPS35	0.442193	1.32143e-06	4.93586	5.12354
DNAJA2	0.318504	0.000696119	3.42927	3.49184
BCL3	0.269562	0.00440207	2.87235	2.90906
KCNAB2	-0.176656	0.0648677	-1.85533	1.8652
ABCC9	-0.39427	2.02727e-05	-4.33199	4.45854
GAL	-0.324496	0.00054309	-3.49872	3.56519
CLEC2D	0.0943985	0.326621	0.983947	0.985418
FUNDC1	0.155603	0.104539	1.63031	1.63701
MAOB	-0.392476	2.22776e-05	-4.30993	4.43454
RORA	-0.66097	3.90392e-15	-8.25704	9.15363
TGFBR3	-0.636337	7.97653e-14	-7.81494	8.5726
KIAA1107	-0.295485	0.00172464	-3.16514	3.2143
HES2	0.267561	0.00471542	2.84993	2.88579
ATP1B3	0.204508	0.0321048	2.15571	2.1712
NEDD4	0.404729	1.15716e-05	4.46133	4.59963
PIGB	0.262665	0.00556728	2.7952	2.82903
MAPK6	0.462778	3.57556e-07	5.20488	5.42523
GNB5	0.435764	1.9537e-06	4.8531	5.03143
RAB27A	0.168352	0.0787319	1.76638	1.7749
CECR5	-0.0552217	0.566651	-0.574465	0.574758
UFD1L	0.392295	2.24891e-05	4.30771	4.43214
LRP6	-0.592796	8.92926e-12	-7.0872	7.64946
GUCY2C	-0.28403	0.00263765	-3.03518	3.07851
PHRF1	-0.0547889	0.5697	-0.569954	0.570239
IKBKAP	0.374957	5.4388e-05	4.09642	4.20333
NUCB2	0.0966977	0.314923	1.00806	1.00964
PFN2	0.400266	1.47337e-05	4.40598	4.53916
PTPN3	-0.509898	1.27287e-08	-5.84663	6.15996
SPTB	-0.567279	1.03656e-10	-6.68746	7.15866
DAPP1	0.264793	0.00518152	2.81897	2.85367
FGF10	-0.326532	0.000498586	-3.52238	3.59021
SLC44A1	-0.047729	0.620495	-0.496391	0.49658
TMEM260	-0.0945608	0.325786	-0.985649	0.987128
SMG6	-0.136452	0.155193	-1.42695	1.43143
EXOC5	0.29306	0.00188972	3.13754	3.18542
CLTCL1	0.0612718	0.524854	0.637554	0.637954
FGF22	-0.563131	1.5142e-10	-6.62413	7.08188
FSTL3	0.521845	5.02824e-09	6.01581	6.35746
DGCR2	-0.281636	0.00287631	-3.00813	3.05032
RNF126	0.109681	0.254014	1.14445	1.14676
MNT	-0.0118162	0.902489	-0.122803	0.122806
ZXDC	-0.452219	7.06591e-07	-5.06611	5.26916
JMJD6	0.453986	6.31456e-07	5.08922	5.29508
POLB	0.123143	0.19996	1.28627	1.28956
ST6GALNAC1	0.356617	0.000131289	3.87638	3.96689
WIPI1	0.175349	0.0669084	1.84131	1.85096
FRMPD1	-0.538507	1.29455e-09	-6.2567	6.64158
GBA2	-0.340297	0.000275317	-3.68333	3.76093
NDST1	-0.132178	0.168666	-1.38172	1.38579
ASNS	-0.0527602	0.584095	-0.54881	0.549065
AP3M2	0.0603972	0.530799	0.628431	0.628814
CNGB1	0.582463	2.47241e-11	6.92317	7.44673
ST6GALNAC2	-0.0550053	0.568174	-0.572209	0.572499
PABPC1	0.171327	0.0735138	1.79822	1.80721
TESK2	-0.709461	4.13947e-18	-9.20859	10.4618
CFAP20	0.174952	0.0675378	1.83705	1.84664
CSNK2A2	-0.532178	2.18648e-09	-6.16449	6.53241
PTPN21	-0.51556	8.23265e-09	-5.92646	6.25295
EIF2B3	0.124063	0.196595	1.29598	1.29934
CAMK2A	0.0801884	0.404981	0.835136	0.836035
TCOF1	0.439686	1.54052e-06	4.90352	5.08751
CDC42	0.411122	8.13712e-06	4.54103	4.68692
OSBPL3	0.445024	1.10955e-06	4.97249	5.16441
EPHA8	0.158958	0.0971789	1.66607	1.67322
RAD18	0.165268	0.0844492	1.73342	1.74147
ATP2B1	0.0530487	0.582037	0.551816	0.552076
NCK2	0.185862	0.0518901	1.95425	1.96579
MAP4K4	0.645813	2.58149e-14	7.98215	8.79047
MGAT4A	-0.172698	0.0712059	-1.8129	1.82211
RPL31	-0.487609	6.56396e-08	-5.53825	5.80415
WDR1	0.619764	5.23764e-13	7.53049	8.20703
SNX13	-0.267155	0.00478131	-2.84539	2.88107
ARHGAP10	-0.279264	0.00313169	-2.98139	3.02245
RPS6KA2	-0.31075	0.000952675	-3.33983	3.39762
ING3	-0.130266	0.174964	-1.3615	1.3654
VASH1	0.131276	0.171616	1.37218	1.37617
LMCD1	-0.419859	4.96982e-06	-4.65077	4.80757
WBSCR22	0.156694	0.1021	1.64194	1.64877
SEL1L	-0.0187408	0.84592	-0.194783	0.194795
TRIP13	0.606943	2.08537e-12	7.31688	7.93654
ATP6AP1	0.000716814	0.99407	0.00744935	0.00744935
TCF3	0.252296	0.00783651	2.67979	2.70959
TRIB2	0.192011	0.044477	2.02052	2.03327
DAZAP1	0.298668	0.00152787	3.20141	3.25229
MBD3	0.0131235	0.891762	0.136392	0.136396
HLTF	0.127796	0.183359	1.33539	1.33907
FAM50A	0.123296	0.199396	1.28789	1.29119
FAM3A	-0.00653247	0.946	-0.0678884	0.0678889
CPSF1	-0.163519	0.0878367	-1.71473	1.72253
MYO3B	0.242702	0.0106273	2.57359	2.59997
CYBRD1	-0.454257	6.20648e-07	-5.09276	5.29906
CDH19	-0.542246	9.45028e-10	-6.31157	6.7068
PDCD2	0.168875	0.0777939	1.77197	1.78057
SLC6A15	0.344526	0.000228125	3.73311	3.81392
RDH11	0.0909632	0.344612	0.947938	0.949253
PRKACA	-0.123116	0.200059	-1.28598	1.28927
ADGRL1	-0.53115	2.37831e-09	-6.1496	6.51483
ACTN1	0.693925	4.30268e-17	8.89048	10.0153
ZFYVE26	0.024277	0.801236	0.252343	0.252368
RPS6KA6	-0.623073	3.6291e-13	-7.58652	8.27853
EPN2	-0.3984	1.62833e-05	-4.3829	4.51399
PTPN18	-0.18707	0.0503582	-1.96726	1.97903
LIMS2	-0.595861	6.55468e-12	-7.13645	7.71071
SPEG	0.0737056	0.444128	0.767362	0.76806
LNX1	-0.422194	4.34597e-06	-4.68027	4.84009
ALDH3A2	-0.640827	4.69662e-14	-7.89374	8.67499
TFRC	0.265298	0.00509356	2.82461	2.85952
SREBF1	-0.0805581	0.402812	-0.839003	0.839914
AFF4	0.232883	0.0143508	2.46543	2.48862
UBE2D1	0.413592	7.08807e-06	4.57196	4.72088
MPP5	0.161563	0.0917529	1.69385	1.70136
RHOBTB1	-0.239826	0.0116185	-2.54185	2.56727
SMC1A	0.0893853	0.35308	0.931405	0.932653
HSD17B10	-0.0960395	0.318244	-1.00116	1.00271
MARK2	0.0697473	0.46904	0.726014	0.726605
HMMR	0.520465	5.6078e-09	5.99613	6.3344
CHFR	-0.0634357	0.510292	-0.66013	0.660574
TRHDE	-0.16993	0.0759289	-1.78326	1.79203
P4HA2	0.372089	6.26423e-05	4.06179	4.166
FCGR2B	-0.215869	0.0235148	-2.27923	2.29755
NFATC3	-0.432437	2.38444e-06	-4.8105	4.98414
TRNT1	-0.0117891	0.902711	-0.122522	0.122524
ACADVL	-0.370548	6.75505e-05	-4.04321	4.14598
STK10	-0.203787	0.0327299	-2.14789	2.16321
FBXW11	0.126001	0.189638	1.31644	1.31996
ACAP1	0.06578	0.494755	0.684595	0.68509
CRMP1	-0.0691612	0.472792	-0.719894	0.72047
EVC	-0.0854721	0.374635	-0.890425	0.891515
DERL2	0.265767	0.00501307	2.82986	2.86496
SIDT1	0.102288	0.287627	1.06674	1.06861
NDE1	0.451462	7.41327e-07	5.05622	5.25807
MRVI1	-0.248383	0.00888526	-2.63641	2.66478
TMEM38A	0.00897595	0.92585	0.0932833	0.0932846
AP1M1	0.208836	0.0285625	2.20269	2.21922
PVR	0.58643	1.67935e-11	6.98579	7.5239
XRCC1	-0.415982	6.19586e-06	-4.60195	4.75384
SCARB1	-0.326962	0.000489634	-3.52738	3.5955
CYP2W1	-0.492396	4.66046e-08	-5.60372	5.87925
MCM2	0.404801	1.15262e-05	4.46223	4.60061
MOV10L1	0.0674842	0.483619	0.702384	0.702918
PANX2	0.241512	0.011028	2.56045	2.58643
SELO	-0.102504	0.286603	-1.06901	1.0709
TP63	0.210279	0.027458	2.21837	2.23526
ALPK1	-0.0702883	0.465591	-0.731664	0.732269
LLGL2	-0.3157	0.000780513	-3.39687	3.45768
PDE8A	0.305574	0.00116917	3.2804	3.33515
CLCN4	-0.509808	1.28165e-08	-5.84536	6.15849
NLE1	-0.1548	0.106363	-1.62177	1.62836
SDHA	0.202047	0.0342803	2.12902	2.14395
SMARCE1	-0.0784663	0.415177	-0.817125	0.817968
GSDMB	-0.203291	0.0331655	-2.14251	2.15772
KDM5A	-0.377761	4.73077e-05	-4.13037	4.23997
ADAM11	-0.4248	3.7374e-06	-4.71327	4.87652
PPP2R3A	-0.239438	0.0117581	-2.53757	2.56287
FERMT2	-0.213308	0.0252564	-2.25134	2.26899
ABCB11	-0.0743865	0.439919	-0.774478	0.775195
DHRS9	0.353299	0.000153122	3.83692	3.92469
PTGS2	0.554124	3.3877e-10	6.48805	6.91781
IGF2BP2	0.714871	1.76629e-18	9.32267	10.6244
MAP3K13	0.46624	2.84547e-07	5.25076	5.47704
ST6GAL1	-0.158145	0.0989233	-1.6574	1.66444
TBX21	0.181444	0.0578227	1.90673	1.91745
FRY	-0.593589	8.24519e-12	-7.09992	7.66526
PICALM	0.497076	3.31724e-08	5.66812	5.95336
NSF	-0.0649956	0.499926	-0.676408	0.676885
GLI2	-0.449244	8.52623e-07	-5.0273	5.22569
CLASP1	-0.297505	0.00159728	-3.18815	3.23839
MRPS34	0.283069	0.00273117	3.02432	3.06719
NOTCH3	-0.436621	1.85538e-06	-4.8641	5.04365
CLNS1A	0.548011	5.77275e-10	6.39681	6.80848
PPP2R2C	0.291328	0.00201615	3.11787	3.16485
TEAD2	0.160922	0.0930639	1.68702	1.69444
EED	0.244911	0.0099171	2.59799	2.62514
TSG101	0.227203	0.0169861	2.4031	2.42457
NCBP3	-0.188369	0.0487538	-1.98124	1.99327
ATP2A3	-0.151473	0.114188	-1.58636	1.59253
CA12	-0.0511733	0.59547	-0.532273	0.532506
MGLL	-0.109177	0.25622	-1.13914	1.14142
NTN4	-0.140572	0.142982	-1.47061	1.47552
BCS1L	0.046124	0.632308	0.479675	0.479846
NUAK1	-0.484697	8.06404e-08	-5.49862	5.75879
DPP8	-0.119428	0.213971	-1.24709	1.25008
SLC24A1	-0.284277	0.002614	-3.03798	3.08143
ZNF532	0.282014	0.00283731	3.01241	3.05477
SCARF1	0.103541	0.28173	1.0799	1.08185
LMAN1	0.426513	3.3822e-06	4.73501	4.90055
HACD3	0.0665735	0.489553	0.692877	0.69339
IPCEF1	-0.118166	0.218888	-1.23378	1.23668
ZZEF1	-0.402962	1.27384e-05	-4.43939	4.57564
ENO1	0.54573	7.02382e-10	6.36299	6.76808
MYDGF	0.343173	0.000242335	3.71717	3.79694
ANO8	-0.530717	2.46383e-09	-6.14334	6.50744
TUBE1	-0.524974	3.91906e-09	-6.06059	6.41002
ARHGEF10L	-0.578036	3.7837e-11	-6.85381	7.36157
TXK	-0.225977	0.017607	-2.38966	2.41078
WSCD2	-0.417695	5.62257e-06	-4.6235	4.77754
ACTR6	0.188297	0.0488418	1.98047	1.99248
TIPIN	0.409472	8.91748e-06	4.52041	4.66431
SRI	0.50062	2.55572e-08	5.71715	6.00992
EIF4G3	0.129347	0.178056	1.35178	1.3556
NUP37	0.641692	4.23649e-14	7.90902	8.69491
SEMA3A	0.0312738	0.745685	0.325113	0.325166
GTSE1	0.569227	8.65999e-11	6.71736	7.19498
SEMA3C	0.0699637	0.467659	0.728274	0.72887
TTC38	-0.257516	0.00660825	-2.73782	2.7696
ACAT1	-0.556477	2.75133e-10	-6.52341	6.96033
GRAMD4	-0.438839	1.62209e-06	-4.89261	5.07536
CELSR1	0.274287	0.00373503	2.92537	2.96416
ZNF638	-0.224615	0.0183193	-2.37476	2.39548
SLC25A40	-0.0892771	0.353665	-0.930272	0.931515
TIMM21	0.0601267	0.532644	0.625609	0.625987
ADD2	-0.240439	0.0114007	-2.54861	2.57423
RASAL2	-0.141077	0.141538	-1.47596	1.48093
VPS9D1	0.410969	8.20681e-06	4.53911	4.68482
ZNF37A	-0.167982	0.0794005	-1.76243	1.77089
MARK3	0.655361	7.95254e-15	8.15421	9.01705
SLC25A3	0.291734	0.00198585	3.12248	3.16967
FNDC3B	0.569876	8.15414e-11	6.72734	7.20713
FOSL2	-0.308649	0.00103571	-3.31568	3.37222
CACNG4	-0.168134	0.0791253	-1.76405	1.77254
FRYL	0.289146	0.00218639	3.09311	3.13898
TMEM131	-0.142213	0.138327	-1.48801	1.4931
FSCN1	0.643126	3.56883e-14	7.93439	8.72801
ACTB	0.640719	4.75744e-14	7.89183	8.67251
MOCOS	0.384658	3.33859e-05	4.21424	4.3307
PLD1	-0.314609	0.000815805	-3.38428	3.44442
ATP12A	0.0174064	0.856769	0.180911	0.18092
WDR62	0.156549	0.10242	1.6404	1.64722
DLG1	-0.16296	0.0889418	-1.70877	1.71648
RAB7A	0.519897	5.8646e-09	5.98803	6.32492
BCAP29	0.157685	0.099921	1.6525	1.65948
SEC31B	-0.281374	0.00290352	-3.00518	3.04724
SART3	0.058143	0.546273	0.604923	0.605264
ARHGAP15	0.00103239	0.99146	0.0107289	0.0107289
EXOSC7	-0.371043	6.5934e-05	-4.04918	4.15241
KIFAP3	0.0996461	0.300324	1.039	1.04073
MKRN2	-0.00444965	0.963202	-0.0462425	0.0462426
MCM6	0.348998	0.000186443	3.78594	3.87024
REXO2	0.304871	0.00120182	3.27234	3.32669
RBM7	0.364903	8.8748e-05	3.97538	4.07304
RBMS2	0.279697	0.00308361	2.98626	3.02753
BAZ2A	0.0217253	0.821761	0.225812	0.225829
PTPN23	-0.211072	0.0268662	-2.227	2.24409
MLH1	0.0173703	0.857063	0.180536	0.180545
UNG	-0.306738	0.00111694	-3.29374	3.34916
FMO4	-0.0162162	0.866469	-0.168539	0.168546
KLHL20	-0.361279	0.000105469	-3.93199	4.02647
RGS11	-0.617871	6.44865e-13	-7.49861	8.16643
SLC46A1	0.127047	0.185959	1.32749	1.3311
PLXNA2	-0.0891058	0.354593	-0.928477	0.929713
SPAG5	0.539382	1.20308e-09	6.26951	6.65679
ANKRD13A	0.0612177	0.525221	0.636989	0.637388
TPD52	-0.206357	0.0305489	-2.17576	2.19169
ACACB	-0.597097	5.78162e-12	-7.15638	7.73554
TRAF4	0.629295	1.79918e-13	7.69288	8.41495
PAG1	-0.0633366	0.510955	-0.659095	0.659537
GPATCH1	-0.420129	4.89345e-06	-4.65418	4.81133
ICAM3	0.0331673	0.73086	0.344811	0.344874
NT5C2	0.411843	7.81661e-06	4.55005	4.69682
MCAM	0.211965	0.0262134	2.23671	2.25402
GPC4	-0.380186	4.18882e-05	-4.1598	4.27178
MBNL3	-0.190406	0.0463212	-2.00321	2.01564
CAMSAP3	-0.600063	4.26786e-12	-7.20442	7.79551
RAP1GAP	0.170074	0.0756767	1.78481	1.79359
XAB2	-0.31781	0.000716197	-3.42124	3.48337
ARHGEF1	0.383153	3.60493e-05	4.19589	4.31082
STXBP2	0.267083	0.00479311	2.84458	2.88024
MAP2K7	-0.338259	0.000301142	-3.6594	3.73549
DGKD	-0.0396411	0.680946	-0.412179	0.412287
CTTNBP2	-0.612632	1.13831e-12	-7.411	8.05531
RARB	-0.175457	0.0667375	-1.84247	1.85213
TOP2B	-0.412835	7.39529e-06	-4.56247	4.71045
TM9SF3	0.0885197	0.35778	0.922338	0.923549
NFKB2	0.367518	7.82567e-05	4.00676	4.10676
UBE2T	0.539427	1.19854e-09	6.27017	6.65757
PPP1R12B	-0.340054	0.000278291	-3.68047	3.75789
DNAJC10	0.332498	0.000386754	3.59193	3.66388
GTF3C1	-0.370151	6.88703e-05	-4.03843	4.14084
IL4R	0.675486	5.75718e-16	8.52965	9.5201
USP33	0.0395149	0.681907	0.410865	0.410972
PAK3	-0.528283	3.00268e-09	-6.10818	6.466
CAPN6	-0.383435	3.55343e-05	-4.19933	4.31455
SNRPA	0.250988	0.00817404	2.66529	2.6946
EXOSC5	-0.185096	0.0528816	-1.946	1.95739
DYNC1I2	0.296928	0.00163277	3.18157	3.2315
APBB1IP	0.00776773	0.935808	0.0807263	0.0807271
LRCH4	-0.254748	0.00723641	-2.70703	2.73775
FAM76B	-0.103244	0.283123	-1.07678	1.0787
SIRT6	0.301806	0.00135407	3.23725	3.28986
TYR	-0.630382	1.58891e-13	-7.71161	8.43907
POLD3	0.324085	0.000552506	3.49395	3.56014
CAPZB	0.438739	1.6319e-06	4.89133	5.07394
GPR137B	-0.0877082	0.362221	-0.913839	0.915017
NAALAD2	-0.547404	6.08267e-10	-6.38781	6.79771
JADE1	-0.624723	3.01747e-13	-7.61459	8.31446
SLC25A43	0.112098	0.243638	1.16987	1.17234
UBE2A	0.609747	1.54972e-12	7.36314	7.99483
FGFR1	-0.488186	6.30022e-08	-5.54612	5.81316
FBLN1	-0.452409	6.98152e-07	-5.06858	5.27193
ITGA8	-0.309037	0.00101991	-3.32014	3.3769
CST7	0.0796384	0.408221	0.829383	0.830264
MAP2	-0.221549	0.0200147	-2.34123	2.36108
PIAS2	-0.442815	1.27181e-06	-4.9439	5.1325
AMPH	0.0181458	0.850755	0.188597	0.188607
ARAF	0.0514077	0.593783	0.534716	0.534952
MCCC1	-0.557595	2.49094e-10	-6.54026	6.98062
LAMP3	0.216572	0.0230548	2.2869	2.3054
FAP	0.325609	0.000518329	3.51165	3.57886
NEBL	-0.461641	3.85171e-07	-5.18987	5.4083
ACER3	0.599666	4.4455e-12	7.19798	7.78746
UBE2K	0.361666	0.00010355	3.93662	4.03144
PIK3C3	-0.404684	1.16e-05	-4.46077	4.59902
N4BP2	0.00225864	0.981317	0.0234725	0.0234725
TIGAR	0.428416	3.02521e-06	4.7592	4.92731
TULP3	-0.392331	2.24466e-05	-4.30816	4.43262
SYNJ2	0.427748	3.14614e-06	4.75071	4.91791
ADCY2	-0.639817	5.29479e-14	-7.87595	8.65184
PPP2R5C	0.199748	0.0364232	2.10413	2.11853
PMS2P1	-0.175773	0.0662413	-1.84585	1.85557
GNB1	0.409273	9.0159e-06	4.51793	4.6616
HOXA9	-0.257607	0.00658862	-2.73882	2.77064
EDN1	0.0905484	0.346825	0.943591	0.944888
MLLT10	-0.332732	0.000382873	-3.59467	3.66678
ZCWPW1	-0.568136	9.57894e-11	-6.7006	7.17461
ADCYAP1R1	-0.393008	2.16645e-05	-4.31647	4.44165
P2RY10	0.0572955	0.552148	0.596085	0.596412
ITM2A	-0.577215	4.09132e-11	-6.84101	7.34589
NRDC	-0.316521	0.000754898	-3.40634	3.46767
VDAC3	0.253261	0.00759539	2.6905	2.72066
PCM1	-0.407669	9.85072e-06	-4.49791	4.63966
TNRC6C	-0.51235	1.05497e-08	-5.88113	6.2001
CBFA2T2	-0.601731	3.59318e-12	-7.23155	7.82945
BRINP1	0.260366	0.00601263	2.76956	2.80246
ITCH	0.23181	0.0148194	2.45364	2.4765
TP53INP2	0.00945382	0.921915	0.0982499	0.0982514
SDF4	0.124442	0.195222	1.29997	1.30337
TP73	-0.140716	0.142569	-1.47214	1.47706
TOLLIP	-0.1063	0.269036	-1.10889	1.111
UBE2D4	-0.565016	1.27552e-10	-6.65285	7.11666
RUNX1T1	-0.539048	1.23722e-09	-6.26462	6.65098
THOC1	-0.0893312	0.353372	-0.930838	0.932084
FKBP7	-0.239051	0.0118992	-2.5333	2.55846
OSBPL6	-0.323995	0.000554591	-3.4929	3.55904
SLC1A3	0.0823434	0.392433	0.85768	0.858654
XRCC5	0.32551	0.000520493	3.5105	3.57764
LXN	-0.277867	0.00329157	-2.96564	3.00605
SP140	0.152555	0.111596	1.59787	1.60418
MKNK1	0.356365	0.000132843	3.87337	3.96368
TNS1	-0.563808	1.42398e-10	-6.63443	7.09434
REXO1	0.0183892	0.848776	0.191128	0.191138
SAR1A	0.53298	2.04713e-09	6.17613	6.54617
CDC14A	-0.565881	1.17844e-10	-6.66607	7.1327
RAPGEF3	0.453572	6.48376e-07	5.08379	5.28899
CEACAM1	0.317612	0.00072203	3.41895	3.48096
SENP1	0.359024	0.0001173	3.90507	3.99762
DUSP13	-0.295019	0.00175532	-3.15983	3.20874
CIC	-0.113027	0.23973	-1.17965	1.18218
LIPE	-0.284341	0.00260801	-3.03869	3.08218
FDFT1	-0.128815	0.179862	-1.34616	1.34993
PAFAH1B3	0.350017	0.000177992	3.798	3.88312
OPHN1	-0.621387	4.37746e-13	-7.55792	8.24201
KIF22	0.0225638	0.815002	0.23453	0.23455
CARMIL1	0.244388	0.0100813	2.59221	2.61918
PGM1	-0.0524085	0.586606	-0.545145	0.545395
DDX1	0.265099	0.00512795	2.8224	2.85722
DNM2	-0.16562	0.083781	-1.73717	1.74528
EPB41L2	-0.283556	0.00268339	-3.02982	3.07293
RIMS1	-0.438251	1.68102e-06	-4.88505	5.06695
MOXD1	-0.156594	0.10232	-1.64088	1.64771
STX7	-0.0822983	0.392693	-0.857208	0.85818
RABL2B	-0.280716	0.00297304	-2.99775	3.0395
KEAP1	-0.0625702	0.516092	-0.651099	0.651525
DDX43	-0.141618	0.140002	-1.4817	1.48672
PTPRH	0.567874	9.81276e-11	6.69659	7.16974
DCT	-0.643856	3.26913e-14	-7.94734	8.74493
SLC35C2	-0.1195	0.213693	-1.24785	1.25085
CRYBG3	-0.28215	0.0028235	-3.01393	3.05636
RFX3	-0.467105	2.68649e-07	-5.26226	5.49004
RIF1	0.0502987	0.601781	0.523161	0.523382
RAB21	0.104443	0.277538	1.08938	1.09137
SLC4A4	-0.46679	2.74344e-07	-5.25807	5.4853
SMARCA2	-0.700895	1.53335e-17	-9.03151	10.2121
SESN1	-0.613525	1.03402e-12	-7.42587	8.07412
MID2	-0.475347	1.54165e-07	-5.37236	5.61486
COL5A3	-0.00494556	0.959105	-0.0513962	0.0513964
SRCAP	-0.0609562	0.526995	-0.634262	0.634656
PUM3	0.215581	0.0237058	2.27609	2.29433
CHRNA3	-0.462065	3.74641e-07	-5.19547	5.41461
CNOT4	-0.0852287	0.376002	-0.887876	0.888957
PSEN1	0.0614341	0.523755	0.639247	0.63965
CPOX	0.522782	4.66758e-09	6.02921	6.37317
CLDND1	0.148164	0.122408	1.55118	1.55695
MOK	-0.322363	0.000593614	-3.47396	3.53902
HSP90AA1	0.449397	8.44447e-07	5.0293	5.22792
RBL1	0.351378	0.000167252	3.81414	3.90034
DLGAP4	-0.273602	0.00382579	-2.91767	2.95615
IGSF9B	-0.446539	1.00986e-06	-4.99214	5.18636
CROCCP3	-0.484715	8.05382e-08	-5.49887	5.75907
NDC80	0.591786	9.87949e-12	7.07103	7.6294
AP4E1	0.274972	0.00364621	2.93307	2.97217
RSBN1	-0.294169	0.00181254	-3.15015	3.19862
MAGI3	0.0978608	0.30911	1.02026	1.0219
CXCL2	0.442003	1.33689e-06	4.93341	5.12081
COL4A4	-0.0730474	0.448218	-0.760485	0.761164
TCF7	-0.063003	0.513188	-0.655614	0.656049
OSTM1	0.385028	3.27608e-05	4.21875	4.33558
IMPG2	-0.0266844	0.781995	-0.277378	0.277411
PCNP	0.178279	0.0624052	1.87274	1.8829
EXD2	0.0855984	0.373927	0.891746	0.892841
ARG2	0.23255	0.0144951	2.46176	2.48485
MEF2C	-0.321101	0.000625509	-3.45933	3.52357
PTPRC	0.181498	0.0577468	1.90731	1.91804
PKP1	-0.208701	0.0286679	-2.20122	2.21772
UBA5	0.145369	0.1297	1.5215	1.52694
STK17B	0.195158	0.0410382	2.0545	2.0679
CDC14B	0.0838582	0.383754	0.873531	0.87456
ZNF510	-0.307405	0.00108795	-3.30139	3.3572
ZNF506	-0.328603	0.000456781	-3.54649	3.61573
JMJD4	0.0761941	0.428855	0.79337	0.794141
DUSP12	0.281455	0.00289505	3.0061	3.04819
AACS	-0.469017	2.36484e-07	-5.2877	5.51883
KIAA0141	-0.421265	4.58464e-06	-4.66853	4.82715
CADPS2	-0.28581	0.00247189	-3.05532	3.09952
PCDHB4	-0.446845	9.90747e-07	-4.99612	5.19081
PCDHGA2	-0.461254	3.95051e-07	-5.18475	5.40253
HSPB11	0.485445	7.65002e-08	5.50879	5.77043
PHLPP1	-0.542502	9.2477e-10	-6.31534	6.71128
ATP8B1	0.0206163	0.83072	0.214281	0.214296
IL12RB2	0.355824	0.00013623	3.86693	3.95679
SMARCD3	-0.544738	7.64564e-10	-6.34833	6.75058
WDR70	-0.0304353	0.75228	-0.31639	0.316439
FYB	0.317819	0.000715933	3.42134	3.48348
STRADB	0.26051	0.00598379	2.77116	2.80412
BZW1	0.710858	3.32816e-18	9.23789	10.5035
PGR	-0.4854	7.67438e-08	-5.50818	5.76972
C1QTNF3	-0.52207	4.93918e-09	-6.01903	6.36123
ME2	0.454077	6.27834e-07	5.0904	5.29641
C5orf22	0.334761	0.000350755	3.6184	3.69195
CCNT2	0.0272705	0.77733	0.283473	0.283509
FAM135A	-0.157289	0.100788	-1.64828	1.6552
EPB41L3	0.103884	0.280132	1.0835	1.08547
COBLL1	0.140347	0.143631	1.46822	1.47311
DLG3	-0.319757	0.000661175	-3.44377	3.50714
KCNK2	-0.479981	1.12083e-07	-5.43476	5.68589
SERTAD4	-0.516489	7.65897e-09	-5.93961	6.2683
TRAF5	0.0467011	0.628049	0.485685	0.485862
MRPL22	0.314762	0.00081076	3.38605	3.44628
GEMIN5	0.0849131	0.377778	0.884573	0.885641
NFE2L1	0.298776	0.00152156	3.20265	3.25358
SEMA5B	-0.44469	1.13273e-06	-4.96817	5.15958
GSK3B	0.143719	0.134158	1.50398	1.50924
ITGB5	-0.218637	0.0217487	-2.30942	2.32848
ERC1	0.197466	0.0386595	2.07945	2.09335
XPO1	0.403278	1.25223e-05	4.4433	4.57992
RNF13	0.0285689	0.767024	0.296977	0.297017
PALB2	0.39445	2.00808e-05	4.33421	4.46095
DOPEY1	-0.509745	1.28783e-08	-5.84447	6.15746
LYRM2	0.303456	0.00127007	3.25613	3.30967
BCKDHB	-0.527318	3.2461e-09	-6.09428	6.44963
KAT6A	-0.610279	1.46436e-12	-7.37194	8.00595
ZCCHC6	0.0160359	0.86794	0.166664	0.166671
ULK2	-0.218953	0.0215548	-2.31287	2.33201
GRHL2	-0.42902	2.91952e-06	-4.76689	4.93582
TNPO1	0.512909	1.01057e-08	5.88901	6.20928
PLOD1	0.500286	2.61958e-08	5.71252	6.00458
P2RX5	0.348462	0.000191034	3.7796	3.86348
ITGAE	0.356987	0.000129045	3.88078	3.97161
DIS3	0.318062	0.000708835	3.42416	3.48645
PIBF1	-0.139364	0.146485	-1.4578	1.46258
TDRD3	-0.402295	1.32071e-05	-4.43111	4.5666
NUFIP1	0.118482	0.217651	1.23711	1.24003
PDS5B	-0.244614	0.0100103	-2.59471	2.62175
OXCT1	-0.511097	1.16143e-08	-5.86348	6.17956
RRAGB	-0.398084	1.656e-05	-4.37901	4.50975
CYLD	0.164331	0.086252	1.7234	1.73131
SLC27A5	-0.44653	1.01043e-06	-4.99202	5.18623
ZNF324	-0.369204	7.21175e-05	-4.02703	4.12857
ZNF671	-0.119897	0.212165	-1.25203	1.25506
ZNF416	0.129617	0.177142	1.35464	1.35848
ZNF586	-0.10181	0.289897	-1.06172	1.06357
ZNF446	-0.522314	4.8447e-09	-6.02251	6.36531
ZNF264	-0.409688	8.81126e-06	-4.52311	4.66727
RPS5	-0.440885	1.43172e-06	-4.91898	5.10473
FAT1	0.355192	0.000140282	3.85943	3.94875
YTHDC1	-0.116669	0.22482	-1.21801	1.2208
CHMP2B	-0.00146518	0.987879	-0.0152267	0.0152267
SMAP2	-0.250979	0.00817641	-2.66519	2.6945
PPIE	0.197998	0.0381279	2.0852	2.09922
ZMPSTE24	0.604283	2.75626e-12	7.27322	7.88169
STARD7	0.101756	0.290155	1.06115	1.063
NOA1	-0.40986	8.72802e-06	-4.52525	4.66962
REST	-0.0635169	0.50975	-0.660977	0.661423
HAL	-0.360521	0.000109314	-3.92294	4.01677
SSH1	0.483335	8.87271e-08	5.48014	5.73768
GSTP1	0.555972	2.87733e-10	6.51581	6.95119
APLP2	0.570318	7.82631e-11	6.73415	7.21541
FAM234B	-0.560526	1.91616e-10	-6.58456	7.03405
WBP11	0.0192458	0.841822	0.200033	0.200045
EIF3I	0.309019	0.00102064	3.31993	3.37669
NKAIN1	-0.332624	0.00038466	-3.59341	3.66544
COL16A1	-0.0289205	0.764239	-0.300634	0.300676
TXLNA	-0.0634267	0.510352	-0.660036	0.66048
APOB	-0.460821	4.06365e-07	-5.17904	5.39609
NCOA1	-0.724942	3.42895e-19	-9.53996	10.9374
AGBL5	-0.267362	0.00474753	-2.84771	2.88348
EFR3B	0.0706219	0.463471	0.735148	0.735762
KIF3C	0.351234	0.000168361	3.81243	3.89852
RAB10	0.42535	3.61969e-06	4.72024	4.88423
HADHA	-0.0811983	0.399072	-0.845699	0.846633
MAPRE3	-0.512837	1.01619e-08	-5.88799	6.20809
CAD	0.205518	0.0312467	2.16666	2.18239
CD59	0.387075	2.94936e-05	4.24375	4.36268
CD82	0.297775	0.00158089	3.19123	3.24162
BCORL1	-0.286532	0.00240745	-3.06348	3.10804
ATRX	-0.115398	0.229948	-1.20462	1.20732
AK6	0.559236	2.15129e-10	6.56504	7.01049
FCN1	-0.0299213	0.756331	-0.311044	0.311091
MYNN	-0.0918648	0.33983	-0.957387	0.958741
MECOM	0.0983838	0.306519	1.02575	1.02742
SCAMP1	0.138129	0.150132	1.44471	1.44937
PREP	-0.200703	0.0355191	-2.11447	2.12909
HACE1	-0.18964	0.047224	-1.99495	2.00722
SEH1L	0.227293	0.0169412	2.40408	2.42558
WDR47	-0.160426	0.0940896	-1.68173	1.68908
WDFY1	0.0457904	0.634775	0.476201	0.476368
OVGP1	-0.53537	1.68092e-09	-6.21088	6.58727
SLC25A24	0.485571	7.58222e-08	5.51051	5.77239
MAP3K4	-0.0620382	0.519673	-0.645549	0.645964
PILRA	0.313798	0.000842995	3.37492	3.43456
IGSF9	-0.0488109	0.612585	-0.507662	0.507864
ABCB1	-0.397101	1.74502e-05	-4.36687	4.49652
ZNF213	-0.385939	3.12673e-05	-4.22987	4.34763
AKR1B1	0.265622	0.00503771	2.82824	2.86328
CPNE3	0.169046	0.0774885	1.77381	1.78243
RRN3	0.283664	0.00267288	3.03105	3.0742
CTTN	0.338611	0.000296532	3.66352	3.73988
WNT11	-0.224768	0.0182379	-2.37644	2.3972
MTIF2	0.489584	5.70276e-08	5.56521	5.83504
DDHD2	-0.106012	0.270345	-1.10586	1.10795
TTC39A	-0.110637	0.249875	-1.1545	1.15688
EPS15	-0.316737	0.000748272	-3.40884	3.4703
ORC1	0.457314	5.10122e-07	5.13285	5.3441
MGST2	-0.428776	2.96169e-06	-4.76379	4.93239
CHERP	0.00895792	0.925999	0.0930959	0.0930971
ATG16L1	-0.228195	0.0164978	-2.41397	2.43573
USP40	0.203291	0.0331655	2.14251	2.15772
POMGNT1	0.224696	0.0182762	2.37565	2.39639
RAD54L	0.470703	2.11188e-07	5.31019	5.5443
MAST2	0.237482	0.0124853	2.51601	2.54067
DNAJA1	0.20779	0.0293866	2.19133	2.2076
B4GALT1	0.524144	4.18779e-09	6.0487	6.39605
CHMP5	0.239357	0.0117875	2.53668	2.56194
NFX1	-0.588116	1.42253e-11	-7.01253	7.55695
DIMT1	0.367924	7.67364e-05	4.01163	4.11201
IPO11	0.269571	0.0044007	2.87245	2.90917
FOLH1	0.12895	0.179402	1.34759	1.35137
EIF2AK1	-0.0110227	0.909008	-0.114556	0.114558
EPDR1	-0.402845	1.28196e-05	-4.43793	4.57405
SNX10	0.445204	1.09721e-06	4.97483	5.16702
SEPHS1	-0.0405428	0.674097	-0.421564	0.42168
MRPL28	0.546144	6.77847e-10	6.36913	6.77541
ITPKC	0.179983	0.0599022	1.89104	1.90149
CEACAM6	0.515768	8.10108e-09	5.92939	6.25637
FAT2	0.00879562	0.927336	0.0914091	0.0914103
RBM22	0.202552	0.0338242	2.1345	2.14954
TMED2	0.519708	5.95268e-09	5.98534	6.32177
ERO1B	-0.219665	0.0211226	-2.32064	2.33998
ZFAND6	0.0713162	0.459076	0.7424	0.743031
HSD17B2	0.0694768	0.47077	0.723189	0.723773
TXLNG	0.148768	0.120874	1.5576	1.56344
PPEF1	0.18982	0.0470103	1.99689	2.0092
LAT2	0.387147	2.93842e-05	4.24463	4.36363
HUWE1	-0.292095	0.00195926	-3.12658	3.17396
ZW10	-0.119329	0.214355	-1.24604	1.24903
ALG9	-0.195041	0.0411622	-2.05323	2.06661
NOX4	0.288921	0.0022047	3.09055	3.13631
ACOX3	-0.236057	0.0130392	-2.50033	2.52452
MTMR2	0.452787	6.8156e-07	5.07353	5.27748
PPP1R15A	0.0445461	0.644012	0.463244	0.463397
HSD17B14	-0.364912	8.87097e-05	-3.97548	4.07316
TRIP6	0.307504	0.0010837	3.30253	3.3584
ACHE	0.0567275	0.556103	0.590163	0.59048
FTL	0.271429	0.00412679	2.89328	2.9308
SRRT	0.276388	0.00346869	2.94899	2.98873
BAX	0.550644	4.59475e-10	6.436	6.85537
NLK	0.315051	0.000801341	3.38938	3.44979
PIGS	0.0200843	0.835025	0.20875	0.208764
ADAMTS2	0.185664	0.0521453	1.95211	1.96361
TMPRSS11E	0.0967428	0.314696	1.00853	1.01012
ATXN7L3	0.250402	0.00832947	2.65879	2.68789
PGS1	0.215031	0.0240734	2.27009	2.28819
PSMC5	0.140617	0.142853	1.47108	1.476
UIMC1	-0.0164957	0.864189	-0.171444	0.171452
MMP2	-0.264829	0.00517519	-2.81937	2.85409
LPCAT2	0.0713883	0.458621	0.743153	0.743787
GNAO1	-0.0913058	0.34279	-0.951528	0.952858
OGFOD1	0.548588	5.49201e-10	6.40539	6.81873
SH3BP2	-0.401501	1.37855e-05	-4.42128	4.55586
NOP14	0.259951	0.00609626	2.76493	2.79767
ADD1	0.14563	0.129004	1.52427	1.52974
L2HGDH	-0.483534	8.75026e-08	-5.48283	5.74075
TXNDC16	-0.455862	5.60051e-07	-5.11379	5.32268
C14orf166	0.248563	0.00883434	2.6384	2.66684
NID2	0.123116	0.200059	1.28598	1.28927
GMCL1	-0.120826	0.20862	-1.26182	1.26493
SF3B2	0.284476	0.0025952	3.04022	3.08377
KLHL42	0.0109776	0.909379	0.114087	0.11409
GNAS	0.264333	0.00526281	2.81383	2.84834
DNM1L	0.636562	7.76884e-14	7.81888	8.57771
PTHLH	0.751703	3.02352e-21	10.1518	11.8452
PHACTR3	-0.510421	1.22307e-08	-5.85397	6.1685
ERGIC2	0.31992	0.00065677	3.44565	3.50913
TFAP2C	-0.540707	1.0762e-09	-6.28895	6.67989
AURKA	0.626202	2.55508e-13	7.63984	8.34681
CASS4	0.120249	0.210818	1.25574	1.2588
PIR	-0.392909	2.17776e-05	-4.31525	4.44033
AAMDC	-0.454924	5.94736e-07	-5.1015	5.30887
RFX2	-0.259365	0.00621619	-2.7584	2.7909
METTL2A	0.126993	0.186148	1.32692	1.33052
SULT2B1	-0.139752	0.145354	-1.46191	1.46673
ALG6	-0.105552	0.27244	-1.10103	1.10309
CNOT3	-0.0701711	0.466337	-0.73044	0.731041
PTPN4	-0.136452	0.155193	-1.42695	1.43143
DDX18	0.418335	5.42149e-06	4.63156	4.78641
KHSRP	0.160129	0.0947093	1.67855	1.68586
GNA11	-0.281374	0.00290352	-3.00518	3.04724
ASAP3	-0.670176	1.1742e-15	-8.4288	9.38378
EDEM2	0.276731	0.0034269	2.95285	2.99274
DNMT3B	0.166287	0.0825246	1.74431	1.75251
REM1	-0.40995	8.68451e-06	-4.52638	4.67085
TPX2	0.565395	1.23213e-10	6.65863	7.12367
FER1L4	0.0333747	0.729242	0.346968	0.347033
PDRG1	0.304141	0.00123661	3.26398	3.3179
EPB41L1	-0.0505782	0.599761	-0.526073	0.526298
SLC15A1	-0.361874	0.000102536	-3.9391	4.0341
DOCK9	-0.44433	1.15831e-06	-4.9635	5.15437
ANKRD10	-0.0520118	0.589446	-0.541011	0.541255
TGDS	0.107662	0.262916	1.12321	1.1254
DOCK3	-0.581561	2.69763e-11	-6.909	7.42931
C3orf18	-0.362658	9.87867e-05	-3.94848	4.04417
COQ9	-0.0740843	0.441784	-0.771319	0.772028
TMEM40	0.06413	0.505665	0.667375	0.667833
KIF9	-0.457386	5.07755e-07	-5.1338	5.34517
ARHGAP28	-0.20807	0.0291644	-2.19437	2.21071
CRLS1	0.31863	0.000692524	3.43073	3.49338
PPP1R13B	-0.473489	1.74945e-07	-5.34745	5.58656
ATRN	-0.152943	0.110678	-1.602	1.60835
SMOX	-0.0359624	0.709157	-0.373893	0.373974
SIGLEC1	-0.00270947	0.977588	-0.0281577	0.0281577
FKBP1A	0.6353	9.00325e-14	7.79685	8.54917
NSFL1C	0.212118	0.0261027	2.23838	2.25573
SLC4A11	-0.215103	0.0240249	-2.27088	2.28899
C20orf194	-0.213299	0.0252627	-2.25124	2.26889
ZNF343	-0.411374	8.02356e-06	-4.54418	4.69038
EBF4	-0.229818	0.0157251	-2.43177	2.45402
CPXM1	-0.0418682	0.664076	-0.435362	0.435489
MAVS	-0.125956	0.189797	-1.31597	1.31949
LZTS3	-0.221829	0.0198547	-2.34429	2.36422
XRN2	0.494777	3.92269e-08	5.63644	5.91687
KIZ	0.224408	0.0184299	2.37249	2.39315
DYNLL1	0.124424	0.195287	1.29978	1.30317
TESC	-0.333318	0.000373327	-3.60152	3.67405
SNX5	0.44799	9.22343e-07	5.011	5.20744
RPL6	-0.231666	0.0148834	-2.45206	2.47487
SIRPG	0.219223	0.0213898	2.31582	2.33503
MAPKAPK5	-0.0736875	0.44424	-0.767174	0.767871
P2RX7	-0.477249	1.35332e-07	-5.39793	5.64394
ESF1	-0.0459166	0.633841	-0.477516	0.477684
RBBP9	-0.238573	0.0120751	-2.52803	2.55304
ANAPC5	0.0613169	0.524549	0.638024	0.638425
SLC23A2	0.060848	0.52773	0.633133	0.633525
SLC8B1	0.330956	0.000413197	3.57393	3.64479
TMEM230	0.381043	4.01172e-05	4.17021	4.28304
DZANK1	-0.244668	0.00999327	-2.5953	2.62236
KDM2B	-0.423952	3.9259e-06	-4.70252	4.86465
TASP1	-0.0573316	0.551897	-0.596461	0.596789
OAS1	0.436666	1.85033e-06	4.86467	5.04429
GCN1	0.187458	0.0498746	1.97143	1.98328
RPLP0	-0.291689	0.0019892	-3.12197	3.16914
PXN	0.679959	3.12265e-16	8.6156	9.637
SIRT4	-0.420111	4.89851e-06	-4.65396	4.81108
KIF16B	-0.182787	0.0559626	-1.92117	1.93213
TRMT6	0.442544	1.29316e-06	4.9404	5.1286
PEBP1	-0.442463	1.29963e-06	-4.93935	5.12743
TBX5	-0.377142	4.87905e-05	-4.12288	4.23188
BRAP	-0.176981	0.064369	-1.85881	1.86874
ERP29	-0.272015	0.00404359	-2.89985	2.93763
NOS1	-0.32038	0.000644433	-3.45097	3.51475
FUS	0.100935	0.294082	1.05254	1.05434
IGBP1	-0.357023	0.000128828	-3.88121	3.97207
FXYD5	0.673782	7.24823e-16	8.49714	9.47607
ZNF302	-0.287163	0.00235232	-3.07063	3.1155
GRAMD1A	0.267579	0.00471251	2.85013	2.886
FXYD3	0.294836	0.00176749	3.15775	3.20656
HEPH	-0.243297	0.0104317	-2.58016	2.60675
CDIP1	-0.418579	5.34682e-06	-4.63463	4.78979
CMTM1	0.239402	0.0117712	2.53718	2.56246
GANAB	0.524928	3.93323e-09	6.05995	6.40926
GMIP	0.243279	0.0104376	2.57996	2.60654
RBM41	0.157271	0.100828	1.64808	1.655
BIRC5	0.592273	9.40975e-12	7.07882	7.63906
LAG3	0.286342	0.00242422	3.06134	3.1058
MLF2	0.28765	0.00231058	3.07614	3.12126
OTUB2	-0.337998	0.000304614	-3.65633	3.73223
DDX24	-0.0342132	0.722713	-0.355693	0.355762
ZBTB25	-0.109366	0.255391	-1.14113	1.14342
NECAP1	0.284981	0.00254791	3.04593	3.08973
ARHGAP4	0.0208507	0.828824	0.216718	0.216734
DHX32	0.117282	0.222377	1.22447	1.2273
RCOR1	0.457007	5.203e-07	5.12883	5.33958
GPATCH2L	-0.184654	0.0534603	-1.94125	1.95256
LTBP4	-0.413647	7.06659e-06	-4.57264	4.72162
BLVRB	-0.169281	0.0770723	-1.77632	1.78498
SLC9A1	0.493118	4.42372e-08	5.61363	5.89064
SPTLC1	0.299921	0.00145616	3.21572	3.26728
PAPOLA	0.337809	0.00030715	3.65411	3.72987
CCNK	0.107599	0.263198	1.12254	1.12473
PCBP4	-0.0863467	0.369749	-0.899582	0.900706
RGS1	0.352776	0.000156856	3.83072	3.91806
YPEL3	-0.601271	3.76811e-12	-7.22407	7.82008
MRPS33	0.177738	0.0632174	1.86694	1.877
NDUFB2	0.0664112	0.490615	0.691183	0.691692
NUDC	0.312824	0.000876716	3.3637	3.42274
MAEA	0.416929	5.87256e-06	4.61386	4.76693
ICAM1	0.484589	8.12564e-08	5.49715	5.75711
STRN4	0.0745351	0.439003	0.776031	0.776752
IRAK3	-0.145865	0.128382	-1.52676	1.53226
LYZ	0.181128	0.0582669	1.90334	1.914
MUL1	0.353479	0.000151854	3.83907	3.92698
TFAP4	-0.0544914	0.5718	-0.566852	0.567133
PDCD7	-0.107698	0.262755	-1.12359	1.12578
SPG21	0.302933	0.00129617	3.25015	3.30339
FETUB	-0.349795	0.000179805	-3.79537	3.88031
DNAJB11	0.551049	4.43517e-10	6.44205	6.86262
P3H2	0.455186	5.84864e-07	5.10493	5.31272
CHRD	-0.48815	6.3164e-08	-5.54563	5.8126
RAB11FIP3	-0.216401	0.0231662	-2.28503	2.30349
GNPTG	-0.256597	0.00681137	-2.72758	2.75901
ZNF268	0.0952641	0.322185	0.993025	0.994536
GOLGA3	-0.158109	0.0990013	-1.65702	1.66405
PABPC4	0.26473	0.00519261	2.81826	2.85294
CD209	0.0996822	0.300148	1.03938	1.04111
CERS4	-0.300255	0.00143759	-3.21953	3.27128
MCOLN1	-0.19606	0.0400949	-2.06424	2.07784
USP48	-0.15123	0.114778	-1.58377	1.58991
EFNB1	0.500052	2.66537e-08	5.70928	6.00083
PDPR	-0.277749	0.00330531	-2.96432	3.00468
AARS	0.376598	5.0133e-05	4.11628	4.22476
GLG1	0.0810721	0.399808	0.844379	0.845308
KIF4A	0.61989	5.16526e-13	7.53262	8.20974
TNRC6A	-0.231585	0.0149195	-2.45117	2.47396
PLEKHG2	0.561103	1.81914e-10	6.59331	7.04461
NAT14	0.219115	0.0214557	2.31464	2.33382
PITPNM2	0.19642	0.0397226	2.06814	2.08182
EXOC1	0.0513716	0.594042	0.53434	0.534576
RBM27	-0.127507	0.184358	-1.33235	1.336
OSBPL8	0.00921939	0.923845	0.0958135	0.0958148
DTX2	0.127534	0.184264	1.33263	1.33629
NLRC4	0.337529	0.00031093	3.65083	3.72639
PUS7	0.358456	0.00012047	3.89829	3.99036
LAMB4	-0.573645	5.73452e-11	-6.78553	7.27806
NRCAM	0.152113	0.112649	1.59317	1.59942
LAMB1	0.466862	2.73032e-07	5.25903	5.48638
SLC26A4	0.00737101	0.93908	0.0766031	0.0766038
DLD	0.0733449	0.446366	0.763594	0.764281
WDR7	-0.429516	2.83538e-06	-4.77321	4.94282
TXNL1	0.121376	0.206541	1.26763	1.27077
ABCC6	-0.406478	1.05162e-05	-4.48309	4.62343
CMTM6	-0.0651038	0.499211	-0.677537	0.678017
ITGA6	0.660113	4.35634e-15	8.24124	9.1326
RAPGEF4	-0.480315	1.0952e-07	-5.43926	5.69102
AC013461.1	0.540356	1.10855e-09	6.28379	6.67375
FH	0.0711539	0.460101	0.740705	0.741332
SEL1L3	0.44497	1.11328e-06	4.97179	5.16363
TF	-0.460929	4.03508e-07	-5.18046	5.3977
CDV3	0.451525	7.38371e-07	5.05704	5.259
MYO15A	-0.372234	6.22005e-05	-4.06353	4.16787
ALKBH5	0.26491	0.00516098	2.82028	2.85503
NLRP1	-0.219259	0.0213679	-2.31621	2.33544
PITPNM3	-0.381304	3.95907e-05	-4.17339	4.28647
SPAG7	0.0926042	0.335941	0.965136	0.966524
ORC6	0.569082	8.77644e-11	6.71514	7.19229
ZFHX4	-0.0959313	0.318792	-1.00002	1.00157
ZC3HC1	0.546911	6.34662e-10	6.38049	6.78897
ESR1	-0.293961	0.00182675	-3.14779	3.19615
RGS17	0.387688	2.8576e-05	4.25124	4.37081
ANGPT2	0.391881	2.29826e-05	4.30262	4.4266
TMEM101	-0.0389559	0.686169	-0.405046	0.405149
CD200	-0.180479	0.0591894	-1.89637	1.90691
CCDC80	-0.517823	6.9013e-09	-5.95854	6.29042
CMA1	-0.512685	1.02816e-08	-5.88584	6.2056
PSME1	0.368618	7.41986e-05	4.01998	4.12099
PPP2R3C	0.436305	1.89104e-06	4.86004	5.03914
HAUS4	-0.374425	5.58383e-05	-4.08999	4.19639
JPH4	-0.64703	2.22684e-14	-8.00388	8.81895
SLC7A8	0.267876	0.00466473	2.85346	2.88945
OSGEP	-0.258247	0.00645079	-2.74595	2.77801
SLC22A17	-0.603399	3.02214e-12	-7.25877	7.86356
RNF31	-0.0161892	0.86669	-0.168257	0.168265
SCFD1	0.417938	5.54529e-06	4.62657	4.78091
G2E3	0.179992	0.0598892	1.89114	1.90159
HECTD1	-0.287794	0.00229833	-3.07778	3.12297
HNRNPC	0.520087	5.77777e-09	5.99073	6.32808
SUPT16H	0.203444	0.0330303	2.14417	2.15942
TOX4	-0.10099	0.293822	-1.0531	1.05491
GEMIN2	0.246895	0.00931529	2.61994	2.64778
TGM1	0.257435	0.00662595	2.73691	2.76866
TINF2	0.454464	6.12482e-07	5.09548	5.30211
TBL1Y	-0.157952	0.0993415	-1.65535	1.66235
SEMA6A	-0.311796	0.000913645	-3.35187	3.41028
TRPM7	-0.102035	0.288825	-1.06409	1.06595
TYRO3	-0.46981	2.2424e-07	-5.29828	5.5308
WDR76	0.295837	0.00170183	3.16914	3.21849
CAPN3	-0.364317	9.12727e-05	-3.96835	4.0655
SNAP23	0.43901	1.60528e-06	4.89481	5.07781
TBX15	-0.478187	1.26877e-07	-5.41055	5.65832
PHGDH	-0.639519	5.48469e-14	-7.87072	8.64503
COL9A3	-0.192273	0.0441824	-2.02334	2.03615
EZR	0.265189	0.00511229	2.8234	2.85827
MYL6	0.400906	1.42349e-05	4.4139	4.54781
AGO1	-0.596114	6.38898e-12	-7.14052	7.71578
CLSPN	0.560138	1.98413e-10	6.57868	7.02695
RFFL	0.304997	0.0011959	3.27379	3.3282
UNC13D	0.472579	1.86083e-07	5.33525	5.57273
MFSD11	0.119852	0.212338	1.25156	1.25458
DPYSL2	-0.433131	2.28774e-06	-4.81937	4.99398
TGFB2	0.143439	0.134925	1.50102	1.50624
GPATCH2	0.0583685	0.544716	0.607273	0.607619
NUP50	0.589189	1.27931e-11	7.0296	7.57806
CDC45	0.607709	1.9234e-12	7.32949	7.95243
COMT	0.200775	0.0354517	2.11525	2.12989
CECR1	0.0235106	0.807387	0.244374	0.244397
VNN3	0.398459	1.62316e-05	4.38364	4.5148
ECHDC1	0.106354	0.268791	1.10946	1.11157
LRRFIP2	-0.128977	0.17931	-1.34787	1.35166
SEC22C	0.0265852	0.782785	0.276347	0.276379
XYLB	-0.536668	1.50922e-09	-6.22981	6.60969
HDAC6	-0.254757	0.00723428	-2.70713	2.73785
GABRP	-0.32524	0.000526421	-3.50736	3.57433
KRT31	-0.251277	0.00809847	-2.66849	2.69791
CDC6	0.553953	3.43918e-10	6.48548	6.91473
UPRT	-0.122341	0.202929	-1.2778	1.28102
CDC23	0.21109	0.0268529	2.2272	2.24429
AAAS	0.125911	0.189957	1.31549	1.31901
CBX5	-0.209125	0.0283386	-2.20583	2.22243
FMO2	-0.132376	0.168022	-1.38381	1.38791
SUCO	0.119825	0.212442	1.25127	1.2543
MSH2	0.00863332	0.928673	0.0897223	0.0897234
MAP3K1	-0.523828	4.2946e-09	-6.04418	6.39074
DHPS	-0.257435	0.00662595	-2.73691	2.76866
HOOK2	-0.479855	1.13067e-07	-5.43305	5.68395
ARCN1	0.488754	6.05051e-08	5.55388	5.82205
EPB41L4B	0.126488	0.187919	1.32158	1.32515
TMEM38B	-0.0779523	0.418248	-0.811751	0.812577
PSMD5	0.462714	3.59039e-07	5.20405	5.42429
PTGS1	-0.41609	6.15808e-06	-4.60331	4.75533
NUP188	0.253766	0.00747182	2.69611	2.72646
CRAT	-0.331172	0.000409388	-3.57645	3.64747
SH2D3C	0.0737146	0.444072	0.767457	0.768154
NANS	0.505236	1.81139e-08	5.78137	6.08422
TBC1D2	0.511241	1.14867e-08	5.86551	6.18192
WHRN	-0.0706219	0.463471	-0.735148	0.735762
CWF19L1	0.126768	0.186937	1.32454	1.32812
SEMA4G	-0.644938	2.86951e-14	-7.96657	8.77008
BTAF1	-0.405333	1.11963e-05	-4.46884	4.60784
IKZF5	-0.244388	0.0100813	-2.59221	2.61918
BLNK	0.117066	0.223237	1.22219	1.22501
TLL2	0.0225278	0.815292	0.234155	0.234175
TDRD1	-0.0354087	0.713438	-0.368132	0.368209
SORBS1	-0.59973	4.41677e-12	-7.19901	7.78874
CRTAC1	-0.491198	5.08012e-08	-5.58729	5.86038
BAMBI	-0.0369903	0.701233	-0.38459	0.384678
IL11	0.601515	3.6745e-12	7.22803	7.82504
MYO3A	-0.608976	1.68195e-12	-7.3504	7.97877
WAC	-0.0185876	0.847164	-0.19319	0.193201
CREM	0.407669	9.85072e-06	4.49791	4.63966
NUBP2	-0.0572504	0.552461	-0.595615	0.595941
TPSD1	-0.128993	0.179254	-1.34805	1.35183
HIVEP1	0.0303992	0.752564	0.316015	0.316064
TREM2	0.488538	6.1445e-08	5.55092	5.81866
CRISP3	-0.315676	0.000781288	-3.39659	3.45738
FKBP5	-0.189892	0.0469251	-1.99767	2.00999
SRPK1	-0.16314	0.0885841	-1.71069	1.71843
BRPF3	-0.229718	0.0157714	-2.43068	2.4529
MRPS18A	0.24144	0.0110528	2.55965	2.58561
TMEM14A	0.394973	1.9534e-05	4.34065	4.46796
EFHC1	-0.484598	8.12049e-08	-5.49727	5.75725
HSP90AB1	0.377139	4.87998e-05	4.12283	4.23183
CDC5L	0.22228	0.019599	2.34921	2.36927
ITPR3	0.197971	0.0381548	2.08491	2.09892
ZNF184	-0.451958	7.18405e-07	-5.06269	5.26533
DSP	-0.235399	0.0133022	-2.49309	2.51707
SIRT1	-0.361342	0.000105154	-3.93274	4.02728
HNRNPH3	0.158993	0.0971051	1.66644	1.67359
IFT74	-0.251728	0.00798162	-2.67349	2.70308
JAK2	-0.182986	0.0556922	-1.92331	1.9343
IL12RB1	0.331506	0.000403579	3.58035	3.6516
ABL1	-0.0766991	0.425793	-0.798648	0.799435
ACOT7	0.481388	1.01651e-07	5.45377	5.70757
SH3GLB1	-0.186403	0.0511995	-1.96007	1.97172
CDC7	0.306034	0.00114826	3.28567	3.34069
SYDE2	-0.539427	1.19854e-09	-6.27017	6.65757
PCSK5	-0.0670243	0.486611	-0.697583	0.698107
SCD	0.154385	0.107315	1.61735	1.62389
TMED1	0.174781	0.0678111	1.83522	1.84477
ABLIM1	-0.264017	0.00531925	-2.81031	2.84468
ERMP1	-0.248401	0.00888015	-2.63661	2.66498
RAB18	0.30442	0.00122319	3.26718	3.32126
NRP1	0.0783942	0.415607	0.816371	0.817211
HSD17B7P2	-0.398039	1.65998e-05	-4.37845	4.50914
PRTFDC1	0.209503	0.028047	2.20994	2.22664
PALMD	-0.52739	3.22726e-09	-6.09532	6.45085
TSPAN15	0.376895	4.93956e-05	4.11988	4.22865
H2AFY2	0.0790794	0.41153	0.823537	0.824399
FAM21A	0.00721773	0.940345	0.0750101	0.0750108
MAST3	-0.555558	2.98497e-10	-6.50958	6.94369
MZF1	-0.416577	5.99074e-06	-4.60943	4.76206
OCEL1	-0.175006	0.0674517	-1.83763	1.84723
MYO9B	0.467511	2.61491e-07	5.26766	5.49614
KCNK6	0.251809	0.00796074	2.67439	2.70401
CATSPERG	-0.611514	1.28334e-12	-7.39242	8.03181
PSMD8	0.075013	0.436066	0.781025	0.78176
FBXL19	0.226581	0.0172987	2.39628	2.41757
STX1B	-0.292374	0.00193888	-3.12975	3.17728
HSD3B7	0.194175	0.0420876	2.04388	2.05708
SETD1A	-0.199008	0.0371358	-2.09612	2.11037
BCL7C	-0.0877894	0.361776	-0.914689	0.91587
CIRBP	-0.676731	4.86135e-16	-8.55346	9.55243
ATP5D	-0.117751	0.220521	-1.22941	1.23228
CBARP	-0.165782	0.083474	-1.73891	1.74703
PRKY	-0.00655516	0.945812	-0.0681242	0.0681247
HNRNPM	0.328512	0.000458532	3.54544	3.61461
2002-03-01	-0.258616	0.00637236	-2.75006	2.78227
NDUFB7	-0.0448707	0.641597	-0.466624	0.46678
TECR	-0.366652	8.15944e-05	-3.99636	4.09559
TIMM13	0.139824	0.145144	1.46267	1.46751
CDC34	-0.315592	0.000783949	-3.39562	3.45636
MTAP	0.302924	0.00129662	3.25004	3.30328
MISP	0.560589	1.90531e-10	6.58551	7.0352
CEP170B	0.0351689	0.715295	0.365637	0.365713
POLR2E	0.0566643	0.556543	0.589505	0.589821
POLRMT	-0.403638	1.22794e-05	-4.44778	4.58481
HCN2	-0.117986	0.219597	-1.23188	1.23477
IZUMO4	0.0677637	0.481805	0.705302	0.705843
RASSF7	-0.162122	0.0906202	-1.69982	1.7074
GADD45B	-0.00382751	0.968344	-0.0397769	0.039777
PALM	-0.662683	3.13179e-15	-8.28872	9.19589
MKNK2	-0.0694768	0.47077	-0.723189	0.723773
ARVCF	-0.370683	6.7106e-05	-4.04483	4.14773
TRMT2A	0.0601357	0.532582	0.625703	0.626082
RANBP1	0.641458	4.35661e-14	7.90488	8.68951
ZDHHC8	-0.0776638	0.419978	-0.808735	0.809551
KLHL22	-0.0168474	0.861323	-0.1751	0.175108
MED15	0.49649	3.46247e-08	5.66004	5.94404
SNAP29	0.0129522	0.893167	0.134611	0.134615
CRKL	0.386335	3.06369e-05	4.23471	4.35288
LZTR1	0.189911	0.0469038	1.99786	2.01019
MMP11	0.296206	0.00167814	3.17335	3.2229
CECR2	-0.344526	0.000228125	-3.73311	3.81392
SMARCB1	0.31203	0.0009051	3.35456	3.41312
P2RX6	0.201866	0.0344444	2.12707	2.14195
DERL3	0.157406	0.100531	1.64953	1.65646
SLC7A4	-0.316016	0.000770568	-3.40051	3.46152
BCL2L13	0.0934518	0.331518	0.974021	0.975448
DDTL	-0.03125	0.745871	-0.324866	0.324919
DDT	0.0479363	0.618975	0.498551	0.498742
GSTT2	-0.226211	0.0174868	-2.39223	2.41341
OSM	0.524793	3.97603e-09	6.05801	6.40698
CABIN1	-0.247256	0.00920939	-2.62393	2.6519
TBC1D10A	-0.241106	0.0111677	-2.55597	2.58182
SUSD2	-0.630404	1.58502e-13	-7.71198	8.43955
SF3A1	-0.0999617	0.298788	-1.04231	1.04406
GGT5	0.134783	0.160352	1.40929	1.41361
RNF215	0.152627	0.111425	1.59864	1.60495
SEC14L2	0.411789	7.84023e-06	4.54937	4.69608
SPECC1L	0.28682	0.00238211	3.06675	3.11145
PPIL2	0.258634	0.00636856	2.75027	2.78248
UPB1	-0.339107	0.000290141	-3.66935	3.74606
YPEL1	-0.490954	5.16969e-08	-5.58396	5.85656
SNRPD3	0.488448	6.18407e-08	5.54969	5.81725
PES1	0.4766	1.41497e-07	5.3892	5.63401
MAPK1	-0.0525708	0.585447	-0.546836	0.547089
GGT1	0.417199	5.78316e-06	4.61726	4.77067
PRODH	-0.482244	9.57601e-08	-5.46536	5.7208
PPM1F	0.253612	0.00750914	2.69441	2.7247
SLC35E4	-0.155512	0.104743	-1.62935	1.63604
TOP3B	0.0321664	0.738684	0.334399	0.334457
CYTH4	0.247391	0.00916996	2.62543	2.65344
DGCR14	-0.0441494	0.646969	-0.459113	0.459262
CRYBB2P1	-0.0865361	0.368696	-0.901564	0.902696
MFNG	-0.0489282	0.61173	-0.508883	0.509086
CARD10	0.46954	2.28344e-07	5.29467	5.52672
LRP5L	-0.301102	0.00139138	-3.22921	3.28143
SLC25A1	-0.0732367	0.447039	-0.762463	0.763148
GRK3	0.290328	0.00209269	3.10651	3.15298
PLA2G3	-0.0715596	0.45754	-0.744943	0.745581
LGALS2	-0.210621	0.0272011	-2.2221	2.23907
GGA1	-0.219954	0.0209496	-2.3238	2.34321
HIRA	0.205482	0.031277	2.16627	2.18199
SH3BP1	0.25299	0.00766232	2.6875	2.71756
SEZ6L	-0.422685	4.22465e-06	-4.68648	4.84694
LGALS1	0.387372	2.90449e-05	4.24738	4.36662
HPS4	-0.279309	0.00312665	-2.98189	3.02298
PIK3IP1	-0.130951	0.172687	-1.36875	1.37271
RP1-37E16.12	0.101729	0.290283	1.06087	1.06271
SRRD	0.132033	0.169135	1.38019	1.38425
PATZ1	-0.173293	0.0702223	-1.81927	1.82858
TRIOBP	-0.333977	0.000362867	-3.60922	3.68221
TFIP11	0.206104	0.0307576	2.17302	2.18889
GCAT	-0.172896	0.0708768	-1.81502	1.82426
ANKRD54	-0.040128	0.677244	-0.417247	0.417359
EIF3L	-0.545459	7.18841e-10	-6.35899	6.7633
SNU13	0.296558	0.00165588	3.17736	3.22709
MICALL1	0.274522	0.00370443	2.928	2.9669
POLR2F	0.264468	0.00523878	2.81534	2.84991
SOX10	-0.611045	1.34935e-12	-7.38464	8.02198
CCDC134	0.119482	0.213762	1.24766	1.25066
DEPDC5	-0.168442	0.0785695	-1.76735	1.77588
[truncated: 15,115 more rows]
